# Supplementary material for: Platinum(II) Phenylpyridyl Schiff Base Complexes as Latent, Photoactivated, Alkene Hydrosilylation Catalysts
Source: ACS Catal. 2024 Apr 30;14(10):7492–505. doi: 10.1021/acscatal.4c01353 (PMC11106775; doi:10.1021/acscatal.4c01353)
Supplement: Supplementary file 2 — cs4c01353_si_002.cif [file cs4c01353_si_002.cif]

data_1b
_audit_creation_date               2024-03-27
_audit_creation_method
;
Olex2 1.5
(compiled 2021.08.20 svn.r13c46975 for OlexSys, GUI svn.r6396)
;
_shelx_SHELXL_version_number       '2018/3'
_audit_contact_author_address      ?
_audit_contact_author_email        ?
_audit_contact_author_name         ''
_audit_contact_author_phone        ?
_publ_contact_author_id_orcid      ?
_publ_section_references
;
Dolomanov, O.V., Bourhis, L.J., Gildea, R.J, Howard, J.A.K. & Puschmann, H.
 (2009), J. Appl. Cryst. 42, 339-341.

Sheldrick, G.M. (2015). Acta Cryst. C71, 3-8.
;
_chemical_name_common              ?
_chemical_name_systematic          ?
_chemical_formula_moiety           'C25 H17 F3 N2 O Pt'
_chemical_formula_sum              'C25 H17 F3 N2 O Pt'
_chemical_formula_weight           613.49
_chemical_melting_point            ?
loop_
  _atom_type_symbol
  _atom_type_description
  _atom_type_scat_dispersion_real
  _atom_type_scat_dispersion_imag
  _atom_type_scat_source
 'C' 'C' 0.0181 0.0091 'International Tables Vol C Tables 4.2.6.8 and 6.1.1.4'
 'H' 'H' 0.0000 0.0000 'International Tables Vol C Tables 4.2.6.8 and 6.1.1.4'
 'F' 'F' 0.0727 0.0534 'International Tables Vol C Tables 4.2.6.8 and 6.1.1.4'
 'N' 'N' 0.0311 0.0180 'International Tables Vol C Tables 4.2.6.8 and 6.1.1.4'
 'O' 'O' 0.0492 0.0322 'International Tables Vol C Tables 4.2.6.8 and 6.1.1.4'
 'Pt' 'Pt' -4.5932 6.9264
 'International Tables Vol C Tables 4.2.6.8 and 6.1.1.4'

_shelx_space_group_comment
;
The symmetry employed for this shelxl refinement is uniquely defined
by the following loop, which should always be used as a source of
symmetry information in preference to the above space-group names.
They are only intended as comments.
;
_space_group_crystal_system        'monoclinic'
_space_group_IT_number             14
_space_group_name_H-M_alt          'P 1 21/c 1'
_space_group_name_Hall             '-P 2ybc'
loop_
  _space_group_symop_operation_xyz
 'x, y, z'
 '-x, y+1/2, -z+1/2'
 '-x, -y, -z'
 'x, -y-1/2, z-1/2'

_cell_length_a                     22.76126(10)
_cell_length_b                     5.95793(2)
_cell_length_c                     14.84159(7)
_cell_angle_alpha                  90
_cell_angle_beta                   98.2179(4)
_cell_angle_gamma                  90
_cell_volume                       1991.999(15)
_cell_formula_units_Z              4
_cell_measurement_reflns_used      37674
_cell_measurement_temperature      110.00(10)
_cell_measurement_theta_max        76.7020
_cell_measurement_theta_min        3.8270
_shelx_estimated_absorpt_T_max     0.506
_shelx_estimated_absorpt_T_min     0.283
_exptl_absorpt_coefficient_mu      13.615
_exptl_absorpt_correction_T_max    1.00000
_exptl_absorpt_correction_T_min    0.75320
_exptl_absorpt_correction_type     multi-scan
_exptl_absorpt_process_details
;
CrysAlisPro 1.171.41.113a (Rigaku Oxford Diffraction, 2021)
Empirical absorption correction using spherical harmonics,
implemented in SCALE3 ABSPACK scaling algorithm.
;
_exptl_absorpt_special_details     ?
_exptl_crystal_colour              'clear yellowish orange'
_exptl_crystal_colour_lustre       clear
_exptl_crystal_colour_modifier     yellowish
_exptl_crystal_colour_primary      orange
_exptl_crystal_density_diffrn      2.046
_exptl_crystal_density_meas        ?
_exptl_crystal_density_method      ?
_exptl_crystal_description         needle
_exptl_crystal_F_000               1176
loop_
  _exptl_crystal_face_index_h
  _exptl_crystal_face_index_k
  _exptl_crystal_face_index_l
  _exptl_crystal_face_perp_dist
 -9 -3 2 0.0481
 -5 0 9 0.0286
 9 3 0 0.0522
 14 0 1 0.0433
 -14 0 -1 0.0349
 0 -4 -1 0.0643
 -1 4 1 0.0475
 5 0 -9 0.0286
 9 0 7 0.0290
 7 3 -5 0.0458

_exptl_crystal_recrystallization_method  'DCM solution layered with hexane'
_exptl_crystal_size_max            0.124
_exptl_crystal_size_mid            0.087
_exptl_crystal_size_min            0.058
_exptl_transmission_factor_max     ?
_exptl_transmission_factor_min     ?
_diffrn_reflns_av_R_equivalents    0.0363
_diffrn_reflns_av_unetI/netI       0.0148
_diffrn_reflns_Laue_measured_fraction_full  1.000
_diffrn_reflns_Laue_measured_fraction_max  0.994
_diffrn_reflns_limit_h_max         28
_diffrn_reflns_limit_h_min         -28
_diffrn_reflns_limit_k_max         6
_diffrn_reflns_limit_k_min         -7
_diffrn_reflns_limit_l_max         18
_diffrn_reflns_limit_l_min         -18
_diffrn_reflns_number              52402
_diffrn_reflns_point_group_measured_fraction_full  1.000
_diffrn_reflns_point_group_measured_fraction_max  0.994
_diffrn_reflns_theta_full          67.684
_diffrn_reflns_theta_max           76.891
_diffrn_reflns_theta_min           3.925
_diffrn_ambient_temperature        110.15
_diffrn_detector_area_resol_mean   10.0000
_diffrn_detector_type              HyPix
_diffrn_measured_fraction_theta_full  1.000
_diffrn_measured_fraction_theta_max  0.994
_diffrn_measurement_details
;
List of Runs (angles in degrees, time in seconds):

  # Type    Start    End  Width  t~exp~   \w     \q     \k     \f   Frames
--------------------------------------------------------------------------
  1  \w   -121.00 -30.00   0.50    0.50    --  -50.66 -76.00  85.00  182
  2  \w     31.00 122.00   0.50    0.50    --   50.66  76.00-148.00  182
  3  \w    -20.00  71.00   0.50    0.50    --   50.66 -76.00  85.00  182
  4  \w     86.00 178.00   0.50    1.00    --  105.75  76.00-148.00  184
  5  \w     34.00 126.00   0.50    1.00    --  105.75 -76.00  85.00  184
  6  \w   -119.00 -73.00   0.50    0.50    --  -50.66-125.00 120.00   92
  7  \w    -86.00 -13.00   0.50    0.50    --  -50.66 125.00-180.00  146
  8  \w   -119.00 -73.00   0.50    0.50    --  -50.66-125.00-120.00   92
  9  \w   -123.00 -43.00   0.50    0.50    --  -50.66 -19.00  90.00  160
 10  \w    -71.00  21.00   0.50    0.50    --  -50.66  76.00-148.00  184
 11  \w     34.00  94.00   0.50    0.50    --   50.66-125.00 -60.00  120
 12  \w     33.00 114.00   0.50    1.00    --  105.75 -37.00  90.00  162
 13  \w     95.00 175.00   0.50    1.00    --  105.75 125.00 150.00  160
 14  \w     36.00 106.00   0.50    1.00    --  105.75 -99.00 -90.00  140
 15  \w     37.00 111.00   0.50    1.00    --  105.75-125.00  30.00  148
 16  \w     32.00 113.00   0.50    1.00    --  105.75 -19.00  30.00  162
 17  \w     34.00 119.00   0.50    1.00    --  105.75 -57.00-120.00  170
 18  \w     36.00 106.00   0.50    1.00    --  105.75 -99.00  90.00  140
 19  \w     98.00 178.00   0.50    1.00    --  105.75  19.00 120.00  160
 20  \w     85.00 178.00   0.50    1.00    --  105.75  77.00  30.00  186
 21  \w     36.00 106.00   0.50    1.00    --  105.75 -99.00-150.00  140
 22  \w     37.00 111.00   0.50    1.00    --  105.75-125.00  60.00  148
 23  \w     36.00 106.00   0.50    1.00    --  105.75 -99.00-180.00  140
 24  \w     36.00 106.00   0.50    1.00    --  105.75 -99.00-120.00  140
 25  \w     96.00 178.00   0.50    1.00    --  105.75  49.00 -11.20  164
 26  \w     37.00 108.00   0.50    1.00    --  105.75-110.00-149.74  142
 27  \w     33.00 114.00   0.50    1.00    --  105.75 -37.00-120.00  162
 28  \w   -122.00 -43.00   0.50    0.50    --  -50.66 -37.00-180.00  158
 29  \w   -121.00 -30.00   0.50    0.50    --  -50.66 -77.00 150.00  182
 30  \w   -121.00 -38.00   0.50    0.50    --  -50.66 -57.00   0.00  166
 31  \w   -121.00 -38.00   0.50    0.50    --  -50.66 -57.00 -90.00  166
 32  \w   -121.00 -30.00   0.50    0.50    --  -50.66 -77.00   0.00  182
 33  \w   -121.00 -30.00   0.50    0.50    --  -50.66 -77.00-150.00  182
 34  \w    -21.00  58.00   0.50    0.50    --   50.66 -37.00  60.00  158
 35  \w     30.00 122.00   0.50    0.50    --   50.66  77.00 -60.00  184
 36  \w     98.00 178.00   0.50    1.00    --  105.75  37.00-150.00  160
 37  \w     90.00 178.00   0.50    1.00    --  105.75  64.00 -49.98  176
 38  \w     95.00 178.00   0.50    1.00    --  105.75  52.00 136.30  166
 39  \w     93.00 178.00   0.50    1.00    --  105.75  57.00  60.00  170
 40  \w     98.00 178.00   0.50    1.00    --  105.75  19.00 -60.00  160
 41  \w     85.00 178.00   0.50    1.00    --  105.75  77.00   0.00  186
 42  \w     85.00 136.00   0.50    1.00    --  105.75  77.00 -90.00  102
 43  \w     98.00 178.00   0.50    1.00    --  105.75  37.00-180.00  160
 44  \w     91.00 178.00   0.50    1.00    --  105.75  63.00  97.71  174
 45  \w     86.00 178.00   0.50    1.00    --  105.75  76.00-125.48  184
;
_diffrn_measurement_device         'four-circle diffractometer'
_diffrn_measurement_device_type    'SuperNova, Dual, Cu at home/near, HyPix'
_diffrn_measurement_method         '\w scans'
_diffrn_radiation_type             CuK\a
_diffrn_radiation_wavelength       1.54184
_diffrn_source                     ?
_reflns_Friedel_coverage           0.000
_reflns_Friedel_fraction_full      .
_reflns_Friedel_fraction_max       .
_reflns_number_gt                  4101
_reflns_number_total               4195
_reflns_special_details
;
 Reflections were merged by SHELXL according to the crystal
 class for the calculation of statistics and refinement.
 
 _reflns_Friedel_fraction is defined as the number of unique
 Friedel pairs measured divided by the number that would be
 possible theoretically, ignoring centric projections and
 systematic absences.
;
_reflns_threshold_expression       'I > 2\s(I)'
_computing_cell_refinement         'CrysAlisPro 1.171.41.113a (Rigaku OD, 2021)'
_computing_data_collection         'CrysAlisPro 1.171.41.113a (Rigaku OD, 2021)'
_computing_data_reduction          'CrysAlisPro 1.171.41.113a (Rigaku OD, 2021)'
_computing_molecular_graphics      'Olex2 1.5 (Dolomanov et al., 2009)'
_computing_publication_material    'Olex2 1.5 (Dolomanov et al., 2009)'
_computing_structure_refinement    'SHELXL 2018/3 (Sheldrick, 2015)'
_computing_structure_solution      'SHELXT 2018/2 (Sheldrick, 2018)'
_refine_diff_density_max           0.506
_refine_diff_density_min           -0.937
_refine_diff_density_rms           0.102
_refine_ls_extinction_coef         .
_refine_ls_extinction_method       none
_refine_ls_goodness_of_fit_ref     1.086
_refine_ls_hydrogen_treatment      constr
_refine_ls_matrix_type             full
_refine_ls_number_parameters       289
_refine_ls_number_reflns           4195
_refine_ls_number_restraints       0
_refine_ls_R_factor_all            0.0183
_refine_ls_R_factor_gt             0.0179
_refine_ls_restrained_S_all        1.086
_refine_ls_shift/su_max            0.002
_refine_ls_shift/su_mean           0.000
_refine_ls_structure_factor_coef   Fsqd
_refine_ls_weighting_details      
 'w=1/[\s^2^(Fo^2^)+(0.0254P)^2^+2.5824P] where P=(Fo^2^+2Fc^2^)/3'
_refine_ls_weighting_scheme        calc
_refine_ls_wR_factor_gt            0.0464
_refine_ls_wR_factor_ref           0.0466
_refine_special_details            ?
_olex2_refinement_description
;
1.a Aromatic/amide H refined with riding coordinates:
 C1(H1), C2(H2), C3(H3), C4(H4), C7(H7), C8(H8), C9(H9), C11(H11), C13(H13),
 C14(H14), C15(H15), C16(H16), C18(H18), C20(H20), C21(H21), C23(H23), C24(H24)
;
_atom_sites_solution_hydrogens     geom
_atom_sites_solution_primary       dual
_atom_sites_solution_secondary     ?
loop_
  _atom_site_label
  _atom_site_type_symbol
  _atom_site_fract_x
  _atom_site_fract_y
  _atom_site_fract_z
  _atom_site_U_iso_or_equiv
  _atom_site_adp_type
  _atom_site_occupancy
  _atom_site_site_symmetry_order
  _atom_site_calc_flag
  _atom_site_refinement_flags_posn
  _atom_site_refinement_flags_adp
  _atom_site_refinement_flags_occupancy
  _atom_site_disorder_assembly
  _atom_site_disorder_group
 Pt1 Pt 0.79915(2) 0.52036(2) 0.62752(2) 0.01171(5) Uani 1 1 d . . . . .
 F1 F 0.48197(7) 0.7158(4) 0.56555(13) 0.0429(5) Uani 1 1 d . . . . .
 F2 F 0.48524(7) 0.8080(4) 0.70554(12) 0.0385(4) Uani 1 1 d . . . . .
 F3 F 0.48689(8) 1.0633(4) 0.60366(15) 0.0423(5) Uani 1 1 d . . . . .
 O1 O 0.87518(7) 0.5634(3) 0.72096(12) 0.0168(3) Uani 1 1 d . . . . .
 N1 N 0.83705(9) 0.2498(3) 0.57729(13) 0.0133(4) Uani 1 1 d . . . . .
 N2 N 0.75918(9) 0.7728(3) 0.68710(13) 0.0145(4) Uani 1 1 d . . . . .
 C1 C 0.89059(10) 0.1695(4) 0.61172(16) 0.0162(5) Uani 1 1 d . . . . .
 H1 H 0.913581 0.247197 0.660436 0.019 Uiso 1 1 calc R U . . .
 C2 C 0.91317(12) -0.0237(4) 0.57798(19) 0.0190(5) Uani 1 1 d . . . . .
 H2 H 0.951599 -0.076087 0.602294 0.023 Uiso 1 1 calc R U . . .
 C3 C 0.87912(11) -0.1402(4) 0.50833(17) 0.0187(5) Uani 1 1 d . . . . .
 H3 H 0.893518 -0.274990 0.485186 0.022 Uiso 1 1 calc R U . . .
 C4 C 0.82381(11) -0.0570(4) 0.47302(17) 0.0181(5) Uani 1 1 d . . . . .
 H4 H 0.800038 -0.134406 0.425024 0.022 Uiso 1 1 calc R U . . .
 C5 C 0.80303(10) 0.1397(4) 0.50778(15) 0.0150(4) Uani 1 1 d . . . . .
 C6 C 0.74765(10) 0.2540(4) 0.47463(16) 0.0153(5) Uani 1 1 d . . . . .
 C7 C 0.70839(11) 0.1772(4) 0.39975(17) 0.0190(5) Uani 1 1 d . . . . .
 H7 H 0.715451 0.037824 0.372104 0.023 Uiso 1 1 calc R U . . .
 C8 C 0.65934(11) 0.3043(5) 0.36606(17) 0.0218(5) Uani 1 1 d . . . . .
 H8 H 0.631747 0.250347 0.316719 0.026 Uiso 1 1 calc R U . . .
 C009 C 0.73730(11) 0.4563(4) 0.52022(16) 0.0146(5) Uani 1 1 d . . . . .
 C9 C 0.65075(12) 0.5113(4) 0.40491(19) 0.0209(6) Uani 1 1 d . . . . .
 H9 H 0.618411 0.603047 0.379630 0.025 Uiso 1 1 calc R U . . .
 C11 C 0.68907(11) 0.5861(5) 0.48064(16) 0.0180(5) Uani 1 1 d . . . . .
 H11 H 0.682336 0.728543 0.506047 0.022 Uiso 1 1 calc R U . . .
 C12 C 0.88933(10) 0.7439(4) 0.76815(15) 0.0145(4) Uani 1 1 d . . . . .
 C13 C 0.94923(11) 0.7707(4) 0.81002(17) 0.0183(5) Uani 1 1 d . . . . .
 H13 H 0.977345 0.656624 0.802797 0.022 Uiso 1 1 calc R U . . .
 C14 C 0.96729(12) 0.9582(5) 0.86076(18) 0.0194(5) Uani 1 1 d . . . . .
 H14 H 1.007723 0.972506 0.886908 0.023 Uiso 1 1 calc R U . . .
 C15 C 0.92690(11) 1.1287(4) 0.87446(17) 0.0194(5) Uani 1 1 d . . . . .
 H15 H 0.939614 1.257276 0.909839 0.023 Uiso 1 1 calc R U . . .
 C16 C 0.86875(11) 1.1063(4) 0.83585(16) 0.0167(5) Uani 1 1 d . . . . .
 H16 H 0.841144 1.220416 0.845418 0.020 Uiso 1 1 calc R U . . .
 C17 C 0.84878(10) 0.9174(4) 0.78206(16) 0.0149(4) Uani 1 1 d . . . . .
 C18 C 0.78700(10) 0.9127(4) 0.74609(16) 0.0154(4) Uani 1 1 d . . . . .
 H18 H 0.763211 1.025850 0.767924 0.019 Uiso 1 1 calc R U . . .
 C19 C 0.69573(10) 0.7997(4) 0.67138(15) 0.0140(4) Uani 1 1 d . . . . .
 C20 C 0.66028(11) 0.6194(4) 0.68773(16) 0.0166(5) Uani 1 1 d . . . . .
 H20 H 0.677936 0.480474 0.707930 0.020 Uiso 1 1 calc R U . . .
 C21 C 0.59924(11) 0.6418(4) 0.67466(16) 0.0188(5) Uani 1 1 d . . . . .
 H21 H 0.574841 0.519950 0.687530 0.023 Uiso 1 1 calc R U . . .
 C22 C 0.57366(11) 0.8444(5) 0.64247(16) 0.0193(5) Uani 1 1 d . . . . .
 C23 C 0.60893(13) 1.0227(4) 0.6241(2) 0.0205(6) Uani 1 1 d . . . . .
 H23 H 0.591171 1.158774 0.600549 0.025 Uiso 1 1 calc R U . . .
 C24 C 0.67062(12) 1.0028(4) 0.64010(19) 0.0175(5) Uani 1 1 d . . . . .
 H24 H 0.695129 1.126476 0.629752 0.021 Uiso 1 1 calc R U . . .
 C25 C 0.50713(12) 0.8599(5) 0.62859(19) 0.0272(6) Uani 1 1 d . . . . .

loop_
  _atom_site_aniso_label
  _atom_site_aniso_U_11
  _atom_site_aniso_U_22
  _atom_site_aniso_U_33
  _atom_site_aniso_U_23
  _atom_site_aniso_U_13
  _atom_site_aniso_U_12
 Pt1 0.01190(7) 0.01139(6) 0.01191(7) -0.00050(3) 0.00198(4) 0.00024(3)
 F1 0.0194(8) 0.0620(13) 0.0450(11) -0.0154(10) -0.0032(7) -0.0038(8)
 F2 0.0203(8) 0.0622(13) 0.0356(9) 0.0061(9) 0.0128(7) 0.0067(8)
 F3 0.0206(9) 0.0450(11) 0.0608(13) 0.0116(10) 0.0036(8) 0.0146(8)
 O1 0.0148(8) 0.0158(8) 0.0188(8) -0.0030(7) -0.0011(7) 0.0024(7)
 N1 0.0160(9) 0.0123(9) 0.0124(9) -0.0001(7) 0.0049(7) 0.0007(7)
 N2 0.0145(9) 0.0134(9) 0.0163(9) 0.0009(8) 0.0040(7) -0.0005(8)
 C1 0.0160(11) 0.0180(12) 0.0153(11) -0.0002(9) 0.0045(9) 0.0011(9)
 C2 0.0193(13) 0.0191(13) 0.0189(13) 0.0028(9) 0.0042(10) 0.0016(9)
 C3 0.0232(12) 0.0135(11) 0.0209(12) -0.0002(9) 0.0083(10) 0.0019(9)
 C4 0.0216(12) 0.0170(12) 0.0163(11) -0.0028(10) 0.0050(10) -0.0034(10)
 C5 0.0174(11) 0.0156(11) 0.0130(10) 0.0013(9) 0.0059(9) -0.0029(9)
 C6 0.0152(11) 0.0172(12) 0.0139(11) 0.0005(9) 0.0039(9) -0.0019(9)
 C7 0.0212(12) 0.0198(13) 0.0161(11) -0.0030(10) 0.0034(9) -0.0034(10)
 C8 0.0179(12) 0.0307(14) 0.0165(11) -0.0040(11) 0.0010(9) -0.0039(10)
 C009 0.0147(11) 0.0174(12) 0.0121(11) 0.0003(9) 0.0030(9) -0.0039(9)
 C9 0.0171(13) 0.0286(15) 0.0169(13) 0.0030(9) 0.0018(10) 0.0027(9)
 C11 0.0186(11) 0.0188(12) 0.0164(11) 0.0000(10) 0.0021(9) 0.0016(10)
 C12 0.0170(11) 0.0143(11) 0.0124(10) -0.0002(9) 0.0022(8) -0.0014(9)
 C13 0.0174(11) 0.0184(12) 0.0192(11) -0.0007(10) 0.0036(9) 0.0019(10)
 C14 0.0151(12) 0.0235(13) 0.0195(12) -0.0022(10) 0.0014(10) -0.0030(10)
 C15 0.0207(12) 0.0179(12) 0.0203(12) -0.0042(10) 0.0048(9) -0.0041(10)
 C16 0.0196(11) 0.0144(12) 0.0174(11) -0.0025(9) 0.0072(9) -0.0015(9)
 C17 0.0156(11) 0.0156(11) 0.0142(11) -0.0001(9) 0.0046(9) -0.0011(9)
 C18 0.0172(11) 0.0136(11) 0.0164(11) -0.0006(9) 0.0054(9) 0.0011(9)
 C19 0.0146(11) 0.0148(11) 0.0130(10) -0.0011(9) 0.0035(8) 0.0023(9)
 C20 0.0191(11) 0.0151(12) 0.0158(11) 0.0007(9) 0.0029(9) 0.0027(9)
 C21 0.0160(11) 0.0231(13) 0.0182(11) -0.0002(10) 0.0058(9) -0.0024(10)
 C22 0.0151(11) 0.0260(13) 0.0165(11) -0.0029(10) 0.0021(9) 0.0030(10)
 C23 0.0218(14) 0.0208(13) 0.0190(13) -0.0004(10) 0.0028(11) 0.0068(10)
 C24 0.0193(13) 0.0151(12) 0.0185(13) 0.0002(9) 0.0040(10) 0.0003(9)
 C25 0.0190(13) 0.0368(16) 0.0257(13) -0.0007(12) 0.0030(10) 0.0041(11)

_geom_special_details
;
 All esds (except the esd in the dihedral angle between two l.s. planes)
 are estimated using the full covariance matrix.  The cell esds are taken
 into account individually in the estimation of esds in distances, angles
 and torsion angles; correlations between esds in cell parameters are only
 used when they are defined by crystal symmetry.  An approximate (isotropic)
 treatment of cell esds is used for estimating esds involving l.s. planes.
;
loop_
  _geom_bond_atom_site_label_1
  _geom_bond_atom_site_label_2
  _geom_bond_distance
  _geom_bond_site_symmetry_2
  _geom_bond_publ_flag
 Pt1 O1 2.0731(17) . ?
 Pt1 N1 2.0204(19) . ?
 Pt1 N2 2.025(2) . ?
 Pt1 C009 2.006(2) . ?
 F1 C25 1.337(3) . ?
 F2 C25 1.346(3) . ?
 F3 C25 1.330(4) . ?
 O1 C12 1.298(3) . ?
 N1 C1 1.341(3) . ?
 N1 C5 1.366(3) . ?
 N2 C18 1.305(3) . ?
 N2 C19 1.439(3) . ?
 C1 H1 0.9500 . ?
 C1 C2 1.384(3) . ?
 C2 H2 0.9500 . ?
 C2 C3 1.386(4) . ?
 C3 H3 0.9500 . ?
 C3 C4 1.384(4) . ?
 C4 H4 0.9500 . ?
 C4 C5 1.391(4) . ?
 C5 C6 1.455(3) . ?
 C6 C7 1.400(3) . ?
 C6 C009 1.419(3) . ?
 C7 H7 0.9500 . ?
 C7 C8 1.382(4) . ?
 C8 H8 0.9500 . ?
 C8 C9 1.387(4) . ?
 C009 C11 1.401(4) . ?
 C9 H9 0.9500 . ?
 C9 C11 1.394(4) . ?
 C11 H11 0.9500 . ?
 C12 C13 1.424(3) . ?
 C12 C17 1.420(3) . ?
 C13 H13 0.9500 . ?
 C13 C14 1.377(4) . ?
 C14 H14 0.9500 . ?
 C14 C15 1.404(4) . ?
 C15 H15 0.9500 . ?
 C15 C16 1.372(3) . ?
 C16 H16 0.9500 . ?
 C16 C17 1.417(3) . ?
 C17 C18 1.431(3) . ?
 C18 H18 0.9500 . ?
 C19 C20 1.385(3) . ?
 C19 C24 1.389(3) . ?
 C20 H20 0.9500 . ?
 C20 C21 1.382(3) . ?
 C21 H21 0.9500 . ?
 C21 C22 1.394(4) . ?
 C22 C23 1.382(4) . ?
 C22 C25 1.502(3) . ?
 C23 H23 0.9500 . ?
 C23 C24 1.395(4) . ?
 C24 H24 0.9500 . ?

loop_
  _geom_angle_atom_site_label_1
  _geom_angle_atom_site_label_2
  _geom_angle_atom_site_label_3
  _geom_angle
  _geom_angle_site_symmetry_1
  _geom_angle_site_symmetry_3
  _geom_angle_publ_flag
 N1 Pt1 O1 89.19(7) . . ?
 N1 Pt1 N2 174.71(7) . . ?
 N2 Pt1 O1 90.01(7) . . ?
 C009 Pt1 O1 168.17(9) . . ?
 C009 Pt1 N1 80.99(9) . . ?
 C009 Pt1 N2 100.36(9) . . ?
 C12 O1 Pt1 125.61(15) . . ?
 C1 N1 Pt1 123.83(16) . . ?
 C1 N1 C5 120.2(2) . . ?
 C5 N1 Pt1 115.85(15) . . ?
 C18 N2 Pt1 124.20(16) . . ?
 C18 N2 C19 114.6(2) . . ?
 C19 N2 Pt1 121.00(15) . . ?
 N1 C1 H1 119.2 . . ?
 N1 C1 C2 121.6(2) . . ?
 C2 C1 H1 119.2 . . ?
 C1 C2 H2 120.3 . . ?
 C1 C2 C3 119.3(2) . . ?
 C3 C2 H2 120.3 . . ?
 C2 C3 H3 120.5 . . ?
 C4 C3 C2 119.0(2) . . ?
 C4 C3 H3 120.5 . . ?
 C3 C4 H4 120.0 . . ?
 C3 C4 C5 120.0(2) . . ?
 C5 C4 H4 120.0 . . ?
 N1 C5 C4 119.9(2) . . ?
 N1 C5 C6 113.6(2) . . ?
 C4 C5 C6 126.4(2) . . ?
 C7 C6 C5 122.7(2) . . ?
 C7 C6 C009 121.7(2) . . ?
 C009 C6 C5 115.5(2) . . ?
 C6 C7 H7 120.0 . . ?
 C8 C7 C6 120.0(2) . . ?
 C8 C7 H7 120.0 . . ?
 C7 C8 H8 120.3 . . ?
 C7 C8 C9 119.4(2) . . ?
 C9 C8 H8 120.3 . . ?
 C6 C009 Pt1 113.26(18) . . ?
 C11 C009 Pt1 130.29(19) . . ?
 C11 C009 C6 116.3(2) . . ?
 C8 C9 H9 119.7 . . ?
 C8 C9 C11 120.7(2) . . ?
 C11 C9 H9 119.7 . . ?
 C009 C11 H11 119.2 . . ?
 C9 C11 C009 121.6(2) . . ?
 C9 C11 H11 119.2 . . ?
 O1 C12 C13 118.5(2) . . ?
 O1 C12 C17 124.4(2) . . ?
 C17 C12 C13 117.1(2) . . ?
 C12 C13 H13 119.3 . . ?
 C14 C13 C12 121.5(2) . . ?
 C14 C13 H13 119.3 . . ?
 C13 C14 H14 119.5 . . ?
 C13 C14 C15 121.0(2) . . ?
 C15 C14 H14 119.5 . . ?
 C14 C15 H15 120.6 . . ?
 C16 C15 C14 118.8(2) . . ?
 C16 C15 H15 120.6 . . ?
 C15 C16 H16 119.2 . . ?
 C15 C16 C17 121.7(2) . . ?
 C17 C16 H16 119.2 . . ?
 C12 C17 C18 123.8(2) . . ?
 C16 C17 C12 119.8(2) . . ?
 C16 C17 C18 116.4(2) . . ?
 N2 C18 C17 128.2(2) . . ?
 N2 C18 H18 115.9 . . ?
 C17 C18 H18 115.9 . . ?
 C20 C19 N2 118.8(2) . . ?
 C20 C19 C24 120.8(2) . . ?
 C24 C19 N2 120.4(2) . . ?
 C19 C20 H20 120.0 . . ?
 C21 C20 C19 120.0(2) . . ?
 C21 C20 H20 120.0 . . ?
 C20 C21 H21 120.2 . . ?
 C20 C21 C22 119.6(2) . . ?
 C22 C21 H21 120.2 . . ?
 C21 C22 C25 117.6(2) . . ?
 C23 C22 C21 120.5(2) . . ?
 C23 C22 C25 121.9(2) . . ?
 C22 C23 H23 120.0 . . ?
 C22 C23 C24 120.0(2) . . ?
 C24 C23 H23 120.0 . . ?
 C19 C24 C23 119.1(2) . . ?
 C19 C24 H24 120.4 . . ?
 C23 C24 H24 120.4 . . ?
 F1 C25 F2 105.8(2) . . ?
 F1 C25 C22 112.3(2) . . ?
 F2 C25 C22 111.0(2) . . ?
 F3 C25 F1 107.1(2) . . ?
 F3 C25 F2 106.9(2) . . ?
 F3 C25 C22 113.4(2) . . ?

loop_
  _geom_torsion_atom_site_label_1
  _geom_torsion_atom_site_label_2
  _geom_torsion_atom_site_label_3
  _geom_torsion_atom_site_label_4
  _geom_torsion
  _geom_torsion_site_symmetry_1
  _geom_torsion_site_symmetry_2
  _geom_torsion_site_symmetry_3
  _geom_torsion_site_symmetry_4
  _geom_torsion_publ_flag
 Pt1 O1 C12 C13 -163.09(16) . . . . ?
 Pt1 O1 C12 C17 17.7(3) . . . . ?
 Pt1 N1 C1 C2 176.35(18) . . . . ?
 Pt1 N1 C5 C4 -175.65(17) . . . . ?
 Pt1 N1 C5 C6 7.1(2) . . . . ?
 Pt1 N2 C18 C17 -1.4(4) . . . . ?
 Pt1 N2 C19 C20 54.3(3) . . . . ?
 Pt1 N2 C19 C24 -125.5(2) . . . . ?
 Pt1 C009 C11 C9 179.68(19) . . . . ?
 O1 C12 C13 C14 179.8(2) . . . . ?
 O1 C12 C17 C16 179.2(2) . . . . ?
 O1 C12 C17 C18 0.6(4) . . . . ?
 N1 C1 C2 C3 -1.5(4) . . . . ?
 N1 C5 C6 C7 175.6(2) . . . . ?
 N1 C5 C6 C009 -1.2(3) . . . . ?
 N2 C19 C20 C21 178.9(2) . . . . ?
 N2 C19 C24 C23 179.0(2) . . . . ?
 C1 N1 C5 C4 0.4(3) . . . . ?
 C1 N1 C5 C6 -176.8(2) . . . . ?
 C1 C2 C3 C4 1.4(4) . . . . ?
 C2 C3 C4 C5 -0.4(4) . . . . ?
 C3 C4 C5 N1 -0.5(4) . . . . ?
 C3 C4 C5 C6 176.4(2) . . . . ?
 C4 C5 C6 C7 -1.5(4) . . . . ?
 C4 C5 C6 C009 -178.3(2) . . . . ?
 C5 N1 C1 C2 0.6(3) . . . . ?
 C5 C6 C7 C8 -173.8(2) . . . . ?
 C5 C6 C009 Pt1 -5.2(3) . . . . ?
 C5 C6 C009 C11 170.5(2) . . . . ?
 C6 C7 C8 C9 2.4(4) . . . . ?
 C6 C009 C11 C9 5.0(4) . . . . ?
 C7 C6 C009 Pt1 178.07(18) . . . . ?
 C7 C6 C009 C11 -6.3(3) . . . . ?
 C7 C8 C9 C11 -3.7(4) . . . . ?
 C8 C9 C11 C009 -0.1(4) . . . . ?
 C009 C6 C7 C8 2.8(4) . . . . ?
 C12 C13 C14 C15 1.2(4) . . . . ?
 C12 C17 C18 N2 -9.8(4) . . . . ?
 C13 C12 C17 C16 -0.1(3) . . . . ?
 C13 C12 C17 C18 -178.7(2) . . . . ?
 C13 C14 C15 C16 -0.4(4) . . . . ?
 C14 C15 C16 C17 -0.6(4) . . . . ?
 C15 C16 C17 C12 0.9(4) . . . . ?
 C15 C16 C17 C18 179.6(2) . . . . ?
 C16 C17 C18 N2 171.6(2) . . . . ?
 C17 C12 C13 C14 -0.9(4) . . . . ?
 C18 N2 C19 C20 -121.4(2) . . . . ?
 C18 N2 C19 C24 58.8(3) . . . . ?
 C19 N2 C18 C17 174.2(2) . . . . ?
 C19 C20 C21 C22 1.9(4) . . . . ?
 C20 C19 C24 C23 -0.8(4) . . . . ?
 C20 C21 C22 C23 -0.3(4) . . . . ?
 C20 C21 C22 C25 179.5(2) . . . . ?
 C21 C22 C23 C24 -1.8(4) . . . . ?
 C21 C22 C25 F1 -62.7(3) . . . . ?
 C21 C22 C25 F2 55.5(3) . . . . ?
 C21 C22 C25 F3 175.8(2) . . . . ?
 C22 C23 C24 C19 2.3(4) . . . . ?
 C23 C22 C25 F1 117.1(3) . . . . ?
 C23 C22 C25 F2 -124.7(3) . . . . ?
 C23 C22 C25 F3 -4.4(4) . . . . ?
 C24 C19 C20 C21 -1.3(4) . . . . ?
 C25 C22 C23 C24 178.4(2) . . . . ?

_shelx_res_file
;
TITL 1b.res in P2(1)/c
    1b.res
    created by SHELXL-2018/3 at 13:25:45 on 12-Dec-2023
REM Old TITL 1b in P2(1)/c
REM SHELXT solution in P2(1)/c: R1 0.032, Rweak 0.002, Alpha 0.023
REM <I/s> 0.756 for 412 systematic absences, Orientation as input
REM Formula found by SHELXT: C24 N3 O F3 Pt
CELL 1.54184 22.76126 5.957926 14.841588 90 98.2179 90
ZERR 4 0.000102 0.000024 0.000067 0 0.0004 0
LATT 1
SYMM -X,0.5+Y,0.5-Z
SFAC C H F N O Pt
UNIT 100 68 12 8 4 4

L.S. 50
PLAN  5
SIZE 0.058 0.087 0.124
TEMP -163
CONF
BOND
list 4
MORE -3
BOND $H
fmap 2 53
acta
REM <olex2.extras>
REM <HklSrc "%.\\1b.hkl">
REM </olex2.extras>

WGHT    0.025400    2.582400
FVAR       0.25639
PT1   6    0.799148    0.520357    0.627525    11.00000    0.01190    0.01139 =
         0.01191   -0.00050    0.00198    0.00024
F1    3    0.481972    0.715774    0.565555    11.00000    0.01936    0.06200 =
         0.04504   -0.01542   -0.00325   -0.00380
F2    3    0.485237    0.807979    0.705539    11.00000    0.02028    0.06219 =
         0.03565    0.00610    0.01284    0.00667
F3    3    0.486888    1.063299    0.603655    11.00000    0.02065    0.04495 =
         0.06078    0.01163    0.00357    0.01464
O1    5    0.875178    0.563401    0.720964    11.00000    0.01481    0.01577 =
         0.01883   -0.00299   -0.00114    0.00242
N1    4    0.837046    0.249813    0.577288    11.00000    0.01599    0.01228 =
         0.01239   -0.00008    0.00491    0.00067
N2    4    0.759184    0.772821    0.687096    11.00000    0.01450    0.01338 =
         0.01625    0.00091    0.00399   -0.00050
C1    1    0.890592    0.169538    0.611719    11.00000    0.01600    0.01801 =
         0.01532   -0.00016    0.00448    0.00112
AFIX  43
H1    2    0.913581    0.247197    0.660436    11.00000   -1.20000
AFIX   0
C2    1    0.913166   -0.023737    0.577980    11.00000    0.01931    0.01915 =
         0.01890    0.00281    0.00424    0.00158
AFIX  43
H2    2    0.951599   -0.076087    0.602294    11.00000   -1.20000
AFIX   0
C3    1    0.879119   -0.140199    0.508329    11.00000    0.02322    0.01348 =
         0.02088   -0.00021    0.00830    0.00193
AFIX  43
H3    2    0.893518   -0.274990    0.485186    11.00000   -1.20000
AFIX   0
C4    1    0.823809   -0.057028    0.473020    11.00000    0.02160    0.01695 =
         0.01631   -0.00279    0.00498   -0.00344
AFIX  43
H4    2    0.800038   -0.134406    0.425024    11.00000   -1.20000
AFIX   0
C5    1    0.803029    0.139745    0.507779    11.00000    0.01736    0.01560 =
         0.01302    0.00125    0.00593   -0.00291
C6    1    0.747654    0.253951    0.474631    11.00000    0.01520    0.01724 =
         0.01391    0.00052    0.00387   -0.00188
C7    1    0.708392    0.177190    0.399752    11.00000    0.02123    0.01981 =
         0.01611   -0.00304    0.00341   -0.00335
AFIX  43
H7    2    0.715451    0.037824    0.372104    11.00000   -1.20000
AFIX   0
C8    1    0.659340    0.304295    0.366058    11.00000    0.01790    0.03070 =
         0.01652   -0.00399    0.00103   -0.00388
AFIX  43
H8    2    0.631747    0.250347    0.316719    11.00000   -1.20000
AFIX   0
C009  1    0.737296    0.456290    0.520224    11.00000    0.01465    0.01738 =
         0.01208    0.00034    0.00301   -0.00385
C9    1    0.650752    0.511295    0.404908    11.00000    0.01714    0.02858 =
         0.01693    0.00304    0.00177    0.00272
AFIX  43
H9    2    0.618411    0.603047    0.379630    11.00000   -1.20000
AFIX   0
C11   1    0.689073    0.586094    0.480642    11.00000    0.01857    0.01882 =
         0.01640   -0.00002    0.00212    0.00160
AFIX  43
H11   2    0.682336    0.728543    0.506047    11.00000   -1.20000
AFIX   0
C12   1    0.889335    0.743876    0.768148    11.00000    0.01697    0.01430 =
         0.01236   -0.00022    0.00223   -0.00136
C13   1    0.949227    0.770679    0.810025    11.00000    0.01744    0.01841 =
         0.01924   -0.00066    0.00365    0.00195
AFIX  43
H13   2    0.977345    0.656624    0.802797    11.00000   -1.20000
AFIX   0
C14   1    0.967295    0.958231    0.860762    11.00000    0.01506    0.02345 =
         0.01952   -0.00218    0.00142   -0.00297
AFIX  43
H14   2    1.007723    0.972506    0.886908    11.00000   -1.20000
AFIX   0
C15   1    0.926896    1.128736    0.874464    11.00000    0.02070    0.01790 =
         0.02029   -0.00419    0.00482   -0.00414
AFIX  43
H15   2    0.939614    1.257276    0.909839    11.00000   -1.20000
AFIX   0
C16   1    0.868746    1.106317    0.835848    11.00000    0.01955    0.01439 =
         0.01740   -0.00251    0.00724   -0.00151
AFIX  43
H16   2    0.841144    1.220416    0.845418    11.00000   -1.20000
AFIX   0
C17   1    0.848785    0.917391    0.782057    11.00000    0.01557    0.01557 =
         0.01416   -0.00012    0.00455   -0.00107
C18   1    0.786997    0.912735    0.746087    11.00000    0.01721    0.01360 =
         0.01636   -0.00059    0.00543    0.00113
AFIX  43
H18   2    0.763211    1.025850    0.767924    11.00000   -1.20000
AFIX   0
C19   1    0.695733    0.799699    0.671380    11.00000    0.01464    0.01478 =
         0.01295   -0.00108    0.00351    0.00234
C20   1    0.660277    0.619444    0.687732    11.00000    0.01913    0.01510 =
         0.01581    0.00072    0.00294    0.00266
AFIX  43
H20   2    0.677936    0.480474    0.707930    11.00000   -1.20000
AFIX   0
C21   1    0.599238    0.641833    0.674661    11.00000    0.01601    0.02306 =
         0.01820   -0.00021    0.00577   -0.00241
AFIX  43
H21   2    0.574841    0.519950    0.687530    11.00000   -1.20000
AFIX   0
C22   1    0.573656    0.844370    0.642470    11.00000    0.01514    0.02604 =
         0.01654   -0.00290    0.00208    0.00300
C23   1    0.608928    1.022678    0.624086    11.00000    0.02178    0.02076 =
         0.01900   -0.00038    0.00281    0.00677
AFIX  43
H23   2    0.591171    1.158774    0.600549    11.00000   -1.20000
AFIX   0
C24   1    0.670617    1.002778    0.640101    11.00000    0.01928    0.01511 =
         0.01851    0.00015    0.00399    0.00028
AFIX  43
H24   2    0.695129    1.126476    0.629752    11.00000   -1.20000
AFIX   0
C25   1    0.507130    0.859923    0.628591    11.00000    0.01903    0.03682 =
         0.02572   -0.00073    0.00296    0.00413
HKLF 4


REM  1b.res in P2(1)/c
REM wR2 = 0.0466, GooF = S = 1.086, Restrained GooF = 1.086 for all data
REM R1 = 0.0179 for 4101 Fo > 4sig(Fo) and 0.0183 for all 4195 data
REM 289 parameters refined using 0 restraints

END

WGHT      0.0254      2.5824

REM Highest difference peak  0.506,  deepest hole -0.937,  1-sigma level  0.102
Q1    1   0.7831  0.5308  0.7043  11.00000  0.05    0.51
Q2    1   0.7959  0.4882  0.5422  11.00000  0.05    0.46
Q3    1   0.7621  0.4906  0.5508  11.00000  0.05    0.39
Q4    1   0.6612  0.5145  0.4539  11.00000  0.05    0.38
Q5    1   0.8577  0.9967  0.8201  11.00000  0.05    0.35
;
_shelx_res_checksum                84024
_shelx_hkl_file
;
   0   0   2   63.59    4.20
   0   0  -2   64.09    3.47
   0   0  -2   63.40    4.14
   0   0   2   67.05    3.44
   0   0   2   63.80    4.52
   0   0  -3    0.83    1.12
   0   0   3    1.29    1.08
   0   0  -3   -0.34    1.84
   0   0   3    4.08    2.17
   0   0   3    2.40    1.92
   0   0   4 6358.24  206.16
   0   0   4 6048.37  206.82
   0   0  -4 6722.46  206.21
   0   0  -4 6692.73  203.66
   0   0   5   -0.71    2.53
   0   0  -5    2.22    1.88
   0   0  -5   -0.60    1.82
   0   0  -5    1.44    1.56
   0   0  -6  218.39   12.09
   0   0   6  207.74   14.13
   0   0  -6  214.24   13.68
   0   0  -6  191.90    8.10
   0   0  -6  200.36   10.82
   0   0  -7    0.65    2.07
   0   0   7   -2.10    3.22
   0   0  -7    1.82    2.38
   0   0  -7    1.05    1.68
   0   0   8 4036.59  137.20
   0   0  -8 3837.57  129.86
   0   0  -8 4017.95  128.35
   0   0  -8 3777.22  130.20
   0   0  -8 3839.13  134.69
   0   0  -9    1.50    2.19
   0   0  -9    1.48    2.26
   0   0   9    1.45    2.68
   0   0  -9   -0.81    1.50
   0   0  -9    2.01    1.64
   0   0  -9   -0.89    2.19
   0   0  -9    1.30    2.94
   0   0 -10   22.08    4.55
   0   0 -10   22.72    4.71
   0   0  10   11.61    5.35
   0   0  10   18.33    4.01
   0   0 -10   25.81    5.25
   0   0 -10   31.11    5.22
   0   0 -10   17.68    3.79
   0   0 -10   22.19    4.79
   0   0 -11    1.36    1.89
   0   0 -11   -1.83    3.78
   0   0 -11    0.94    2.29
   0   0 -11   -1.93    2.52
   0   0  11    1.86    3.43
   0   0  11    3.11    2.49
   0   0 -11    1.93    2.82
   0   0 -11   -0.85    2.73
   0   0  11    0.88    2.43
   0   0  11   -0.98    2.03
   0   0 -11    1.10    2.03
   0   0  12 1717.23   62.15
   0   0 -12 1627.49   64.74
   0   0 -12 1569.56   62.38
   0   0  12 1705.67   63.97
   0   0 -12 1777.39   76.26
   0   0 -12 1774.26   65.04
   0   0 -12 1621.26   75.37
   0   0  12 1576.91   73.74
   0   0 -12 1590.29   64.94
   0   0  12 1695.29   70.97
   0   0  13   -1.64    2.27
   0   0 -13   -1.10    3.21
   0   0 -13   -0.91    3.24
   0   0  13    1.02    2.97
   0   0 -13    2.08    3.83
   0   0  13    6.29    5.13
   0   0 -13   -2.11    3.51
   0   0 -13   -2.18    4.93
   0   0  13    1.63    3.36
   0   0 -14   92.12    9.23
   0   0 -14  109.40   11.19
   0   0  14  101.94   10.44
   0   0 -14   99.91   14.91
   0   0  14   72.23   12.43
   0   0  14   94.72   13.55
   0   0 -14   94.33   14.59
   0   0 -14   95.89   14.17
   0   0 -14  118.30   11.25
   0   0 -15   -0.70    2.35
   0   0 -15   -0.99    2.75
   0   0  15    1.86    2.85
   0   0 -15    2.80    2.99
   0   0 -16  984.28   37.81
   0   0 -16 1105.94   42.26
   0   0  16 1071.52   42.03
   0   0  17   -0.59    1.96
   0   0  17    0.64    2.12
   0   0 -17    0.58    1.68
   0   0  18  124.17    8.02
   0   0 -18  142.07    8.32
   0   0  18  131.28    7.85
   0   0 -18  132.09    7.70
   0  -1   0   -0.19    0.87
   0  -1   0    0.26    1.28
   0  -1   0    0.71    1.25
   0   1   0    0.17    0.93
   0  -1   0   -0.23    1.02
   0  -1   1 1487.71   52.58
   0  -1  -1 1644.03   52.69
   0  -1  -1 1619.64   51.92
   0  -1   1 1569.97   51.43
   0  -1  -1 1553.22   52.14
   0   1  -1 1562.29   50.27
   0  -1   1 1616.93   51.53
   0   1   1 1637.70   50.16
   0   1  -1 1545.21   51.98
   0  -1  -1 1543.31   52.05
   0  -1   1 1575.69   52.51
   0  -1   1 1618.62   52.05
   0   1   2 1328.91   43.80
   0  -1  -2 1273.93   44.90
   0  -1   2 1338.41   45.52
   0  -1   2 1261.26   42.73
   0   1  -2 1312.44   45.36
   0  -1  -2 1345.17   44.85
   0   1   2 1294.86   43.68
   0  -1   2 1289.85   43.45
   0  -1  -2 1368.88   43.38
   0   1  -2 1349.03   43.51
   0  -1   2 1261.45   45.26
   0  -1   2 1308.92   44.52
   0   1   3 3023.31   98.31
   0  -1   3 3127.54   96.50
   0  -1  -3 2928.84   99.54
   0  -1  -3 3088.87   98.28
   0   1  -3 3030.17   98.34
   0   1   3 3112.92   97.39
   0  -1   3 2983.43   97.80
   0  -1   3 2995.46   99.28
   0  -1   3 2991.30  100.25
   0   1   4  384.51   16.45
   0   1  -4  336.83   16.65
   0  -1   4  303.75   13.57
   0  -1  -4  354.86   17.36
   0  -1   4  344.06   15.47
   0   1  -4  373.96   16.46
   0  -1  -4  354.50   16.16
   0   1   4  351.00   14.50
   0   1   4  358.72   17.25
   0  -1   4  339.39   17.48
   0  -1   4  358.32   17.05
   0   1   5  435.72   20.03
   0  -1   5  396.31   16.99
   0   1  -5  400.61   20.08
   0  -1  -5  456.82   20.33
   0   1  -5  421.42   19.99
   0   1   5  436.14   17.62
   0  -1   5  449.38   19.55
   0  -1   5  433.25   21.86
   0   1   5  426.87   21.23
   0  -1   6   18.03    3.00
   0   1  -6   17.18    3.83
   0   1  -6   22.62    4.43
   0  -1  -6   14.14    3.74
   0   1   6   16.92    2.74
   0  -1   6   12.44    3.56
   0   1   6   17.93    4.79
   0   1   6   14.46    3.63
   0  -1   6   17.22    4.45
   0   1   7 1288.24   50.22
   0   1   7 1239.85   51.99
   0  -1   7 1246.78   52.64
   0  -1  -7 1218.34   44.29
   0   1  -7 1293.55   50.16
   0  -1   7 1303.78   49.24
   0  -1  -7 1248.32   50.39
   0   1  -7 1282.56   50.71
   0   1   7 1267.02   44.09
   0   1  -7 1322.42   49.74
   0  -1   7 1232.44   44.86
   0  -1   8   46.35    8.11
   0   1   8   70.89    9.53
   0  -1   8   78.62    6.58
   0   1  -8   73.61    8.34
   0  -1   8   73.45    8.55
   0   1  -8   69.48    8.90
   0  -1  -8   73.93    9.02
   0  -1  -8   67.55    6.04
   0   1  -8   59.92    7.96
   0  -1   9  654.59   28.58
   0  -1  -9  651.40   29.24
   0   1   9  696.60   36.79
   0   1  -9  691.60   32.69
   0  -1   9  730.92   37.53
   0   1  -9  692.26   29.87
   0  -1  -9  615.50   28.43
   0  -1  -9  589.30   29.00
   0   1  -9  674.93   29.47
   0  -1   9  610.21   28.64
   0  -1   9  666.50   28.85
   0   1  -9  648.30   29.33
   0   1  -9  684.91   32.27
   0  -1  -9  665.79   29.76
   0  -1  -9  647.86   36.27
   0  -1   9  651.42   28.36
   0  -1  -9  655.68   27.23
   0   1  -9  669.60   34.49
   0   1  -9  688.44   33.56
   0  -1   9  708.98   32.86
   0  -1  10    3.07    2.45
   0  -1  10    3.46    3.20
   0  -1  10    1.51    3.12
   0   1  10    5.16    4.21
   0   1 -10   16.55    4.26
   0  -1 -10    3.47    2.54
   0   1 -10    2.24    2.32
   0  -1 -10    0.90    2.99
   0   1 -10    5.30    3.16
   0   1 -10    1.13    1.81
   0  -1 -10    7.02    4.59
   0  -1  10    2.38    2.70
   0   1 -10    5.23    3.19
   0  -1  10    3.01    2.69
   0  -1  10    3.36    2.58
   0  -1 -10    4.61    3.30
   0   1 -10    2.55    2.72
   0  -1 -10    3.18    2.55
   0  -1  11 1348.87   60.85
   0  -1 -11 1386.16   63.39
   0  -1 -11 1360.43   53.86
   0  -1  11 1357.37   63.45
   0   1 -11 1311.15   55.23
   0   1 -11 1416.38   54.09
   0   1 -11 1401.03   64.77
   0   1  11 1272.50   62.35
   0   1 -11 1307.29   53.14
   0   1 -11 1320.50   52.57
   0  -1  11 1437.90   53.88
   0  -1 -11 1366.41   54.62
   0  -1 -11 1319.46   52.30
   0  -1 -11 1258.36   62.57
   0   1 -11 1289.87   55.54
   0  -1 -11 1370.94   54.17
   0   1 -11 1344.21   53.91
   0   1 -11 1310.56   58.19
   0  -1  11 1353.91   51.88
   0  -1  11 1311.00   56.65
   0  -1  12    2.08    3.32
   0   1  12    2.07    3.31
   0  -1  12   -2.05    3.79
   0   1 -12    2.05    2.84
   0  -1 -12    2.04    3.26
   0   1 -12    2.12    3.40
   0  -1  12   -1.80    2.88
   0  -1 -12   -1.04    3.32
   0   1 -12    6.13    3.40
   0  -1  12    0.98    3.00
   0  -1 -12    1.84    2.94
   0  -1 -12    1.11    2.89
   0   1 -12    0.92    2.69
   0   1  12   -1.86    2.58
   0  -1 -12    2.12    4.38
   0  -1 -12    1.07    2.98
   0   1 -12   -3.18    3.39
   0  -1  12   -1.31    2.42
   0   1 -12    1.50    2.78
   0  -1  12    1.70    2.48
   0  -1  13  315.61   27.33
   0   1 -13  387.92   19.77
   0  -1 -13  386.37   29.52
   0   1  13  367.15   29.47
   0  -1  13  359.75   27.31
   0  -1 -13  399.64   22.92
   0   1 -13  398.53   30.38
   0  -1  13  340.36   27.96
   0   1 -13  361.13   21.73
   0   1 -13  387.34   22.42
   0  -1 -13  394.18   21.34
   0  -1  13  374.09   21.68
   0  -1 -13  341.12   22.16
   0   1 -13  398.15   21.46
   0   1  13  347.62   20.85
   0   1 -13  409.08   23.20
   0  -1 -13  367.55   29.41
   0  -1 -13  341.24   21.85
   0  -1  13  374.52   20.34
   0   1 -13  345.40   24.82
   0  -1  14   76.41   12.54
   0   1 -14   57.57    6.52
   0   1  14   82.98   13.30
   0   1 -14   67.46    8.47
   0  -1  14   51.52    9.65
   0  -1 -14   65.29   11.80
   0  -1 -14   60.67    8.27
   0  -1  14   95.75   13.86
   0   1 -14   58.08   11.14
   0   1 -14   69.50   12.33
   0   1 -14   51.99    7.09
   0  -1  14   71.15    8.49
   0  -1  14   85.91    9.49
   0   1 -14   66.30    8.73
   0  -1 -14   83.25    8.59
   0   1  14   78.04    9.06
   0   1 -14   80.79    9.34
   0  -1 -14   55.16   11.62
   0  -1 -14   77.99    9.49
   0   1  14   67.87   11.38
   0  -1  14   66.74    7.45
   0  -1  15  687.53   29.51
   0  -1  15  660.82   30.33
   0  -1 -15  632.14   28.02
   0   1  15  680.67   31.68
   0   1 -15  676.76   31.00
   0   1 -15  591.60   27.41
   0  -1  15  558.91   29.22
   0   1  15  687.07   30.31
   0   1 -15  643.39   30.84
   0  -1 -15  680.42   31.39
   0  -1 -15  646.42   30.65
   0   1 -15  668.24   30.58
   0  -1 -16    1.35    1.77
   0  -1  16    0.56    1.94
   0   1  16    2.74    2.61
   0  -1  16    2.26    2.51
   0  -1 -16   -0.79    2.52
   0  -1  16    0.72    2.40
   0   1 -16   -0.80    2.44
   0   1  16    2.48    2.64
   0  -1 -16    1.50    2.30
   0   1 -16    1.47    2.45
   0  -1  17  174.97   10.64
   0   1  17  176.33   11.52
   0   1 -17  176.29   11.24
   0  -1 -17  172.08   11.08
   0   1  17  174.81   10.36
   0  -1  17  186.40   11.18
   0  -1 -17  174.84   10.86
   0   1 -17  181.45   10.89
   0   1  18   13.16    2.50
   0   1 -18   14.28    2.64
   0  -1  18   10.75    2.22
   0  -1 -18   11.18    2.13
   0   1 -18    8.85    2.04
   0  -1 -18    8.38    1.93
   0  -2   0 3023.03  100.11
   0  -2   0 3075.82  102.44
   0   2   0 3042.74  101.08
   0  -2   0 3079.07  101.50
   0   2   0 3046.75   99.40
   0  -2   0 3122.67  102.28
   0  -2   0 3210.85  101.63
   0  -2   1  206.06   10.69
   0  -2  -1  189.08   11.66
   0  -2  -1  203.28   10.83
   0  -2   1  190.41   11.92
   0   2   1  195.58   10.47
   0  -2  -1  196.83   11.35
   0   2  -1  214.22   12.03
   0   2   1  210.85    9.40
   0   2  -1  202.12   10.78
   0  -2   1  204.63   12.06
   0  -2  -1  214.55   11.59
   0  -2  -1  205.95   11.86
   0  -2   1  203.86   11.61
   0  -2   2   16.82    3.84
   0  -2  -2    9.17    2.51
   0   2   2    7.83    2.08
   0  -2  -2   12.11    3.13
   0  -2   2   12.16    2.84
   0   2   2   10.30    2.05
   0  -2  -2    5.40    2.37
   0  -2   2   11.06    2.60
   0   2  -2    9.49    2.76
   0   2  -2   10.80    1.58
   0  -2   2   16.47    2.89
   0   2  -2   15.74    3.34
   0   2   2   11.02    1.59
   0  -2  -2   14.38    3.13
   0  -2  -2   25.36    4.05
   0  -2   2   10.06    3.01
   0  -2   3  353.79   18.65
   0   2   3  349.42   16.15
   0  -2  -3  323.10   17.62
   0   2  -3  346.28   18.46
   0   2   3  335.34   13.24
   0  -2   3  369.85   15.26
   0  -2  -3  356.01   17.71
   0   2  -3  331.23   14.45
   0   2  -3  350.63   17.56
   0  -2   3  372.74   16.00
   0   2   3  374.95   17.17
   0  -2   3  370.81   18.50
   0  -2  -3  298.63   17.15
   0  -2   3  370.41   17.50
   0   2  -3  295.93   17.66
   0   2   4 3520.81  118.34
   0  -2   4 3648.76  122.67
   0  -2  -4 3581.61  120.82
   0  -2   4 3590.31  115.24
   0   2  -4 3399.18  121.53
   0   2  -4 3613.28  117.17
   0   2  -4 3665.47  121.04
   0   2   4 3799.26  118.73
   0  -2   4 3591.02  117.27
   0  -2   4 3586.15  121.76
   0  -2   4 3609.94  120.36
   0  -2   5  287.47   18.45
   0   2   5  297.21   15.89
   0  -2   5  262.88   12.10
   0  -2  -5  251.82   16.50
   0   2  -5  305.43   15.57
   0   2  -5  287.22   17.35
   0  -2   5  297.24   14.83
   0   2   5  309.23   15.34
   0   2   5  284.69   17.84
   0  -2   5  270.13   16.63
   0  -2   5  272.00   17.92
   0  -2   6    1.18    3.09
   0   2  -6    6.23    3.18
   0  -2  -6    1.04    2.35
   0  -2   6    1.59    1.04
   0   2  -6    0.76    2.21
   0  -2   6    1.88    2.09
   0   2   6    3.64    2.10
   0   2  -6    0.99    2.25
   0  -2   6    0.96    2.35
   0   2   6   -1.09    2.47
   0  -2   6    4.67    2.86
   0   2   6    1.57    1.92
   0   2   7   66.32    7.93
   0  -2   7   86.06   10.80
   0  -2   7   82.28   10.59
   0  -2   7   58.14    8.09
   0   2   7   63.87    9.33
   0  -2  -7   55.33    8.63
   0   2  -7   52.23    8.10
   0  -2   7   63.21    6.90
   0   2  -7   62.97    8.15
   0   2   7   50.95    5.90
   0  -2   8 3754.82  124.26
   0   2   8 3782.65  129.13
   0  -2   8 3892.39  136.04
   0  -2   8 3824.36  135.41
   0  -2   8 3691.91  131.93
   0  -2   8 3668.22  124.66
   0   2   8 3688.02  134.28
   0  -2  -8 3840.17  125.07
   0   2  -8 3635.33  123.95
   0  -2  -8 3709.60  124.35
   0  -2   8 3770.19  125.72
   0  -2   8 3603.21  123.49
   0  -2  -8 3734.38  125.10
   0  -2  -8 3743.15  133.85
   0   2  -8 3903.52  125.41
   0   2  -8 3695.30  132.05
   0   2  -8 3820.16  129.83
   0  -2   8 3428.16  125.03
   0  -2   8 3826.56  125.14
   0  -2   9   27.43    4.95
   0  -2   9   35.10    8.32
   0  -2   9   43.34    9.11
   0   2   9   23.79    6.91
   0  -2  -9   27.94    5.21
   0  -2   9   31.76    6.73
   0  -2   9   38.50    6.15
   0  -2  -9   31.86    5.44
   0   2  -9   24.44    4.81
   0  -2   9   31.84    5.37
   0   2  -9   26.87    6.47
   0   2  -9   29.91    5.49
   0  -2  -9   34.37    5.75
   0  -2   9   40.99    5.53
   0  -2  -9   31.39    7.38
   0  -2   9   28.26    5.31
   0   2  -9   36.42    7.55
   0  -2   9   23.40    5.21
   0  -2  10   58.82    7.53
   0  -2  10   87.18   12.85
   0  -2  10   78.49   12.33
   0   2  10   85.74   12.52
   0  -2 -10   76.68    8.81
   0  -2  10   73.27   11.04
   0   2 -10   75.43    8.71
   0  -2 -10   75.39    8.63
   0  -2  10   79.89    9.33
   0  -2  10   57.55    7.30
   0  -2 -10   61.47    8.24
   0  -2 -10   65.01   11.34
   0   2 -10   82.77    9.23
   0   2 -10   80.40   11.26
   0  -2  10   76.07    8.80
   0   2 -10   86.58   11.78
   0  -2  11   25.08    5.32
   0  -2  11   33.28    8.44
   0   2 -11   23.19    7.62
   0  -2  11   44.37    8.84
   0   2  11   33.20    8.64
   0  -2 -11   40.12    6.80
   0  -2 -11   18.09    6.52
   0   2 -11   47.49    8.37
   0  -2  11   30.86    8.35
   0   2 -11   35.64    6.40
   0  -2 -11   45.77    6.82
   0  -2  11   35.93    6.84
   0   2 -11   26.57    5.50
   0   2  11   28.85    5.18
   0  -2  11   45.19    6.79
   0   2 -11   35.08    6.55
   0   2 -11   31.49    7.49
   0  -2  11   37.66    5.81
   0  -2 -11   52.59   10.12
   0  -2 -11   37.55    6.89
   0   2 -11   44.63    8.89
   0  -2  11   35.19    6.28
   0  -2  12 1615.10   60.03
   0  -2  12 1637.26   73.46
   0  -2 -12 1572.71   71.79
   0  -2  12 1515.32   67.60
   0  -2 -12 1537.94   60.84
   0   2 -12 1614.06   73.37
   0  -2  12 1434.48   70.35
   0   2  12 1397.02   70.51
   0   2 -12 1588.29   60.93
   0   2 -12 1545.03   59.85
   0  -2 -12 1531.05   59.12
   0  -2  12 1529.13   60.95
   0  -2  12 1553.64   58.16
   0   2  12 1481.58   57.55
   0  -2  12 1472.43   59.01
   0   2 -12 1516.77   60.41
   0  -2 -12 1520.75   60.90
   0   2 -12 1443.16   65.08
   0  -2 -12 1469.81   70.64
   0  -2  12 1579.31   60.22
   0   2 -12 1484.09   67.72
   0  -2  13   48.71   10.47
   0  -2  13   36.70    8.56
   0  -2  13   51.25    9.33
   0   2 -13   37.11    6.97
   0   2 -13   36.67    9.68
   0  -2 -13   58.82   11.08
   0  -2 -13   44.66    7.31
   0   2  13   56.18   11.04
   0  -2  13   51.28    7.61
   0  -2 -13   47.25    6.94
   0   2 -13   53.54    7.30
   0   2 -13   43.69    7.12
   0   2  13   47.34    6.65
   0  -2  13   69.33    8.30
   0  -2 -13   52.63    7.77
   0  -2 -13   48.24   10.00
   0  -2  13   53.05    7.00
   0   2 -13   65.22    8.63
   0   2 -13   44.60    9.10
   0  -2  13   66.57    8.22
   0   2 -14   90.82    8.18
   0   2 -14   74.01    8.82
   0  -2 -14   97.49   10.07
   0   2  14   87.91    9.62
   0  -2  14   72.76    8.01
   0  -2 -14   76.89    8.26
   0   2 -14   72.72    7.98
   0   2 -14   99.86    9.80
   0  -2  14   92.75    9.91
   0  -2  14   99.84    9.84
   0   2  14   93.14    8.70
   0   2 -14  103.68   10.35
   0  -2 -14  104.09   10.42
   0  -2  14   80.79    8.85
   0   2 -15   74.41    8.08
   0  -2 -15   66.52    7.68
   0   2  15   72.56    8.19
   0  -2  15   63.63    7.57
   0  -2 -15   56.55    6.31
   0   2 -15   75.65    7.90
   0   2 -15   64.96    6.52
   0  -2  15   58.83    6.46
   0   2  15   70.26    6.84
   0  -2  15   59.88    7.21
   0   2 -15   54.26    7.17
   0  -2 -15   65.72    7.84
   0  -2  15   69.66    7.22
   0  -2  16  478.87   21.56
   0   2  16  599.92   25.15
   0  -2  16  557.82   24.05
   0   2 -16  573.48   23.86
   0  -2  16  554.47   24.19
   0   2  16  507.72   21.81
   0  -2 -16  553.06   24.45
   0  -2 -16  542.92   24.44
   0   2 -16  566.97   24.99
   0   2 -16  553.09   24.29
   0  -2 -16  584.63   24.98
   0   2 -17   13.00    2.60
   0  -2 -17   21.31    3.27
   0  -2  17   10.71    2.16
   0  -2  17   17.48    3.05
   0  -2 -17   13.96    2.82
   0   2 -17   16.46    3.28
   0   2  17   13.11    2.83
   0  -2 -17   10.08    2.10
   0  -3   0    0.94    2.14
   0  -3   0    0.65    1.79
   0  -3   0    0.81    2.12
   0   3   0    2.28    1.98
   0   3   0   -0.54    1.57
   0  -3   0    0.92    2.55
   0  -3   0    0.81    1.84
   0  -3  -1 1735.89   60.41
   0  -3   1 1598.83   63.17
   0  -3  -1 1669.94   63.38
   0  -3   1 1670.29   59.61
   0   3   1 1679.31   60.03
   0   3  -1 1692.55   62.50
   0  -3  -1 1652.80   61.88
   0   3  -1 1631.23   59.60
   0   3   1 1611.79   56.66
   0  -3   1 1657.12   62.07
   0  -3  -1 1642.03   62.91
   0  -3  -1 1720.41   62.14
   0  -3   1 1679.75   63.67
   0  -3  -2  238.23   16.31
   0  -3  -2  236.40   14.58
   0   3   2  256.79   14.20
   0  -3   2  233.65   16.31
   0  -3   2  243.09   14.17
   0   3  -2  260.32   16.63
   0  -3  -2  235.51   15.23
   0   3   2  225.15   12.88
   0   3   2  248.82   16.00
   0   3  -2  241.62   14.94
   0  -3  -2  215.04   15.44
   0  -3  -2  254.60   15.92
   0  -3   2  247.67   16.09
   0  -3  -3 1204.30   51.17
   0  -3   3 1264.93   48.07
   0  -3   3 1351.18   53.33
   0   3   3 1240.42   47.23
   0  -3  -3 1351.97   50.84
   0   3  -3 1259.22   51.89
   0   3  -3 1238.72   49.70
   0   3   3 1249.78   49.86
   0  -3  -3 1193.95   50.58
   0  -3   3 1241.96   51.19
   0  -3   4  112.02    9.76
   0   3   4  113.67    9.38
   0  -3   4  118.34   12.09
   0  -3   4  113.81   11.33
   0   3  -4  123.66   11.95
   0  -3  -4  122.66   11.19
   0   3   4  106.48   10.05
   0   3  -4   82.53    9.45
   0  -3   5  573.67   28.33
   0   3   5  576.74   27.28
   0  -3   5  555.30   31.57
   0  -3   5  591.42   25.56
   0  -3   5  578.72   25.98
   0  -3   5  572.86   31.37
   0  -3  -5  604.80   26.09
   0  -3  -5  625.45   25.77
   0  -3  -5  570.74   30.21
   0   3  -5  571.58   31.50
   0  -3   5  615.16   26.77
   0   3  -5  617.00   31.47
   0  -3   5  560.79   25.02
   0   3   5  589.61   28.36
   0  -3   6  370.57   22.31
   0   3   6  388.05   21.47
   0  -3   6  400.26   19.88
   0  -3   6  411.80   26.85
   0   3   6  409.63   26.28
   0  -3   6  401.33   23.86
   0  -3   6  379.55   20.11
   0  -3   6  411.24   26.06
   0  -3   6  359.01   20.35
   0  -3  -6  402.98   20.30
   0  -3  -6  421.01   20.14
   0  -3  -6  410.69   24.85
   0   3  -6  314.02   24.04
   0  -3   6  420.90   20.96
   0  -3   6  430.70   20.99
   0   3  -6  386.62   24.76
   0   3   6  428.17   22.59
   0  -3  -7 1113.76   42.63
   0  -3   7 1199.81   55.74
   0  -3   7 1137.88   53.50
   0  -3   7 1134.96   45.80
   0   3   7 1268.55   55.42
   0  -3   7 1179.32   51.11
   0  -3   7 1168.99   46.78
   0  -3  -7 1131.29   45.36
   0   3  -7 1128.35   44.27
   0  -3   7 1112.17   43.48
   0  -3  -7 1163.88   45.20
   0  -3  -7 1156.61   45.30
   0  -3  -7 1150.07   52.39
   0  -3   7 1211.17   46.34
   0   3   7 1137.91   46.76
   0  -3   7 1173.00   46.15
   0   3  -7 1134.85   52.41
   0  -3   8   30.12    8.18
   0  -3   8   21.76    5.00
   0  -3   8   35.90    7.42
   0   3   8   12.72    5.85
   0  -3   8   17.61    6.33
   0   3  -8   24.73    4.78
   0  -3  -8   22.53    4.64
   0  -3   8   24.29    5.57
   0  -3   8   20.05    4.23
   0  -3  -8   23.54    4.64
   0   3  -8   11.82    5.21
   0  -3  -8   24.32    6.39
   0  -3   8   22.69    5.08
   0  -3  -8   15.42    4.31
   0   3  -8   25.95    6.73
   0  -3   9 1107.34   44.86
   0  -3   9 1129.91   56.12
   0  -3   9 1041.28   50.37
   0  -3   9 1001.99   44.50
   0   3   9 1051.33   54.61
   0  -3   9 1032.75   53.51
   0  -3  -9 1082.75   44.70
   0   3  -9 1123.22   44.03
   0  -3   9 1100.51   43.24
   0  -3  -9 1115.60   44.82
   0  -3  -9 1026.46   52.42
   0   3  -9 1087.30   45.14
   0  -3  -9 1004.46   44.15
   0   3  -9 1085.32   53.27
   0  -3   9 1061.27   44.37
   0  -3   9 1073.70   45.35
   0   3  -9 1175.70   54.31
   0  -3  10   92.02    9.74
   0  -3  10   62.29   11.65
   0   3 -10   87.06   13.85
   0  -3  10   80.80   12.89
   0  -3 -10   72.23    9.04
   0   3  10   70.78   12.61
   0  -3  10   81.15   11.38
   0  -3 -10   85.83   13.30
   0   3 -10   77.89    8.65
   0  -3  10   75.44    9.59
   0  -3 -10   81.20    9.31
   0  -3  10   72.61    8.21
   0  -3 -10   85.19    9.47
   0   3 -10   94.97   13.43
   0  -3 -10   71.66    8.98
   0  -3 -10   82.98   12.71
   0   3 -10   88.34    9.66
   0  -3  10   76.81    9.18
   0  -3  11  731.49   43.72
   0  -3  11  663.27   32.64
   0  -3  11  766.93   43.59
   0  -3 -11  716.98   34.11
   0   3 -11  736.17   44.09
   0   3  11  637.63   41.80
   0  -3 -11  595.93   40.41
   0  -3  11  695.23   38.77
   0   3 -11  758.31   32.84
   0   3  11  685.16   31.86
   0  -3 -11  776.59   33.92
   0  -3  11  716.46   34.58
   0  -3  11  700.61   31.78
   0  -3 -11  684.21   33.20
   0   3 -11  654.23   39.50
   0   3 -11  700.50   33.69
   0  -3 -11  665.82   40.95
   0  -3 -11  720.10   33.78
   0  -3  11  712.91   34.06
   0   3 -11  714.29   41.42
   0  -3  12  106.52   14.84
   0  -3  12  104.16   10.17
   0   3 -12   80.30   13.42
   0   3  12   72.47   13.27
   0  -3 -12   75.69   13.02
   0   3 -12   79.63    9.36
   0  -3  12  105.33   14.63
   0  -3 -12  109.73   10.98
   0  -3  12   93.16   10.35
   0   3  12   88.78    9.26
   0  -3 -12   86.55    9.39
   0   3 -12   84.07    9.04
   0  -3 -12   74.96    9.04
   0  -3  12   82.11    8.75
   0  -3 -12   92.22   13.59
   0   3 -12   91.43   12.87
   0   3 -12   82.00    9.44
   0  -3 -12  101.95   10.54
   0   3 -12   75.03   12.06
   0  -3  12   93.32   10.15
   0  -3 -13  239.22   15.00
   0  -3 -13  257.07   17.31
   0   3 -13  247.70   16.74
   0  -3 -13  248.33   15.85
   0  -3  13  303.87   18.70
   0   3  13  255.18   15.95
   0   3 -13  261.50   16.04
   0   3 -13  274.11   16.16
   0  -3  13  229.77   15.13
   0  -3 -13  268.73   17.11
   0   3 -13  263.91   17.19
   0  -3  13  279.87   17.69
   0  -3 -14  139.15    9.97
   0   3 -14  147.87   11.47
   0  -3 -14  133.12   11.14
   0  -3 -14  127.80    9.88
   0   3 -14  130.27    9.85
   0   3 -14  136.70   10.06
   0   3  14  132.77   10.30
   0  -3  14  160.28   12.31
   0  -3 -14  157.64   11.84
   0  -3  14  145.12   10.45
   0   3 -14  130.04   11.08
   0  -3  14  120.73   10.50
   0   3 -15  434.65   18.68
   0  -3 -15  418.33   18.78
   0  -3 -15  486.60   22.08
   0   3 -15  472.76   21.54
   0  -3 -15  471.02   21.71
   0  -3  15  474.34   22.22
   0  -3 -15  418.83   18.66
   0   3  15  426.16   19.74
   0   3 -15  433.26   19.15
   0  -3  15  467.60   20.28
   0  -3 -15  476.11   21.73
   0   3 -15  492.45   22.10
   0  -3  15  494.62   21.68
   0  -3  16    0.96    1.87
   0   3 -16    0.93    1.60
   0  -3  16    2.30    1.43
   0  -3 -16    1.37    1.64
   0  -3 -16    0.91    1.51
   0  -3 -16    1.40    1.55
   0   3 -16    2.21    1.69
   0  -4   0 2116.37   73.76
   0  -4   0 2005.49   83.27
   0  -4   0 2090.38   77.66
   0   4   0 2201.99   78.68
   0  -4   0 2212.52   84.38
   0  -4   0 2201.54   75.61
   0  -4   0 2214.94   82.39
   0  -4   0 2136.80   75.02
   0  -4   0 2083.46   75.39
   0   4   0 2190.67   80.35
   0  -4   0 2140.68   76.14
   0  -4  -1  476.11   21.58
   0  -4  -1  457.25   28.80
   0  -4   1  492.85   24.71
   0  -4   1  540.68   30.62
   0  -4   1  468.11   21.90
   0   4   1  476.52   24.51
   0  -4  -1  467.90   22.79
   0  -4   1  479.54   23.08
   0  -4   1  470.64   27.47
   0  -4  -1  496.37   27.57
   0  -4  -1  498.52   29.19
   0  -4  -1  461.65   23.25
   0  -4   1  512.73   23.21
   0  -4   1  518.34   23.64
   0  -4  -1  480.72   22.73
   0  -4  -1  453.18   22.43
   0  -4  -1  425.12   22.11
   0   4   1  506.73   25.48
   0   4  -1  502.13   27.62
   0  -4   1  462.77   23.27
   0  -4  -1  469.48   23.17
   0   4  -1  515.04   24.82
   0   4   1  554.14   30.01
   0  -4  -2    7.41    4.11
   0  -4   2    1.82    2.23
   0  -4   2    3.92    2.63
   0  -4   2    1.54    3.18
   0  -4  -2    0.58    1.60
   0  -4   2    1.32    2.72
   0  -4  -2    2.90    3.28
   0  -4   2    1.50    2.40
   0  -4  -2   -1.23    2.55
   0  -4  -2   -0.71    2.07
   0  -4   2    4.32    2.49
   0  -4  -2    1.47    2.44
   0  -4  -2    1.95    2.09
   0  -4  -2    0.72    2.38
   0  -4   2    5.11    2.52
   0   4  -2    1.34    3.03
   0  -4   2    1.62    2.24
   0  -4  -2    1.21    2.74
   0  -4  -2   -0.73    2.23
   0   4   2    5.43    3.32
   0   4  -2    1.02    2.31
   0  -4  -3  107.97   13.33
   0  -4   3  137.57   11.70
   0  -4   3  136.05   15.01
   0  -4   3  155.84   10.88
   0   4  -3  153.48   16.11
   0  -4  -3  117.19   13.45
   0  -4   3  141.81   11.00
   0  -4   3  169.76   15.51
   0  -4   3  122.99   10.28
   0  -4  -3  136.76   10.51
   0  -4  -3  147.87   10.86
   0  -4  -3  121.34   10.22
   0  -4   3  131.44   10.39
   0  -4   3  143.48   11.02
   0  -4  -3  136.38    9.87
   0  -4   3  140.18   11.43
   0   4  -3  175.94   15.82
   0  -4  -3  130.80   12.93
   0   4  -3  137.35   13.09
   0  -4   3  131.72   10.20
   0   4   3  136.28   13.72
   0  -4  -3  112.03    9.78
   0  -4   4 1720.59   61.41
   0  -4   4 1628.35   63.55
   0  -4   4 1665.58   71.97
   0  -4   4 1755.51   70.50
   0  -4   4 1610.76   61.88
   0  -4   4 1667.44   61.70
   0  -4  -4 1704.51   62.71
   0  -4  -4 1672.72   61.40
   0  -4  -4 1589.76   60.67
   0  -4  -4 1656.84   60.77
   0  -4   4 1640.38   60.85
   0   4  -4 1672.67   70.83
   0  -4  -4 1778.63   68.74
   0  -4   4 1668.18   61.30
   0   4   4 1688.79   68.11
   0   4  -4 1739.62   68.42
   0  -4  -4 1611.43   59.93
   0  -4   5  441.21   22.10
   0  -4   5  429.85   29.85
   0  -4   5  399.75   23.36
   0  -4  -5  405.95   20.76
   0  -4   5  401.28   27.61
   0  -4   5  410.46   22.35
   0  -4   5  420.83   22.37
   0  -4  -5  415.73   22.39
   0  -4  -5  409.44   21.69
   0  -4  -5  435.11   21.29
   0  -4   5  433.12   21.53
   0  -4  -5  408.89   20.77
   0   4  -5  449.04   29.62
   0  -4  -5  400.78   25.88
   0  -4   5  485.72   24.31
   0  -4  -5  376.10   19.66
   0   4  -5  452.09   27.79
   0   4   5  398.18   25.54
   0  -4   5  428.79   22.26
   0  -4   6   27.57    7.94
   0  -4   6   15.54    4.17
   0  -4  -6   15.15    3.80
   0  -4   6   15.70    4.54
   0   4   6    9.59    4.71
   0  -4   6   17.67    6.34
   0  -4   6    8.58    3.97
   0  -4  -6   21.63    5.09
   0  -4   6   25.08    5.30
   0  -4   6   11.76    3.43
   0  -4  -6   18.47    4.03
   0  -4  -6   24.37    5.11
   0  -4  -6   14.92    3.80
   0  -4   6   19.05    4.56
   0  -4  -6   19.86    5.49
   0   4  -6   22.10    6.82
   0  -4   6   20.16    4.96
   0   4  -6   13.05    5.02
   0   4   6   10.51    4.23
   0  -4   7  102.30   14.93
   0  -4   7  100.23   10.17
   0  -4   7  113.14   14.74
   0  -4   7   99.73   10.56
   0   4   7  118.51   15.57
   0  -4  -7  114.30   11.01
   0  -4   7  108.59   10.77
   0  -4   7  129.78    9.99
   0  -4  -7   94.65   10.00
   0  -4   7  128.19   11.71
   0   4  -7   83.72   13.39
   0  -4  -7   94.70   12.78
   0  -4   7  104.59    9.76
   0   4  -7  106.07   13.96
   0  -4   7  117.00   11.02
   0  -4   8  776.55   45.56
   0  -4   8  773.28   35.14
   0  -4   8  865.80   37.07
   0  -4   8  830.45   45.39
   0   4   8  746.21   44.78
   0  -4  -8  779.23   35.82
   0  -4   8  745.53   36.04
   0  -4  -8  746.16   35.02
   0  -4  -8  769.98   41.84
   0  -4   8  795.46   36.57
   0   4  -8  758.24   44.00
   0  -4   8  763.03   35.73
   0  -4   8  766.81   33.39
   0   4  -8  724.71   42.34
   0  -4   9  101.75   15.01
   0  -4  -9   94.36   14.13
   0   4  -9   90.36   14.44
   0  -4   9   78.81   12.98
   0   4   9   84.48   14.07
   0  -4   9  111.15   10.74
   0  -4   9   93.51   10.42
   0  -4  -9   87.38    9.92
   0  -4  -9   83.56    9.60
   0  -4   9   86.82   10.10
   0   4  -9  106.48   10.64
   0  -4  -9   83.53   12.40
   0   4  -9   93.00   13.81
   0  -4   9  109.86    9.30
   0  -4   9   84.16    9.81
   0  -4  10   37.00    9.29
   0  -4  10   43.92    9.48
   0   4  10   42.25    9.92
   0   4 -10   37.83    9.50
   0  -4 -10   29.42    8.33
   0  -4 -10   45.03    7.08
   0  -4  10   50.81    7.73
   0  -4 -10   34.18    6.07
   0  -4  10   59.45    7.07
   0   4 -10   34.01    8.95
   0  -4 -10   21.17    6.43
   0   4 -10   41.74    6.73
   0   4 -10   40.69    9.38
   0  -4 -11  183.25   13.44
   0  -4  11  152.50   13.25
   0  -4  11  159.23   11.08
   0  -4 -11  169.50   13.19
   0  -4  11  152.28   10.48
   0   4 -11  174.90   13.32
   0  -4 -11  149.26   12.77
   0  -4 -11  134.57   12.34
   0  -4  12  816.79   35.42
   0  -4 -12  860.95   36.52
   0  -4 -12  861.10   36.80
   0   4 -12  857.38   36.43
   0  -4 -12  813.10   34.90
   0  -4  12  718.45   31.09
   0  -4 -12  835.38   36.05
   0   4 -12  870.02   35.96
   0  -4  12  903.16   37.18
   0  -4 -13  135.23   10.86
   0  -4 -13  159.03   11.69
   0   4 -13  142.08   10.91
   0   4 -13  131.33    9.67
   0  -4 -13  145.12   10.20
   0  -4 -13  160.23   11.43
   0   4 -13  142.10   10.76
   0  -4  13  144.64   11.19
   0  -4 -14   47.67    5.66
   0   4 -14   45.40    5.41
   0  -4 -14   35.80    4.95
   0  -4  14   49.77    5.97
   0  -4 -14   37.21    4.07
   0   4 -14   38.75    3.83
   0  -4 -14   41.93    5.16
   0   4 -14   43.78    4.99
   0  -4  14   32.71    5.03
   0   4 -15   74.86    5.65
   0  -4 -15   73.14    5.67
   0  -4  15   70.60    5.91
   0  -4 -15   76.85    5.80
   0   4 -15   62.97    5.10
   0  -4  15   77.11    5.52
   0  -5   0    1.98    4.47
   0  -5   0    1.49    1.83
   0  -5   0    8.19    3.36
   0  -5   0   -0.93    2.84
   0  -5   0    1.57    3.25
   0  -5   0    2.86    2.64
   0  -5   0   -1.85    2.97
   0   5   0   -1.89    4.29
   0  -5   0    0.99    3.04
   0  -5  -1  412.83   29.57
   0  -5  -1  344.08   18.91
   0  -5   1  403.40   29.21
   0  -5   1  373.33   19.81
   0  -5   1  383.18   21.58
   0  -5  -1  397.83   21.44
   0  -5  -1  367.52   21.36
   0  -5   1  378.94   21.15
   0  -5  -1  406.65   21.35
   0  -5   1  388.72   21.89
   0  -5   1  366.72   25.94
   0  -5  -1  355.61   20.99
   0  -5   1  393.40   21.79
   0  -5  -1  381.43   20.78
   0   5  -1  341.34   24.21
   0  -5   1  382.02   21.70
   0  -5  -1  387.41   21.75
   0   5   1  349.41   26.92
   0  -5   1  353.65   19.04
   0   5  -1  374.22   27.98
   0  -5   1  357.17   21.33
   0  -5   2  215.68   21.02
   0  -5  -2  181.20   19.42
   0  -5  -2  197.33   12.82
   0  -5   2  205.47   13.67
   0  -5  -2  168.56   12.88
   0  -5   2  201.00   14.73
   0  -5  -2  214.34   14.73
   0  -5   2  203.54   14.50
   0  -5  -2  189.15   14.40
   0  -5   2  195.89   14.64
   0  -5  -2  203.11   14.58
   0  -5   2  206.70   14.94
   0   5  -2  194.93   20.65
   0  -5   2  189.01   18.13
   0  -5  -2  217.68   20.71
   0   5  -2  195.84   18.25
   0  -5   2  169.61   14.16
   0   5   2  203.72   19.64
   0   5  -2  180.27   19.14
   0  -5  -2  180.98   14.03
   0  -5   2  193.06   13.33
   0  -5   3  208.38   21.22
   0  -5  -3  193.92   12.75
   0  -5   3  210.53   14.22
   0  -5   3  195.35   18.76
   0  -5   3  220.53   15.47
   0  -5   3  226.65   15.33
   0  -5  -3  177.48   12.89
   0  -5  -3  193.89   14.47
   0  -5  -3  191.19   14.39
   0   5  -3  214.35   19.86
   0  -5   3  187.64   15.03
   0   5   3  244.63   20.81
   0  -5   3  237.63   16.16
   0  -5  -3  189.51   13.96
   0  -5   3  207.45   14.29
   0  -5  -4   -0.66    2.03
   0  -5   4   -2.13    3.94
   0  -5   4   -1.74    2.42
   0  -5   4   -1.77    3.66
   0  -5   4    1.03    2.84
   0  -5  -4   -1.06    3.39
   0  -5   4   -0.80    2.54
   0  -5   4    0.91    2.66
   0  -5  -4    5.75    3.96
   0  -5   4    2.78    3.20
   0  -5  -4    2.76    2.55
   0  -5   4    4.39    3.04
   0   5  -4   -1.87    6.24
   0   5   4   -1.71    3.54
   0  -5  -4    0.82    2.63
   0   5  -4   -1.98    4.49
   0  -5   4    1.00    2.77
   0  -5   4    0.80    2.33
   0  -5   5  517.87   36.63
   0  -5   5  593.90   28.05
   0  -5  -5  562.09   24.93
   0  -5   5  533.73   34.37
   0  -5   5  582.71   29.15
   0  -5  -5  592.61   29.59
   0  -5   5  532.60   27.03
   0  -5  -5  607.28   28.91
   0  -5   5  589.24   29.03
   0  -5   5  539.85   27.17
   0  -5  -5  562.29   27.38
   0   5  -5  557.66   36.16
   0   5  -5  618.92   34.48
   0  -5   5  603.05   29.02
   0  -5   5  541.75   27.00
   0   5  -5  543.36   35.90
   0  -5  -5  589.14   26.22
   0   5   5  520.26   32.87
   0  -5   6  355.82   20.49
   0  -5   6  309.60   27.35
   0   5   6  372.63   29.47
   0  -5   6  400.55   22.39
   0  -5   6  330.24   26.23
   0  -5   6  348.30   20.32
   0  -5  -6  357.20   21.62
   0  -5   6  367.35   19.89
   0  -5   6  360.75   21.08
   0  -5  -6  317.45   18.60
   0  -5  -6  365.79   21.10
   0  -5   6  347.86   21.77
   0   5  -6  340.92   27.64
   0  -5   6  398.23   21.47
   0   5  -6  331.55   25.31
   0   5  -6  353.97   27.14
   0  -5   6  352.60   20.29
   0  -5   7  513.62   36.33
   0  -5   7  589.14   27.79
   0   5   7  543.75   37.16
   0  -5   7  554.84   28.47
   0  -5   7  504.92   33.95
   0  -5  -7  566.57   28.68
   0  -5   7  513.37   26.93
   0  -5  -7  546.69   27.79
   0  -5   7  553.93   25.73
   0  -5   7  574.23   27.91
   0  -5   7  575.39   29.26
   0   5  -7  563.89   36.45
   0  -5   7  538.84   27.15
   0   5  -7  524.45   33.69
   0  -5   7  571.29   27.29
   0   5  -7  520.61   34.06
   0  -5   8    4.21    4.76
   0  -5   8    2.69    2.98
   0   5   8   -2.15    3.97
   0  -5   8    1.00    3.06
   0  -5  -8    1.00    2.93
   0  -5   8    0.95    2.78
   0  -5  -8   -0.96    3.07
   0  -5   8   -0.89    2.59
   0   5  -8   -1.98    7.33
   0   5  -8    2.59    2.64
   0  -5   8    0.93    2.71
   0  -5   8    3.18    2.75
   0  -5   9  257.90   16.22
   0  -5  -9  239.90   16.29
   0  -5   9  237.01   16.22
   0  -5   9  247.40   15.57
   0  -5  -9  251.44   16.39
   0   5  -9  263.10   15.97
   0  -5   9  265.42   15.00
   0  -5   9  274.98   16.92
   0  -5  10  279.26   16.18
   0  -5  10  274.57   16.65
   0  -5 -10  272.29   16.39
   0  -5  10  253.08   14.77
   0  -5 -10  264.29   16.36
   0   5 -10  257.06   15.31
   0  -5  10  279.60   16.62
   0  -5  11  433.82   20.99
   0  -5 -11  452.50   22.11
   0  -5  11  452.51   21.82
   0  -5 -11  438.22   21.04
   0  -5  11  438.88   19.39
   0  -5 -11  441.98   21.67
   0   5 -11  430.45   20.30
   0  -5  11  435.22   21.53
   0   5 -12   14.28    3.36
   0  -5 -12   13.55    3.20
   0  -5  12   14.51    3.41
   0  -5 -12   10.76    3.08
   0  -5  12   12.11    3.16
   0   5 -12   13.99    2.74
   0  -5  12   12.82    3.30
   0  -5  13  114.67    7.48
   0   5 -13  115.06    7.33
   0  -5 -13  114.98    7.49
   0  -5  13  113.30    7.36
   0  -5 -13  122.63    7.56
   0  -6   0  463.47   25.05
   0  -6   0  476.91   22.37
   0  -6   0  489.14   25.51
   0  -6   0  482.18   24.48
   0  -6   0  511.11   25.21
   0  -6   1  163.38   13.37
   0  -6  -1  180.76   13.77
   0  -6  -1  153.60   10.82
   0  -6   1  161.33   11.47
   0  -6  -1  171.21   13.32
   0  -6   1  172.10   13.65
   0  -6  -1  193.79   14.23
   0  -6   1  177.46   13.60
   0  -6  -1  169.99   12.59
   0  -6  -1  195.99   13.83
   0  -6   1  173.55   13.32
   0  -6  -2    5.74    3.76
   0  -6   2   12.58    4.20
   0  -6   2    5.65    3.00
   0  -6  -2    6.24    2.30
   0  -6  -2    8.81    3.83
   0  -6  -2    7.05    3.13
   0  -6  -2   12.35    4.31
   0  -6   2    7.51    3.48
   0  -6  -2    9.87    3.98
   0  -6   2    9.45    4.01
   0  -6   3  283.50   17.80
   0  -6   3  268.79   15.80
   0  -6  -3  262.96   16.29
   0  -6   3  266.52   15.10
   0  -6   3  260.86   17.33
   0  -6  -3  305.72   18.14
   0  -6   3  278.42   17.66
   0  -6  -3  294.23   17.75
   0  -6   3  279.85   17.45
   0  -6   4 1191.11   47.77
   0  -6   4 1162.10   44.97
   0  -6   4 1131.00   47.06
   0  -6   4 1106.73   44.13
   0  -6  -4 1141.46   44.37
   0  -6  -4 1202.16   47.04
   0  -6  -4 1233.84   46.85
   0  -6   4 1190.14   46.78
   0  -6   5  186.46   13.55
   0  -6   5  161.75   11.48
   0  -6   5  168.36   11.67
   0  -6   5  165.78   12.50
   0  -6  -5  163.06   11.70
   0  -6   5  170.91   12.42
   0  -6  -5  181.54   12.92
   0  -6   5  156.92   12.43
   0  -6   6    5.85    3.39
   0  -6   6   16.03    3.67
   0  -6   6   12.27    3.84
   0  -6   6   19.38    4.30
   0  -6   6   13.64    3.59
   0  -6  -6   11.82    3.06
   0  -6   6   15.34    3.67
   0  -6  -6   14.13    3.93
   0  -6   7  387.81   20.10
   0  -6   7  396.49   18.93
   0  -6   7  371.39   19.04
   0  -6   7  378.90   18.91
   0  -6   7  386.07   17.99
   0  -6  -7  387.23   19.80
   0  -6   7  379.89   19.72
   0  -6   8  652.63   26.39
   0  -6   8  624.64   25.96
   0  -6   8  626.15   26.43
   0  -6   8  664.17   27.29
   0  -6  -8  595.50   26.84
   0  -6   9  427.12   18.71
   0  -6   9  404.01   17.48
   0  -6   9  445.17   19.22
   0  -6   9  435.61   19.10
   0  -6  -9  439.47   19.54
   0  -6  10    8.05    2.16
   0  -6  10    2.64    1.62
   0  -6 -10    8.78    2.34
   0  -6 -10    7.77    2.40
   0   6 -10    8.36    2.34
   0   6 -11   91.78    5.95
   0  -6 -11  122.67    6.63
   0  -7   0    0.78    1.97
   0  -7   0   -0.56    2.36
   0  -7   0   -0.61    2.26
   0  -7   1   78.89    7.39
   0  -7  -1   74.32    7.16
   0  -7   1   72.95    6.36
   0  -7   1   81.19    7.35
   0  -7  -1   81.34    6.79
   0  -7   1   80.85    7.38
   0  -7  -1   79.55    7.39
   0  -7   2  459.01   19.35
   0  -7  -2  437.21   19.67
   0  -7   2  442.14   20.01
   0  -7  -2  380.62   17.77
   0  -7   2  431.05   19.90
   0  -7  -2  412.01   19.79
   0  -7   2  445.38   20.10
   0  -7  -3  219.99   11.96
   0  -7   3  226.54   12.17
   0  -7   3  222.80   12.39
   0  -7   3  210.78   12.33
   0  -7   4    1.77    1.87
   0  -7   4    0.94    1.90
   0  -7  -4    0.70    1.52
   0  -7   4    4.45    2.37
   0  -7   4    3.98    2.21
   0  -7   5  126.65    7.64
   0  -7   5  144.55    8.64
   0  -7   5  132.07    8.51
   0  -7   6  341.13   14.42
  -1   0  18  921.73   34.09
   1   0 -18  930.43   33.73
  -1   0  18  941.39   33.68
  -1   0  17   -0.60    1.99
  -1   0  17   -1.31    2.70
   1   0 -17   -0.61    2.17
   1   0 -16    1.73    2.14
  -1   0  16    3.15    2.52
   1   0 -16    3.20    2.87
   1   0 -15    0.98    3.01
   1   0 -15    0.78    2.60
  -1   0  15   -2.79    2.43
   1   0 -15    2.86    3.41
   1   0 -14 1778.53   64.84
   1   0 -14 1679.13   62.01
  -1   0  14 1673.87   63.27
   1   0 -14 1443.05   62.41
  -1   0  14 1618.14   72.82
   1   0 -14 1553.66   74.45
   1   0 -14 1651.79   74.59
  -1   0  14 1588.70   74.23
  -1   0  13    2.12    3.91
   1   0 -13    0.96    2.94
   1   0 -13    1.08    3.86
  -1   0  13    1.01    3.22
   1   0 -13   -2.19    3.03
  -1   0  13    3.10    3.50
  -1   0  12    4.05    4.59
   1   0 -12    2.84    3.16
   1   0 -12    9.27    4.04
  -1   0  12    8.58    3.84
   1   0 -12    1.05    2.90
  -1   0  12    1.54    3.48
   1   0 -12    3.53    2.88
  -1   0  11   -1.86    3.84
   1   0 -11    0.89    3.08
   1   0 -11    0.94    2.30
  -1   0  11   -0.75    2.50
  -1   0  11    0.86    2.53
   1   0 -11    0.96    2.80
   1   0 -11    1.13    1.81
  -1   0  10 1512.04   66.19
  -1   0  10 1538.66   55.62
   1   0 -10 1569.89   57.80
   1   0 -10 1494.29   57.07
  -1   0  10 1534.49   56.55
   1   0 -10 1438.89   57.05
   1   0 -10 1485.18   59.30
   1   0 -10 1479.18   64.27
   1   0  -9    2.91    2.60
   1   0  -9    1.49    2.66
   1   0  -9    0.62    1.63
   1   0  -9   -1.83    2.54
   1   0  -9   -1.29    2.67
  -1   0   9    2.89    3.27
   1   0  -9    1.38    1.80
   1   0  -8  199.14   11.67
   1   0  -8  184.37   14.64
   1   0  -8  186.85   11.91
  -1   0   8  194.55   16.00
   1   0  -7    2.10    1.01
   1   0  -7    1.48    1.51
   1   0  -7   -0.91    2.52
   1   0  -7    1.66    1.99
  -1   0   7    3.14    3.49
   1   0  -7    2.16    2.23
  -1   0   6 2976.78   99.81
   1   0  -6 2971.91   95.04
   1   0  -6 2699.32   92.70
   1   0  -6 3011.56   99.82
   1   0  -6 2917.54   95.69
  -1   0   6 3094.90  101.50
   1   0  -6 3061.18  101.83
   1   0  -5    0.34    1.18
   1   0  -5    6.00    2.42
  -1   0   5   -0.70    2.60
  -1   0   5    2.46    2.34
   1   0  -5   -0.72    1.77
  -1   0   4  464.13   19.50
   1   0  -4  428.13   16.90
  -1   0   4  437.67   17.50
   1   0  -4  452.62   19.28
  -1   0   4  429.67   20.04
   1   0  -3    0.20    1.07
   1   0  -3   -0.35    1.73
  -1   0   3   -0.26    1.29
  -1   0   3    1.22    1.88
  -1   0   3    0.36    1.59
  -1   0   2 5712.13  177.84
   1   0  -2 5763.66  177.79
  -1   0   2 5875.60  177.28
  -1   0   2 5309.76  177.93
   1   0   1    0.27    0.62
   1   0   1    1.17    0.46
  -1   0  -2 5143.84  158.04
  -1   0  -2 5062.88  157.06
   1   0   2 5126.32  155.75
  -1   0  -2 5100.91  157.19
   1   0   3    0.41    1.86
  -1   0  -3    2.74    1.62
  -1   0  -3    0.96    1.18
  -1   0  -4  272.19   13.08
   1   0   4  251.47   13.89
  -1   0  -4  284.76   13.67
  -1   0  -4  259.77   11.87
   1   0   5    0.71    2.18
  -1   0  -5    0.52    1.73
  -1   0  -5    0.60    2.00
  -1   0  -5   -3.44    1.95
  -1   0  -5    2.37    1.79
   1   0   6 2738.22   95.91
  -1   0  -6 2532.23   95.04
  -1   0  -6 2744.83   92.71
  -1   0  -6 2909.33   94.89
  -1   0  -6 2713.99   91.43
  -1   0  -6 2746.01   90.65
  -1   0  -7    1.08    2.82
   1   0   7   -1.06    2.39
  -1   0  -7    0.74    1.52
  -1   0  -7    1.29    2.06
  -1   0  -7   -0.92    2.09
  -1   0  -7    0.57    1.66
  -1   0  -8  772.94   38.15
   1   0   8  722.35   37.24
  -1   0  -8  760.15   33.57
  -1   0  -8  760.95   31.58
  -1   0  -8  770.46   32.87
  -1   0  -8  822.22   37.07
  -1   0  -9   -0.78    2.38
   1   0   9   -1.45    3.00
  -1   0  -9    1.86    2.27
  -1   0  -9   -1.50    3.39
  -1   0  -9   -0.74    2.15
  -1   0  -9    2.31    2.24
  -1   0  -9    0.73    1.65
  -1   0  -9    0.88    2.15
  -1   0 -10 1108.04   41.89
   1   0  10 1083.40   42.34
  -1   0 -10  955.14   41.67
  -1   0 -10 1058.36   43.85
  -1   0 -10 1085.40   43.61
   1   0  10 1119.43   52.31
  -1   0 -10 1069.66   52.24
  -1   0 -10 1075.10   44.87
  -1   0 -10 1124.95   44.26
  -1   0 -10 1041.14   44.58
  -1   0 -11   -0.73    1.91
  -1   0 -11    1.82    3.37
  -1   0 -11    0.93    2.73
  -1   0 -11   -1.92    3.07
   1   0  11   -1.85    2.97
  -1   0 -11   -0.99    3.31
  -1   0 -11    4.05    2.80
   1   0  11   -0.81    2.24
  -1   0 -11   -0.98    3.27
   1   0  11   -1.08    2.23
   1   0  11    1.59    2.93
  -1   0 -11    2.14    1.97
  -1   0 -12  244.33   15.15
  -1   0 -12  226.49   22.41
  -1   0 -12  274.86   23.61
   1   0  12  262.65   23.54
  -1   0 -12  260.95   17.47
   1   0  12  283.90   16.74
  -1   0 -12  235.57   15.68
  -1   0 -12  258.54   17.99
   1   0  12  241.55   16.75
  -1   0 -12  258.43   17.85
   1   0  12  236.24   20.78
  -1   0 -13    0.73    1.91
  -1   0 -13    2.05    3.28
  -1   0 -13    2.15    2.81
  -1   0 -13   -1.04    3.18
   1   0  13    2.07    3.83
  -1   0 -13    0.84    2.20
   1   0  13    1.69    3.13
  -1   0 -13    2.24    3.43
   1   0  13   -1.03    2.68
  -1   0 -13    1.10    3.37
   1   0  13    1.69    2.71
  -1   0 -14 1039.80   44.37
  -1   0 -14  991.34   40.35
   1   0  14  964.74   42.62
  -1   0 -14  973.92   43.41
  -1   0 -14  917.58   52.16
   1   0  14  959.66   50.46
  -1   0 -14 1072.96   53.72
  -1   0 -14 1084.25   44.08
   1   0  14 1021.68   53.17
  -1   0 -15    3.97    3.43
  -1   0 -15    0.61    1.95
   1   0  15   -0.92    2.83
  -1   0 -15    0.97    3.24
  -1   0 -15    0.90    2.21
   1   0  16  251.82   16.17
   1   0  16  275.32   16.24
  -1   0 -16  288.81   16.36
  -1   0 -16  285.32   16.78
   1   0  17   -1.15    1.98
  -1   0 -17    0.60    1.99
   1   0  17    0.61    2.05
  -1   0 -17   -0.53    1.78
   1   0  18  833.91   29.60
   1   0  18  835.73   29.25
  -1   0 -18  744.39   28.24
  -1   0 -18  790.77   29.24
   1  -1 -18    1.03    1.41
  -1  -1  18    0.36    1.35
  -1   1  18    1.58    1.41
   1  -1 -18   -1.47    1.66
  -1  -1  18    0.28    1.09
   1   1 -18    2.69    1.74
   1  -1 -18    0.35    1.47
   1   1 -18    1.03    1.42
  -1   1  17  328.23   16.74
  -1  -1  17  317.35   15.73
  -1   1  17  298.94   15.06
  -1  -1  17  323.46   16.19
   1   1 -17  324.19   16.61
   1  -1 -17  323.01   16.50
   1  -1 -17  304.42   15.89
   1   1 -17  320.85   16.06
   1  -1 -16   19.80    3.65
  -1  -1  16   19.91    3.63
   1   1 -16   15.98    3.47
  -1  -1  16   20.69    4.52
  -1   1  16   27.33    4.72
  -1   1  16   24.27    4.99
   1   1 -16   20.16    4.39
  -1  -1  16   16.95    4.08
   1  -1 -16   26.75    5.28
   1   1 -16   22.83    4.60
   1  -1 -16   22.57    4.59
   1   1 -15  780.26   34.52
  -1   1  15  771.65   35.43
   1   1 -15  769.34   32.72
  -1  -1  15  789.84   34.55
   1  -1 -15  769.31   32.89
  -1  -1  15  769.15   32.92
  -1   1  15  781.94   33.85
  -1  -1  15  798.19   34.80
   1  -1 -15  780.58   35.20
   1   1 -15  821.92   35.58
   1  -1 -15  656.06   33.48
  -1  -1  14   -2.10    4.33
   1  -1 -14   -2.07    3.32
  -1  -1  14   -2.07    2.70
   1   1 -14   -2.14    3.42
  -1   1  14    4.21    4.76
  -1  -1  14   -1.83    4.14
   1   1 -14    2.03    3.25
   1  -1 -14    1.82    3.02
   1   1 -14   -0.89    2.73
  -1  -1  14    3.63    2.78
   1   1 -14   -1.00    2.77
  -1   1  14    1.86    2.71
  -1  -1  14    2.00    3.06
  -1   1  14   -1.09    2.84
  -1  -1  14    1.98    3.17
   1  -1 -14    2.16    3.86
   1  -1 -14   -2.15    4.87
   1   1 -14    2.12    3.09
  -1  -1  14    2.26    2.79
  -1   1  14    1.74    3.21
  -1  -1  13  529.05   35.58
  -1  -1  13  449.67   33.45
  -1  -1  13  535.50   33.75
  -1   1  13  512.06   35.09
   1  -1 -13  510.23   26.19
  -1  -1  13  509.54   26.07
   1  -1 -13  482.97   27.07
  -1  -1  13  531.24   26.76
   1   1 -13  492.83   25.81
   1   1 -13  507.42   26.70
  -1   1  13  457.23   25.14
   1   1 -13  495.06   26.77
   1  -1 -13  488.88   34.83
   1  -1 -13  480.11   26.79
   1   1 -13  441.03   29.35
  -1  -1  13  520.88   25.02
  -1  -1  12    2.06    3.80
  -1   1  12    6.23    5.08
  -1  -1  12   12.81    5.86
   1  -1 -12    4.84    3.22
   1  -1 -12    4.36    3.34
   1   1 -12    4.96    3.17
   1   1 -12    4.82    3.45
  -1  -1  12    8.64    3.66
  -1   1  12    8.22    3.87
   1  -1 -12    1.07    3.14
   1   1 -12    1.05    2.90
   1  -1 -12    8.51    4.82
  -1  -1  12    4.25    2.72
   1   1 -12    4.57    3.73
  -1  -1  11 2140.44   90.52
  -1   1  11 2471.42   95.53
  -1  -1  11 2181.38   93.19
   1  -1 -11 2236.94   83.37
  -1  -1  11 2293.75   82.15
   1  -1 -11 2391.57   82.79
   1   1 -11 2320.61   82.61
  -1   1  11 2229.37   81.17
   1   1 -11 2234.07   84.80
   1  -1 -11 2327.54   83.54
   1  -1 -11 2330.99   95.36
   1   1 -11 2304.83   83.11
  -1  -1  11 2235.84   80.86
   1   1 -11 2176.01   87.66
  -1  -1  11 2310.68   85.36
  -1  -1  10    6.15    2.57
   1  -1 -10    4.99    3.26
   1   1 -10    7.38    3.48
   1  -1 -10    8.14    3.65
  -1  -1  10    8.22    3.32
  -1   1  10   10.30    4.76
  -1  -1  10   15.55    5.76
  -1  -1  10   15.25    5.46
   1   1 -10    8.17    3.14
   1  -1 -10    5.26    3.97
   1  -1 -10    9.81    3.69
   1   1 -10    5.19    2.89
   1   1 -10    5.49    3.05
   1   1 -10    9.21    3.85
  -1  -1  10    5.24    2.69
   1   1 -10    4.51    3.68
  -1  -1  10   12.05    4.05
  -1  -1   9  280.58   15.73
  -1  -1   9  277.29   16.05
   1  -1  -9  268.48   16.43
   1   1  -9  271.74   15.92
   1  -1  -9  287.90   16.43
   1  -1  -9  253.76   20.65
   1  -1  -9  290.06   16.70
   1   1  -9  245.72   15.64
   1   1  -9  248.97   17.25
  -1  -1   9  284.08   17.92
   1   1  -9  308.79   20.04
   1  -1  -9  246.65   14.56
   1   1  -9  297.13   20.47
   1  -1  -9  303.71   20.65
  -1   1   9  272.74   20.82
  -1  -1   9  291.00   21.57
  -1  -1   9  313.99   21.34
   1  -1  -8    9.16    3.83
   1   1  -8    5.46    3.04
  -1  -1   8    7.99    2.03
   1  -1  -8   13.13    4.30
   1   1  -8    7.71    4.20
   1   1  -8    4.08    2.84
  -1  -1   8    5.08    2.72
  -1   1   8   12.83    4.44
  -1  -1   8   10.58    4.41
  -1   1   8   10.71    3.71
  -1   1   7 1729.37   65.70
   1   1  -7 1810.21   64.95
  -1  -1   7 1673.93   58.42
   1  -1  -7 1891.12   66.66
   1   1  -7 1840.37   66.59
  -1  -1   7 1817.78   63.83
  -1   1   7 1742.04   60.79
  -1  -1   7 1651.36   67.79
   1  -1  -7 1727.85   67.83
   1   1  -7 1751.75   68.70
  -1   1   7 1820.02   68.03
   1  -1  -7 1729.10   67.08
  -1  -1   6   16.41    2.46
   1   1  -6   20.51    4.36
   1  -1  -6   20.03    4.36
  -1  -1   6   15.13    3.52
   1   1  -6   19.05    4.08
  -1   1   6   15.86    3.05
   1   1  -6   10.73    3.86
   1  -1  -6   14.71    4.19
  -1  -1   6   14.34    4.27
  -1   1   6   19.63    4.62
   1  -1  -6   13.98    3.82
  -1   1   6   25.64    4.54
  -1   1   5  324.01   17.05
  -1  -1   5  349.60   13.34
   1   1  -5  328.69   17.10
  -1  -1   5  345.92   15.91
   1  -1  -5  367.40   17.48
  -1   1   5  308.18   15.15
   1   1  -5  361.66   17.56
  -1  -1   5  338.04   18.89
   1   1  -5  368.70   19.30
   1  -1  -5  339.06   18.30
  -1   1   5  312.69   18.12
   1  -1  -5  352.93   18.31
  -1   1   4  276.31   14.11
   1  -1  -4  283.83   11.24
   1   1  -4  294.94   14.89
  -1  -1   4  289.48   10.87
   1   1  -4  312.75   14.66
   1  -1  -4  286.56   14.07
  -1  -1   4  266.09   12.66
  -1   1   4  307.14   13.34
  -1   1   4  289.94   15.07
  -1  -1   4  301.81   15.82
  -1  -1   4  274.96   14.90
  -1   1   3 5555.12  175.21
   1  -1  -3 5578.22  172.98
  -1  -1   3 5469.05  171.41
  -1   1   3 5768.22  174.52
  -1  -1   3 5540.73  173.13
   1   1  -3 5538.67  174.98
   1  -1  -3 5502.03  174.54
  -1  -1   3 5341.88  176.84
  -1  -1   3 5498.37  176.27
   1  -1  -2 2402.30   78.29
  -1  -1   2 2295.34   78.60
  -1   1   2 2392.43   77.60
  -1  -1   2 2411.75   75.15
  -1   1   2 2348.56   74.39
   1  -1  -2 2475.03   76.99
  -1  -1   2 2445.57   75.73
   1   1  -2 2383.53   77.05
  -1   1   2 2436.27   77.46
   1  -1  -2 2460.10   76.58
  -1  -1   2 2215.24   78.50
  -1  -1   2 2443.43   78.43
   1  -1  -1  195.40    9.41
   1  -1  -1  205.05    8.65
   1  -1  -1  206.48    9.31
  -1   1   1  205.41    8.17
  -1  -1   1  206.35    8.12
   1  -1  -1  209.96    7.57
   1   1  -1  191.68    8.16
  -1   1   1  198.14    8.13
  -1  -1   1  207.57    9.48
  -1  -1   1  194.50    9.52
   1  -1  -1  209.85    8.90
   1  -1   0  168.61    8.09
   1  -1   0  167.16    6.86
  -1   1   0  155.15    7.56
  -1  -1   0  165.53    7.38
  -1   1   0  156.94    7.28
  -1  -1   0  161.67    7.96
   1  -1   0  170.70    8.05
   1  -1   0  157.06    7.30
   1   1   1 2699.22   84.97
   1  -1   1 2755.56   87.17
  -1   1  -1 2628.61   87.10
   1  -1   1 2791.90   86.52
  -1  -1  -1 2663.08   86.02
   1   1   1 2717.41   83.83
  -1   1  -1 2691.54   86.57
   1  -1   1 2740.97   86.61
   1  -1   1 2679.73   86.94
  -1  -1  -1 2675.73   86.91
   1  -1   1 2666.46   86.46
   1  -1   1 2650.85   85.69
   1  -1   2    1.91    1.83
   1  -1   2    2.82    1.40
  -1  -1  -2    3.36    1.57
  -1   1  -2    3.36    2.13
  -1   1  -2    3.05    1.77
   1  -1   2    1.51    1.48
  -1   1  -2    2.47    1.17
   1  -1   2    4.79    1.75
   1   1   2    2.14    1.07
   1  -1   2    4.52    1.91
   1  -1   3   58.13    5.80
   1   1   3   67.35    4.89
  -1  -1  -3   58.07    5.33
   1  -1   3   69.32    4.86
  -1   1  -3   65.34    5.12
   1  -1   3   75.08    5.66
   1   1   3   64.90    4.21
  -1   1  -3   73.71    5.78
   1  -1   3   73.64    6.17
   1  -1   3   57.33    5.23
   1  -1   4    8.57    2.15
  -1   1  -4    6.49    2.74
  -1  -1  -4    7.07    2.19
  -1  -1  -4    7.12    1.15
  -1   1  -4   10.31    2.85
   1  -1   4    7.27    2.54
   1   1   4    8.85    1.84
   1   1   4    5.15    2.15
   1   1   4    4.67    2.76
   1  -1   4    6.98    2.88
   1   1   5 2920.01   98.45
   1  -1   5 2918.72   96.77
  -1   1  -5 3016.33   99.66
  -1   1  -5 3117.61   99.58
  -1  -1  -5 2902.91   93.74
   1   1   5 2802.46   94.54
  -1  -1  -5 3055.62   99.52
   1  -1   5 3041.41   99.34
   1  -1   5 3020.28  101.70
  -1  -1  -5 2997.92   97.95
   1   1   5 3102.76  101.24
   1   1   6  468.85   21.91
   1  -1   6  472.96   24.43
   1   1   6  498.91   24.41
  -1  -1  -6  465.83   20.93
  -1   1  -6  400.43   23.26
  -1  -1  -6  411.29   22.89
  -1  -1  -6  415.69   17.30
  -1   1  -6  461.91   22.48
   1  -1   6  440.49   21.99
  -1  -1  -6  481.98   22.79
   1   1   6  441.24   17.36
  -1   1  -6  465.71   22.44
  -1   1  -6  466.10   22.57
   1  -1   6  451.64   19.87
  -1   1  -7   36.33    7.13
  -1  -1  -7   65.01    8.61
   1   1   7   28.43    5.86
  -1  -1  -7   43.97    5.62
  -1  -1  -7   49.29    7.43
   1  -1   7   47.58    7.44
  -1  -1  -7   44.42    4.28
  -1   1  -7   46.39    6.71
  -1   1  -7   30.69    5.52
   1  -1   7   46.05    6.65
  -1   1  -7   33.11    5.80
   1  -1   7   46.16    5.43
  -1  -1  -8   14.98    4.77
   1   1   8   15.56    5.24
   1  -1   8   21.20    5.76
  -1   1  -8   13.71    4.76
  -1  -1  -8   15.74    5.01
   1  -1   8   18.53    3.71
  -1   1  -8   11.57    3.80
  -1   1  -8   20.06    5.06
   1  -1   8    9.13    4.11
  -1  -1  -8   11.63    2.52
  -1   1  -8   17.27    4.62
   1  -1   9 2266.49   77.34
  -1   1  -9 2207.65   82.41
   1   1   9 2155.19   86.61
  -1  -1  -9 2289.65   86.98
  -1  -1  -9 2207.78   77.96
  -1  -1  -9 2329.01   88.25
   1  -1   9 2170.20   87.10
  -1   1  -9 2213.68   87.90
  -1   1  -9 2186.01   78.05
  -1   1  -9 2133.14   77.89
   1  -1   9 2228.50   78.19
  -1   1  -9 2234.03   78.50
  -1  -1  -9 2183.35   78.36
   1  -1   9 2099.51   76.38
  -1   1  -9 2178.73   81.49
   1  -1   9 2192.81   76.90
  -1   1  -9 2225.48   82.87
   1  -1   9 2284.58   83.08
   1  -1  10   23.68    4.68
  -1  -1 -10   22.74    4.09
  -1  -1 -10   28.46    7.29
   1   1  10   39.64    8.46
  -1  -1 -10   15.82    5.90
   1  -1  10   29.81    7.06
  -1   1 -10   19.65    6.84
  -1  -1 -10   24.15    5.15
  -1   1 -10   32.25    5.68
   1  -1  10   20.69    6.61
  -1   1 -10   20.77    5.34
   1  -1  10   20.71    4.77
  -1  -1 -10   23.48    4.80
  -1   1 -10   19.42    4.67
   1  -1  10   24.38    4.98
  -1   1 -10   23.46    5.57
  -1  -1 -10   22.85    6.73
  -1  -1 -10   20.73    4.84
  -1   1 -10   15.34    4.23
   1  -1  10   31.13    5.06
  -1   1 -10   35.18    7.06
   1  -1  10   30.85    6.32
  -1  -1 -11   37.37    8.70
   1   1  11   36.42    8.92
  -1   1 -11   27.68    6.14
   1  -1  11   24.76    7.55
  -1  -1 -11   45.97    7.00
  -1   1 -11   48.86    7.06
  -1   1 -11   37.50    8.82
   1  -1  11   37.96    8.15
   1  -1  11   34.13    6.17
  -1  -1 -11   33.05    5.77
  -1   1 -11   39.19    6.87
  -1   1 -11   50.68    7.07
  -1  -1 -11   47.01    7.31
  -1  -1 -11   43.10    9.64
  -1   1 -11   41.68    7.25
  -1   1 -11   33.03    6.70
  -1   1 -11   31.24    6.78
   1  -1  11   29.58    5.48
   1  -1  11   34.61    7.32
   1  -1  12   26.77    7.87
   1  -1  12   26.46    7.49
  -1   1 -12   13.23    4.25
  -1  -1 -12   27.71    5.64
   1  -1  12   22.36    7.30
  -1  -1 -12   22.14    6.99
  -1   1 -12   10.54    5.54
   1   1  12   34.98    8.94
  -1   1 -12   18.26    4.65
  -1   1 -12   11.57    4.49
  -1  -1 -12   24.20    4.96
   1  -1  12   28.10    5.60
  -1  -1 -12   21.33    5.52
   1   1  12   16.12    4.42
  -1  -1 -12   22.51    6.05
  -1  -1 -12   12.64    5.87
  -1   1 -12   25.77    5.98
   1  -1  12   24.69    5.07
   1  -1  12   21.24    5.88
  -1   1 -12   19.29    5.69
  -1   1 -13 1284.13   49.62
   1  -1  13 1303.35   63.40
  -1  -1 -13 1299.31   52.75
   1  -1  13 1352.95   64.12
  -1   1 -13 1270.27   63.29
   1   1  13 1249.50   62.62
   1  -1  13 1269.99   59.79
  -1   1 -13 1269.50   62.51
  -1  -1 -13 1265.93   62.55
  -1   1 -13 1262.84   52.33
  -1   1 -13 1265.87   52.73
  -1  -1 -13 1335.37   54.18
  -1   1 -13 1307.66   50.36
  -1  -1 -13 1266.99   50.12
   1  -1  13 1333.66   52.49
   1   1  13 1307.42   52.19
  -1   1 -13 1247.70   52.80
  -1  -1 -13 1326.53   53.61
  -1  -1 -13 1290.70   63.92
   1  -1  13 1316.08   50.20
  -1   1 -13 1123.77   55.12
   1   1  13 1257.50   61.35
   1  -1  14   14.11    5.60
  -1   1 -14    7.76    2.85
  -1   1 -14   10.82    4.27
  -1  -1 -14   10.02    4.45
   1   1  14    4.05    4.59
  -1   1 -14    8.24    4.67
   1  -1  14   10.25    5.00
  -1  -1 -14   11.95    5.21
   1  -1  14   11.96    5.83
  -1   1 -14    5.88    4.06
  -1   1 -14   12.70    3.60
  -1   1 -14   21.76    5.67
  -1  -1 -14    8.36    3.07
   1  -1  14    7.50    3.58
   1   1  14   11.38    4.02
   1  -1  14    6.86    3.74
  -1  -1 -14    4.15    3.84
  -1  -1 -14   15.73    4.85
  -1   1 -14    7.42    3.81
   1   1  14   14.59    5.85
  -1   1 -15   36.90    6.61
  -1   1 -15   36.01    4.85
  -1  -1 -15   39.47    5.17
   1  -1  15   44.06    6.21
   1   1  15   48.98    6.64
  -1  -1 -15   32.57    6.14
   1   1  15   46.05    7.06
   1  -1  15   45.36    6.76
  -1   1 -15   48.39    7.12
  -1  -1 -15   33.69    5.98
  -1   1 -15   42.57    6.34
  -1   1 -16   41.87    6.04
   1  -1  16   36.60    4.91
   1   1  16   36.75    5.49
   1  -1  16   39.92    5.68
  -1  -1 -16   53.37    6.53
   1   1  16   38.77    6.11
  -1  -1 -16   50.60    6.27
  -1   1 -16   44.69    5.95
   1   1  17  672.46   27.50
   1  -1  17  644.76   26.03
   1   1  17  637.87   25.97
  -1  -1 -17  642.19   26.32
  -1   1 -17  678.78   26.43
  -1  -1 -17  641.70   26.64
  -1  -1 -18    1.84    1.20
   1   1  18   -0.35    1.33
  -1  -1 -18    1.53    1.16
  -1   1 -18    1.01    1.04
   1  -2 -17   17.31    3.11
   1   2 -17   19.40    3.28
  -1  -2  17   17.72    2.68
   1  -2 -17   16.43    3.09
  -1  -2  17   18.42    3.19
   1   2 -17   21.99    3.52
  -1   2  17   18.99    3.28
   1  -2 -17   16.33    2.66
  -1  -2  16    2.41    2.15
   1  -2 -16    2.18    1.85
   1   2 -16    1.21    1.50
   1  -2 -16    3.21    2.30
  -1  -2  16    1.26    1.84
   1  -2 -16    8.18    3.08
   1   2 -16    1.37    2.76
  -1   2  16   -2.01    2.76
  -1  -2  16    1.80    1.91
   1  -2 -16    1.36    2.52
   1   2 -16    1.31    2.26
   1  -2 -15   23.45    5.01
  -1  -2  15   40.76    6.13
   1   2 -15   39.82    5.71
   1   2 -15   34.57    5.10
   1  -2 -15   39.69    5.55
  -1   2  15   38.19    5.04
  -1  -2  15   41.24    6.01
  -1  -2  15   35.36    5.23
   1  -2 -15   41.10    6.46
  -1   2  15   40.82    6.14
   1   2 -15   43.91    6.51
  -1  -2  15   32.94    5.30
   1   2 -14 1393.69   53.64
   1   2 -14 1510.08   56.99
   1   2 -14 1488.49   56.41
   1  -2 -14 1493.53   56.83
  -1  -2  14 1471.37   55.70
  -1   2  14 1487.47   58.22
  -1  -2  14 1556.38   58.70
  -1   2  14 1427.04   54.97
  -1  -2  14 1544.06   57.75
   1   2 -14 1509.10   58.44
   1  -2 -14 1466.46   58.50
  -1  -2  14 1553.95   57.37
  -1  -2  13   90.35   14.14
  -1  -2  13  116.36   15.67
   1  -2 -13  127.91   16.67
   1   2 -13   91.67   14.47
  -1   2  13  128.93   16.95
  -1  -2  13  129.93   15.62
   1  -2 -13  126.96   11.56
   1   2 -13  116.99   11.11
  -1  -2  13  123.79   10.72
  -1   2  13  118.33   11.68
   1   2 -13  136.62   11.91
  -1  -2  13  119.69   11.70
  -1  -2  13  133.75   11.67
  -1   2  13  130.85   10.72
   1  -2 -13  130.18   12.50
   1  -2 -13  100.95   15.19
   1   2 -13  134.19   12.15
   1   2 -13  132.17   15.20
  -1  -2  13  125.11   11.36
  -1  -2  12   -2.17    3.48
  -1   2  12    2.19    4.52
  -1  -2  12    9.07    4.74
  -1  -2  12   15.03    6.58
   1   2 -12    4.74    2.77
   1  -2 -12   15.06    4.35
  -1  -2  12    9.71    4.57
  -1  -2  12   -0.97    2.69
  -1   2  12   10.60    3.69
   1  -2 -12    5.51    4.07
   1   2 -12   13.72    5.46
   1  -2 -12   17.26    6.90
   1   2 -12   12.70    4.79
  -1  -2  12    8.57    3.37
  -1  -2  12    9.00    4.24
   1   2 -12    1.78    4.03
  -1  -2  11    2.09    3.86
  -1  -2  11    2.79    2.43
  -1   2  11    2.08    4.30
   1   2 -11    2.70    2.79
  -1  -2  11    2.07    2.70
  -1  -2  11    1.76    3.25
  -1  -2  11    4.16    3.60
   1  -2 -11   -0.98    3.13
   1   2 -11    3.63    3.03
  -1   2  11   -0.78    2.27
  -1  -2  11    6.45    3.30
   1   2 -11    1.55    2.86
   1  -2 -11    1.05    2.57
   1   2 -11   -1.01    2.95
   1  -2 -11    2.05    3.79
  -1  -2  11    0.82    2.62
   1   2 -11    1.72    2.76
  -1  -2  11    7.79    3.48
  -1  -2  10 3149.54  120.54
  -1  -2  10 3118.80  107.17
  -1  -2  10 3246.85  120.79
  -1   2  10 3070.96  119.39
  -1  -2  10 3046.92  116.19
   1  -2 -10 3040.67  107.59
  -1  -2  10 3221.80  109.01
   1   2 -10 3134.26  106.94
  -1  -2  10 3086.33  105.55
  -1  -2  10 2984.35  106.46
  -1   2  10 3065.08  104.92
   1  -2 -10 3101.67  108.57
   1   2 -10 3158.50  108.24
   1   2 -10 3155.81  114.94
   1  -2 -10 2986.12  118.68
  -1  -2  10 3088.61  107.71
   1   2 -10 3110.37  116.39
  -1  -2   9  454.77   23.10
  -1  -2   9  451.64   30.61
  -1   2   9  463.03   27.43
  -1  -2   9  491.01   29.73
  -1  -2   9  465.06   30.61
  -1   2   9  469.48   30.46
  -1  -2   9  454.86   24.13
   1  -2  -9  482.50   23.91
  -1  -2   9  459.20   22.01
   1   2  -9  482.43   23.21
  -1  -2   9  495.05   23.48
   1  -2  -9  485.94   24.46
   1   2  -9  514.70   29.19
  -1  -2   9  437.76   22.32
   1  -2  -9  455.60   29.99
   1   2  -9  461.89   23.65
   1   2  -9  481.42   27.75
  -1  -2   9  493.90   24.05
   1   2  -9  483.84   29.17
  -1  -2   8    9.37    4.57
  -1  -2   8   10.39    3.28
  -1  -2   8   25.06    5.98
  -1   2   8    2.95    3.35
  -1   2   8   12.37    4.04
  -1  -2   8    8.23    3.33
  -1  -2   8    7.71    4.28
   1  -2  -8    7.37    3.21
  -1  -2   8    7.93    3.52
  -1  -2   8   10.69    3.34
   1  -2  -8    8.36    3.66
   1   2  -8   16.85    3.90
   1   2  -8   12.72    4.71
   1  -2  -8   13.14    5.06
  -1  -2   8   10.41    3.38
   1   2  -8   13.31    4.48
  -1  -2   8    9.98    2.76
  -1  -2   7    1.37    2.83
   1  -2  -7   -1.25    2.59
   1   2  -7    1.15    2.81
  -1  -2   7    0.59    1.33
   1   2  -7    1.87    2.11
   1   2  -7    1.14    2.36
  -1   2   7    0.71    1.97
  -1  -2   7    2.31    2.39
   1   2  -7    1.37    3.09
   1  -2  -7    3.70    3.01
  -1   2   7    4.89    2.71
  -1  -2   7    1.35    2.50
  -1   2   7   -1.27    3.32
  -1   2   6 2823.20  100.01
  -1  -2   6 3039.42  105.10
   1   2  -6 2978.59  103.06
   1  -2  -6 2818.95  102.64
  -1   2   6 3112.04   98.53
   1   2  -6 3058.62   99.62
   1   2  -6 2810.57  101.77
  -1  -2   6 2718.50   95.30
  -1  -2   6 2860.25  104.12
  -1   2   6 2853.26  103.15
   1  -2  -6 2731.94  102.55
   1   2  -6 2786.14  103.86
  -1  -2   6 2987.02  102.48
  -1   2   5  194.14   12.91
  -1  -2   5  198.72   14.88
   1  -2  -5  229.28   15.00
  -1   2   5  202.92   12.48
   1   2  -5  188.98   13.76
  -1  -2   5  198.13   10.76
   1   2  -5  205.91   12.46
   1   2  -5  199.18   14.90
  -1  -2   5  204.54   14.28
   1  -2  -5  203.93   14.26
  -1  -2   5  207.29   15.52
  -1   2   5  214.11   14.81
  -1   2   4  119.80    8.87
  -1  -2   4  113.14   10.16
   1  -2  -4  117.28    9.99
   1   2  -4  119.03   10.26
  -1  -2   4  112.54    7.07
  -1   2   4  121.97    8.78
   1   2  -4  108.84    9.22
   1   2  -4  105.65    7.68
  -1  -2   4  106.38    9.20
   1   2  -4  123.59   10.44
  -1  -2   4  115.05   10.11
   1  -2  -4  106.21    9.48
  -1  -2   3  131.84   10.37
  -1   2   3  140.11    9.10
   1  -2  -3  143.86   10.40
  -1   2   3  131.68    6.08
   1  -2  -3  120.49    9.53
   1   2  -3  133.38   10.44
  -1   2   3  126.96    9.03
   1   2  -3  139.25    7.84
  -1  -2   3  126.12    7.45
   1   2  -3  148.66    9.99
   1   2  -3  151.37   10.85
  -1  -2   3  120.21    9.25
   1  -2  -3  131.28    9.90
  -1  -2   3  125.74   10.01
   1  -2  -2 3691.29  121.54
  -1   2   2 3676.15  119.61
  -1  -2   2 3559.94  121.69
  -1  -2   2 3768.65  120.13
   1  -2  -2 3675.10  120.96
  -1   2   2 3656.36  117.03
   1   2  -2 3545.45  121.68
   1   2  -2 3600.46  120.09
  -1   2   2 3941.46  121.10
   1   2  -2 3593.40  116.17
  -1   2   2 3705.71  116.45
   1  -2  -2 3615.02  121.15
   1  -2  -2 3684.09  120.01
  -1  -2   2 3695.24  120.78
  -1  -2   2 3895.91  121.99
   1  -2  -1  418.40   17.18
  -1  -2   1  410.37   17.84
   1  -2  -1  425.64   19.12
  -1   2   1  382.64   16.77
   1  -2  -1  407.67   18.64
  -1   2   1  381.78   15.93
   1   2  -1  387.50   17.19
   1   2  -1  390.71   13.87
   1  -2  -1  409.73   17.97
   1  -2  -1  430.28   19.14
  -1  -2   1  404.93   18.86
  -1  -2   0  528.73   21.83
   1  -2   0  522.19   20.73
   1  -2   0  513.76   22.82
  -1  -2   0  576.49   22.33
  -1   2   0  503.85   21.84
   1  -2   0  557.22   22.98
   1  -2   0  525.86   22.73
  -1   2   0  540.93   21.13
   1   2   0  517.30   20.32
  -1  -2   0  552.43   22.92
   1  -2   0  539.21   23.03
   1  -2   0  509.39   21.73
   1  -2   1   22.27    2.98
   1  -2   1   20.46    3.81
  -1  -2  -1   18.89    3.21
   1  -2   1   12.63    3.01
  -1   2  -1   12.55    3.14
  -1  -2  -1   14.20    2.81
   1   2   1   11.38    1.77
   1  -2   1   17.43    3.32
  -1   2  -1   15.46    2.92
   1  -2   1   11.45    3.03
   1  -2   1   16.71    3.31
  -1  -2  -1   19.21    3.48
   1  -2   2 2950.94   95.06
   1   2   2 3016.01   94.58
  -1  -2  -2 2962.68   96.86
   1  -2   2 2979.35   98.42
  -1   2  -2 2950.95   98.37
   1  -2   2 2928.04   95.88
  -1  -2  -2 2966.11   96.48
   1  -2   2 3084.22   96.65
   1   2   2 2752.57   90.71
  -1   2  -2 3131.52   97.49
   1  -2   2 3054.48   97.61
  -1  -2  -2 2947.57   97.69
   1   2   3  174.80    9.86
   1  -2   3  177.97   12.27
   1  -2   3  180.70   10.15
  -1   2  -3  199.82   12.75
  -1  -2  -3  180.44   11.21
   1  -2   3  173.08   10.58
  -1   2  -3  176.12   11.63
   1   2   3  202.03   11.14
   1  -2   3  182.43   10.95
   1  -2   3  172.71   11.69
   1   2   4  244.17   12.77
   1  -2   4  226.95   15.30
  -1  -2  -4  234.53   14.23
   1   2   4  225.28    9.14
   1  -2   4  262.44   12.52
  -1   2  -4  253.02   15.63
   1   2   4  254.04   13.04
   1  -2   4  238.18   13.25
  -1   2  -4  253.19   15.02
  -1   2  -4  240.60   12.35
   1  -2   4  232.12   13.85
   1  -2   5    2.02    2.95
  -1  -2  -5    5.05    2.69
   1  -2   5    0.85    1.48
   1  -2   5   -0.65    1.98
  -1   2  -5   -0.60    1.57
   1   2   5    2.62    1.88
  -1   2  -5    0.87    2.13
   1  -2   5    5.43    3.04
   1   2   5    0.94    2.29
   1   2   5    0.61    1.38
   1   2   6 2380.63   80.34
   1  -2   6 2508.43   86.87
  -1   2  -6 2296.94   84.16
   1  -2   6 2263.22   75.88
  -1  -2  -6 2292.18   83.56
   1  -2   6 2143.04   79.76
  -1   2  -6 2364.38   83.82
   1   2   6 2226.49   77.35
   1   2   6 2317.68   84.83
   1  -2   6 2372.20   85.92
   1  -2   6 2149.08   81.89
   1  -2   7   47.66    8.35
  -1  -2  -7   50.05    8.01
   1  -2   7   43.05    7.78
   1   2   7   37.26    7.15
   1   2   7   41.19    6.13
   1  -2   7   46.34    7.09
  -1   2  -7   38.69    7.56
  -1  -2  -7   46.97    7.82
  -1   2  -7   41.39    7.20
   1  -2   7   43.80    6.37
   1  -2   8  250.67   14.41
   1  -2   8  245.62   20.14
   1   2   8  215.80   18.44
   1  -2   8  248.85   19.88
  -1   2  -8  206.85   18.68
  -1  -2  -8  226.46   14.28
  -1  -2  -8  218.41   18.13
   1  -2   8  209.52   17.07
   1  -2   8  235.50   14.68
  -1  -2  -8  218.90   13.73
   1  -2   8  239.31   15.20
  -1   2  -8  237.82   14.53
  -1  -2  -8  249.40   15.40
   1  -2   8  208.40   13.40
  -1  -2  -8  240.04   18.93
  -1   2  -8  227.79   18.00
  -1  -2  -8  218.26   14.24
   1  -2   8  228.71   15.64
   1  -2   8  212.78   14.04
   1  -2   9   28.45    4.98
   1  -2   9   24.48    6.91
  -1   2  -9   33.78    8.42
   1  -2   9   22.39    5.85
   1  -2   9   36.29    8.34
  -1  -2  -9   22.75    6.61
  -1  -2  -9   33.60    5.67
   1   2   9   39.20    8.38
   1  -2   9   35.58    6.32
  -1  -2  -9   28.22    5.16
  -1   2  -9   39.66    6.13
   1  -2   9   25.87    4.85
  -1   2  -9   24.59    5.40
  -1  -2  -9   27.63    6.94
  -1   2  -9   34.67    7.24
  -1  -2  -9   28.08    5.29
   1  -2   9   28.72    5.84
  -1   2  -9   26.35    6.55
   1  -2   9   39.71    6.06
   1  -2  10 1857.54   78.16
   1  -2  10 1792.90   65.36
  -1  -2 -10 1693.76   74.98
   1   2  10 1714.97   76.07
   1  -2  10 1778.78   77.16
   1  -2  10 1732.30   72.54
  -1  -2 -10 1815.15   66.47
  -1   2 -10 1791.50   77.61
  -1  -2 -10 1626.18   64.08
   1  -2  10 1772.84   66.90
  -1   2 -10 1769.52   65.87
   1  -2  10 1728.48   64.82
  -1  -2 -10 1670.65   65.79
  -1   2 -10 1766.27   66.55
  -1  -2 -10 1680.05   75.18
  -1   2 -10 1835.43   73.55
  -1   2 -10 1682.68   72.85
   1  -2  10 1798.66   66.19
   1  -2  11  152.61   17.86
   1  -2  11  146.33   11.81
  -1   2 -11  123.83   16.31
  -1   2 -11  132.73   14.45
  -1  -2 -11  117.15   15.48
  -1   2 -11  128.69   11.89
  -1  -2 -11  119.86   11.61
   1  -2  11  120.19   14.36
   1   2  11  134.33   16.85
   1  -2  11  118.38   16.00
  -1   2 -11  122.39   11.61
  -1  -2 -11  127.52   11.10
   1  -2  11  125.74   12.09
   1  -2  11  119.04   10.87
  -1   2 -11  122.11   14.27
  -1   2 -11  110.42   11.33
  -1  -2 -11  113.05   15.35
  -1  -2 -11  116.27   11.36
  -1   2 -11  111.38   14.31
   1  -2  11  112.06   10.83
   1  -2  12  550.66   36.58
   1  -2  12  582.99   27.88
  -1  -2 -12  539.34   28.02
  -1   2 -12  540.70   31.48
  -1   2 -12  500.06   27.24
  -1  -2 -12  510.09   35.03
   1   2  12  535.66   36.17
  -1   2 -12  493.61   35.24
   1  -2  12  509.27   32.28
   1  -2  12  561.48   28.82
  -1  -2 -12  520.82   26.17
  -1   2 -12  510.58   27.37
   1  -2  12  547.86   26.18
   1   2  12  562.83   26.55
   1  -2  12  555.91   27.41
  -1   2 -12  538.56   28.20
  -1  -2 -12  487.56   34.40
  -1  -2 -12  514.16   27.69
  -1   2 -12  478.04   30.96
   1  -2  12  541.37   27.56
  -1   2 -12  507.81   32.82
   1  -2  13    8.31    5.43
  -1  -2 -13    6.16    5.02
  -1   2 -13    6.36    3.92
  -1   2 -13    4.05    3.24
   1   2  13    2.12    3.39
  -1  -2 -13    6.23    3.59
  -1  -2 -13    2.51    2.79
  -1   2 -13    2.47    2.85
  -1   2 -13    1.00    2.92
   1  -2  13    4.31    3.72
   1  -2  13    1.91    3.19
   1   2  13    5.10    3.24
  -1  -2 -13    3.14    3.21
   1  -2  13    3.34    2.44
  -1   2 -13    1.08    3.45
  -1  -2 -13    2.03    4.60
   1  -2  13    3.83    3.31
  -1   2 -13    1.69    3.12
  -1   2 -14  611.41   26.95
  -1   2 -14  637.89   29.40
  -1  -2 -14  610.88   29.45
  -1  -2 -14  587.94   26.59
  -1   2 -14  627.31   29.29
   1  -2  14  587.39   27.00
   1  -2  14  648.34   30.19
  -1   2 -14  559.97   26.03
   1   2  14  617.02   29.70
   1  -2  14  621.07   28.81
   1   2  14  587.79   27.26
  -1   2 -14  541.85   28.71
  -1  -2 -14  593.17   29.15
   1  -2  14  570.69   27.73
  -1   2 -15   37.90    4.77
  -1  -2 -15   33.81    5.64
  -1   2 -15   35.68    5.85
  -1  -2 -15   40.27    4.74
  -1   2 -15   38.20    5.98
   1  -2  15   36.48    6.01
   1   2  15   40.28    5.36
   1  -2  15   41.69    5.77
  -1   2 -15   38.38    6.11
   1   2  15   43.27    6.45
   1  -2  15   37.37    5.18
  -1  -2 -15   32.79    5.51
   1  -2  15   40.91    5.44
   1  -2  16  257.40   13.94
  -1   2 -16  251.75   13.71
   1  -2  16  222.71   11.77
   1   2  16  273.85   14.68
   1   2  16  224.23   11.99
  -1  -2 -16  259.30   14.28
   1  -2  16  236.85   13.51
  -1  -2 -16  254.14   13.98
  -1   2 -16  231.16   14.01
  -1  -2 -16  262.57   14.27
  -1   2 -16  233.45   13.46
   1  -2  17   10.63    2.08
   1  -2  17   18.19    2.89
  -1  -2 -17    7.97    2.22
   1   2  17   14.55    2.87
  -1   2 -17   15.41    2.98
  -1  -2 -17   12.07    2.55
  -1   2 -17   12.03    2.46
   1  -3 -17  196.09    8.98
   1   3 -17  181.39    8.65
   1  -3 -16   53.77    5.45
   1  -3 -16   49.86    5.18
   1   3 -16   45.79    4.89
  -1  -3  16   50.69    5.23
   1  -3 -16   57.00    5.39
  -1  -3  16   43.82    4.21
   1   3 -16   50.35    5.09
  -1  -3  16   35.96    3.72
   1  -3 -15  397.89   18.29
   1   3 -15  418.28   20.21
   1  -3 -15  415.28   20.58
   1   3 -15  402.44   18.15
   1  -3 -15  373.74   18.22
  -1   3  15  384.64   18.46
  -1  -3  15  437.12   20.91
   1  -3 -15  435.75   20.38
  -1  -3  15  431.58   19.27
   1   3 -15  439.43   20.51
  -1  -3  15  432.91   20.23
   1  -3 -14    3.96    2.44
   1   3 -14    4.84    2.93
   1   3 -14    5.32    2.62
  -1  -3  14    1.78    2.85
   1  -3 -14    4.37    2.86
  -1  -3  14    4.19    2.24
   1  -3 -14    3.26    2.50
   1   3 -14    3.30    3.32
  -1   3  14    6.21    2.78
  -1  -3  14    4.14    3.16
   1  -3 -13  338.41   19.34
  -1   3  13  358.79   19.92
   1   3 -13  369.76   19.44
   1  -3 -13  428.83   21.73
  -1  -3  13  364.45   21.62
   1  -3 -13  382.43   21.42
  -1  -3  13  343.69   19.50
   1   3 -13  395.25   21.71
  -1  -3  13  393.32   21.84
  -1  -3  12  207.27   15.22
  -1  -3  12  220.70   22.28
  -1  -3  12  192.17   20.40
  -1   3  12  226.41   22.72
   1  -3 -12  218.46   15.75
  -1  -3  12  217.83   16.41
   1   3 -12  237.75   14.94
  -1   3  12  235.20   15.28
  -1  -3  12  234.18   15.21
   1  -3 -12  217.78   15.77
   1  -3 -12  222.57   16.35
   1  -3 -12  188.00   20.65
   1   3 -12  211.65   15.56
   1   3 -12  195.59   19.18
   1   3 -12  213.24   20.76
  -1  -3  12  223.70   16.14
  -1  -3  11  972.19   52.71
  -1  -3  11  961.27   41.38
  -1  -3  11  918.25   48.03
  -1  -3  11  906.55   50.76
  -1   3  11  938.71   52.56
   1  -3 -11  971.81   41.97
   1   3 -11  970.42   39.99
  -1  -3  11  963.91   42.97
  -1   3  11  951.73   40.06
  -1  -3  11  967.80   40.17
   1  -3 -11  936.38   41.51
   1  -3 -11  875.87   49.85
   1   3 -11  932.38   49.01
   1   3 -11  987.86   42.18
   1  -3 -11  939.48   42.06
  -1  -3  11  982.66   42.45
  -1  -3  10    4.82    3.45
  -1  -3  10    2.16    3.99
  -1   3  10    2.15    3.44
  -1  -3  10   10.14    5.30
  -1  -3  10    1.71    2.74
   1   3 -10   10.83    3.53
  -1  -3  10    7.70    4.07
   1  -3 -10    8.15    3.77
   1  -3 -10    7.81    3.50
  -1  -3  10    2.56    2.50
  -1  -3  10    2.76    2.38
   1  -3 -10    3.99    4.51
  -1   3  10    9.18    3.62
   1  -3 -10    3.11    3.03
   1   3 -10    3.69    4.51
   1   3 -10    2.00    3.20
  -1  -3  10    3.14    2.74
  -1  -3   9  721.81   43.22
  -1  -3   9  775.96   43.46
  -1  -3   9  724.49   40.18
  -1   3   9  682.38   42.40
  -1  -3   9  747.74   34.79
   1   3  -9  756.96   32.92
   1  -3  -9  794.70   35.24
  -1  -3   9  792.80   33.43
  -1  -3   9  772.19   34.61
   1   3  -9  773.49   34.64
   1  -3  -9  845.19   44.01
   1   3  -9  789.83   42.49
   1  -3  -9  689.36   33.96
  -1  -3   9  755.35   34.88
   1   3  -9  791.53   42.54
  -1  -3   8  139.80   16.44
  -1   3   8  141.33   13.19
  -1  -3   8  107.23   13.17
  -1  -3   8  124.92   11.23
  -1  -3   8  120.30   14.76
  -1   3   8  132.48   15.75
   1  -3  -8  151.40   12.18
  -1  -3   8  129.86   10.37
   1  -3  -8  141.15   11.32
   1   3  -8  163.97   16.46
  -1  -3   8  133.65   11.45
   1  -3  -8  144.28   11.85
   1  -3  -8  160.93   16.56
   1   3  -8  147.22   15.67
  -1  -3   7 1009.76   52.25
  -1  -3   7 1152.57   44.47
  -1   3   7 1140.53   48.02
   1   3  -7 1108.43   53.56
  -1  -3   7 1017.48   49.35
  -1  -3   7 1018.38   44.08
  -1  -3   7 1077.37   52.39
  -1   3   7 1176.67   53.90
   1  -3  -7 1072.73   51.79
  -1  -3   7 1154.28   45.85
   1  -3  -7 1113.56   44.79
  -1  -3   7 1104.52   42.74
   1  -3  -7 1137.66   44.19
  -1  -3   7 1194.72   45.52
   1  -3  -7 1124.99   52.08
   1  -3  -7 1140.62   44.74
  -1  -3   7 1145.54   45.20
  -1   3   7 1220.32   47.92
   1   3  -7 1135.91   51.98
  -1  -3   6   69.30    7.07
  -1  -3   6   55.10    8.10
  -1  -3   6   60.13    9.71
  -1   3   6   62.05    7.81
   1   3  -6   60.34    9.95
  -1  -3   6   63.57    9.60
   1  -3  -6   44.05    5.96
  -1  -3   6   62.59    7.10
  -1   3   6   68.38    9.85
  -1  -3   6   63.15    9.10
   1  -3  -6   42.92    8.17
  -1  -3   6   58.39    7.11
   1  -3  -6   60.74    6.96
   1  -3  -6   56.08    6.31
  -1  -3   6   58.91    7.03
   1   3  -6   62.67    9.37
   1  -3  -6   54.25    8.56
  -1   3   6   50.89    7.41
  -1  -3   6   55.42    6.83
   1   3  -6   43.06    7.91
  -1  -3   5  542.18   31.13
  -1   3   5  537.49   26.94
  -1  -3   5  530.83   27.91
   1  -3  -5  563.59   25.27
  -1  -3   5  565.10   25.64
   1  -3  -5  529.82   29.30
   1   3  -5  526.89   30.34
  -1   3   5  572.14   28.11
   1   3  -5  613.23   30.46
  -1  -3   5  591.42   31.26
  -1  -3   5  578.56   29.55
   1  -3  -5  566.94   30.36
  -1  -3   5  542.99   25.02
   1   3  -5  615.22   32.51
   1  -3  -5  557.66   24.86
  -1  -3   4  112.62   12.05
  -1  -3   4  101.64    9.74
  -1   3   4  111.73    9.67
   1   3  -4  118.49   11.84
   1  -3  -4  107.95   10.89
   1   3  -4   92.89   10.06
  -1   3   4  120.21   10.81
   1  -3  -4  102.38   10.79
   1   3  -4   91.12   10.76
  -1  -3   4  112.00   11.56
  -1  -3   3 1524.80   59.99
   1  -3  -3 1389.01   58.37
  -1  -3   3 1479.71   55.97
  -1   3   3 1493.66   55.39
   1  -3  -3 1442.86   57.56
   1   3  -3 1465.97   59.17
  -1   3   3 1553.74   57.99
   1   3  -3 1515.56   57.23
   1  -3  -3 1492.65   58.56
  -1  -3   3 1508.85   59.05
  -1  -3   2  566.28   28.60
  -1  -3   2  578.10   26.32
   1  -3  -2  590.49   28.48
  -1   3   2  598.34   26.19
  -1   3   2  567.55   23.84
   1  -3  -2  579.34   27.68
   1   3  -2  543.71   28.05
   1   3  -2  543.94   26.02
  -1   3   2  560.69   27.73
  -1   3   2  530.65   21.95
   1  -3  -2  640.32   29.08
   1  -3  -2  580.50   26.87
  -1  -3   2  554.52   27.90
   1  -3  -1  593.65   28.05
   1  -3  -1  583.54   24.89
  -1  -3   1  467.03   26.55
  -1  -3   1  558.76   25.49
   1  -3  -1  589.56   27.32
  -1   3   1  570.58   24.93
   1   3  -1  564.00   27.22
   1   3  -1  560.44   24.65
  -1   3   1  561.21   23.10
   1  -3  -1  561.38   26.20
   1  -3  -1  523.33   27.17
  -1  -3   1  555.09   27.14
   1  -3   0 1111.39   41.33
  -1  -3   0 1099.07   42.94
   1  -3   0 1056.32   45.12
   1   3   0 1064.14   43.65
   1  -3   0 1188.15   45.21
  -1   3   0 1080.14   43.11
   1   3   0 1074.68   40.22
  -1   3   0 1076.54   41.09
   1  -3   0 1099.27   45.30
   1  -3   0 1085.95   43.43
  -1  -3   0 1156.88   45.00
   1  -3   1 2659.23   91.66
   1   3   1 2545.56   86.16
   1  -3   1 2595.88   86.37
  -1  -3  -1 2596.18   88.56
   1   3   1 2428.88   87.54
  -1  -3  -1 2603.69   88.75
  -1   3  -1 2606.55   90.06
  -1   3  -1 2580.76   87.74
   1   3   1 2434.52   83.24
   1  -3   1 2528.10   89.28
  -1  -3  -1 2530.23   89.89
   1  -3   1 2706.82   91.74
   1  -3   2  305.69   18.97
  -1  -3  -2  282.31   16.74
   1  -3   2  283.39   15.09
   1   3   2  278.52   14.73
   1   3   2  271.01   14.79
  -1  -3  -2  286.24   16.68
  -1   3  -2  277.03   17.66
  -1   3  -2  277.59   16.71
  -1  -3  -2  290.52   17.70
   1  -3   2  305.38   17.90
   1  -3   3  413.75   24.64
   1  -3   3  471.87   21.69
   1   3   3  461.47   20.92
  -1   3  -3  467.65   25.52
   1   3   3  457.87   19.61
  -1  -3  -3  431.71   22.99
  -1   3  -3  433.37   23.87
   1   3   3  500.49   24.25
   1  -3   3  444.80   21.97
   1  -3   3  447.30   24.15
   1   3   4  229.75   13.51
   1  -3   4  243.11   14.54
   1  -3   4  258.96   18.44
   1  -3   4  223.12   16.50
  -1   3  -4  232.53   17.27
  -1  -3  -4  213.65   15.33
  -1   3  -4  218.91   16.04
   1  -3   4  229.44   14.12
   1   3   4  222.49   14.98
   1  -3   5 1980.79   77.20
   1  -3   5 1806.11   70.06
   1   3   5 1892.09   68.97
   1  -3   5 1929.35   75.92
   1  -3   5 1880.25   68.52
  -1  -3  -5 2006.68   68.62
  -1  -3  -5 1993.23   68.25
  -1  -3  -5 1943.38   73.52
   1  -3   5 2045.26   69.65
  -1   3  -5 1974.52   76.50
   1   3   5 2021.11   71.54
  -1   3  -5 2013.77   75.54
   1  -3   5 1943.05   69.59
   1  -3   5 1849.79   68.54
  -1  -3  -6   14.97    3.32
   1  -3   6    9.17    4.50
   1  -3   6   24.21    4.93
   1   3   6   20.50    6.07
  -1  -3  -6   21.92    5.96
  -1  -3  -6   15.02    3.83
   1  -3   6   14.12    4.91
   1  -3   6   16.44    4.67
   1  -3   6   16.51    4.02
  -1   3  -6   18.85    3.97
  -1  -3  -6   13.37    3.60
   1  -3   6   23.48    4.87
  -1  -3  -6   21.30    4.14
  -1   3  -6   12.97    5.51
  -1  -3  -6   23.12    5.42
   1  -3   6   16.76    3.95
  -1   3  -6   23.86    6.02
   1  -3   6    9.90    3.41
   1  -3   6   13.70    3.55
   1   3   6   25.32    4.80
  -1  -3  -7   36.35    5.14
   1  -3   7   45.24    6.14
  -1  -3  -7   33.23    4.86
   1  -3   7   49.23    9.76
  -1  -3  -7   46.08    8.62
   1  -3   7   49.82    6.74
  -1   3  -7   46.75    9.15
  -1  -3  -7   47.06    6.35
   1  -3   7   42.93    7.72
   1   3   7   55.61    9.77
   1  -3   7   47.48    8.88
  -1   3  -7   43.98    6.15
   1  -3   7   49.32    6.96
  -1  -3  -7   43.87    6.10
  -1  -3  -7   48.37    6.25
   1  -3   7   50.23    5.78
  -1  -3  -7   40.00    5.80
   1  -3   7   40.95    6.11
  -1  -3  -7   47.11    8.31
  -1   3  -7   48.89    8.76
   1  -3   8  536.72   34.50
   1  -3   8  529.33   26.12
  -1  -3  -8  550.14   24.85
   1  -3   8  601.89   34.93
   1  -3   8  508.63   29.90
  -1  -3  -8  576.72   34.09
  -1  -3  -8  543.18   26.72
   1  -3   8  480.09   25.97
   1   3   8  504.09   33.54
  -1   3  -8  567.16   35.32
  -1   3  -8  630.87   27.35
   1  -3   8  586.21   28.26
  -1  -3  -8  504.10   25.70
  -1  -3  -8  540.32   26.46
   1  -3   8  544.28   24.99
  -1  -3  -8  508.08   25.76
  -1   3  -8  578.38   34.27
   1  -3   8  558.60   26.85
  -1  -3  -8  494.38   31.15
  -1   3  -8  576.62   33.46
   1  -3   9 1964.93   71.48
   1  -3   9 1768.66   81.88
   1  -3   9 1882.31   81.72
  -1  -3  -9 1911.97   71.75
   1  -3   9 1923.67   72.05
  -1  -3  -9 2012.61   82.76
   1  -3   9 1993.48   77.84
   1   3   9 2002.96   83.98
  -1   3  -9 1924.16   83.96
  -1  -3  -9 1896.44   70.80
  -1   3  -9 1941.15   70.95
   1  -3   9 1942.55   69.60
  -1  -3  -9 1827.78   70.80
  -1   3  -9 1938.93   72.23
  -1  -3  -9 1824.75   79.16
   1  -3   9 2028.52   71.64
  -1  -3  -9 1875.08   70.90
  -1   3  -9 1954.24   81.50
   1  -3   9 1941.79   72.48
  -1   3  -9 1856.37   80.48
   1  -3  10   38.23    9.06
   1  -3  10   34.02    6.19
   1   3  10   32.02    9.10
   1  -3  10   31.96    7.39
  -1  -3 -10   38.26    9.18
  -1  -3 -10   34.04    6.20
  -1   3 -10   28.15    9.23
   1  -3  10   28.10    7.94
  -1   3 -10   24.24    5.21
  -1  -3 -10   38.24    6.37
   1  -3  10   35.02    5.82
  -1  -3 -10   47.01    7.24
  -1   3 -10   52.60    7.73
   1  -3  10   36.34    5.98
  -1  -3 -10   39.05    6.84
  -1   3 -10   39.56    8.77
  -1  -3 -10   40.67    8.94
   1  -3  10   47.61    7.33
   1  -3  11  166.89   13.40
   1  -3  11  161.76   19.33
  -1  -3 -11  124.90   16.50
  -1   3 -11  164.77   19.45
   1   3  11  178.30   20.01
   1  -3  11  182.02   19.44
  -1  -3 -11  178.18   14.38
   1  -3  11  149.55   13.72
  -1  -3 -11  218.88   14.75
  -1   3 -11  184.26   13.85
   1  -3  11  181.82   13.18
  -1  -3 -11  164.05   13.64
  -1   3 -11  172.57   18.53
  -1  -3 -11  172.33   13.78
  -1  -3 -11  142.87   16.98
  -1   3 -11  187.44   14.64
  -1   3 -11  168.20   18.60
   1  -3  11  190.57   15.03
   1  -3  12  156.60   12.70
   1  -3  12  127.25   16.57
  -1   3 -12  137.62   15.20
  -1  -3 -12  149.80   17.99
  -1   3 -12  128.90   12.15
   1   3  12  133.90   17.10
   1  -3  12  167.47   18.46
  -1  -3 -12  152.66   13.15
  -1   3 -12  140.73   17.47
   1  -3  12  156.71   13.69
  -1   3 -12  166.24   12.92
  -1  -3 -12  154.85   12.27
   1   3  12  144.14   12.14
  -1  -3 -12  169.35   13.38
   1  -3  12  171.54   12.55
  -1   3 -12  144.17   12.79
  -1  -3 -12  154.46   17.14
  -1  -3 -12  151.01   12.83
  -1   3 -12  150.31   16.52
  -1   3 -12  161.50   17.69
   1  -3  12  174.31   13.93
  -1  -3 -13  751.20   33.38
  -1   3 -13  862.78   36.94
  -1  -3 -13  842.39   37.02
   1   3  13  818.89   35.26
   1  -3  13  887.96   38.23
  -1   3 -13  883.76   35.97
  -1  -3 -13  805.83   34.46
  -1   3 -13  817.12   34.33
  -1  -3 -13  825.36   36.70
   1  -3  13  834.75   34.87
  -1   3 -13  867.38   37.39
   1  -3  13  802.93   36.55
  -1  -3 -14   39.61    4.85
  -1   3 -14   34.33    5.54
  -1  -3 -14   23.69    4.77
  -1  -3 -14   29.37    4.37
   1  -3  14   37.65    6.09
  -1   3 -14   48.68    5.88
  -1   3 -14   23.02    3.98
   1  -3  14   37.49    5.18
  -1  -3 -14   46.94    6.43
  -1   3 -14   35.86    5.86
   1   3  14   38.79    5.44
   1  -3  14   45.50    6.39
  -1   3 -15   22.14    3.41
  -1  -3 -15   21.76    2.97
  -1   3 -15   23.51    4.13
  -1  -3 -15   31.09    4.72
  -1  -3 -15   32.14    4.78
  -1   3 -15   29.14    3.92
   1  -3  15   28.09    4.80
   1  -3  15   25.77    3.74
  -1  -3 -15   24.91    4.33
   1   3  15   34.36    4.36
  -1   3 -15   26.99    4.62
   1  -3  15   24.54    4.36
   1  -3  16   51.27    5.05
   1  -3  16   37.43    3.56
  -1  -3 -16   45.87    4.79
  -1   3 -16   51.13    5.08
  -1  -3 -16   50.48    4.87
  -1  -3 -16   50.68    4.86
  -1   3 -16   45.77    4.55
   1   4 -15  134.98    8.24
   1  -4 -15  135.13    8.35
   1  -4 -15  135.02    8.50
  -1  -4  15  138.76    8.63
   1  -4 -15  133.98    8.13
   1   4 -15  136.64    7.61
  -1  -4  15  129.14    7.68
   1   4 -14  651.69   26.47
   1  -4 -14  655.36   27.05
  -1  -4  14  735.58   29.77
   1  -4 -14  749.47   29.08
   1   4 -14  724.55   28.18
  -1  -4  14  727.20   29.39
   1  -4 -13   76.56    7.61
  -1  -4  13   68.41    5.86
   1  -4 -13   86.36    8.26
   1   4 -13   88.94    8.07
  -1  -4  13   76.39    8.06
   1  -4 -12    2.13    2.03
   1  -4 -12    0.86    2.50
  -1  -4  12    2.77    1.99
   1  -4 -12    6.04    2.98
   1   4 -12    0.82    2.39
  -1  -4  12    4.61    3.07
  -1  -4  11  204.39   21.32
   1  -4 -11  204.66   12.82
  -1   4  11  196.87   21.30
   1  -4 -11  217.85   15.45
  -1  -4  11  197.33   15.18
   1  -4 -11  255.74   16.22
  -1  -4  11  197.77   12.71
  -1  -4  11  217.80   13.22
   1   4 -11  227.95   15.34
   1   4 -11  201.54   19.90
   1  -4 -10  771.10   34.00
  -1  -4  10  799.07   47.68
  -1  -4  10  800.47   46.49
  -1   4  10  833.38   48.84
   1  -4 -10  893.35   39.15
  -1  -4  10  915.32   39.84
   1  -4 -10  852.63   38.03
  -1  -4  10  826.51   34.42
  -1  -4  10  880.84   35.98
   1   4 -10  922.41   48.60
   1  -4 -10  761.07   44.49
   1   4 -10  948.49   38.74
   1   4 -10  886.23   47.27
  -1  -4   9  249.31   16.52
   1  -4  -9  199.13   13.33
  -1  -4   9  211.95   22.11
  -1   4   9  209.85   21.93
  -1  -4   9  185.31   20.49
  -1  -4   9  202.11   15.62
  -1  -4   9  243.69   17.34
   1  -4  -9  235.76   16.65
   1  -4  -9  247.44   16.39
  -1  -4   9  231.30   15.09
   1   4  -9  232.66   15.89
   1  -4  -9  212.39   20.44
   1   4  -9  213.13   20.77
  -1  -4   9  242.80   16.94
  -1  -4   9  223.67   14.03
  -1  -4   8    6.57    4.53
   1  -4  -8   10.24    3.03
  -1  -4   8   16.12    4.29
  -1  -4   8    9.48    3.96
  -1  -4   8   10.08    5.27
  -1  -4   8    5.24    3.22
  -1   4   8   -2.15    3.98
  -1  -4   8    5.43    3.48
   1  -4  -8    5.25    3.23
   1  -4  -8    4.80    2.95
   1  -4  -8    3.64    3.37
  -1  -4   8    6.43    3.84
  -1  -4   8   10.30    4.26
   1   4  -8    3.74    3.46
  -1  -4   8    8.60    3.32
  -1  -4   7  245.62   23.10
  -1  -4   7  241.90   18.68
  -1  -4   7  281.24   17.15
   1  -4  -7  209.03   13.68
   1  -4  -7  234.36   21.89
  -1  -4   7  279.10   17.76
   1  -4  -7  219.75   16.02
   1   4  -7  232.34   22.49
  -1   4   7  243.23   22.80
   1  -4  -7  232.14   16.45
  -1  -4   7  234.88   21.92
   1  -4  -7  249.88   17.17
  -1  -4   7  292.57   18.31
   1  -4  -7  264.73   16.67
  -1  -4   7  273.06   15.64
  -1  -4   7  278.22   18.18
   1   4  -7  268.02   23.43
   1  -4  -7  250.22   21.30
  -1  -4   7  275.14   17.65
  -1  -4   7  259.75   15.91
   1   4  -7  242.72   21.35
  -1  -4   6 1530.93   61.65
  -1  -4   6 1510.78   57.19
  -1  -4   6 1503.73   69.11
   1  -4  -6 1451.64   66.74
   1   4  -6 1519.25   69.32
  -1  -4   6 1523.72   67.56
   1  -4  -6 1468.92   57.81
  -1  -4   6 1472.78   58.04
   1  -4  -6 1469.55   57.77
  -1   4   6 1687.21   70.75
   1  -4  -6 1508.16   58.48
  -1  -4   6 1499.38   58.53
  -1  -4   6 1502.83   55.94
   1  -4  -6 1475.76   54.86
   1  -4  -6 1432.59   54.92
   1  -4  -6 1497.24   57.33
  -1  -4   6 1569.71   59.49
   1  -4  -6 1477.13   65.15
   1   4  -6 1443.51   67.24
   1   4  -6 1471.86   65.25
  -1  -4   6 1530.96   57.04
  -1   4   6 1534.57   63.35
  -1  -4   6 1505.09   57.88
  -1  -4   5  109.32   14.08
  -1  -4   5   96.37   10.75
  -1  -4   5  101.36    9.50
  -1  -4   5  107.15   10.19
   1  -4  -5  117.26   10.42
   1   4  -5  101.72   13.76
   1  -4  -5   96.40    9.43
  -1  -4   5   96.00   12.96
   1  -4  -5  120.21   14.28
   1  -4  -5   96.31    9.76
  -1  -4   5  109.52   10.26
  -1  -4   5  103.65    9.21
   1  -4  -5  100.64    9.46
   1  -4  -5  122.20    9.59
   1  -4  -5   88.46    8.67
   1   4  -5  132.93   14.98
  -1  -4   5  106.06   10.58
   1  -4  -5  112.50   12.96
  -1   4   5  120.87   13.18
  -1  -4   5  113.78   10.22
  -1  -4   5  125.12   10.42
   1   4  -5   92.39   11.87
  -1  -4   4   99.54   10.52
  -1  -4   4   98.69   13.54
  -1  -4   4  111.19    9.32
  -1  -4   4  103.70    9.64
   1  -4  -4   96.89    9.18
   1   4  -4   93.59   13.10
  -1  -4   4   96.96   12.30
   1  -4  -4   97.89    9.22
   1  -4  -4   98.54   12.57
  -1  -4   4   92.19    9.17
   1  -4  -4   93.61    8.88
  -1  -4   4  110.65    9.44
   1  -4  -4   97.08    9.07
   1  -4  -4  105.41    8.99
   1   4  -4  105.98   13.21
   1  -4  -4   99.64   11.78
  -1   4   4   94.32   11.72
  -1  -4   4  106.81    9.59
   1   4  -4  103.22   11.85
  -1  -4   4  101.15    9.19
   1  -4  -4   88.97    8.36
   1  -4  -3  535.61   30.79
  -1  -4   3  462.18   25.19
  -1  -4   3  496.81   22.52
  -1   4   3  475.84   24.98
  -1  -4   3  476.46   30.14
  -1  -4   3  444.41   22.77
  -1  -4   3  447.38   28.09
   1  -4  -3  431.20   28.14
   1  -4  -3  443.38   22.55
   1   4  -3  503.77   31.09
  -1  -4   3  454.67   22.36
   1  -4  -3  480.69   22.72
  -1  -4   3  449.73   22.46
  -1  -4   3  469.42   22.99
   1  -4  -3  434.09   21.04
   1  -4  -3  460.05   22.26
   1   4  -3  478.75   28.91
   1  -4  -3  492.04   28.01
  -1  -4   3  464.95   23.74
   1  -4  -3  449.16   22.15
  -1  -4   3  430.76   22.58
  -1   4   3  483.09   28.41
  -1  -4   3  468.95   22.16
   1   4  -3  484.90   26.48
  -1  -4   2 2213.38   76.23
  -1   4   2 2256.92   80.88
   1  -4  -2 2154.84   75.72
   1  -4  -2 2199.57   86.23
  -1  -4   2 2151.36   87.09
  -1  -4   2 2288.92   81.36
  -1  -4   2 2333.56   86.08
   1  -4  -2 2250.95   77.75
   1  -4  -2 2176.98   86.28
   1  -4  -2 2256.24   78.53
  -1  -4   2 2140.27   77.34
   1  -4  -2 2196.34   77.00
  -1  -4   2 2246.03   77.68
   1  -4  -2 2158.36   76.26
   1  -4  -2 2224.43   84.27
   1   4  -2 2228.57   85.19
   1  -4  -2 2051.57   76.16
  -1  -4   2 2230.02   78.64
   1   4  -2 2338.41   81.33
  -1   4   2 2357.48   86.34
  -1  -4   2 2127.14   77.94
   1  -4  -2 2109.67   77.12
  -1   4   1  249.95   16.21
   1  -4  -1  237.41   18.64
  -1  -4   1  197.74   12.02
  -1  -4   1  162.06   16.21
   1  -4  -1  202.15   12.33
  -1  -4   1  208.59   15.01
  -1  -4   1  177.66   15.97
   1  -4  -1  198.39   15.59
   1  -4  -1  192.30   16.80
   1  -4  -1  168.82   12.27
   1  -4  -1  202.98   13.47
  -1  -4   1  188.87   12.93
  -1  -4   1  193.52   12.78
   1  -4  -1  193.38   12.53
   1   4  -1  182.75   15.72
  -1   4   1  213.21   14.67
  -1  -4   1  190.22   13.26
   1  -4  -1  194.36   12.88
   1   4  -1  209.35   13.87
  -1  -4   1  190.51   12.19
  -1   4   1  201.57   16.99
   1  -4  -1  205.73   13.45
   1   4   0  181.72   13.14
   1  -4   0  191.21   11.78
  -1  -4   0  174.10   13.82
   1  -4   0  202.51   17.30
  -1  -4   0  184.08   11.28
   1  -4   0  180.26   12.98
  -1  -4   0  201.92   12.59
  -1  -4   0  195.91   12.80
   1  -4   0  187.06   12.05
   1  -4   0  180.76   14.90
  -1  -4   0  140.33   14.01
   1  -4   0  158.19   15.18
   1  -4   0  156.79   11.48
  -1  -4   0  175.15   12.20
  -1   4   0  165.59   13.86
   1  -4   0  173.25   12.25
   1   4   0  185.85   14.92
  -1  -4   0  162.57   12.07
  -1  -4   0  163.92   10.91
  -1   4   0  191.52   16.48
   1  -4   1  240.07   13.70
  -1  -4  -1  194.20   12.04
   1  -4   1  244.77   19.28
  -1  -4  -1  217.91   15.73
   1  -4   1  224.37   14.37
   1  -4   1  232.85   14.09
   1  -4   1  207.48   16.46
  -1  -4  -1  211.15   17.23
   1  -4   1  237.43   13.94
  -1  -4  -1  214.62   13.61
  -1  -4  -1  212.04   13.71
  -1  -4  -1  235.40   14.35
  -1  -4  -1  225.10   13.85
  -1  -4  -1  205.98   13.36
   1  -4   1  211.23   14.04
   1   4   1  225.13   15.81
  -1   4  -1  238.25   17.38
   1   4   1  217.26   17.69
  -1   4  -1  223.18   15.18
  -1  -4  -1  200.61   13.69
   1  -4   2 1454.97   52.47
  -1  -4  -2 1358.40   50.36
  -1  -4  -2 1406.97   53.19
   1  -4   2 1466.32   62.15
   1  -4   2 1418.70   53.68
  -1  -4  -2 1280.36   58.03
   1  -4   2 1449.89   53.30
   1  -4   2 1449.42   58.97
  -1  -4  -2 1444.63   53.79
  -1  -4  -2 1374.80   51.93
  -1  -4  -2 1442.58   52.94
  -1  -4  -2 1392.23   52.84
   1  -4   2 1419.75   52.80
  -1  -4  -2 1385.51   52.79
  -1   4  -2 1452.85   59.92
   1  -4   2 1420.41   54.00
  -1  -4  -2 1442.64   57.74
   1   4   2 1416.34   59.68
  -1  -4  -2 1401.74   52.88
  -1   4  -2 1350.72   56.07
   1  -4   3  660.09   27.57
  -1  -4  -3  622.05   27.62
   1  -4   3  580.92   27.51
  -1  -4  -3  549.45   24.43
   1  -4   3  580.10   34.18
   1  -4   3  619.46   27.76
   1  -4   3  645.96   33.22
  -1  -4  -3  614.58   27.94
   1  -4   3  541.61   25.97
  -1  -4  -3  580.26   25.66
  -1  -4  -3  632.27   27.50
   1  -4   3  595.48   26.93
  -1  -4  -3  571.68   26.81
   1  -4   3  596.74   27.11
  -1  -4  -3  580.32   26.83
  -1   4  -3  615.13   33.71
   1  -4   3  609.02   28.39
  -1  -4  -3  624.08   31.43
   1  -4   3  611.92   26.73
  -1  -4  -3  531.00   26.11
   1   4   3  590.60   32.20
  -1   4  -3  586.02   31.11
   1  -4   4  226.68   14.92
  -1  -4  -4  209.96   14.05
   1  -4   4  235.35   14.51
  -1  -4  -4  218.85   13.94
   1  -4   4  188.54   18.67
   1  -4   4  180.93   16.81
  -1  -4  -4  200.79   13.86
   1  -4   4  220.03   14.63
  -1  -4  -4  222.80   14.62
   1  -4   4  218.44   14.27
  -1  -4  -4  193.18   13.32
  -1  -4  -4  208.41   13.97
   1  -4   4  217.06   13.88
  -1  -4  -4  183.27   13.06
  -1   4  -4  226.30   19.46
  -1  -4  -4  273.41   18.67
   1   4   4  229.73   17.77
  -1  -4  -4  208.38   13.26
   1  -4   4  208.10   13.96
  -1   4  -4  223.60   17.98
  -1  -4  -5   90.76    8.62
   1  -4   5   83.10    8.49
   1  -4   5   95.27   13.26
   1  -4   5   79.33   11.37
  -1  -4  -5   83.50    8.69
  -1  -4  -5   88.30    9.18
   1  -4   5   86.90    9.29
  -1  -4  -5   85.02    8.96
  -1   4  -5   88.74    8.58
   1  -4   5   85.91    9.01
  -1  -4  -5   78.19    8.34
   1  -4   5   94.12    8.72
  -1  -4  -5   80.96    8.07
  -1  -4  -5   88.93    8.88
  -1   4  -5  101.81   13.31
   1  -4   5  109.14   10.31
  -1  -4  -5   89.52   11.07
   1   4   5   66.81    9.63
  -1   4  -5   69.17   10.63
  -1  -4  -5   81.84    7.63
   1  -4   5   81.17    8.72
   1  -4   6 1472.77   65.96
  -1  -4  -6 1348.34   51.82
   1  -4   6 1409.68   53.59
  -1  -4  -6 1381.17   53.59
  -1  -4  -6 1411.76   63.31
   1   4   6 1473.59   65.31
   1  -4   6 1279.34   53.48
   1  -4   6 1274.82   60.96
  -1  -4  -6 1479.98   54.54
  -1   4  -6 1280.89   63.78
  -1  -4  -6 1380.46   53.72
   1  -4   6 1369.60   54.24
  -1   4  -6 1401.83   52.27
  -1  -4  -6 1355.80   51.63
   1  -4   6 1388.02   51.50
  -1  -4  -6 1267.74   50.26
  -1  -4  -6 1384.26   53.39
  -1   4  -6 1359.62   63.18
  -1  -4  -6 1430.14   59.60
   1  -4   6 1372.11   54.73
  -1   4  -6 1388.05   61.75
   1   4   6 1251.74   56.03
   1  -4   6 1299.39   53.16
   1  -4   7  144.73   17.39
   1  -4   7  155.90   12.43
  -1  -4  -7  134.43   11.12
  -1   4  -7  150.82   18.36
   1  -4   7  158.06   17.43
  -1  -4  -7  156.59   12.89
  -1  -4  -7  148.41   16.94
  -1  -4  -7  163.26   12.86
   1  -4   7  155.86   13.16
   1   4   7  169.35   18.85
  -1  -4  -7  156.14   12.83
   1  -4   7  144.07   12.75
  -1   4  -7  143.60   11.69
  -1  -4  -7  156.48   12.74
  -1  -4  -7  148.50   11.33
   1  -4   7  137.84   10.74
  -1  -4  -7  159.46   15.81
   1  -4   7  154.10   13.23
  -1   4  -7  138.98   17.11
  -1   4  -7  140.64   16.10
   1  -4   7  168.87   13.47
   1  -4   8  139.68   17.20
  -1  -4  -8  113.88    9.72
  -1  -4  -8  113.89   11.15
   1   4   8  105.17   14.98
  -1  -4  -8  125.14   11.48
  -1   4  -8   90.47   14.69
   1  -4   8  114.45   11.38
  -1  -4  -8  106.11   14.51
   1  -4   8  115.72   15.10
   1  -4   8  113.23   11.55
  -1  -4  -8   88.55    9.86
  -1   4  -8  116.52   10.39
  -1  -4  -8  122.90   11.30
  -1   4  -8  105.59   15.40
  -1  -4  -8  118.06   13.89
   1  -4   8  119.74   11.57
  -1   4  -8  107.40   14.46
   1  -4   8  120.89   10.33
   1  -4   8  117.94   11.49
   1  -4   9   34.85    9.30
  -1  -4  -9   43.13    7.17
   1  -4   9   38.80    6.81
  -1   4  -9   29.09    8.60
  -1  -4  -9   42.09    6.87
   1   4   9   33.09    8.72
   1  -4   9   43.32    9.17
  -1  -4  -9   35.04    8.80
  -1  -4  -9   38.42    6.54
  -1   4  -9   40.22    6.16
   1  -4   9   49.02    7.79
  -1  -4  -9   37.64    6.55
   1  -4   9   28.30    6.08
  -1  -4  -9   48.07    8.87
  -1   4  -9   40.34    6.92
   1  -4   9   32.12    6.36
   1  -4   9   44.46    6.00
  -1   4  -9   29.13    8.68
   1  -4  10  651.91   30.46
   1  -4  10  542.05   37.74
   1   4  10  609.50   39.53
   1  -4  10  591.78   37.45
  -1  -4 -10  569.79   30.00
  -1  -4 -10  596.22   38.48
  -1  -4 -10  646.75   30.85
  -1   4 -10  565.77   38.53
  -1   4 -10  630.26   28.42
   1  -4  10  597.06   30.72
  -1  -4 -10  600.72   29.41
   1  -4  10  630.72   28.25
  -1  -4 -10  657.00   30.78
  -1   4 -10  587.01   37.69
  -1   4 -10  610.56   30.18
  -1   4 -10  590.37   37.33
  -1  -4 -11  316.88   19.36
  -1  -4 -11  305.38   18.86
  -1  -4 -11  309.43   18.27
   1  -4  11  315.49   19.71
  -1   4 -11  293.97   16.90
  -1  -4 -11  330.34   19.60
   1  -4  11  320.46   16.84
  -1   4 -11  309.25   18.96
   1  -4  11  278.48   18.17
   1  -4  12  248.87   15.69
  -1  -4 -12  238.97   15.94
  -1   4 -12  244.53   15.78
  -1  -4 -12  261.76   16.26
  -1  -4 -12  229.17   14.47
  -1  -4 -12  258.64   16.20
  -1   4 -12  247.53   15.95
   1  -4  12  249.08   16.26
  -1   4 -13   19.12    4.32
  -1  -4 -13   25.34    4.76
  -1  -4 -13   21.54    4.69
  -1  -4 -13   19.28    3.61
  -1   4 -13   14.64    3.07
  -1  -4 -13   16.93    4.11
  -1   4 -13   10.69    3.65
   1  -4  13   19.07    4.38
  -1  -4 -14  553.55   23.46
  -1  -4 -14  516.81   22.98
  -1   4 -14  538.99   23.02
   1  -4  14  534.58   23.74
  -1  -4 -14  554.45   23.53
  -1   4 -14  519.95   22.82
   1  -4  14  529.82   23.43
  -1   4 -15  210.57   10.01
  -1  -4 -15  180.32    9.77
   1  -4  15  203.25   10.66
  -1  -4 -15  193.84   10.26
  -1   4 -15  203.51    9.95
   1  -4  15  191.39    9.74
  -1  -5  13   99.65    7.19
   1  -5 -13  108.26    7.02
  -1  -5  13  112.35    7.29
  -1  -5  12  286.85   15.05
   1  -5 -12  269.92   14.44
   1   5 -12  247.28   12.62
  -1  -5  12  306.39   15.29
  -1  -5  12  276.02   14.54
  -1  -5  11  350.93   18.06
  -1  -5  11  326.06   18.19
   1  -5 -11  352.31   18.52
   1  -5 -11  347.12   18.20
  -1  -5  11  355.66   16.54
   1   5 -11  352.13   16.99
  -1  -5  11  325.30   18.03
  -1  -5  10   28.67    5.09
   1  -5 -10   27.46    5.50
  -1  -5  10   26.11    5.17
  -1  -5  10   27.88    4.74
   1  -5 -10   25.85    4.96
   1   5 -10   28.10    4.86
  -1  -5  10   22.10    4.85
  -1  -5   9  386.81   20.98
  -1  -5   9  394.61   21.97
  -1  -5   9  341.18   20.87
   1  -5  -9  430.76   22.91
   1  -5  -9  408.64   21.97
  -1  -5   9  404.67   20.99
   1   5  -9  410.74   20.70
  -1  -5   9  404.98   21.78
  -1  -5   9  405.02   19.88
  -1  -5   8  425.98   22.16
  -1  -5   8  336.55   28.81
  -1  -5   8  363.55   22.16
  -1   5   8  393.23   30.68
  -1  -5   8  420.39   22.76
   1  -5  -8  402.31   23.09
  -1  -5   8  420.05   20.20
  -1  -5   8  386.09   21.71
   1  -5  -8  442.37   23.15
   1   5  -8  429.97   21.75
   1   5  -8  376.15   29.54
  -1  -5   8  408.53   21.12
  -1  -5   8  427.89   22.66
   1  -5  -7  761.78   31.69
  -1  -5   7  755.27   45.75
  -1  -5   7  854.72   35.81
  -1  -5   7  779.46   44.17
  -1   5   7  748.52   45.66
   1  -5  -7  744.19   35.82
  -1  -5   7  815.93   36.81
   1  -5  -7  779.78   36.67
  -1  -5   7  790.22   35.73
   1  -5  -7  838.57   36.53
   1  -5  -7  753.86   32.29
  -1  -5   7  810.80   33.94
  -1  -5   7  813.40   35.80
   1  -5  -7  786.01   41.94
  -1  -5   7  810.55   37.31
   1   5  -7  798.27   45.43
   1   5  -7  831.47   44.64
  -1  -5   7  829.05   35.33
   1   5  -7  787.75   42.71
  -1  -5   7  769.35   35.05
  -1  -5   6   95.08   14.57
  -1  -5   6  138.17   11.29
   1  -5  -6  114.52    9.20
  -1  -5   6  117.97   11.38
  -1  -5   6   96.60   13.80
   1   5  -6  127.36   17.03
  -1   5   6  118.63   16.35
   1  -5  -6  136.82   12.00
   1  -5  -6  116.91   15.70
   1  -5  -6   99.10   10.97
  -1  -5   6  104.00   10.40
   1  -5  -6  109.87    9.96
   1  -5  -6  116.47   10.91
  -1  -5   6  121.44   11.45
  -1  -5   6  112.99   10.17
   1  -5  -6   96.19   12.92
   1   5  -6  103.37   15.49
  -1  -5   6  120.80   10.98
   1   5  -6   93.25   13.64
  -1  -5   6  118.46   10.74
   1   5  -6  107.72   13.45
  -1  -5   5  273.55   24.68
   1  -5  -5  242.40   14.67
  -1  -5   5  250.97   16.09
  -1  -5   5  236.07   16.84
   1  -5  -5  282.08   17.86
  -1  -5   5  235.64   21.54
   1   5  -5  216.19   22.72
   1  -5  -5  222.17   21.99
  -1  -5   5  241.21   16.01
   1  -5  -5  243.35   16.56
   1  -5  -5  260.85   16.35
  -1  -5   5  240.45   16.09
  -1  -5   5  257.78   17.21
   1  -5  -5  237.68   20.49
   1   5  -5  223.00   22.35
  -1   5   5  266.84   22.00
   1  -5  -5  239.62   14.71
  -1  -5   5  246.64   16.72
  -1  -5   5  229.19   15.52
  -1  -5   5  265.91   17.15
   1   5  -5  270.66   21.10
   1  -5  -4  426.85   21.44
  -1  -5   4  449.19   23.02
  -1  -5   4  403.28   31.23
  -1  -5   4  424.20   24.07
  -1  -5   4  420.42   29.74
   1  -5  -4  406.58   23.52
   1   5  -4  450.82   32.89
   1  -5  -4  397.49   30.13
  -1  -5   4  414.65   22.14
  -1  -5   4  452.00   23.69
   1  -5  -4  462.11   23.90
   1  -5  -4  474.28   24.19
  -1  -5   4  423.47   24.53
   1   5  -4  460.35   31.27
   1  -5  -4  446.52   22.65
  -1   5   4  483.22   30.98
  -1  -5   4  477.74   24.19
  -1  -5   4  460.59   24.41
  -1  -5   4  421.32   21.93
   1  -5  -3  640.34   28.27
  -1  -5   3  587.29   28.27
  -1  -5   3  604.65   38.71
   1  -5  -3  632.38   30.00
   1  -5  -3  618.64   27.96
   1  -5  -3  618.82   30.20
  -1  -5   3  621.53   30.18
   1  -5  -3  619.61   38.40
   1  -5  -3  616.26   30.31
  -1  -5   3  693.52   38.78
  -1  -5   3  647.43   30.94
   1   5  -3  686.97   41.24
  -1  -5   3  635.96   31.31
   1   5  -3  681.08   38.41
  -1  -5   3  617.90   29.42
   1  -5  -3  645.53   29.73
  -1  -5   3  639.05   31.02
  -1   5   3  617.42   37.24
   1  -5  -2   35.72    8.46
  -1  -5   2   30.63    8.70
  -1  -5   2   31.70    5.25
   1  -5  -2   34.47    5.63
   1  -5  -2   33.88    6.40
   1  -5  -2   34.28    5.80
  -1  -5   2   26.94    6.04
   1  -5  -2   38.09    6.07
  -1  -5   2   29.22    5.23
  -1  -5   2   22.75    5.26
  -1  -5   2   37.68    6.35
  -1  -5   2   22.66    6.52
   1   5  -2   52.93   10.93
   1  -5  -2   38.45    6.54
   1  -5  -2   29.25    7.92
  -1  -5   2   33.23    6.33
   1   5  -2   26.22    7.48
   1  -5  -2   32.62    5.34
  -1  -5   2   50.02    7.37
  -1   5   2   31.39    7.88
   1   5  -2   33.46    8.96
   1  -5  -2   28.95    5.81
  -1  -5   1  164.08   12.17
   1  -5  -1  171.13   18.80
   1  -5  -1  177.56   12.59
  -1  -5   1  194.30   14.05
   1  -5  -1  193.95   13.88
   1  -5  -1  169.12   13.16
   1  -5  -1  196.27   14.64
  -1  -5   1  193.95   14.28
  -1  -5   1  185.88   14.18
  -1  -5   1  205.09   19.01
   1  -5  -1  174.47   13.69
   1   5  -1  192.63   17.45
  -1  -5   1  210.04   15.03
   1  -5  -1  186.36   13.69
  -1  -5   1  184.66   12.83
   1  -5  -1  226.94   15.29
  -1   5   1  182.05   18.83
   1   5  -1  191.09   19.40
  -1  -5   0  714.46   30.92
   1  -5   0  774.88   43.15
   1  -5   0  746.06   32.09
  -1  -5   0  720.11   33.25
   1  -5   0  762.87   33.83
   1  -5   0  784.13   33.68
  -1  -5   0  709.67   33.23
  -1  -5   0  749.34   40.24
   1  -5   0  765.65   39.03
   1  -5   0  739.20   33.65
   1  -5   0  706.63   33.17
  -1  -5   0  721.18   33.08
  -1   5   0  824.17   43.94
  -1  -5   0  704.48   33.67
   1   5   0  712.88   41.58
  -1  -5   0  687.75   30.29
   1  -5   0  741.29   34.23
  -1  -5  -1  584.50   26.43
   1  -5   1  567.83   36.90
   1  -5   1  614.58   28.04
   1  -5   1  643.03   30.00
   1  -5   1  571.61   29.01
  -1  -5  -1  639.01   29.58
   1  -5   1  596.12   28.73
  -1  -5  -1  602.82   28.76
  -1  -5  -1  628.26   29.93
   1  -5   1  588.55   33.75
   1  -5   1  607.79   29.49
  -1  -5  -1  606.52   28.36
  -1   5  -1  606.50   33.46
   1  -5   1  602.06   29.70
   1  -5   1  575.20   26.44
   1   5   1  658.34   37.90
   1  -5   1  608.66   29.95
  -1   5  -1  602.82   37.63
  -1  -5  -1  580.06   29.16
  -1  -5  -2  208.21   13.50
   1  -5   2  240.56   15.64
   1  -5   2  270.78   23.65
  -1  -5  -2  235.89   15.44
   1  -5   2  240.46   16.40
  -1  -5  -2  254.77   16.83
  -1  -5  -2  249.64   16.60
   1  -5   2  284.53   17.19
   1  -5   2  253.22   20.61
   1  -5   2  240.16   16.48
   1  -5   2  257.16   17.42
  -1   5  -2  282.08   21.92
   1   5   2  252.18   22.05
  -1  -5  -2  287.87   17.50
   1  -5   2  234.32   15.01
   1  -5   3   94.68    9.41
   1  -5   3   68.21   12.28
  -1  -5  -3   99.91    8.32
  -1  -5  -3   95.88    8.92
  -1  -5  -3  101.89   10.12
   1  -5   3   96.86    9.69
  -1  -5  -3   91.15    9.62
   1  -5   3   84.21   11.96
   1  -5   3   78.16    9.40
  -1   5  -3  101.22   13.52
   1  -5   3  100.92   10.67
   1  -5   3   91.04    9.12
   1   5   3  105.53   13.60
  -1  -5  -3  110.52   10.22
  -1   5  -3  104.17   14.60
   1  -5   3  117.94   11.15
   1  -5   4  342.54   28.31
   1  -5   4  406.09   21.70
   1  -5   4  355.25   21.72
   1  -5   4  364.04   26.26
  -1  -5  -4  398.27   22.14
   1  -5   4  419.43   22.13
  -1  -5  -4  398.94   21.67
   1  -5   4  385.83   22.80
  -1   5  -4  439.43   29.76
  -1   5  -4  370.70   25.30
   1  -5   4  347.38   19.94
  -1   5  -4  396.12   29.37
   1   5   4  357.42   26.12
   1  -5   4  395.77   22.38
  -1  -5  -4  366.64   20.39
   1  -5   5  331.26   27.29
   1  -5   5  328.90   19.22
   1  -5   5  320.46   19.78
   1  -5   5  305.94   24.06
   1   5   5  312.84   26.77
  -1  -5  -5  284.83   25.08
  -1   5  -5  351.04   28.31
   1  -5   5  268.27   17.46
  -1  -5  -5  320.24   19.85
  -1  -5  -5  320.76   19.54
   1  -5   5  341.56   19.07
  -1  -5  -5  338.88   18.89
  -1   5  -5  281.33   24.44
  -1   5  -5  325.39   23.96
  -1  -5  -5  288.68   16.91
  -1   5  -5  237.38   23.11
   1  -5   5  302.41   19.12
   1  -5   5  299.86   18.22
   1  -5   6   83.26    9.18
   1  -5   6   86.62   13.93
  -1  -5  -6   80.38    9.28
   1  -5   6   86.70    9.52
   1  -5   6   65.19   10.70
   1   5   6   67.53   12.48
  -1  -5  -6   79.58   13.02
  -1   5  -6   90.00   14.31
  -1  -5  -6   67.50    8.66
   1  -5   6   77.82    8.80
  -1  -5  -6   89.78    8.65
   1  -5   6   98.45    9.24
  -1  -5  -6   75.41    9.00
  -1   5  -6   84.42   13.48
   1  -5   6   73.95    9.52
  -1   5  -6   76.30   12.28
   1  -5   6   83.28    9.20
   1  -5   6   67.39    8.23
  -1   5  -6   81.83   11.72
   1  -5   7   85.60   14.01
   1  -5   7  106.28   10.18
   1  -5   7   82.53   12.28
   1   5   7   84.73   13.93
  -1   5  -7   84.42   13.93
  -1  -5  -7  115.87   15.54
   1  -5   7  111.12   10.91
  -1  -5  -7  104.79   10.49
   1  -5   7  102.75   10.22
  -1  -5  -7  111.40   10.83
   1  -5   7  101.97   10.17
  -1  -5  -7  102.10   10.31
   1  -5   7  109.13    9.35
  -1   5  -7   76.73   13.13
   1  -5   7   88.96   10.17
   1  -5   7   84.99    9.22
   1  -5   7  116.80   10.61
  -1   5  -7   66.70   11.04
  -1   5  -7   78.45   12.09
   1  -5   8  533.33   26.36
   1  -5   8  537.88   27.36
  -1  -5  -8  518.53   26.79
   1  -5   8  516.33   26.42
  -1  -5  -8  540.33   27.07
  -1  -5  -8  512.17   26.67
   1  -5   8  518.64   26.07
   1  -5   8  543.18   27.87
  -1   5  -8  561.15   26.81
   1  -5   8  529.66   26.60
   1  -5   8  503.88   24.99
   1  -5   9  765.48   33.55
  -1  -5  -9  771.51   34.17
  -1  -5  -9  756.62   33.57
   1  -5   9  753.09   33.66
  -1  -5  -9  772.19   34.19
   1  -5   9  756.34   32.81
  -1   5  -9  717.83   32.70
   1  -5   9  767.21   31.52
   1  -5   9  719.30   33.28
  -1  -5 -10   38.67    6.17
  -1  -5 -10   46.21    6.16
   1  -5  10   51.89    6.78
   1  -5  10   49.34    6.01
  -1  -5 -10   50.49    6.88
  -1   5 -10   37.69    5.58
   1  -5  10   41.39    6.05
   1  -5  10   36.25    4.58
  -1  -5 -11   77.26    7.73
   1  -5  11   68.35    7.23
  -1  -5 -11   67.00    7.17
   1  -5  11   52.94    5.51
  -1   5 -11   69.30    6.92
   1  -5  11   78.09    7.63
  -1  -5 -12  310.58   15.38
  -1   5 -12  348.91   15.80
   1  -5  12  308.23   15.32
  -1  -5 -12  300.44   15.34
  -1   5 -12  294.93   14.26
   1  -5  12  330.96   15.85
   1  -5  13  456.37   18.36
  -1  -5 -13  449.57   18.39
   1  -5  13  423.56   18.04
  -1  -5 -13  433.55   18.02
  -1   5 -13  414.83   17.71
  -1  -6  11  140.41    7.33
  -1  -6  10  526.69   20.60
   1  -6 -10  523.77   21.12
  -1  -6  10  551.69   21.58
   1  -6  -9  318.12   14.70
  -1  -6   9  288.44   14.05
  -1  -6   9  298.68   14.39
  -1  -6   9  286.55   12.73
  -1  -6   9  305.10   13.79
  -1  -6   8   -0.60    1.98
  -1  -6   8    0.62    2.14
   1  -6  -8    0.61    2.19
  -1  -6   8    3.67    2.11
  -1  -6   8    1.06    2.14
   1  -6  -7  192.50   12.83
  -1  -6   7  180.28   11.39
  -1  -6   7  207.73   13.31
  -1  -6   7  211.17   13.62
   1  -6  -7  172.48   12.89
  -1  -6   7  209.89   12.34
  -1  -6   7  219.45   13.03
  -1  -6   7  212.26   12.95
   1  -6  -6  428.96   20.72
  -1  -6   6  482.81   22.29
   1  -6  -6  476.30   23.00
  -1  -6   6  447.47   22.97
   1  -6  -6  473.19   23.88
  -1  -6   6  445.00   23.19
  -1  -6   6  479.58   21.81
  -1  -6   6  502.85   23.47
  -1  -6   6  452.10   22.06
   1  -6  -5  441.50   22.22
  -1  -6   5  439.33   22.84
   1  -6  -5  452.27   21.81
  -1  -6   5  431.35   21.92
  -1  -6   5  426.67   22.73
   1  -6  -5  417.21   22.65
  -1  -6   5  416.91   20.53
  -1  -6   5  439.82   22.62
  -1  -6   5  403.29   20.81
   1  -6  -4   22.68    4.88
  -1  -6   4   26.52    5.34
  -1  -6   4   19.22    4.25
   1  -6  -4   21.00    4.88
   1  -6  -4   19.48    4.88
  -1  -6   4   19.54    5.12
  -1  -6   4   12.83    3.52
   1  -6  -4   24.52    4.58
  -1  -6   4   15.50    4.57
   1  -6  -3  299.40   18.88
   1  -6  -3  355.95   19.59
  -1  -6   3  313.23   19.16
  -1  -6   3  368.14   20.47
   1  -6  -3  349.10   20.26
  -1  -6   3  336.28   19.93
  -1  -6   3  331.81   17.49
   1  -6  -3  321.25   16.57
  -1  -6   3  321.77   17.38
   1  -6  -3  343.89   18.74
  -1  -6   3  365.04   20.46
   1  -6  -2  400.07   22.14
  -1  -6   2  433.82   22.58
  -1  -6   2  429.35   22.71
   1  -6  -2  423.75   21.81
   1  -6  -2  406.66   19.98
  -1  -6   2  358.50   21.34
   1  -6  -2  414.22   22.44
   1  -6  -2  343.86   18.51
  -1  -6   2  383.26   19.27
   1  -6  -2  400.46   21.49
  -1  -6   2  366.19   18.71
   1  -6  -1  262.29   15.98
   1  -6  -1  280.18   16.99
   1  -6  -1  270.45   17.50
  -1  -6   1  284.33   17.50
  -1  -6   1  255.50   17.09
   1  -6  -1  280.89   17.65
   1  -6  -1  271.32   15.27
  -1  -6   1  255.64   14.60
  -1  -6   1  256.09   17.32
   1  -6  -1  229.73   16.28
  -1  -6   0    4.76    2.52
   1  -6   0    3.54    2.17
   1  -6   0    2.61    3.31
   1  -6   0    7.04    3.64
  -1  -6   0    4.61    2.69
  -1  -6   0    7.90    3.63
   1  -6   0    7.78    3.81
   1  -6   0    1.70    2.49
   1  -6   0    6.81    3.60
  -1  -6   0    1.95    3.25
   1  -6   1   90.72    8.52
  -1  -6  -1   98.08   10.18
  -1  -6  -1  112.15   10.40
   1  -6   1  110.66   10.31
   1  -6   1   71.62    8.98
  -1  -6  -1  100.54    9.49
   1  -6   1  105.85   10.30
   1  -6   1   91.05    9.65
  -1  -6  -1   83.93    9.32
   1  -6   1  105.85   10.47
   1  -6   2  892.22   37.29
   1  -6   2  924.87   39.80
  -1  -6  -2  965.74   39.83
  -1  -6  -2  854.35   36.67
   1  -6   2  932.96   39.80
  -1  -6  -2  934.57   39.91
   1  -6   2  928.50   40.03
   1  -6   2  940.55   40.08
  -1  -6  -2  958.80   39.54
   1  -6   3  293.62   16.56
   1  -6   3  291.44   17.62
   1  -6   3  260.12   17.15
  -1  -6  -3  306.22   17.97
  -1  -6  -3  298.94   17.79
  -1  -6  -3  268.75   14.74
   1  -6   3  275.26   17.73
   1  -6   3  293.92   18.33
  -1  -6  -3  287.12   16.83
   1  -6   3  239.66   14.36
   1  -6   3  286.48   18.10
   1  -6   4   70.16    7.65
  -1  -6  -4   78.46    8.45
  -1  -6  -4   96.58    9.42
   1  -6   4   87.87    8.80
   1  -6   4   75.66    8.65
   1  -6   4   72.16    8.78
  -1  -6  -4   65.16    7.19
   1  -6   4   99.59    9.59
   1  -6   4   76.26    7.51
   1  -6   5  277.19   16.21
  -1  -6  -5  297.85   17.31
  -1  -6  -5  269.25   15.62
   1  -6   5  289.39   17.46
   1  -6   5  259.04   15.56
   1  -6   5  256.30   15.08
   1  -6   5  286.30   17.14
   1  -6   6  407.08   19.88
  -1  -6  -6  354.71   17.68
   1  -6   6  411.14   20.88
  -1  -6  -6  405.01   20.68
   1  -6   6  367.87   18.79
  -1  -6  -6  344.11   19.93
   1  -6   6  408.03   21.01
  -1   6  -6  366.72   18.49
   1  -6   6  402.34   20.43
   1  -6   6  392.87   19.22
   1  -6   7  297.45   15.62
   1  -6   7  277.36   14.11
  -1  -6  -7  278.43   16.00
   1  -6   7  265.91   15.66
   1  -6   7  247.59   15.51
  -1  -6  -7  297.47   16.55
  -1   6  -7  259.33   14.13
   1  -6   7  265.35   14.71
   1  -6   7  283.95   15.57
   1  -6   8  225.34   12.73
   1  -6   8  237.03   13.37
  -1  -6  -8  219.23   13.25
  -1  -6  -8  217.73   13.39
  -1   6  -8  206.79   11.48
   1  -6   8  235.90   12.68
   1  -6   8  219.82   12.52
   1  -6   9  121.51    8.35
  -1  -6  -9  126.97    8.79
  -1  -6  -9  123.42    8.92
   1  -6   9  117.54    8.10
   1  -6   9  116.66    7.38
   1  -6   9  123.03    8.22
  -1  -6 -10  544.09   22.10
   1  -6  10  561.13   21.23
  -1  -6 -10  576.55   22.54
  -1   6 -10  551.37   22.22
   1  -6  10  566.77   21.73
   1  -6  10  527.68   21.39
   1  -7  -6    6.60    2.06
  -1  -7   6    2.56    1.62
  -1  -7   6    1.77    1.61
  -1  -7   5   48.09    4.78
   1  -7  -5   37.16    4.50
  -1  -7   5   41.67    4.44
  -1  -7   5   40.01    4.02
  -1  -7   4  457.82   20.06
   1  -7  -4  448.74   20.16
  -1  -7   4  469.24   20.10
  -1  -7   4  461.21   19.56
   1  -7  -4  439.76   18.47
  -1  -7   4  465.51   19.83
  -1  -7   3  121.83    8.82
   1  -7  -3  119.12    8.87
  -1  -7   3  119.88    8.63
  -1  -7   3  133.13    8.80
   1  -7  -3  127.03    8.61
   1  -7  -2   61.63    6.31
  -1  -7   2   56.22    6.11
   1  -7  -2   50.59    4.98
  -1  -7   2   61.18    5.86
   1  -7  -2   64.61    6.35
  -1  -7   2   68.73    6.56
   1  -7  -1  103.90    8.42
   1  -7  -1  104.14    7.88
  -1  -7   1  105.97    8.35
  -1  -7   1  118.83    8.80
  -1  -7   1   95.04    7.33
   1  -7  -1  109.15    8.61
   1  -7   0  382.28   18.22
   1  -7   0  377.18   17.55
  -1  -7   0  387.37   17.77
   1  -7   0  323.80   15.24
  -1  -7   0  353.26   15.75
   1  -7   1  281.61   15.14
  -1  -7  -1  279.01   14.36
   1  -7   1  296.87   15.21
   1  -7   1  285.36   15.22
  -1  -7  -1  306.18   15.45
   1  -7   1  265.94   13.67
   1  -7   2   19.00    3.73
  -1  -7  -2   15.82    3.13
   1  -7   2   23.34    4.11
  -1  -7  -2   20.52    3.71
   1  -7   2   18.90    3.65
   1  -7   2   18.09    3.81
   1  -7   3   21.53    3.80
  -1  -7  -3   17.42    3.11
   1  -7   3   23.97    3.90
   1  -7   3   17.52    3.39
   1  -7   4  498.02   20.54
   1  -7   4  472.69   20.29
   1  -7   4  505.17   20.35
   1  -7   4  498.01   19.91
  -1  -7  -5  383.19   16.70
   1  -7   5  370.55   16.34
   1  -7   5  365.06   16.23
   1  -7   5  344.99   14.99
   1  -7   5  389.30   16.49
  -1  -7  -6   30.94    3.51
   1  -7   6   21.80    2.88
  -2   0  18   30.68    3.73
  -2   0  18   24.88    3.58
   2   0 -18   28.57    3.81
   2   0 -18   21.66    3.30
   2   0 -17    0.66    2.11
   2   0 -17    1.17    1.57
  -2   0  17    0.60    2.07
   2   0 -16  942.74   39.15
   2   0 -16  894.30   36.48
  -2   0  16  954.78   38.57
   2   0 -15    1.00    3.20
   2   0 -15    3.38    3.02
  -2   0  15   -1.85    2.70
   2   0 -14  258.97   17.45
   2   0 -14  287.38   18.80
  -2   0  14  303.68   18.72
   2   0 -14  272.06   18.61
  -2   0  14  285.12   24.31
  -2   0  14  273.99   24.97
  -2   0  13    2.12    4.80
   2   0 -13   -1.06    2.93
   2   0 -13   -1.01    3.35
  -2   0  13   -1.99    3.06
   2   0 -13    3.26    3.48
  -2   0  13   -1.47    2.71
  -2   0  12  765.55   43.41
   2   0 -12  643.99   40.73
   2   0 -12  752.34   34.60
   2   0 -12  755.96   34.35
  -2   0  12  713.65   33.42
   2   0 -12  739.21   34.79
  -2   0  12  717.43   38.06
   2   0 -12  748.34   36.48
  -2   0  11    1.86    2.97
   2   0 -11   -1.93    3.56
   2   0 -11    1.83    3.38
   2   0 -11   -0.94    2.46
   2   0 -11    0.93    2.56
   2   0 -11    0.92    2.68
  -2   0  11    2.57    2.85
   2   0 -11    4.73    3.60
   2   0 -11    3.51    2.64
   2   0 -11   -1.71    3.54
  -2   0  10  453.56   29.11
   2   0 -10  440.37   22.67
   2   0 -10  427.01   28.84
   2   0 -10  436.80   22.47
   2   0 -10  426.72   22.58
  -2   0  10  425.55   21.64
   2   0 -10  415.94   22.26
   2   0 -10  426.94   27.76
   2   0 -10  456.49   24.73
  -2   0   9    5.87    2.70
   2   0  -9    0.73    2.24
   2   0  -9    0.59    1.44
   2   0  -9    1.30    2.39
  -2   0   9    1.44    3.52
   2   0  -9    1.49    3.90
   2   0  -9    3.68    2.45
   2   0  -9   -0.55    1.25
   2   0  -8 1237.48   44.65
   2   0  -8 1247.04   51.35
   2   0  -8 1208.20   53.04
   2   0  -8 1190.84   44.28
  -2   0   8 1221.15   52.75
   2   0  -7   -0.71    1.43
   2   0  -7    0.48    1.39
   2   0  -7    0.92    2.55
  -2   0   7   -0.94    2.45
  -2   0   7    1.04    2.89
   2   0  -7    1.38    1.28
   2   0  -7   -1.08    2.64
  -2   0   6  222.58   14.07
   2   0  -6  187.58   10.12
   2   0  -6  207.02   10.78
   2   0  -6  192.58   13.27
  -2   0   6  192.37   13.99
   2   0  -6  232.42   14.93
   2   0  -6  204.80   10.51
   2   0  -5    0.34    1.31
  -2   0   5   -0.91    1.78
   2   0  -5    3.09    2.42
   2   0  -5   -0.72    1.89
  -2   0   5    1.90    2.11
  -2   0   4  135.00    9.03
   2   0  -4  146.23    9.22
  -2   0   4  142.71    8.46
   2   0  -3    1.50    1.77
  -2   0   3    1.33    1.59
  -2   0   3    0.38    1.72
  -2   0   2 1774.02   59.36
   2   0  -2 1835.98   57.76
   2   0  -2 1869.26   59.63
  -2   0   2 1821.44   59.47
   2   0  -2 1762.61   59.57
   2   0  -1    1.80    0.75
   2   0  -1    3.92    0.90
  -2   0   1    0.80    1.16
   2   0  -1    0.81    0.83
  -2   0   0 3821.91  112.82
  -2   0   0 3670.81  113.46
  -2   0   0 3371.25  112.48
   2   0   0 3709.15  113.42
   2   0   0 3670.80  113.67
   2   0   0 3759.49  112.59
  -2   0   0 3549.05  113.58
   2   0   0 3583.29  113.90
   2   0   1    0.41    0.79
  -2   0  -1    0.52    0.74
  -2   0  -1    1.05    0.99
  -2   0  -1    0.90    0.50
   2   0   1    1.20    0.84
  -2   0  -2  419.05   16.50
   2   0   2  393.43   16.32
  -2   0  -2  460.20   15.78
   2   0   2  429.72   14.77
  -2   0  -2  422.42   16.07
  -2   0  -3    1.55    1.86
   2   0   3    2.89    2.25
  -2   0  -3    1.23    1.81
  -2   0  -3    0.26    1.33
   2   0   3   -0.36    0.70
  -2   0  -3    0.58    1.40
  -2   0  -4 3035.02  100.26
  -2   0  -4 2968.12   99.30
   2   0   4 2851.22  100.06
  -2   0  -4 3058.72   97.35
  -2   0  -4 3020.80   99.28
  -2   0  -4 3075.47   97.71
  -2   0  -5   -0.72    2.30
  -2   0  -5    1.79    2.40
   2   0   5    1.43    1.98
  -2   0  -5   -0.43    1.44
  -2   0  -5   -1.24    1.99
  -2   0  -5   -0.89    1.60
  -2   0  -6 2536.08   90.82
  -2   0  -6 2595.23   88.83
   2   0   6 2457.18   90.45
  -2   0  -6 2590.83   86.48
  -2   0  -6 2687.56   89.90
  -2   0  -6 2549.57   86.28
  -2   0  -7   -0.83    2.02
   2   0   7   -1.06    2.59
  -2   0  -7   -1.08    2.63
  -2   0  -7    0.64    1.87
  -2   0  -7    0.63    1.53
   2   0   8 3659.65  125.18
  -2   0  -8 3574.39  125.35
  -2   0  -8 3545.95  120.62
  -2   0  -8 3388.30  117.29
  -2   0  -8 3482.21  118.14
  -2   0  -9    4.82    2.78
  -2   0  -9    1.04    2.15
   2   0   9    2.91    3.56
  -2   0  -9    2.20    2.45
  -2   0  -9   -1.49    3.08
  -2   0  -9    3.92    3.24
  -2   0  -9    1.59    2.43
  -2   0  -9    0.87    2.41
  -2   0 -10  914.76   37.41
  -2   0 -10  866.82   36.84
   2   0  10  939.15   38.11
  -2   0 -10 1007.30   40.38
  -2   0 -10  904.50   41.20
  -2   0 -10  940.03   47.51
   2   0  10  999.63   47.64
  -2   0 -10  938.49   38.93
  -2   0 -10  951.48   39.57
  -2   0 -10  822.03   37.55
   2   0  10  944.13   41.83
  -2   0 -10  924.25   39.84
  -2   0 -11   -0.78    1.91
  -2   0 -11   -3.81    4.31
  -2   0 -11   -1.12    2.32
  -2   0 -11   -0.93    2.42
   2   0  11    1.85    4.18
  -2   0 -11   -1.81    2.90
  -2   0 -11    2.04    2.83
  -2   0 -11   -0.76    1.86
   2   0  11    0.84    2.80
  -2   0 -11    2.98    3.43
   2   0  11   -1.17    2.42
   2   0  11    1.66    3.43
  -2   0 -11   -1.04    2.36
  -2   0 -12  499.94   24.62
  -2   0 -12  554.50   35.10
   2   0  12  506.20   34.03
  -2   0 -12  518.00   26.63
  -2   0 -12  508.64   34.67
   2   0  12  490.41   25.16
  -2   0 -12  550.44   25.29
  -2   0 -12  544.54   28.10
   2   0  12  467.12   25.70
  -2   0 -12  479.97   26.73
   2   0  12  492.20   32.12
  -2   0 -13   -0.78    1.90
   2   0  13    2.04    4.21
  -2   0 -13    2.11    3.89
  -2   0 -13   -2.01    3.71
  -2   0 -13   -1.02    2.65
  -2   0 -13   -1.13    2.96
  -2   0 -13    0.77    2.45
   2   0  13   -0.88    2.14
   2   0  13   -1.03    2.70
  -2   0 -13    6.58    3.79
   2   0  13    3.51    3.63
  -2   0 -14  301.53   16.14
  -2   0 -14  279.50   18.09
   2   0  14  243.54   21.99
  -2   0 -14  273.29   23.87
   2   0  14  257.67   23.77
   2   0  14  254.87   16.05
  -2   0 -14  293.10   19.13
   2   0  14  289.00   18.66
  -2   0 -14  270.17   24.68
  -2   0 -14  316.55   19.42
   2   0  14  254.04   21.60
  -2   0 -15    0.99    3.02
   2   0  15    0.91    2.92
  -2   0 -15   -0.95    3.15
  -2   0 -15    0.86    2.39
   2   0  16  165.92   12.43
   2   0  16  189.92   12.74
  -2   0 -16  172.17   11.83
  -2   0 -16  169.06   12.19
   2   0  17   -1.10    2.10
   2   0  17    1.17    2.36
  -2   0 -17    5.03    2.37
  -2   0 -17   -0.48    1.72
  -2   0 -18  397.46   16.27
   2   0  18  397.20   16.53
   2   0  18  408.06   16.42
  -2  -1  18   11.37    2.15
  -2  -1  18    7.91    2.12
   2  -1 -18   15.55    2.58
   2  -1 -18    9.03    2.32
   2   1 -18   15.71    2.74
  -2   1  18   15.93    2.87
   2  -1 -18   15.70    2.65
   2   1 -18    7.72    2.12
   2   1 -17  622.85   25.11
   2   1 -17  492.02   20.82
   2  -1 -17  507.58   21.12
  -2  -1  17  575.26   23.86
  -2   1  17  581.55   24.94
  -2  -1  17  597.44   24.50
  -2   1  17  592.70   23.20
  -2  -1  16   29.91    5.14
  -2   1  16   31.17    5.46
   2   1 -16   30.70    5.45
   2   1 -16   30.41    4.64
   2  -1 -16   23.16    4.33
  -2  -1  16   25.46    4.91
  -2   1  16   23.63    4.36
   2   1 -15  242.13   16.29
   2   1 -15  214.52   14.49
  -2  -1  15  219.52   15.25
  -2   1  15  252.62   16.73
   2  -1 -15  229.21   15.03
   2   1 -15  243.45   15.76
  -2  -1  15  213.39   14.08
  -2   1  15  227.34   14.98
  -2  -1  15  233.20   15.79
  -2  -1  14   37.99    9.60
  -2   1  14   21.20    7.13
  -2  -1  14   39.30    8.87
  -2  -1  14   29.13    8.44
   2   1 -14   31.06    6.36
   2  -1 -14   34.68    6.31
  -2  -1  14   41.83    6.34
   2   1 -14   32.06    6.06
  -2  -1  14   40.87    6.78
  -2   1  14   31.08    5.94
   2   1 -14   33.62    6.44
  -2   1  14   32.60    6.50
   2  -1 -14   30.35    8.79
  -2  -1  14   39.75    7.06
   2   1 -14   21.70    6.21
  -2   1  14   20.22    6.50
  -2  -1  14   42.84    6.00
  -2  -1  13 1756.51   77.28
  -2   1  13 1517.86   73.89
  -2  -1  13 1540.39   74.17
  -2  -1  13 1605.00   72.66
   2  -1 -13 1677.63   63.69
  -2  -1  13 1712.24   63.83
   2   1 -13 1659.07   63.39
   2   1 -13 1621.03   63.29
  -2  -1  13 1699.12   62.98
  -2   1  13 1663.68   64.58
  -2  -1  13 1621.59   63.28
  -2   1  13 1623.91   62.54
   2   1 -13 1651.99   64.28
   2  -1 -13 1578.73   75.29
   2   1 -13 1459.63   67.71
  -2  -1  13 1687.61   61.60
  -2  -1  12  232.45   22.12
  -2   1  12  187.04   20.25
  -2  -1  12  211.35   20.14
   2  -1 -12  223.95   15.97
  -2  -1  12  223.78   15.55
   2  -1 -12  243.75   17.15
  -2  -1  12  191.55   14.92
   2   1 -12  247.55   16.35
   2   1 -12  209.30   15.63
  -2   1  12  232.90   15.56
  -2  -1  12  198.94   14.95
   2  -1 -12  208.77   21.25
   2   1 -12  221.22   16.13
   2   1 -12  218.14   19.07
  -2  -1  12  225.02   15.08
  -2  -1  11   73.82   11.87
  -2  -1  11   87.89   12.78
   2   1 -11   71.95    8.80
  -2   1  11  105.54   14.11
   2  -1 -11   96.16    9.97
   2  -1 -11   92.74   13.48
   2  -1 -11  113.42   14.96
   2   1 -11   88.87   13.56
   2  -1 -11   82.65    9.24
   2  -1 -11  101.20   10.65
  -2  -1  11  103.78    9.94
   2   1 -11   76.07    8.77
  -2   1  11  102.55    9.53
   2   1 -11   98.63    9.94
   2   1 -11   78.01    9.88
   2   1 -11   84.77   11.39
  -2  -1  11  109.06    9.93
  -2  -1  11   76.72    9.22
   2   1 -11   85.05   12.48
  -2  -1  10    6.18    2.94
   2   1 -10    6.94    3.40
   2  -1 -10    6.10    3.12
   2  -1 -10    1.78    3.28
   2   1 -10    5.33    3.67
   2   1 -10    2.76    2.25
  -2   1  10   13.70    5.48
  -2  -1  10    4.63    3.49
  -2  -1  10    3.45    3.56
   2  -1 -10    6.75    4.68
  -2  -1  10    3.23    2.89
   2   1 -10    2.37    2.31
   2  -1 -10    3.56    2.96
   2  -1 -10    1.73    2.53
  -2   1  10    4.36    2.85
   2   1 -10    8.48    3.23
   2   1 -10    4.30    2.98
  -2  -1  10    9.73    3.39
   2  -1 -10    1.51    3.11
  -2  -1  10    5.97    3.05
   2  -1 -10    0.75    1.70
   2   1 -10    6.02    3.68
   2   1 -10    1.33    2.46
  -2  -1   9 3475.85  116.02
  -2   1   9 3464.19  124.01
  -2  -1   9 3546.17  116.59
   2  -1  -9 3385.17  116.90
   2  -1  -9 3538.48  117.33
   2   1  -9 3415.24  116.60
   2   1  -9 3502.49  120.05
   2   1  -9 3607.94  124.67
  -2  -1   9 3270.34  117.81
   2   1  -9 3557.87  122.78
   2  -1  -9 3618.69  124.73
  -2   1   9 3587.13  126.83
   2   1  -9 3477.57  127.46
   2  -1  -9 3479.87  126.20
   2  -1  -9 3263.13  126.08
  -2  -1   9 3499.09  125.02
  -2  -1   9 3583.32  127.44
   2  -1  -9 3306.60  116.66
   2   1  -8   28.78    5.31
   2  -1  -8   23.02    5.32
   2   1  -8   33.38    6.13
  -2   1   8   23.49    4.01
  -2  -1   8   21.45    4.32
   2   1  -8   33.87    7.23
  -2  -1   8   29.09    6.40
  -2   1   8   24.30    6.07
   2  -1  -8   21.17    5.92
  -2   1   8   36.49    6.43
  -2  -1   8   21.22    5.50
   2  -1  -8   25.17    5.87
  -2  -1   7   27.64    2.65
   2   1  -7   40.15    5.89
  -2   1   7   48.33    5.53
   2  -1  -7   56.69    7.15
   2   1  -7   54.37    7.12
  -2  -1   7   31.20    4.72
  -2  -1   7   36.39    6.29
   2  -1  -7   32.29    6.18
  -2   1   7   49.43    7.31
  -2  -1   7   27.17    5.73
   2   1  -7   53.17    7.99
   2  -1  -7   22.23    5.19
  -2   1   7   45.11    6.58
   2  -1  -6    2.49    1.03
  -2  -1   6    2.59    0.87
   2   1  -6    0.71    2.27
  -2  -1   6    3.05    1.94
   2   1  -6    0.78    2.16
  -2   1   6    2.24    2.13
   2  -1  -6    0.75    2.08
  -2   1   6    3.94    2.18
   2   1  -6    4.86    3.36
  -2   1   6    0.89    2.33
   2  -1  -6    0.92    2.55
  -2  -1   6    0.86    2.38
   2  -1  -6   -0.88    2.14
  -2  -1   6    2.87    3.18
  -2   1   5 3345.63  101.59
   2   1  -5 3553.08  101.59
   2  -1  -5 3410.27   95.44
   2   1  -5 3439.83  101.52
   2  -1  -5 3379.36  100.88
  -2  -1   5 3273.49   97.46
  -2   1   5 3254.32   98.99
  -2  -1   5 3538.44  102.97
   2  -1  -5 3216.12  102.21
   2  -1  -5 3442.29  103.42
   2   1  -5 3414.37  104.09
  -2   1   4  683.63   27.78
   2  -1  -4  700.83   24.88
  -2  -1   4  649.70   24.56
  -2   1   4  756.38   27.22
   2  -1  -4  693.00   27.33
   2   1  -4  688.46   27.70
   2  -1  -4  699.87   28.72
   2  -1  -4  693.80   28.30
   2   1  -4  646.08   28.91
  -2  -1   4  727.60   28.83
  -2   1   3   56.91    5.17
   2  -1  -3   56.28    4.30
  -2   1   3   64.37    5.13
  -2  -1   3   53.96    3.31
   2   1  -3   60.40    5.18
   2  -1  -3   56.45    4.80
  -2  -1   3   58.60    5.63
  -2   1   2  238.61   11.04
   2  -1  -2  245.64   11.23
   2  -1  -2  250.25   11.67
   2  -1  -2  216.72   10.37
  -2   1   2  220.07    8.34
  -2  -1   2  230.93    8.03
   2   1  -2  231.48   10.65
  -2   1   2  233.82   10.89
   2  -1  -2  230.80   10.06
   2   1  -2  229.30   11.43
  -2  -1   2  229.87   11.45
  -2  -1   2  231.88   11.39
   2  -1  -1 4985.02  152.64
   2  -1  -1 4833.73  153.27
   2   1  -1 4581.24  151.35
  -2   1   1 4903.20  150.98
   2  -1  -1 4680.67  150.47
   2  -1  -1 4530.60  152.91
  -2   1   1 4950.20  151.47
  -2   1   1 5173.04  152.90
  -2  -1   1 4977.11  152.99
  -2  -1   1 5040.60  153.26
   2  -1  -1 4760.08  150.97
   2  -1  -1 4873.10  152.42
   2  -1   0   13.29    1.30
   2  -1   0   10.71    2.05
  -2   1   0   11.70    2.13
  -2  -1   0   15.49    1.72
  -2   1   0   14.68    2.14
  -2  -1   0   11.93    2.13
   2  -1   0   12.82    2.14
   2  -1   0   14.49    1.79
  -2  -1   0   14.64    2.36
  -2  -1  -1  472.83   18.36
   2  -1   1  488.33   18.55
   2   1   1  470.33   15.96
  -2  -1  -1  489.54   17.30
   2  -1   1  474.16   18.69
  -2   1  -1  504.64   19.01
   2  -1   1  458.59   18.66
  -2   1  -1  484.99   18.54
  -2  -1  -1  480.11   18.30
   2  -1   1  469.90   16.86
   2  -1   1  492.69   18.62
  -2  -1  -1  485.18   18.90
  -2  -1  -2    1.39    1.54
   2  -1   2    1.13    1.60
  -2  -1  -2    3.13    1.55
   2  -1   2    1.45    1.71
  -2   1  -2    1.97    1.99
   2  -1   2    2.01    1.88
  -2   1  -2    1.81    1.68
   2  -1   2    1.86    1.69
   2  -1   2    3.49    1.42
   2   1   2    2.24    1.06
  -2   1  -2    1.57    1.81
  -2  -1  -2    1.00    1.38
   2  -1   2    1.12    1.55
   2   1   3 4514.74  144.35
   2  -1   3 4192.00  146.89
  -2  -1  -3 4461.95  146.18
   2  -1   3 4542.89  145.86
   2  -1   3 4611.10  146.96
   2   1   3 4758.30  143.39
   2  -1   3 4574.02  147.44
   2  -1   3 4531.47  145.64
  -2   1  -3 4744.33  147.94
  -2  -1  -3 4656.41  146.66
   2  -1   4    0.90    1.86
  -2   1  -4    2.26    2.02
  -2   1  -4    1.46    1.95
   2   1   4    0.60    0.80
  -2  -1  -4    0.64    0.60
   2  -1   4    1.11    2.12
  -2  -1  -4    1.02    1.94
   2  -1   4    3.78    2.33
  -2  -1  -4    1.16    2.01
  -2   1  -4   -0.66    2.45
  -2  -1  -4    1.10    2.10
   2   1   4    2.37    1.75
   2   1   4    1.77    2.11
   2   1   5   56.89    5.56
  -2  -1  -5   39.69    5.52
   2   1   5   54.99    6.69
   2  -1   5   48.60    6.29
  -2  -1  -5   48.94    5.75
  -2   1  -5   45.14    6.26
  -2  -1  -5   58.53    6.56
  -2   1  -5   54.19    5.98
  -2  -1  -5   48.77    3.35
   2   1   5   51.59    3.47
   2  -1   5   50.68    6.05
  -2   1  -5   48.75    5.74
  -2   1  -5   54.48    6.15
   2  -1   5   45.13    5.20
  -2  -1  -6  292.34   17.24
   2   1   6  271.89   17.06
  -2  -1  -6  239.61   14.85
  -2   1  -6  265.99   17.62
  -2  -1  -6  285.44   17.23
   2  -1   6  260.58   16.97
  -2   1  -6  285.86   16.15
  -2   1  -6  256.97   15.67
  -2  -1  -6  244.86   11.10
   2  -1   6  254.78   15.89
   2  -1   6  261.78   14.43
  -2   1  -6  295.78   16.50
   2   1   7 2807.86   99.35
  -2  -1  -7 2829.44   98.88
   2  -1   7 2652.72   98.85
  -2  -1  -7 2765.64   95.08
  -2  -1  -7 2870.45   99.37
  -2   1  -7 2857.27  100.72
  -2   1  -7 2726.16   96.34
   2  -1   7 2688.91   96.94
  -2  -1  -7 2697.37   89.00
  -2   1  -7 2809.31   96.53
   2  -1   7 2661.19   93.42
   2  -1   8   97.93   11.39
  -2  -1  -8  107.90   11.55
  -2  -1  -8  109.72   10.03
  -2  -1  -8  102.92   11.73
  -2   1  -8  112.69   12.65
   2   1   8   95.33   11.31
  -2   1  -8  136.12   11.73
   2  -1   8   97.38    8.87
  -2  -1  -8   96.45    6.88
   2  -1   8  104.28   11.05
  -2   1  -8  101.47   10.43
  -2  -1  -9    7.69    3.08
   2  -1   9    5.45    2.67
   2  -1   9    9.14    4.67
  -2   1  -9   11.00    4.07
  -2  -1  -9    7.61    4.22
  -2   1  -9    2.33    2.48
  -2  -1  -9    7.52    2.86
  -2  -1  -9    5.80    3.79
  -2   1  -9    4.74    4.13
   2   1   9    1.52    2.80
  -2  -1  -9    4.26    3.05
  -2   1  -9    0.81    2.48
   2  -1   9   -0.79    2.63
   2  -1   9    0.80    2.10
  -2   1  -9    2.25    2.55
  -2  -1  -9   -1.60    2.33
  -2   1  -9    1.17    2.16
   2  -1   9    1.25    2.00
   2  -1   9    0.70    2.32
   2  -1  10    9.89    3.23
  -2  -1 -10   10.55    3.32
  -2   1 -10    7.13    4.67
  -2  -1 -10    6.64    4.06
   2   1  10   12.08    5.29
   2  -1  10   15.46    5.50
  -2   1 -10    8.70    3.60
  -2  -1 -10   14.53    4.03
   2  -1  10    8.82    4.51
  -2   1 -10    9.25    4.24
  -2  -1 -10    8.58    3.04
   2  -1  10    7.11    3.49
  -2   1 -10   10.08    3.89
   2  -1  10    7.42    3.50
  -2  -1 -10    6.34    3.56
  -2   1 -10   14.70    4.81
  -2  -1 -10    3.51    3.64
  -2   1 -10    3.92    3.20
   2  -1  10    8.49    3.03
   2  -1  10    5.53    3.62
  -2  -1 -11 1879.06   66.98
   2   1  11 1878.90   80.25
  -2   1 -11 1887.23   69.66
   2  -1  11 1890.77   77.21
  -2  -1 -11 1937.28   80.08
   2  -1  11 1901.32   80.32
  -2   1 -11 2009.22   82.24
  -2   1 -11 1897.02   74.47
  -2  -1 -11 1773.52   68.95
  -2  -1 -11 1825.74   67.22
  -2   1 -11 1797.81   69.96
  -2   1 -11 1824.75   67.38
   2  -1  11 1863.38   69.87
   2  -1  11 1850.82   69.12
  -2   1 -11 1767.53   72.63
  -2  -1 -11 1875.34   80.79
  -2  -1 -11 1745.82   69.40
   2  -1  11 1895.27   68.23
  -2   1 -11 1870.04   74.76
   2  -1  11 1861.98   75.44
  -2  -1 -12    1.51    1.97
   2  -1  12    2.03    3.75
  -2   1 -12    4.16    3.84
  -2  -1 -12    4.03    2.79
   2  -1  12   -1.72    3.55
   2  -1  12    2.01    3.71
  -2  -1 -12    1.98    3.17
  -2   1 -12    4.02    3.08
   2   1  12    2.04    3.76
  -2   1 -12    2.42    2.58
  -2   1 -12    1.08    2.99
   2  -1  12   -1.03    3.00
  -2  -1 -12    0.80    2.86
  -2  -1 -12   -1.07    2.78
  -2  -1 -12   -2.08    3.33
   2  -1  12    1.51    2.42
   2  -1  12    4.27    2.84
  -2   1 -12    1.46    2.34
  -2   1 -13   10.00    3.19
  -2  -1 -13   14.86    3.47
   2  -1  13    4.11    3.30
   2  -1  13   10.15    5.63
  -2   1 -13   14.13    4.58
  -2  -1 -13    9.18    4.01
   2  -1  13   22.49    6.79
   2   1  13    6.19    4.68
  -2   1 -13    2.00    2.63
  -2  -1 -13   10.08    5.28
  -2   1 -13    2.10    4.35
  -2  -1 -13   12.31    3.57
   2  -1  13   20.49    5.36
  -2   1 -13    9.94    3.17
  -2   1 -13    7.68    4.06
   2   1  13    9.92    4.00
  -2  -1 -13    8.62    3.74
  -2  -1 -13   21.15    6.78
   2  -1  13   23.76    4.91
  -2   1 -13    9.91    3.93
   2   1  13   15.82    6.59
  -2   1 -14    1.48    2.05
   2  -1  14   -1.95    3.13
  -2  -1 -14    3.87    3.09
  -2   1 -14    0.95    2.64
   2   1  14    1.97    3.15
  -2   1 -14    2.00    2.61
   2  -1  14    1.93    3.09
  -2   1 -14    1.90    2.48
  -2  -1 -14   -1.93    2.52
  -2   1 -14   -1.05    2.73
   2  -1  14   -0.94    2.47
  -2  -1 -14    0.66    1.93
   2   1  14    2.85    2.91
  -2  -1 -14    1.02    3.13
   2  -1  14    2.91    2.69
   2   1  14   -1.85    2.96
  -2   1 -15  844.54   36.38
  -2  -1 -15  878.91   36.86
   2  -1  15  878.01   36.11
  -2   1 -15  836.61   37.29
   2  -1  15  891.45   37.05
   2   1  15  794.86   37.40
   2   1  15  840.34   36.47
  -2  -1 -15  886.91   37.40
  -2   1 -15  842.71   33.47
   2  -1  16    6.69    2.48
  -2   1 -16    6.66    3.22
   2   1  16    5.35    2.70
  -2  -1 -16    5.31    2.68
  -2   1 -16   11.07    3.08
   2   1  16   12.55    3.91
  -2  -1 -16    9.19    3.21
   2  -1  16    8.07    3.24
   2   1  17   17.84    3.20
   2   1  17   15.28    3.46
   2  -1  17   12.16    2.83
  -2  -1 -17   16.93    3.26
  -2   1 -17   12.76    2.80
  -2  -1 -17   16.14    2.93
  -2   1 -18    2.69    1.38
   2   1  18    1.58    1.34
  -2  -2  17   28.16    3.31
   2  -2 -17   33.15    4.08
  -2  -2  17   28.63    3.84
  -2   2  17   28.09    3.87
   2   2 -17   35.77    4.50
   2  -2 -17   27.07    3.51
   2  -2 -16  606.13   26.63
   2   2 -16  608.27   26.30
  -2  -2  16  595.84   25.29
  -2  -2  16  551.42   23.56
   2  -2 -16  576.07   24.21
  -2   2  16  644.86   26.71
   2   2 -16  562.09   23.76
   2  -2 -16  557.97   25.41
  -2  -2  16  587.27   25.73
  -2  -2  15   41.97    5.67
  -2   2  15   59.61    7.54
   2   2 -15   43.51    6.50
   2  -2 -15   43.03    6.65
   2   2 -15   57.29    6.70
  -2  -2  15   63.14    7.45
   2   2 -15   52.37    6.30
   2  -2 -15   54.81    6.66
  -2   2  15   46.75    5.62
  -2  -2  15   58.65    7.14
  -2  -2  14   48.56   10.16
  -2   2  14   56.04   10.93
  -2  -2  14   53.80   10.44
   2   2 -14   45.33    6.42
   2   2 -14   48.82    7.14
   2  -2 -14   36.86    6.51
  -2  -2  14   44.27    6.91
  -2  -2  14   48.63    7.07
  -2   2  14   35.74    5.57
   2  -2 -14   41.40    7.16
   2   2 -14   43.93    7.00
  -2  -2  14   49.49    6.63
  -2   2  14   45.83    7.28
  -2  -2  14   39.53    6.53
  -2  -2  13  127.61   16.70
  -2   2  13  131.88   17.31
  -2  -2  13  130.45   15.77
  -2  -2  13  122.08   15.87
  -2   2  13  119.71   11.59
  -2  -2  13  146.60   12.77
   2  -2 -13  126.70   11.87
   2   2 -13  134.30   11.47
   2   2 -13  130.25   11.84
  -2  -2  13  121.99   10.88
  -2   2  13  120.34   10.19
  -2  -2  13  132.15   11.70
   2   2 -13  123.52   11.65
   2  -2 -13  109.17   15.59
   2  -2 -13  123.95   12.17
   2   2 -13  121.43   14.88
  -2  -2  13  143.02   11.99
  -2  -2  12 1338.03   66.88
  -2   2  12 1472.26   68.90
  -2  -2  12 1385.11   67.17
  -2  -2  12 1315.24   63.76
  -2   2  12 1372.51   55.79
   2   2 -12 1369.01   54.34
  -2  -2  12 1467.94   54.50
  -2  -2  12 1408.00   56.58
   2  -2 -12 1514.09   57.18
  -2  -2  12 1388.03   55.27
  -2   2  12 1370.17   53.13
   2  -2 -12 1365.94   67.06
   2  -2 -12 1339.77   56.55
   2   2 -12 1372.05   55.97
   2   2 -12 1333.63   60.34
  -2  -2  12 1458.13   56.28
   2   2 -12 1534.12   65.83
  -2  -2  11  361.07   20.33
  -2  -2  11  351.47   27.88
  -2  -2  11  344.93   27.58
   2   2 -11  392.25   29.40
   2  -2 -11  304.82   25.87
  -2   2  11  297.62   25.76
   2  -2 -11  315.42   20.14
  -2  -2  11  363.50   26.39
   2   2 -11  332.19   20.38
   2   2 -11  328.37   19.15
  -2  -2  11  357.53   20.97
   2  -2 -11  301.48   19.73
  -2  -2  11  346.30   19.18
  -2   2  11  324.66   18.05
  -2  -2  11  356.58   20.13
   2  -2 -11  315.73   26.70
   2   2 -11  323.37   23.54
   2   2 -11  343.48   20.38
   2  -2 -11  354.04   21.11
  -2  -2  11  310.89   19.64
   2   2 -11  317.17   24.65
  -2  -2  10  202.81   13.99
  -2   2  10  209.71   18.07
  -2  -2  10  201.84   19.86
  -2   2  10  205.39   20.20
   2  -2 -10  185.60   18.76
  -2  -2  10  221.13   19.29
   2   2 -10  195.33   19.90
  -2  -2  10  166.70   18.56
   2  -2 -10  192.99   14.51
   2  -2 -10  175.67   13.86
  -2  -2  10  198.55   13.15
  -2  -2  10  190.15   14.46
   2   2 -10  184.20   13.19
  -2  -2  10  206.19   14.00
   2  -2 -10  197.88   14.81
   2   2 -10  175.69   13.62
   2  -2 -10  182.52   18.68
   2   2 -10  175.34   16.65
  -2  -2  10  197.23   14.29
   2   2 -10  174.34   17.29
   2   2 -10  183.83   17.07
  -2  -2   9   -0.78    2.15
  -2  -2   9    1.76    3.24
  -2   2   9   -1.69    2.71
   2   2  -9    1.76    3.25
   2  -2  -9    0.85    2.09
  -2  -2   9    1.52    3.14
  -2  -2   9   -1.73    3.20
   2  -2  -9   -1.65    3.05
  -2   2   9    8.01    3.90
  -2  -2   9    0.88    2.56
   2  -2  -9   -0.86    2.38
   2   2  -9    0.71    2.08
  -2  -2   9   -0.76    2.22
   2   2  -9    2.43    2.80
   2   2  -9   -1.38    3.60
   2  -2  -9   -1.70    2.71
   2  -2  -9   -0.87    2.28
  -2  -2   9    1.34    1.86
   2   2  -9   -1.30    3.41
  -2  -2   9    2.49    2.76
  -2  -2   8 1298.62   56.54
  -2   2   8 1251.34   52.34
   2  -2  -8 1260.88   54.90
   2   2  -8 1303.74   56.62
  -2  -2   8 1210.35   53.46
  -2   2   8 1228.99   54.99
   2  -2  -8 1203.42   46.99
  -2  -2   8 1193.63   55.21
  -2  -2   8 1154.82   46.77
  -2  -2   8 1307.21   48.18
   2  -2  -8 1279.01   47.79
  -2  -2   8 1137.85   45.69
   2   2  -8 1197.81   46.67
   2   2  -8 1154.45   52.27
   2  -2  -8 1282.33   55.81
   2  -2  -8 1213.84   47.37
  -2   2   8 1160.06   47.34
  -2  -2   8 1218.11   47.04
   2   2  -8 1300.44   52.00
  -2  -2   7   13.69    5.08
   2  -2  -7   15.32    4.89
   2   2  -7   24.13    5.64
  -2   2   7   14.32    3.63
   2  -2  -7   18.91    4.51
   2   2  -7   13.78    4.65
   2   2  -7   14.27    4.24
  -2  -2   7   14.20    2.71
   2  -2  -7   21.03    5.50
  -2  -2   7   17.90    4.95
  -2   2   7   10.32    3.73
   2   2  -7   23.15    6.43
  -2  -2   7   22.95    6.13
  -2   2   7   20.30    5.52
  -2   2   6  412.96   21.63
  -2  -2   6  344.48   22.37
   2   2  -6  387.56   22.31
   2  -2  -6  408.41   23.43
   2   2  -6  379.90   20.22
   2  -2  -6  394.93   19.87
  -2   2   6  371.24   19.61
  -2  -2   6  346.41   15.74
  -2   2   6  364.48   22.30
   2  -2  -6  433.97   23.69
   2   2  -6  415.70   23.93
  -2  -2   6  380.62   23.00
  -2  -2   6  381.47   22.30
   2  -2  -5   39.98    6.42
  -2   2   5   37.75    5.33
   2  -2  -5   38.81    4.98
  -2  -2   5   38.07    3.62
   2   2  -5   39.70    5.10
  -2   2   5   39.86    5.66
   2   2  -5   40.39    6.70
  -2  -2   5   32.39    5.82
   2  -2  -5   51.19    6.85
  -2  -2   5   37.86    6.33
  -2   2   4 1633.96   57.86
   2   2  -4 1596.61   59.74
   2  -2  -4 1564.77   59.34
   2  -2  -4 1599.85   55.94
  -2   2   4 1609.64   57.43
   2  -2  -4 1583.98   54.68
  -2  -2   4 1557.46   52.32
   2   2  -4 1613.49   56.06
   2  -2  -4 1652.30   59.22
   2   2  -4 1548.76   59.90
  -2  -2   4 1600.57   59.94
  -2  -2   4 1605.64   59.20
  -2   2   3  172.23   10.92
   2  -2  -3  170.85   11.78
   2  -2  -3  183.69   12.02
   2  -2  -3  172.35   10.65
  -2   2   3  173.67    7.35
   2  -2  -3  160.60    8.30
  -2   2   3  197.27   11.60
   2   2  -3  166.11    9.44
   2  -2  -3  171.20   11.42
   2   2  -3  171.01   12.02
  -2  -2   3  181.29   12.25
  -2  -2   3  158.25   11.16
  -2   2   2  552.39   23.43
  -2  -2   2  562.87   23.78
   2  -2  -2  558.25   24.32
   2  -2  -2  561.03   23.89
   2  -2  -2  507.93   23.79
  -2   2   2  532.21   20.66
  -2   2   2  565.31   24.13
  -2   2   2  536.72   20.88
   2   2  -2  542.99   20.86
   2  -2  -2  591.70   24.51
   2  -2  -2  570.47   22.89
  -2  -2   2  552.24   24.22
  -2  -2   2  613.48   25.27
  -2  -2   1   82.61    6.69
   2  -2  -1   73.75    6.71
   2  -2  -1   73.34    5.39
   2  -2  -1   76.84    6.91
  -2   2   1   75.97    5.77
   2  -2  -1   81.18    7.28
   2   2  -1   68.02    4.39
  -2   2   1   73.26    5.52
  -2   2   1   70.97    6.63
   2  -2  -1   76.10    6.71
   2  -2  -1   81.04    6.06
  -2  -2   1   76.12    6.88
   2  -2   0 2696.10   91.29
  -2  -2   0 2680.73   90.48
   2  -2   0 2739.40   87.78
   2  -2   0 2814.34   91.79
  -2   2   0 2667.20   90.08
  -2  -2   0 2782.44   89.48
  -2   2   0 2799.32   89.61
   2  -2   0 2656.77   91.35
   2   2   0 2651.13   87.83
   2  -2   0 2670.55   89.32
   2  -2   0 2758.32   91.31
  -2  -2   0 2772.07   91.41
  -2  -2  -1   27.52    3.94
   2   2   1   22.12    2.63
   2  -2   1   29.78    4.32
   2  -2   1   27.99    2.99
  -2  -2  -1   25.95    3.61
   2  -2   1   24.36    4.17
  -2   2  -1   33.72    4.61
   2  -2   1   25.69    4.08
  -2   2  -1   17.57    3.40
   2   2   1   27.54    2.48
   2  -2   1   24.03    3.68
   2  -2   1   25.40    4.07
  -2  -2  -1   24.13    4.01
  -2  -2  -2 1106.71   41.33
   2   2   2 1052.97   37.15
   2  -2   2 1040.25   37.66
  -2  -2  -2 1155.55   41.15
   2  -2   2 1056.08   41.27
  -2  -2  -2 1080.07   39.40
  -2   2  -2 1088.59   41.62
   2  -2   2 1056.40   40.10
   2  -2   2 1092.98   40.56
  -2   2  -2 1127.63   40.93
  -2  -2  -2 1116.54   41.52
   2  -2   2 1103.78   40.57
  -2  -2  -2 1057.59   40.72
   2  -2   3   14.70    3.82
  -2  -2  -3   21.95    4.24
  -2   2  -3   15.49    3.77
  -2  -2  -3   18.09    3.44
   2  -2   3   15.66    3.35
  -2   2  -3   17.25    3.81
   2  -2   3   16.22    3.42
   2  -2   3   19.17    3.38
   2  -2   3   21.22    4.10
   2   2   3   16.23    2.47
  -2  -2  -3   16.45    3.63
  -2   2  -3   15.18    3.81
   2   2   4  777.36   30.44
   2  -2   4  834.91   35.53
   2  -2   4  773.67   31.45
  -2  -2  -4  828.03   33.40
  -2   2  -4  801.16   35.14
  -2   2  -4  799.70   34.41
   2  -2   4  790.06   33.16
   2   2   4  832.09   31.25
  -2   2  -4  864.46   36.13
   2  -2   4  852.78   32.81
  -2  -2  -4  821.36   34.34
   2  -2   5  526.35   27.30
   2   2   5  536.83   23.04
   2  -2   5  467.84   22.39
  -2  -2  -5  524.43   25.62
   2  -2   5  508.77   24.89
  -2   2  -5  565.03   26.85
   2   2   5  563.20   22.65
   2  -2   5  546.05   25.07
  -2   2  -5  545.80   27.90
   2   2   5  586.26   27.66
  -2  -2  -5  600.42   27.32
   2   2   6  663.87   28.25
   2  -2   6  655.99   33.00
  -2   2  -6  602.76   31.50
   2  -2   6  681.47   27.32
  -2  -2  -6  636.00   31.22
   2   2   6  623.36   25.83
   2  -2   6  634.58   29.96
   2  -2   6  709.24   30.94
  -2  -2  -6  695.34   32.79
   2   2   6  722.71   33.84
  -2   2  -6  638.41   33.24
   2  -2   6  683.89   33.44
   2  -2   7    2.71    2.80
  -2   2  -7    6.96    4.07
   2  -2   7    1.34    2.77
   2   2   7    2.59    2.93
  -2  -2  -7    3.64    3.17
   2  -2   7    1.03    2.34
   2  -2   7    3.36    1.94
  -2   2  -7    6.08    3.55
  -2  -2  -7    1.18    2.18
   2  -2   7    1.92    2.35
  -2  -2  -8 1503.16   54.08
   2  -2   8 1533.51   55.31
   2  -2   8 1473.34   64.42
  -2  -2  -8 1483.33   55.35
  -2  -2  -8 1524.84   63.26
   2  -2   8 1478.14   60.34
   2  -2   8 1624.53   65.50
  -2   2  -8 1544.56   65.60
   2   2   8 1505.27   63.91
  -2  -2  -8 1440.58   56.26
  -2  -2  -8 1535.68   54.67
   2  -2   8 1497.84   56.59
  -2   2  -8 1456.06   55.63
   2  -2   8 1489.04   54.71
  -2  -2  -8 1386.08   54.82
  -2  -2  -8 1494.18   62.72
  -2   2  -8 1465.94   62.06
   2  -2   8 1441.02   55.48
   2  -2   8 1444.87   58.99
  -2   2  -8 1520.52   62.22
   2  -2   9  373.38   26.24
  -2  -2  -9  344.74   17.85
   2  -2   9  288.72   17.77
   2  -2   9  350.27   25.45
   2  -2   9  353.20   23.14
  -2   2  -9  359.87   26.15
  -2  -2  -9  370.76   19.58
  -2  -2  -9  371.58   25.40
   2   2   9  309.35   24.30
   2  -2   9  345.44   20.10
  -2   2  -9  335.03   19.34
  -2  -2  -9  336.51   19.99
  -2  -2  -9  327.51   18.09
   2  -2   9  316.41   18.03
  -2   2  -9  353.77   19.99
  -2  -2  -9  297.93   23.23
  -2  -2  -9  313.46   18.78
  -2   2  -9  332.53   23.61
   2  -2   9  300.02   20.56
  -2   2  -9  337.03   23.53
   2  -2   9  333.22   19.12
  -2  -2 -10  810.90   33.76
   2  -2  10  865.71   45.89
   2  -2  10  808.57   35.24
   2  -2  10  762.13   40.20
  -2   2 -10  808.67   45.31
  -2  -2 -10  824.27   44.05
   2   2  10  788.44   44.17
  -2  -2 -10  808.45   35.89
   2  -2  10  857.11   45.30
   2  -2  10  856.79   37.44
  -2  -2 -10  829.03   34.58
  -2   2 -10  807.72   36.26
   2  -2  10  825.88   35.44
  -2  -2 -10  805.38   36.09
  -2  -2 -10  838.05   44.11
  -2   2 -10  747.67   35.94
  -2   2 -10  776.24   41.43
   2  -2  10  826.42   36.32
   2  -2  10  764.29   37.94
  -2   2 -10  693.28   40.53
   2  -2  11   32.55    8.67
   2  -2  11   43.30    6.45
  -2  -2 -11   30.05    4.94
  -2  -2 -11   25.93    5.62
   2  -2  11   30.22    7.96
   2  -2  11   29.90    7.05
  -2   2 -11   41.63    9.28
   2   2  11   32.83    8.32
  -2   2 -11   36.15    6.44
  -2   2 -11   41.87    8.61
  -2  -2 -11   44.85    9.42
  -2  -2 -11   27.38    5.07
  -2   2 -11   29.68    5.99
   2  -2  11   37.11    6.99
   2  -2  11   32.40    5.63
  -2   2 -11   33.17    6.41
  -2  -2 -11   25.12    7.43
  -2   2 -11   49.30    9.17
  -2  -2 -11   42.40    6.93
  -2   2 -11   32.54    7.82
   2  -2  11   29.73    6.09
   2  -2  12  820.95   35.82
   2  -2  12  718.83   43.93
  -2   2 -12  775.24   40.75
  -2   2 -12  785.52   45.68
  -2  -2 -12  779.78   44.79
  -2   2 -12  805.47   36.50
  -2  -2 -12  791.91   36.33
   2   2  12  818.09   46.28
   2  -2  12  815.22   34.53
  -2   2 -12  848.69   37.25
  -2   2 -12  727.29   33.56
   2  -2  12  806.30   37.20
  -2  -2 -12  753.05   33.66
   2   2  12  735.55   34.14
   2  -2  12  799.48   35.58
  -2  -2 -12  770.94   36.06
  -2  -2 -12  745.46   44.06
  -2   2 -12  767.84   40.98
  -2   2 -12  771.33   36.63
   2  -2  12  806.18   36.19
  -2   2 -12  824.40   43.11
   2  -2  13  155.45   18.07
   2   2  13  150.96   17.77
  -2   2 -13  183.84   19.69
  -2  -2 -13  153.07   17.90
  -2   2 -13  181.12   13.84
  -2  -2 -13  171.70   13.56
  -2  -2 -13  146.68   11.44
   2  -2  13  172.92   14.18
   2  -2  13  174.54   12.45
  -2   2 -13  161.25   11.69
  -2   2 -13  145.15   12.90
   2   2  13  145.33   11.83
   2  -2  13  139.77   12.16
  -2   2 -13  149.88   13.36
  -2  -2 -13  171.41   13.76
  -2  -2 -13  138.07   16.89
   2  -2  13  178.39   13.49
  -2   2 -13  150.63   16.12
  -2   2 -14  523.98   24.00
  -2   2 -14  492.15   24.91
  -2  -2 -14  515.79   25.48
   2  -2  14  503.21   25.89
  -2   2 -14  466.77   24.90
   2  -2  14  461.06   22.98
  -2  -2 -14  449.20   21.66
   2  -2  14  501.38   24.75
   2   2  14  499.93   24.02
  -2   2 -14  475.51   25.57
  -2  -2 -14  507.66   25.27
   2  -2  14  502.60   24.48
  -2   2 -15   17.17    3.55
  -2   2 -15   11.71    3.49
  -2  -2 -15   11.36    3.54
  -2   2 -15   16.16    4.24
   2  -2  15   24.79    4.70
   2  -2  15   16.09    3.92
   2   2  15   17.67    3.86
  -2  -2 -15   20.87    4.39
  -2   2 -15   17.55    4.19
   2  -2  15   18.94    3.71
   2   2  15   24.43    4.90
   2  -2  15   17.68    3.90
   2  -2  16  465.49   21.04
   2  -2  16  425.97   18.47
  -2   2 -16  498.43   21.55
   2   2  16  486.11   21.82
   2  -2  16  460.01   20.92
   2   2  16  459.65   19.55
  -2  -2 -16  464.78   21.46
  -2   2 -16  503.91   22.31
  -2  -2 -16  478.41   21.18
  -2   2 -16  480.29   20.90
   2  -2  17   43.26    3.89
   2   2  17   53.87    4.84
  -2  -2 -17   56.14    4.89
   2  -2  17   53.30    4.57
  -2  -2 -17   44.34    4.13
  -2  -2 -17   51.67    4.46
  -2   2 -17   46.12    4.07
  -2   2 -17   40.55    4.50
  -2   3  17  455.76   18.41
   2  -3 -17  520.52   18.65
   2  -3 -17  431.65   17.93
   2   3 -17  505.32   18.39
  -2  -3  16    8.83    2.49
   2  -3 -16    5.28    1.66
  -2  -3  16    6.53    1.70
   2  -3 -16    6.33    2.18
  -2  -3  16    6.19    1.93
  -2   3  16    6.65    1.73
   2   3 -16   11.70    2.79
   2  -3 -16    3.71    1.50
   2   3 -15   33.04    4.62
  -2  -3  15   33.26    5.35
   2  -3 -15   33.25    4.89
  -2   3  15   38.81    4.70
   2  -3 -15   42.94    5.48
  -2  -3  15   34.61    4.70
  -2   3  15   31.69    4.54
   2   3 -15   36.69    5.20
   2  -3 -15   44.83    5.07
   2  -3 -14  304.42   16.93
   2  -3 -14  319.13   17.96
  -2   3  14  281.02   16.43
  -2  -3  14  344.08   19.28
   2   3 -14  328.54   17.70
  -2  -3  14  322.64   17.31
   2  -3 -14  316.25   18.06
   2   3 -14  299.80   17.70
  -2  -3  14  320.23   18.33
   2  -3 -13  609.01   29.31
   2  -3 -13  645.86   30.86
  -2   3  13  688.86   30.16
  -2  -3  13  702.05   32.40
  -2  -3  13  687.93   30.29
   2  -3 -13  652.02   30.95
   2   3 -13  637.48   30.69
  -2  -3  13  658.71   31.37
  -2  -3  12    6.53    4.92
  -2  -3  12    0.97    2.68
  -2  -3  12    4.10    3.79
   2  -3 -12    2.19    3.35
   2   3 -12    1.05    3.07
  -2  -3  12   -1.74    3.22
  -2   3  12    8.93    5.45
  -2  -3  12   -1.10    3.05
   2  -3 -12   -1.05    3.20
   2  -3 -12    5.92    2.88
  -2  -3  12    0.88    2.58
   2   3 -12   -1.73    5.31
   2   3 -12    3.96    3.17
   2  -3 -12    2.16    3.31
   2  -3 -12    2.11    3.89
  -2   3  12    1.72    2.76
   2   3 -12    9.50    4.64
  -2  -3  12    2.10    2.91
  -2  -3  11   13.30    6.80
  -2  -3  11   12.50    5.78
   2   3 -11   11.21    6.22
  -2   3  11   13.44    6.87
  -2  -3  11   10.83    5.28
   2  -3 -11    6.48    5.29
   2  -3 -11    5.51    3.69
   2  -3 -11    8.62    4.46
  -2  -3  11   11.20    4.75
   2  -3 -11   10.94    4.32
  -2  -3  11    9.83    3.61
  -2   3  11   12.09    4.00
   2   3 -11   13.02    4.64
   2   3 -11   34.72    8.28
   2  -3 -11    8.76    4.30
   2  -3 -11   10.62    5.56
  -2  -3  11   11.79    4.55
  -2  -3  10   75.74   13.00
   2  -3 -10   86.00    9.58
   2   3 -10   61.08   11.62
   2  -3 -10   84.99   13.46
  -2  -3  10   69.46   11.51
  -2  -3  10   93.41   13.84
  -2   3  10   62.40   11.98
  -2   3  10   63.29    7.67
   2  -3 -10   84.59    9.69
  -2  -3  10   71.06    8.98
  -2  -3  10   82.12    8.86
   2  -3 -10   85.20    9.09
   2   3 -10   97.03   13.19
   2  -3 -10   61.33   11.71
   2   3 -10   69.77    8.65
   2  -3 -10   74.08    9.30
   2   3 -10   76.93   11.97
  -2  -3  10   59.50    8.33
  -2   3   9 1297.09   57.67
  -2  -3   9 1307.67   64.34
  -2  -3   9 1445.92   64.83
   2   3  -9 1402.64   65.58
  -2  -3   9 1357.52   61.64
  -2  -3   9 1401.62   54.48
   2  -3  -9 1373.29   54.51
  -2   3   9 1364.24   64.73
   2  -3  -9 1250.12   62.74
   2  -3  -9 1331.07   54.32
  -2  -3   9 1354.78   52.25
   2  -3  -9 1387.58   53.45
   2   3  -9 1384.49   53.68
   2  -3  -9 1353.61   54.36
   2   3  -9 1394.92   63.26
   2  -3  -9 1338.47   63.37
   2   3  -9 1359.13   62.42
  -2  -3   9 1363.07   54.28
  -2  -3   8  317.82   17.78
  -2  -3   8  287.39   24.02
  -2   3   8  260.30   19.48
  -2  -3   8  290.09   22.48
   2  -3  -8  256.06   17.02
  -2  -3   8  293.79   18.06
   2  -3  -8  228.54   21.05
  -2   3   8  275.64   22.99
   2   3  -8  261.29   22.94
  -2  -3   8  282.51   23.06
   2  -3  -8  329.65   18.93
   2  -3  -8  302.27   17.39
  -2  -3   8  302.84   16.93
   2  -3  -8  283.18   22.68
   2   3  -8  274.08   16.92
   2  -3  -8  269.37   17.39
   2   3  -8  273.71   22.52
  -2  -3   8  301.72   18.04
   2   3  -8  299.92   22.77
  -2  -3   7   42.99    8.68
  -2  -3   7   52.99    6.53
   2  -3  -7   38.09    6.03
   2   3  -7   53.27    9.64
  -2   3   7   49.26    7.80
  -2  -3   7   47.84    6.63
   2  -3  -7   43.70    8.66
  -2   3   7   56.93   10.19
  -2  -3   7   29.13    7.17
  -2  -3   7   34.56    7.43
  -2  -3   7   51.14    7.02
   2  -3  -7   47.08    6.53
   2  -3  -7   43.28    5.58
  -2  -3   7   54.27    6.20
   2  -3  -7   49.21    6.30
   2  -3  -7   46.16    6.52
   2  -3  -7   61.84    9.70
  -2  -3   7   59.19    7.17
  -2  -3   7   59.94    6.33
  -2  -3   7   49.75    6.80
   2   3  -7   51.22    8.89
  -2   3   7   52.69    7.86
  -2  -3   6  212.66   16.28
  -2  -3   6  183.77   12.20
  -2   3   6  214.40   15.74
  -2  -3   6  210.10   18.20
  -2  -3   6  193.04   17.55
  -2   3   6  196.39   17.41
  -2  -3   6  209.66   16.83
   2   3  -6  191.67   17.52
   2  -3  -6  212.64   17.36
   2  -3  -6  207.31   13.16
   2  -3  -6  186.19   12.92
  -2  -3   6  163.58   12.71
   2  -3  -6  183.19   12.07
  -2  -3   6  178.68   12.87
   2  -3  -6  188.17   16.70
   2   3  -6  220.43   18.30
  -2  -3   6  205.22   12.30
   2   3  -6  193.53   16.46
  -2   3   6  217.50   15.79
  -2  -3   6  197.89   13.19
  -2   3   5 2477.05   88.68
  -2  -3   5 2558.88   90.61
   2  -3  -5 2366.77   91.30
  -2  -3   5 2458.78   85.49
   2   3  -5 2353.95   92.48
   2   3  -5 2453.59   91.03
  -2   3   5 2534.83   89.88
  -2  -3   5 2499.73   91.37
  -2  -3   5 2463.76   92.83
   2  -3  -5 2489.00   92.22
   2  -3  -5 2405.64   84.39
   2   3  -5 2581.21   94.28
  -2  -3   4  120.35   10.86
  -2   3   4  125.49   10.58
   2   3  -4  102.16   11.28
   2  -3  -4  129.68   11.98
   2   3  -4   96.93   10.37
  -2   3   4  126.99   11.23
  -2  -3   4  130.23   12.36
   2  -3  -4  102.81   10.92
   2   3  -4  117.44   12.24
  -2  -3   3    5.25    2.44
   2  -3  -3   16.74    4.54
  -2   3   3   11.49    3.31
   2   3  -3    7.68    3.52
   2  -3  -3   15.09    4.84
  -2   3   3    4.77    3.06
   2   3  -3    6.97    3.13
   2  -3  -3    8.20    3.55
  -2  -3   3    5.37    3.30
   2  -3  -2  202.92   15.01
  -2  -3   2  196.73   13.69
  -2   3   2  242.42   14.47
   2  -3  -2  224.31   15.10
  -2   3   2  219.71   12.00
   2   3  -2  215.37   15.53
  -2   3   2  190.42   10.96
   2   3  -2  198.49   13.31
  -2   3   2  215.44   15.05
  -2  -3   2  196.89   14.71
   2  -3  -2  201.29   14.80
   2  -3  -2  211.69   13.60
   2  -3  -1 4158.44  141.20
  -2  -3   1 4229.64  139.12
  -2   3   1 4235.05  137.24
   2   3  -1 4034.48  140.67
   2  -3  -1 4291.66  141.26
   2   3  -1 4032.68  136.46
  -2   3   1 4221.56  141.15
  -2   3   1 4150.35  135.80
  -2  -3   1 4329.31  141.53
   2  -3  -1 4178.05  141.10
   2  -3  -1 4141.46  138.24
  -2  -3   0  200.16   12.87
   2  -3   0  155.41   12.76
   2  -3   0  169.62   10.37
   2  -3   0  200.47   13.87
  -2   3   0  157.83   11.71
   2   3   0  176.39   12.90
  -2   3   0  175.76   11.37
   2   3   0  165.66   10.02
  -2  -3   0  155.48   12.53
   2  -3   0  166.45   11.70
   2  -3   0  191.56   13.85
   2   3   1   33.91    4.21
   2  -3   1   36.67    4.37
  -2  -3  -1   26.20    4.84
   2  -3   1   22.25    5.06
   2   3   1   24.28    4.65
  -2   3  -1   27.21    5.05
  -2  -3  -1   31.89    5.02
   2   3   1   24.13    3.08
  -2   3  -1   29.65    4.85
   2  -3   1   27.80    5.39
   2  -3   1   38.03    5.65
  -2  -3  -1   40.29    6.22
   2  -3   2  293.70   14.85
  -2  -3  -2  273.97   18.18
   2  -3   2  271.81   18.17
  -2  -3  -2  307.01   17.66
   2   3   2  301.24   14.49
  -2  -3  -2  306.50   16.77
  -2   3  -2  320.21   18.91
   2   3   2  270.23   15.58
  -2   3  -2  295.45   17.30
  -2  -3  -2  283.03   18.00
   2  -3   2  291.02   17.33
  -2  -3  -2  298.90   18.41
  -2  -3  -3 2043.70   76.16
   2  -3   3 2015.09   69.90
   2  -3   3 2111.46   77.02
  -2  -3  -3 2059.26   72.97
  -2   3  -3 2112.59   76.69
   2  -3   3 2062.03   72.44
   2   3   3 1938.33   69.01
  -2   3  -3 1972.97   74.25
   2  -3   3 2038.07   73.25
   2   3   3 2094.40   73.86
  -2  -3  -3 1947.90   75.14
   2  -3   3 1992.48   74.41
   2  -3   4    1.30    1.70
   2  -3   4    4.88    3.19
  -2  -3  -4    8.82    3.38
  -2   3  -4    3.79    3.51
   2  -3   4    5.35    2.80
  -2   3  -4    2.39    2.47
  -2  -3  -4    8.02    3.19
   2  -3   4    2.79    2.04
   2  -3   4    4.24    2.48
   2   3   4    5.05    2.91
  -2   3  -4    8.52    3.68
   2  -3   5   12.10    3.32
   2  -3   5   14.96    4.89
  -2  -3  -5   20.48    3.91
  -2  -3  -5   19.52    5.19
   2  -3   5   17.14    4.96
   2  -3   5   17.69    4.01
  -2   3  -5   14.05    5.05
  -2  -3  -5   18.86    3.75
   2  -3   5   17.13    3.88
   2  -3   5   19.17    3.77
  -2   3  -5   19.91    5.64
  -2  -3  -5   23.26    5.14
   2   3   5   14.95    3.79
   2  -3   5   12.28    3.84
   2  -3   5   14.59    3.61
  -2   3  -5   21.63    5.46
   2  -3   6  710.54   30.75
  -2  -3  -6  761.81   30.03
  -2  -3  -6  663.22   29.62
   2  -3   6  701.46   32.12
   2  -3   6  746.90   38.79
  -2  -3  -6  807.38   38.39
  -2   3  -6  799.32   39.88
   2  -3   6  697.03   31.09
  -2  -3  -6  729.15   30.90
   2  -3   6  739.94   37.67
   2   3   6  759.57   38.70
   2  -3   6  754.36   34.18
   2  -3   6  711.07   31.99
  -2  -3  -6  729.81   30.67
  -2   3  -6  693.45   30.59
  -2  -3  -6  657.14   29.31
  -2  -3  -6  723.78   30.81
  -2  -3  -6  714.08   34.99
  -2   3  -6  705.52   37.49
   2  -3   6  757.94   31.79
   2   3   6  749.12   31.98
  -2   3  -6  696.06   36.49
   2  -3   6  699.49   32.57
   2  -3   6  740.30   31.74
   2  -3   7 1404.15   65.54
   2  -3   7 1512.88   56.71
  -2  -3  -7 1449.89   55.22
  -2  -3  -7 1536.84   54.63
   2   3   7 1562.36   66.51
   2  -3   7 1513.56   60.68
  -2  -3  -7 1594.52   65.77
  -2   3  -7 1614.42   68.36
  -2  -3  -7 1548.05   57.02
   2  -3   7 1571.55   65.99
   2  -3   7 1508.89   57.26
   2  -3   7 1447.61   57.82
  -2   3  -7 1585.41   57.14
  -2  -3  -7 1474.40   55.92
  -2  -3  -7 1493.08   54.90
  -2  -3  -7 1473.67   56.43
  -2  -3  -7 1508.06   62.67
  -2  -3  -7 1492.40   55.79
   2  -3   7 1510.66   57.10
  -2   3  -7 1483.29   64.48
   2  -3   7 1500.37   58.28
   2  -3   8   12.98    4.03
   2  -3   8    5.54    4.54
  -2  -3  -8   19.58    4.05
   2  -3   8   13.89    5.34
  -2   3  -8   17.15    6.60
   2   3   8   16.40    5.61
  -2  -3  -8   15.23    5.44
   2  -3   8   14.52    4.38
  -2  -3  -8   18.36    4.60
   2  -3   8   17.59    4.95
  -2  -3  -8   19.35    4.43
  -2   3  -8   19.02    4.33
   2  -3   8   16.00    5.00
   2  -3   8   16.14    3.76
  -2  -3  -8   11.24    3.69
  -2  -3  -8   18.40    3.73
   2  -3   8   19.14    4.78
  -2  -3  -8   25.32    6.47
  -2   3  -8    8.70    5.11
  -2  -3  -8   19.20    4.52
  -2   3  -8   24.82    6.68
   2  -3   9   -1.99    4.12
  -2  -3  -9    9.73    3.32
   2  -3   9   -0.93    2.43
  -2  -3  -9    3.70    3.82
  -2   3  -9    2.05    5.35
   2   3   9    3.99    4.51
  -2  -3  -9    0.95    2.64
   2  -3   9   -1.88    3.89
  -2   3  -9   -2.79    2.98
  -2  -3  -9    0.86    2.24
  -2  -3  -9    0.94    2.62
   2  -3   9    0.77    2.37
  -2  -3  -9    3.29    3.72
  -2  -3  -9   -2.64    3.14
  -2   3  -9    3.70    4.52
  -2   3  -9   -1.02    2.82
   2  -3   9   -0.90    2.76
   2  -3   9    1.02    3.25
   2  -3  10   39.68    9.52
   2  -3  10   37.07    6.35
  -2  -3 -10   31.96    5.18
   2   3  10   55.07   10.96
  -2  -3 -10   42.44    6.90
   2  -3  10   39.66    9.05
  -2  -3 -10   27.64    7.83
  -2   3 -10   55.79   11.27
  -2  -3 -10   31.78    5.65
  -2   3 -10   37.09    6.42
  -2  -3 -10   35.17    6.54
   2  -3  10   35.45    5.72
   2  -3  10   44.77    6.41
  -2  -3 -10   38.64    8.36
  -2   3 -10   47.74    9.57
  -2   3 -10   44.04    7.18
  -2  -3 -10   36.50    6.52
   2  -3  10   41.58    6.92
   2  -3  11 1009.40   55.04
   2  -3  11 1135.91   46.36
  -2   3 -11 1061.21   56.64
  -2  -3 -11 1008.25   54.61
   2  -3  11 1059.74   55.41
  -2  -3 -11 1070.73   46.18
   2   3  11 1040.90   56.34
   2  -3  11 1152.32   48.17
  -2  -3 -11 1121.49   44.72
  -2   3 -11 1091.28   45.75
  -2  -3 -11 1079.46   46.16
   2  -3  11 1079.74   43.94
  -2   3 -11 1181.54   47.79
  -2   3 -11 1132.04   55.21
  -2  -3 -11 1134.17   45.93
  -2  -3 -11  972.41   51.90
  -2   3 -11 1078.27   54.78
   2  -3  11 1132.26   47.19
   2  -3  12  238.83   22.88
   2  -3  12  300.95   18.29
  -2   3 -12  268.58   17.78
  -2  -3 -12  240.03   22.86
   2   3  12  265.68   24.18
  -2  -3 -12  291.85   18.40
  -2   3 -12  264.57   21.86
  -2   3 -12  245.27   23.57
   2  -3  12  255.02   23.20
  -2  -3 -12  283.01   16.64
   2  -3  12  305.07   19.50
  -2   3 -12  290.73   18.04
   2  -3  12  274.82   16.67
  -2  -3 -12  301.24   18.70
  -2   3 -12  288.25   18.69
  -2   3 -12  260.80   22.65
   2  -3  12  275.89   18.33
  -2   3 -12  276.77   23.72
  -2  -3 -13    1.85    1.89
  -2  -3 -13    0.91    2.80
  -2   3 -13    3.55    2.72
   2  -3  13    2.02    2.96
  -2  -3 -13    3.32    2.37
  -2   3 -13    2.52    2.69
  -2   3 -13    3.17    2.27
   2  -3  13    1.47    2.15
  -2  -3 -13    4.63    3.31
   2   3  13    6.44    3.07
  -2   3 -13    3.87    3.47
   2  -3  13   -0.94    2.73
  -2  -3 -14   37.78    4.40
  -2   3 -14   39.86    5.72
  -2  -3 -14   37.68    5.69
  -2   3 -14   46.00    5.95
   2  -3  14   47.28    6.57
   2  -3  14   50.67    5.80
  -2  -3 -14   45.88    6.45
  -2   3 -14   42.07    6.59
   2   3  14   35.33    5.37
   2  -3  14   32.55    5.64
  -2   3 -15  676.30   26.40
  -2  -3 -15  716.84   28.42
  -2  -3 -15  696.89   28.13
  -2   3 -15  725.08   28.19
   2   3  15  588.96   26.20
  -2   3 -15  668.42   26.96
   2  -3  15  715.71   29.37
   2  -3  15  654.72   26.39
  -2  -3 -15  652.65   28.31
  -2   3 -15  735.70   29.38
   2  -3  15  716.05   28.29
   2  -3  16   14.93    2.95
  -2  -3 -16   10.99    2.71
  -2   3 -16   14.50    2.90
  -2  -3 -16   10.25    2.22
  -2   3 -16   13.20    2.35
  -2  -3 -16   12.75    2.48
  -2  -4  15  200.25   10.61
   2  -4 -15  175.41    9.36
   2   4 -15  179.49    8.69
  -2  -4  15  191.83    9.38
   2   4 -14  123.70    8.42
  -2  -4  14  125.83    9.51
   2  -4 -14  117.25    8.55
   2  -4 -14  106.47    8.35
   2   4 -14  113.90    8.15
  -2  -4  14  114.44    8.37
   2  -4 -13   46.99    4.92
  -2  -4  13   48.61    6.60
   2  -4 -13   50.79    6.46
  -2  -4  13   51.69    5.14
   2  -4 -13   49.42    6.43
   2   4 -13   60.10    6.57
  -2  -4  13   49.12    6.40
   2  -4 -12  795.66   32.42
   2  -4 -12  770.54   35.99
   2  -4 -12  728.71   35.32
   2   4 -12  802.55   35.78
   2  -4 -12  807.34   35.74
   2  -4 -12  911.92   36.35
  -2  -4  12  817.45   32.43
   2   4 -12  826.06   34.69
  -2  -4  12  900.47   37.11
  -2  -4  11  184.64   20.23
  -2  -4  11  196.87   14.17
   2  -4 -11  164.55   11.90
   2  -4 -11  159.46   13.83
   2  -4 -11  184.35   14.61
  -2   4  11  173.99   20.02
   2  -4 -11  223.45   15.65
   2  -4 -11  192.24   14.19
  -2  -4  11  216.49   12.86
  -2  -4  11  186.85   12.22
   2   4 -11  192.15   19.44
   2   4 -11  196.57   13.87
   2   4 -11  177.95   18.73
  -2  -4  10   25.74    5.34
   2  -4 -10   24.66    4.64
  -2  -4  10   22.09    7.40
   2  -4 -10   22.38    5.27
  -2  -4  10   22.70    7.42
   2  -4 -10   29.47    6.42
   2  -4 -10   30.06    8.68
   2   4 -10   24.80    7.83
  -2   4  10   24.71    8.07
   2  -4 -10   27.10    5.89
  -2  -4  10   29.83    6.42
  -2  -4  10   35.48    5.75
   2  -4 -10   31.00    5.92
  -2  -4  10   17.74    4.01
   2  -4 -10   25.55    7.30
   2   4 -10   25.89    8.26
   2   4 -10   25.78    5.23
   2   4 -10   21.36    6.76
  -2  -4   9    8.94    6.20
   2  -4  -9    2.27    2.42
  -2  -4   9    8.64    3.66
  -2  -4   9    2.97    2.74
  -2   4   9    8.94    5.84
   2  -4  -9    4.36    3.34
   2   4  -9    2.27    2.97
  -2  -4   9    2.09    2.73
   2  -4  -9    3.19    2.95
   2  -4  -9    4.27    3.41
  -2  -4   9    1.06    2.95
   2  -4  -9    1.10    3.37
  -2  -4   9    5.56    4.48
  -2  -4   9    5.03    3.55
   2  -4  -9    2.90    2.97
  -2  -4   9    3.56    2.28
   2   4  -9   -2.03    5.64
   2   4  -9   10.21    4.02
   2  -4  -9    3.93    4.45
  -2  -4   9    1.43    2.29
   2   4  -9    5.81    4.38
  -2  -4   9    3.17    3.78
   2  -4  -8  846.97   37.40
  -2  -4   8 1007.07   40.99
  -2  -4   8  909.09   45.11
  -2  -4   8  888.27   51.02
   2   4  -8  892.16   51.06
   2  -4  -8  910.87   50.01
   2  -4  -8  910.04   41.08
  -2  -4   8  988.63   42.09
   2  -4  -8  882.57   40.96
  -2   4   8  874.64   50.36
  -2  -4   8  993.54   51.37
  -2  -4   8 1025.34   42.87
   2  -4  -8 1016.59   42.78
   2  -4  -8  926.60   40.38
  -2  -4   8  937.39   39.67
   2   4  -8 1028.84   40.78
   2  -4  -8  919.96   48.97
  -2  -4   8  952.30   42.04
   2   4  -8  943.89   49.22
  -2  -4   8  922.18   40.97
  -2  -4   8  985.93   39.00
   2  -4  -7  132.42   10.17
  -2  -4   7  130.34   16.59
  -2  -4   7  114.66   13.02
  -2  -4   7  139.86   11.44
   2   4  -7  117.22   15.98
  -2  -4   7  107.70   14.88
   2  -4  -7  138.01   11.97
   2  -4  -7  128.86   11.68
   2  -4  -7  132.23   15.83
  -2   4   7  140.96   17.53
  -2  -4   7  107.69   11.02
   2  -4  -7  128.39   11.89
  -2  -4   7  134.75   12.09
   2  -4  -7  143.85   11.70
  -2  -4   7  121.09   10.23
  -2  -4   7  131.30   11.12
   2  -4  -7  117.36   14.68
  -2  -4   7  127.39   11.99
   2   4  -7  114.73   15.21
   2   4  -7  120.78   14.89
  -2   4   7  115.91   13.26
  -2  -4   7  135.97   11.93
  -2  -4   7  123.07   10.47
  -2  -4   6  218.06   18.03
   2  -4  -6  209.81   13.41
  -2  -4   6  245.73   22.28
  -2  -4   6  235.85   15.24
  -2   4   6  252.92   22.40
   2   4  -6  279.28   23.53
  -2  -4   6  219.83   21.01
   2  -4  -6  238.27   21.19
   2  -4  -6  240.18   16.09
   2  -4  -6  246.12   16.14
  -2  -4   6  243.00   16.65
   2  -4  -6  249.48   15.68
  -2  -4   6  257.47   15.33
   2  -4  -6  253.27   14.89
   2  -4  -6  266.65   21.61
   2   4  -6  231.31   21.24
  -2  -4   6  230.28   16.40
  -2  -4   6  233.44   15.30
  -2  -4   6  237.33   15.92
   2   4  -6  251.04   20.89
  -2   4   6  230.04   19.11
  -2  -4   5  122.19   12.77
   2  -4  -5  114.93    9.20
  -2  -4   5  143.33   10.98
   2  -4  -5  134.22   15.03
   2  -4  -5  148.09   11.60
   2  -4  -5  119.39   10.79
  -2  -4   5  129.60   15.18
   2   4  -5  126.22   15.31
  -2  -4   5  137.47   11.55
  -2  -4   5  146.82   11.10
   2  -4  -5  138.89   10.90
   2   4  -5  158.51   16.82
   2  -4  -5  119.65   14.16
  -2   4   5  126.20   13.80
  -2  -4   5  128.14   10.78
  -2  -4   5  123.31   10.74
   2   4  -5  149.79   14.90
  -2   4   4 1435.67   58.24
  -2  -4   4 1394.64   52.20
   2  -4  -4 1357.26   51.36
  -2  -4   4 1392.24   58.82
  -2  -4   4 1465.41   53.74
  -2  -4   4 1564.39   64.96
   2   4  -4 1478.83   65.70
   2  -4  -4 1479.44   55.14
   2  -4  -4 1437.02   63.09
   2  -4  -4 1376.37   54.31
  -2  -4   4 1441.33   54.84
  -2  -4   4 1460.52   54.26
  -2  -4   4 1473.87   55.06
   2  -4  -4 1488.69   54.24
   2  -4  -4 1472.48   62.69
   2   4  -4 1540.69   64.65
  -2  -4   4 1487.93   56.26
  -2  -4   4 1362.10   53.65
   2  -4  -4 1358.50   52.60
  -2  -4   4 1492.03   54.97
   2   4  -4 1505.51   60.74
  -2   4   4 1511.45   62.47
   2  -4  -3  713.28   37.41
  -2  -4   3  690.53   33.74
  -2   4   3  687.49   33.26
  -2  -4   3  677.39   28.82
  -2  -4   3  715.13   37.28
   2  -4  -3  676.32   36.64
   2  -4  -3  636.90   29.44
   2   4  -3  734.61   39.13
  -2  -4   3  686.27   29.75
   2  -4  -3  685.97   30.71
   2  -4  -3  624.62   27.74
  -2  -4   3  631.81   29.26
   2  -4  -3  666.75   29.30
  -2  -4   3  673.80   30.10
   2   4  -3  722.64   37.64
  -2  -4   3  692.67   31.08
   2  -4  -3  719.57   36.49
  -2   4   3  682.97   36.16
  -2  -4   3  692.51   30.47
   2  -4  -3  674.32   29.37
   2   4  -3  680.14   33.42
  -2  -4   3  661.00   28.88
  -2   4   2  851.93   39.17
  -2  -4   2  845.71   34.23
  -2  -4   2  905.81   40.05
   2  -4  -2  890.57   43.53
  -2  -4   2  863.50   42.56
   2  -4  -2  928.55   43.69
   2  -4  -2  895.73   35.99
  -2  -4   2  786.80   34.34
   2  -4  -2  898.69   36.79
  -2  -4   2  838.77   35.57
   2  -4  -2  882.99   35.36
  -2  -4   2  844.25   35.64
   2   4  -2  912.14   42.90
  -2  -4   2  859.00   36.62
   2  -4  -2  816.78   34.65
   2  -4  -2  903.56   42.39
  -2  -4   2  897.27   36.54
   2  -4  -2  850.70   35.64
  -2   4   2  930.91   43.46
   2   4  -2  923.48   38.71
  -2   4   1   71.51    8.93
   2  -4  -1   57.78    9.04
  -2  -4   1   52.32    5.80
  -2  -4   1   54.45    7.87
   2  -4  -1   50.62    6.05
   2  -4  -1   72.16    8.86
   2  -4  -1   51.48    8.75
   2  -4  -1   58.77    6.77
  -2  -4   1   57.77    6.82
  -2  -4   1   55.05    8.81
   2  -4  -1   49.97    6.62
   2  -4  -1   69.17    6.89
  -2  -4   1   67.41    7.24
  -2  -4   1   58.65    6.93
  -2  -4   1   58.23    6.80
  -2   4   1   54.56    7.40
   2   4  -1   58.47    8.90
  -2  -4   1   74.36    7.68
   2  -4  -1   62.60    6.94
  -2  -4   1   58.02    6.46
  -2   4   1   63.60    9.50
   2  -4   0 1438.01   59.52
  -2  -4   0 1333.11   54.81
  -2  -4   0 1329.49   50.74
   2  -4   0 1308.52   49.67
  -2  -4   0 1371.67   48.72
   2  -4   0 1403.99   59.27
  -2  -4   0 1385.59   50.79
   2  -4   0 1348.88   50.72
   2  -4   0 1333.89   54.81
  -2  -4   0 1314.40   57.55
  -2  -4   0 1337.47   50.96
  -2  -4   0 1334.08   50.82
  -2  -4   0 1284.79   50.15
   2  -4   0 1357.93   50.12
  -2   4   0 1366.11   54.73
   2   4   0 1445.17   56.42
   2  -4   0 1436.97   51.69
  -2  -4   0 1270.33   50.33
  -2   4   0 1341.80   58.48
  -2   4   0 1370.36   52.11
  -2  -4   0 1275.34   48.89
  -2  -4   0 1327.98   51.25
   2  -4   1  182.27   12.51
  -2  -4  -1  221.49   16.33
   2  -4   1  217.39   18.09
   2  -4   1  211.02   11.75
   2  -4   1  195.82   12.72
  -2  -4  -1  203.73   11.73
   2  -4   1  219.28   13.69
   2  -4   1  215.16   16.12
  -2  -4  -1  217.96   17.53
  -2  -4  -1  227.05   13.63
   2  -4   1  203.66   12.38
  -2  -4  -1  183.71   12.71
  -2  -4  -1  207.80   13.28
   2  -4   1  223.90   13.40
  -2  -4  -1  201.89   13.43
  -2  -4  -1  201.99   13.41
   2  -4   1  218.05   14.14
  -2  -4  -1  176.70   12.43
   2   4   1  190.10   14.92
  -2   4  -1  253.86   17.83
  -2   4  -1  226.86   18.33
  -2  -4  -1  202.28   12.15
  -2   4  -1  223.76   15.40
  -2  -4  -1  207.34   13.65
  -2  -4  -2  900.53   44.62
   2  -4   2  939.00   36.98
   2  -4   2  985.34   46.03
   2  -4   2  885.97   34.41
  -2  -4  -2  899.79   37.38
   2  -4   2  885.41   36.21
   2  -4   2  909.23   41.78
  -2  -4  -2  960.01   44.39
   2  -4   2  953.97   37.70
  -2  -4  -2  862.84   36.80
  -2  -4  -2  963.98   45.07
  -2  -4  -2  914.06   37.76
  -2  -4  -2  935.94   36.72
  -2  -4  -2  895.22   37.18
  -2  -4  -2  875.13   37.10
   2  -4   2  910.53   36.87
  -2  -4  -2  960.47   37.56
   2  -4   2  932.54   38.44
  -2   4  -2  951.59   43.68
  -2  -4  -2  827.99   36.63
   2   4   2  964.30   44.16
  -2   4  -2  931.13   41.14
   2  -4   2  850.11   35.62
   2  -4   3   34.26    4.61
  -2  -4  -3   18.63    6.15
  -2  -4  -3   34.81    5.49
  -2  -4  -3   31.29    5.48
   2  -4   3   29.60    4.96
   2  -4   3   35.23    7.74
  -2  -4  -3   27.04    4.89
   2  -4   3   26.98    5.16
  -2  -4  -3   28.34    6.81
   2  -4   3   32.10    6.77
  -2   4  -3   30.13    7.47
  -2  -4  -3   31.20    5.30
  -2  -4  -3   32.72    5.34
  -2  -4  -3   24.85    4.22
  -2  -4  -3   30.48    5.39
  -2  -4  -3   24.59    4.55
   2  -4   3   35.65    5.65
   2  -4   3   30.49    5.59
  -2   4  -3   29.36    7.10
  -2  -4  -3   28.58    5.73
   2  -4   3   30.18    4.87
   2   4   3   35.10    6.96
  -2  -4  -3   28.52    4.86
  -2   4  -3   21.17    5.47
   2  -4   4 1214.80   48.42
   2  -4   4 1299.28   58.49
  -2  -4  -4 1268.77   48.86
  -2  -4  -4 1209.54   48.25
  -2  -4  -4 1356.96   57.93
   2  -4   4 1196.54   54.63
  -2   4  -4 1274.37   59.14
   2  -4   4 1205.87   48.92
  -2  -4  -4 1331.96   49.28
  -2  -4  -4 1241.36   48.75
  -2  -4  -4 1319.32   49.60
   2  -4   4 1163.99   48.06
  -2  -4  -4 1190.70   48.07
  -2  -4  -4 1292.87   49.02
  -2  -4  -4 1238.53   48.00
   2  -4   4 1263.88   48.08
  -2   4  -4 1302.75   57.92
  -2  -4  -4 1324.52   53.26
  -2  -4  -4 1219.82   47.49
  -2   4  -4 1313.22   55.75
   2   4   4 1259.67   53.93
   2  -4   4 1230.38   48.62
  -2  -4  -5  354.09   19.76
   2  -4   5  366.18   26.93
   2  -4   5  380.08   20.51
  -2  -4  -5  361.24   19.92
  -2   4  -5  381.04   27.78
   2  -4   5  380.59   25.73
  -2  -4  -5  358.44   20.08
  -2  -4  -5  377.91   20.48
   2  -4   5  350.99   20.36
  -2  -4  -5  363.84   26.06
  -2   4  -5  399.37   20.39
   2  -4   5  374.92   20.81
  -2  -4  -5  379.48   20.66
  -2  -4  -5  372.20   19.40
  -2  -4  -5  363.92   19.79
   2  -4   5  363.00   19.31
  -2  -4  -5  371.09   20.34
  -2   4  -5  330.44   25.58
   2  -4   5  410.79   21.95
  -2  -4  -5  351.95   22.88
   2  -4   5  363.47   20.43
  -2   4  -5  413.56   26.28
  -2  -4  -5  344.12   18.51
   2   4   5  350.46   22.72
  -2  -4  -6  758.24   33.42
  -2  -4  -6  732.52   32.99
   2  -4   6  810.78   43.99
   2  -4   6  770.55   41.14
  -2   4  -6  753.06   43.60
  -2  -4  -6  763.45   34.27
   2  -4   6  737.60   34.42
  -2  -4  -6  784.72   34.36
  -2  -4  -6  740.79   41.63
   2   4   6  756.23   43.16
  -2   4  -6  792.32   33.81
  -2  -4  -6  761.12   34.08
   2  -4   6  764.86   35.01
  -2  -4  -6  709.79   31.35
  -2  -4  -6  797.41   33.48
   2  -4   6  753.92   32.31
  -2  -4  -6  749.60   33.96
   2  -4   6  809.56   35.91
  -2   4  -6  764.90   42.90
  -2  -4  -6  774.48   38.13
   2  -4   6  784.40   34.86
  -2   4  -6  760.49   41.14
  -2  -4  -7   35.20    5.76
   2  -4   7   32.55    8.68
  -2  -4  -7   31.89    8.01
  -2  -4  -7   36.66    6.47
   2  -4   7   40.93    8.61
   2  -4   7   29.05    6.02
  -2   4  -7   27.50    8.13
  -2  -4  -7   31.83    5.88
   2   4   7   46.79    9.83
  -2   4  -7   24.36    5.07
   2  -4   7   31.26    6.26
  -2  -4  -7   39.89    6.39
  -2  -4  -7   38.16    6.39
  -2  -4  -7   41.40    6.05
  -2   4  -7   51.25   10.20
   2  -4   7   44.79    7.47
  -2  -4  -7   31.25    6.90
  -2   4  -7   52.79    9.25
   2  -4   7   38.18    6.59
  -2   4  -7   34.14    8.37
  -2  -4  -8  830.65   35.15
   2  -4   8  723.91   44.85
   2  -4   8  758.16   43.77
  -2  -4  -8  868.63   46.53
   2  -4   8  778.16   37.12
  -2  -4  -8  808.31   36.93
  -2   4  -8  846.63   47.85
   2   4   8  839.88   47.51
  -2  -4  -8  834.73   37.06
  -2   4  -8  874.35   36.46
   2  -4   8  870.84   38.58
  -2  -4  -8  879.50   37.20
  -2  -4  -8  825.42   37.16
  -2  -4  -8  850.67   34.69
   2  -4   8  815.25   37.62
  -2  -4  -8  758.68   40.57
  -2   4  -8  787.02   45.61
  -2   4  -8  744.00   43.86
   2  -4   8  830.97   37.79
  -2   4  -8  793.03   41.37
   2  -4   9  366.26   28.73
  -2  -4  -9  356.40   19.01
   2  -4   9  337.89   20.54
  -2   4  -9  306.46   27.43
   2   4   9  316.00   27.46
   2  -4   9  368.92   21.44
  -2  -4  -9  358.35   27.95
  -2  -4  -9  355.11   21.18
   2  -4   9  327.25   26.29
  -2  -4  -9  349.50   20.84
  -2   4  -9  325.15   19.47
  -2  -4  -9  340.68   20.03
   2  -4   9  408.57   22.79
  -2  -4  -9  323.30   20.40
   2  -4   9  338.72   20.74
  -2   4  -9  351.41   21.24
   2  -4   9  362.02   21.56
  -2   4  -9  353.24   27.27
   2  -4   9  343.33   18.67
   2  -4  10  205.32   21.11
   2  -4  10  229.38   15.95
  -2  -4 -10  223.46   15.86
  -2  -4 -10  213.52   21.05
  -2  -4 -10  239.76   16.28
   2   4  10  215.90   22.25
   2  -4  10  190.38   19.46
  -2   4 -10  191.04   20.95
  -2  -4 -10  208.91   14.73
   2  -4  10  255.47   17.50
  -2   4 -10  229.99   15.09
  -2  -4 -10  208.66   15.44
  -2   4 -10  209.47   15.67
   2  -4  10  253.79   16.38
  -2   4 -10  198.42   20.39
  -2   4 -10  209.38   20.73
   2  -4  11   25.42    5.01
  -2  -4 -11   24.73    5.46
  -2  -4 -11   23.21    5.12
  -2  -4 -11   19.04    4.27
  -2   4 -11   19.25    4.38
   2  -4  11   27.90    5.92
  -2  -4 -11   19.18    4.74
   2  -4  11   28.62    4.77
  -2   4 -11   23.32    5.50
   2  -4  11   19.95    5.26
   2  -4  12  507.25   23.79
  -2  -4 -12  486.30   23.71
  -2  -4 -12  449.97   23.35
  -2   4 -12  474.17   23.46
   2  -4  12  434.23   23.68
  -2   4 -12  474.85   21.80
  -2  -4 -12  396.83   20.75
  -2  -4 -12  475.21   23.82
  -2   4 -12  468.99   23.72
   2  -4  12  463.79   23.90
  -2   4 -13  163.10   11.14
  -2  -4 -13  147.64   10.87
  -2  -4 -13  166.14   11.49
  -2  -4 -13  147.28    9.24
  -2   4 -13  177.23   11.93
   2  -4  13  166.19   11.81
  -2  -4 -13  170.90   11.84
  -2   4 -14  341.81   15.93
  -2  -4 -14  347.51   16.30
  -2  -4 -14  332.74   15.95
  -2  -4 -14  312.56   16.21
  -2   4 -14  337.80   16.39
   2  -4  14  331.60   16.60
   2  -4  15    3.54    1.74
   2  -4  15    1.56    1.19
  -2  -4 -15    3.62    1.80
  -2   4 -15    2.33    1.34
  -2  -4 -15    0.85    1.12
  -2   4 -15    1.11    1.09
  -2   5  13  328.31   15.92
  -2  -5  13  399.74   17.19
   2   5 -13  332.18   14.98
   2  -5 -13  413.76   16.27
  -2  -5  13  443.09   17.23
   2  -5 -12  116.13    8.91
  -2  -5  12  139.39    9.71
   2  -5 -12  120.86    8.81
  -2  -5  12  135.22    9.30
  -2  -5  11  173.04   11.37
   2  -5 -11  154.90   11.67
   2  -5 -11  160.40   11.75
  -2  -5  11  170.41   12.08
  -2  -5  11  155.19    9.90
   2  -5 -11  173.31   11.61
   2   5 -11  169.34   10.22
  -2  -5  11  179.39   12.02
  -2  -5  11  160.36   11.42
  -2  -5  10  477.44   22.03
   2  -5 -10  407.54   22.29
   2  -5 -10  424.31   22.55
  -2  -5  10  423.15   22.18
  -2  -5  10  436.22   20.61
   2  -5 -10  456.75   22.17
   2   5 -10  429.51   20.10
  -2  -5  10  443.72   22.15
  -2  -5   9  816.60   34.66
  -2  -5   9  975.22   38.87
   2  -5  -9  937.78   40.24
  -2  -5   9  949.48   40.04
   2  -5  -9  861.61   39.67
  -2  -5   9  960.26   39.91
   2  -5  -9  963.47   39.46
  -2  -5   9  946.50   38.31
   2   5  -9  934.17   37.11
  -2  -5   9  947.10   36.81
  -2  -5   9  899.24   38.82
   2  -5  -8  107.25    8.76
  -2  -5   8  100.32   14.79
  -2  -5   8  104.49    8.62
  -2  -5   8  109.22   10.20
  -2  -5   8  130.94   11.80
  -2   5   8  114.59   15.88
   2  -5  -8  119.53   11.29
  -2  -5   8  116.39   11.00
   2  -5  -8  146.84   12.71
  -2  -5   8  113.49    9.43
  -2  -5   8  123.23   10.83
   2  -5  -8  123.77   10.94
   2   5  -8  101.70   14.82
   2   5  -8  112.79    9.74
  -2  -5   8  130.12   11.22
  -2  -5   8  120.26   10.20
  -2  -5   7   59.34   11.46
  -2  -5   7   53.90    7.35
   2  -5  -7   57.15    6.58
   2   5  -7   63.26   12.32
   2  -5  -7   56.69   11.31
  -2  -5   7   87.24   12.83
   2  -5  -7   57.79    8.15
  -2  -5   7   64.60    8.55
  -2   5   7   50.60   10.73
   2  -5  -7   57.09    8.40
  -2  -5   7   59.73    8.17
   2  -5  -7   73.33    8.50
  -2  -5   7   54.99    6.97
  -2  -5   7   66.09    8.31
   2  -5  -7   65.81    7.03
   2   5  -7   63.27   12.08
   2   5  -7   77.80    8.02
   2  -5  -7   63.07   10.54
  -2  -5   7   61.60    7.88
  -2  -5   7   76.83    8.41
   2   5  -7   51.09    9.63
   2  -5  -6  575.57   26.03
  -2  -5   6  629.57   28.18
  -2  -5   6  578.22   36.87
   2  -5  -6  550.72   36.82
   2  -5  -6  552.00   28.55
  -2   5   6  482.53   35.57
   2   5  -6  563.60   38.37
  -2  -5   6  539.21   27.65
  -2  -5   6  599.72   27.84
   2  -5  -6  609.36   28.65
   2  -5  -6  572.36   26.87
  -2  -5   6  549.00   28.20
   2   5  -6  555.48   36.74
   2  -5  -6  547.07   34.64
  -2  -5   6  595.85   29.11
  -2  -5   6  577.53   28.20
   2   5  -6  539.76   33.52
  -2  -5   6  539.99   27.18
   2  -5  -5 1205.24   47.03
  -2  -5   5 1207.81   47.95
  -2  -5   5 1189.40   58.92
   2  -5  -5 1224.39   50.19
   2   5  -5 1241.35   62.38
   2  -5  -5 1237.10   60.59
  -2  -5   5 1146.65   48.19
  -2  -5   5 1234.38   49.03
   2  -5  -5 1235.92   48.77
  -2  -5   5 1201.97   49.83
   2  -5  -5 1215.41   49.10
   2  -5  -5 1217.92   57.41
   2   5  -5 1191.72   59.39
  -2  -5   5 1308.29   51.96
  -2  -5   5 1205.31   47.92
   2  -5  -5 1136.57   45.87
  -2  -5   5 1251.75   49.85
  -2   5   5 1272.10   58.32
  -2  -5   5 1279.11   50.12
   2  -5  -4   44.76    6.15
  -2  -5   4   51.90    6.86
   2  -5  -4   38.93    6.50
  -2  -5   4   48.04    9.84
   2   5  -4   48.53   10.69
   2  -5  -4   56.60   10.67
   2  -5  -4   46.58    7.37
  -2  -5   4   42.83    6.24
   2  -5  -4   45.48    6.89
   2  -5  -4   49.63    7.24
  -2  -5   4   44.87    6.96
  -2  -5   4   48.53    7.68
  -2  -5   4   51.88    7.34
  -2  -5   4   68.86    8.75
   2   5  -4   47.59    9.90
  -2  -5   4   42.41    6.06
  -2   5   4   45.46    9.47
   2  -5  -4   68.14    7.48
  -2  -5   4   51.71    7.56
   2  -5  -3   13.28    3.71
  -2  -5   3   14.71    3.75
  -2  -5   3   23.13    5.09
  -2  -5   3   13.45    4.19
   2  -5  -3   20.50    4.97
   2  -5  -3   17.32    4.73
  -2  -5   3   17.46    4.93
   2  -5  -3   17.18    4.05
  -2  -5   3    9.35    4.60
   2  -5  -3   15.86    6.36
   2   5  -3   19.40    7.20
   2  -5  -3   12.71    4.17
   2   5  -3   16.16    6.44
  -2  -5   3   11.65    4.51
   2  -5  -3   18.44    4.76
  -2   5   3   20.41    6.66
  -2  -5   3   22.16    5.45
  -2  -5   2  894.73   44.10
  -2  -5   2  979.22   39.68
   2  -5  -2 1022.84   40.60
   2  -5  -2  968.80   51.37
  -2  -5   2  998.34   42.29
   2  -5  -2 1042.36   41.90
  -2  -5   2 1045.36   42.89
  -2  -5   2 1075.76   43.63
   2  -5  -2  998.37   40.62
   2  -5  -2  974.00   42.25
  -2  -5   2 1033.58   51.00
   2   5  -2 1011.22   53.33
   2  -5  -2 1036.78   52.37
   2  -5  -2  994.06   42.32
  -2  -5   2  995.85   42.80
   2  -5  -2  923.86   40.22
   2   5  -2 1013.64   49.53
  -2   5   2  996.65   51.22
  -2  -5   2  991.35   40.86
   2  -5  -2  985.73   41.93
  -2  -5   2  946.94   42.35
  -2  -5   1 1216.82   46.45
  -2  -5   1 1155.92   52.03
   2  -5  -1 1174.19   47.40
   2  -5  -1 1158.93   58.63
  -2  -5   1 1228.85   49.40
   2  -5  -1 1230.88   48.72
   2  -5  -1 1234.00   48.73
  -2  -5   1 1205.94   49.57
  -2  -5   1 1238.05   49.71
   2  -5  -1 1244.02   49.57
  -2  -5   1 1243.56   57.97
   2   5  -1 1225.59   55.28
  -2  -5   1 1252.03   49.81
   2  -5  -1 1203.83   48.60
  -2  -5   1 1205.27   47.19
  -2   5   1 1245.52   59.38
   2  -5  -1 1191.22   49.45
   2   5  -1 1355.05   61.16
  -2  -5   0  598.02   26.60
   2  -5   0  612.93   37.87
   2  -5   0  604.85   28.20
  -2  -5   0  648.96   29.95
  -2  -5   0  619.89   29.65
   2  -5   0  598.30   29.23
   2  -5   0  629.41   29.10
   2  -5   0  607.73   29.55
  -2  -5   0  655.09   37.07
   2  -5   0  593.99   29.39
  -2  -5   0  573.59   28.63
  -2  -5   0  602.87   27.11
  -2  -5   0  580.86   29.57
   2  -5   0  605.83   30.06
  -2   5   0  672.14   38.89
   2   5   0  663.86   38.71
  -2  -5  -1   21.76    6.85
  -2  -5  -1   23.24    4.13
   2  -5   1   21.02    4.68
   2  -5   1   19.68    7.29
   2  -5   1   10.63    4.31
  -2  -5  -1   18.81    4.48
   2  -5   1   18.55    4.49
  -2  -5  -1    5.86    3.53
  -2  -5  -1   14.06    4.27
  -2  -5  -1   15.04    4.28
   2  -5   1   13.48    4.20
   2  -5   1   15.12    4.68
  -2  -5  -1   13.18    4.13
  -2   5  -1   27.16    7.83
  -2  -5  -1   20.61    5.15
   2  -5   1   10.16    4.12
   2   5   1   16.42    6.09
   2  -5   2  293.98   24.74
   2  -5   2  274.51   17.14
  -2  -5  -2  332.64   25.92
  -2  -5  -2  311.74   18.55
   2  -5   2  293.09   18.16
   2  -5   2  259.35   17.13
  -2  -5  -2  285.54   18.15
  -2  -5  -2  316.40   17.86
  -2  -5  -2  320.07   25.12
  -2   5  -2  289.05   25.11
   2  -5   2  264.34   17.68
  -2  -5  -2  272.92   17.62
   2  -5   2  274.70   18.46
  -2   5  -2  294.96   22.68
   2   5   2  289.04   23.29
  -2  -5  -2  277.70   17.91
   2  -5   2  260.37   15.98
   2  -5   3  861.53   46.98
   2  -5   3  846.11   36.14
  -2  -5  -3  792.31   34.20
  -2  -5  -3  757.14   35.88
  -2  -5  -3  844.95   36.89
   2  -5   3  825.93   36.51
  -2  -5  -3  738.21   35.52
  -2  -5  -3  817.36   45.26
  -2   5  -3  856.31   47.48
   2  -5   3  824.56   36.99
  -2   5  -3  850.87   44.25
   2  -5   3  806.31   37.66
  -2  -5  -3  852.47   36.50
   2  -5   3  874.45   37.86
  -2   5  -3  852.21   46.09
   2   5   3  838.63   43.68
   2  -5   3  763.30   34.53
   2  -5   4  375.36   21.39
   2  -5   4  387.21   29.42
  -2  -5  -4  380.93   21.88
  -2  -5  -4  382.81   28.66
  -2   5  -4  441.67   31.90
   2  -5   4  396.41   22.64
   2  -5   4  377.78   21.37
  -2  -5  -4  394.12   22.19
  -2  -5  -4  379.13   21.40
   2  -5   4  412.08   23.60
  -2   5  -4  415.74   28.93
   2   5   4  376.45   26.52
  -2   5  -4  438.56   30.19
   2  -5   4  376.65   22.15
  -2  -5  -4  361.86   20.50
  -2   5  -4  365.59   25.75
   2  -5   4  378.98   20.64
   2  -5   5    6.34    3.91
   2  -5   5    8.48    3.59
   2  -5   5    8.26    4.48
  -2   5  -5    8.86    5.02
  -2  -5  -5    9.79    3.84
  -2  -5  -5   -1.99    3.67
   2   5   5    2.14    3.96
   2  -5   5    5.02    3.09
  -2  -5  -5    1.70    2.61
  -2  -5  -5   11.00    4.13
   2  -5   5    7.86    3.42
  -2   5  -5    1.95    3.12
  -2   5  -5   11.39    5.55
  -2  -5  -5    5.27    2.87
  -2   5  -5    8.20    4.29
   2  -5   5    2.67    2.73
   2  -5   5    3.97    3.43
   2  -5   6  354.17   20.12
   2  -5   6  260.78   24.70
   2  -5   6  330.48   20.23
  -2   5  -6  322.20   27.68
  -2  -5  -6  327.95   26.46
  -2  -5  -6  332.51   19.89
   2   5   6  262.94   25.12
  -2  -5  -6  343.13   20.26
   2  -5   6  295.90   18.32
  -2  -5  -6  339.40   20.22
   2  -5   6  351.18   18.78
  -2  -5  -6  278.79   16.98
  -2   5  -6  284.16   24.94
   2  -5   6  336.29   20.93
  -2   5  -6  319.96   25.42
   2  -5   6  326.08   19.29
  -2   5  -6  334.39   25.12
   2  -5   6  323.29   19.45
   2  -5   7  827.35   36.49
   2  -5   7  765.69   45.75
   2  -5   7  822.79   37.13
  -2  -5  -7  862.29   37.17
  -2  -5  -7  760.01   44.65
  -2   5  -7  853.93   48.27
   2   5   7  796.38   46.83
  -2  -5  -7  822.75   36.65
   2  -5   7  803.30   35.97
   2  -5   7  881.94   34.58
  -2  -5  -7  825.54   37.12
   2  -5   7  825.98   37.95
  -2   5  -7  738.77   44.63
   2  -5   7  867.04   36.88
   2  -5   7  812.81   35.83
  -2   5  -7  739.59   42.24
  -2   5  -7  783.10   43.34
   2  -5   8  278.18   17.71
   2  -5   8  299.40   18.68
  -2  -5  -8  301.21   18.54
  -2  -5  -8  304.86   18.26
   2  -5   8  286.60   17.85
   2  -5   8  277.13   17.54
  -2  -5  -8  320.39   19.18
   2  -5   8  300.30   19.12
   2  -5   8  302.40   18.45
   2  -5   8  305.37   17.43
  -2  -5  -9   -0.88    2.80
   2  -5   9   -1.74    2.66
  -2  -5  -9   -2.74    3.26
   2  -5   9    1.56    2.50
  -2   5  -9    1.71    3.06
   2  -5   9    2.68    2.31
   2  -5   9    3.53    3.26
  -2  -5 -10  214.57   14.14
   2  -5  10  223.09   14.30
   2  -5  10  212.01   13.01
  -2  -5 -10  240.68   14.92
  -2   5 -10  202.70   13.58
   2  -5  10  200.13   13.74
   2  -5  10  209.16   11.81
  -2  -5 -11  607.48   26.48
  -2   5 -11  579.20   26.20
   2  -5  11  582.15   26.36
  -2  -5 -11  636.93   27.31
   2  -5  11  586.34   24.36
  -2   5 -11  657.39   26.71
   2  -5  11  595.48   26.73
  -2  -5 -12  241.67   13.16
  -2   5 -12  259.59   13.34
   2  -5  12  246.18   13.36
  -2  -5 -12  250.33   13.76
  -2   5 -12  264.74   13.18
   2  -5  12  257.71   13.83
   2  -5  13    5.37    1.88
  -2   5 -13   10.23    1.94
  -2  -5 -13    8.79    2.22
  -2   5 -13    5.64    1.68
  -2  -5 -13    7.79    2.07
  -2  -6  11  236.92   10.49
   2   6 -11  222.50   10.67
   2  -6 -10   98.07    6.63
  -2  -6  10  115.09    6.93
   2  -6 -10  112.15    8.05
  -2  -6  10  119.38    7.55
   2  -6  -9   68.69    6.83
  -2  -6   9   59.84    5.09
   2  -6  -9   74.19    6.21
  -2  -6   9   71.65    6.24
  -2  -6   9   70.35    5.76
  -2  -6   9   79.27    6.65
  -2  -6   9   64.69    5.30
   2  -6  -8  281.42   15.72
  -2  -6   8  286.28   14.98
   2  -6  -8  291.85   14.84
  -2  -6   8  265.85   13.54
  -2  -6   8  287.96   14.19
  -2  -6   8  253.78   14.33
   2  -6  -7  563.89   25.00
  -2  -6   7  546.84   23.79
  -2  -6   7  575.89   25.79
  -2  -6   7  533.92   25.82
   2  -6  -7  551.91   26.16
  -2  -6   7  571.42   23.92
  -2  -6   7  564.52   25.12
  -2  -6   7  537.50   24.71
  -2  -6   6  108.60    9.94
   2  -6  -6  104.55    9.32
  -2  -6   6  123.12    9.64
   2  -6  -6  136.20    9.53
   2  -6  -6  111.69   10.22
  -2  -6   6   95.44    9.45
  -2  -6   6  108.13    8.65
  -2  -6   6  106.17    9.17
  -2  -6   6  130.14   10.34
  -2  -6   5   83.60    8.45
   2  -6  -5   83.49    8.26
  -2  -6   5  101.51    9.65
   2  -6  -5   79.65    8.39
   2  -6  -5   88.84    9.21
   2  -6  -5   86.20    6.95
  -2  -6   5   88.38    7.76
  -2  -6   5   87.79    8.36
  -2  -6   5   86.85    8.84
   2  -6  -4  529.49   25.94
   2  -6  -4  506.63   26.06
  -2  -6   4  604.49   27.52
   2  -6  -4  610.50   28.29
   2  -6  -4  545.16   23.94
  -2  -6   4  547.95   24.38
  -2  -6   4  568.81   27.45
  -2  -6   4  569.04   25.71
   2  -6  -4  541.91   24.61
   2  -6  -3  694.18   32.16
  -2  -6   3  748.82   32.71
  -2  -6   3  716.34   32.64
   2  -6  -3  733.34   31.69
   2  -6  -3  733.27   33.00
   2  -6  -3  638.99   28.71
  -2  -6   3  692.34   29.01
  -2  -6   3  695.58   32.56
  -2  -6   3  695.41   29.91
   2  -6  -3  695.43   30.69
  -2  -6   2  212.67   14.85
   2  -6  -2  175.35   11.99
   2  -6  -2  181.60   14.08
  -2  -6   2  196.80   14.12
   2  -6  -2  185.49   13.35
   2  -6  -2  196.25   14.48
   2  -6  -2  224.43   13.10
  -2  -6   2  184.89   11.58
   2  -6  -2  164.11   12.89
  -2  -6   2  154.47   11.43
  -2  -6   1    6.75    2.39
   2  -6  -1    5.06    2.84
  -2  -6   1    3.68    3.07
   2  -6  -1   11.01    3.64
  -2  -6   1    2.91    2.98
  -2  -6   1    3.51    2.03
  -2  -6   1    8.36    3.64
   2  -6  -1    5.08    2.93
   2  -6  -1    4.82    3.33
   2  -6  -1    3.08    2.75
   2  -6  -1    8.37    3.55
  -2  -6   1    2.95    3.53
   2  -6   0  273.96   15.90
  -2  -6   0  252.21   16.41
   2  -6   0  250.49   16.21
  -2  -6   0  306.07   18.02
   2  -6   0  270.33   17.54
   2  -6   0  246.48   16.25
   2  -6   0  256.03   17.17
  -2  -6   0  287.36   18.01
   2  -6   1  538.99   26.21
   2  -6   1  569.04   27.92
  -2  -6  -1  573.16   28.53
  -2  -6  -1  624.65   27.68
   2  -6   1  595.57   28.85
  -2  -6  -1  602.15   28.55
   2  -6   1  516.10   27.66
   2  -6   1  604.90   28.67
   2  -6   1  603.90   29.21
  -2  -6  -1  560.96   28.09
   2  -6   2  220.73   14.19
  -2  -6  -2  194.47   13.23
  -2  -6  -2  201.20   14.77
   2  -6   2  212.20   15.08
   2  -6   2  223.76   15.51
  -2  -6  -2  225.53   15.30
   2  -6   2  237.49   15.88
  -2  -6  -2  237.72   15.63
   2  -6   2  207.40   15.19
  -2  -6  -2  214.99   14.84
   2  -6   3   10.93    3.69
  -2  -6  -3   10.46    3.06
  -2  -6  -3   12.70    4.20
  -2  -6  -3   14.12    4.48
   2  -6   3    9.75    3.86
   2  -6   3   12.09    3.95
   2  -6   3    9.36    3.78
  -2  -6  -3    9.09    3.86
   2  -6   3   14.74    4.64
  -2  -6  -3    8.80    3.71
   2  -6   3    8.60    4.15
   2  -6   4  505.08   24.11
  -2  -6  -4  510.41   24.51
   2  -6   4  438.04   24.31
  -2  -6  -4  483.16   24.77
   2  -6   4  550.47   25.33
  -2  -6  -4  520.10   25.28
   2  -6   4  534.07   25.86
   2  -6   4  542.19   26.61
   2  -6   4  458.12   21.85
   2  -6   4  496.24   25.20
  -2  -6  -4  444.82   22.39
   2  -6   5  354.89   18.88
  -2  -6  -5  336.86   18.05
   2  -6   5  377.50   19.14
  -2  -6  -5  400.28   20.62
  -2  -6  -5  351.13   19.63
   2  -6   5  365.87   20.06
   2  -6   5  357.76   20.52
  -2  -6  -5  330.87   16.54
   2  -6   5  354.87   19.75
   2  -6   5  331.35   17.42
  -2  -6  -6  166.80   10.35
  -2  -6  -6  186.21   12.85
   2  -6   6  180.22   11.53
   2  -6   6  175.67   12.54
   2  -6   6  165.53   12.34
  -2  -6  -6  164.19   12.23
   2  -6   6  154.24   11.37
   2  -6   6  175.80   11.29
   2  -6   6  184.80   12.53
   2  -6   7    3.21    2.30
   2  -6   7    7.08    2.39
   2  -6   7    4.65    2.40
   2  -6   7    4.94    2.99
  -2  -6  -7    0.73    2.14
   2  -6   7    1.43    2.57
  -2  -6  -7    2.87    2.48
  -2   6  -7    2.31    1.99
   2  -6   7    0.48    1.77
   2  -6   7    1.94    2.32
   2  -6   8  326.76   16.19
   2  -6   8  357.90   16.89
  -2  -6  -8  325.60   16.87
  -2  -6  -8  316.46   16.56
  -2   6  -8  305.99   15.07
   2  -6   8  275.37   14.39
   2  -6   8  336.09   15.80
   2  -6   8  310.40   15.47
   2  -6   9  386.75   17.41
  -2  -6  -9  411.35   18.44
   2  -6   9  416.71   17.77
  -2  -6  -9  369.48   17.66
  -2   6  -9  378.71   16.20
   2  -6   9  395.62   17.15
   2  -6   9  366.32   15.97
  -2   6 -10  171.88    9.29
  -2  -6 -10  186.13    9.67
   2  -6  10  181.16    9.35
   2  -6  10  162.45    8.80
  -2  -6 -10  169.71    9.63
   2  -6  10  179.66    8.87
   2  -7  -6  551.59   21.70
  -2  -7   6  541.79   20.81
  -2  -7   6  542.17   21.23
   2  -7  -5  303.05   14.71
  -2  -7   5  323.32   14.50
  -2  -7   5  299.95   13.58
   2  -7  -4  208.76   11.95
  -2  -7   4  237.06   12.23
  -2  -7   4  210.15   11.54
   2  -7  -4  211.53   10.82
  -2  -7   4  206.52   11.31
   2  -7  -3   39.65    4.98
  -2  -7   3   49.08    5.45
   2  -7  -3   35.64    4.60
  -2  -7   3   34.42    4.62
  -2  -7   3   37.67    4.66
   2  -7  -2  294.61   15.05
   2  -7  -2  243.90   12.63
  -2  -7   2  293.30   14.86
   2  -7  -2  273.90   14.46
  -2  -7   2  271.12   13.92
   2  -7  -1  270.69   14.66
  -2  -7   1  268.89   14.45
   2  -7  -1  272.67   13.73
  -2  -7   1  235.66   12.97
   2  -7  -1  303.03   15.13
  -2  -7   1  266.25   14.54
   2  -7   0  262.93   14.25
  -2  -7   0  265.53   13.89
   2  -7   0  270.43   13.95
   2  -7   0  236.41   11.69
  -2  -7   0  240.38   12.21
  -2  -7  -1   16.15    3.71
   2  -7   1   13.45    3.35
   2  -7   1   11.83    3.14
  -2  -7  -1   11.01    2.87
  -2  -7  -1   13.75    3.49
   2  -7   1    7.36    2.49
   2  -7   1   10.02    2.95
  -2  -7  -2  447.36   19.55
   2  -7   2  457.52   19.62
   2  -7   2  446.59   19.57
  -2  -7  -2  436.90   17.82
   2  -7   2  433.92   19.30
  -2  -7  -2  407.61   18.66
   2  -7   2  409.45   18.14
   2  -7   3  427.03   17.75
  -2  -7  -3  391.99   16.72
   2  -7   3  395.64   17.18
   2  -7   3  377.98   17.42
  -2  -7  -3  373.33   17.33
   2  -7   4  222.63   11.74
   2  -7   4  227.55   11.48
   2  -7   4  228.17   12.08
  -2  -7  -4  217.22   11.99
   2  -7   4  222.23   11.86
   2  -7   5   -0.40    1.98
   2  -7   5    0.28    1.34
  -2  -7  -5    0.81    1.58
   2  -7   5    1.95    1.53
   2  -7   5    0.40    1.62
  -2  -7  -6  328.33   13.79
   2  -7   6  317.59   13.54
   3   0 -18  359.44   16.20
  -3   0  18  366.02   16.25
  -3   0  18  332.88   15.25
   3   0 -17    2.65    2.67
   3   0 -17   -0.93    1.72
  -3   0  17    0.60    1.74
   3   0 -16  377.03   19.23
  -3   0  16  383.75   20.02
   3   0 -16  347.19   19.67
   3   0 -16  359.54   20.13
   3   0 -15   -0.89    2.74
   3   0 -15   -1.99    2.76
   3   0 -15    3.88    3.23
   3   0 -14 1288.37   52.29
   3   0 -14 1238.17   51.55
  -3   0  14 1346.52   52.20
   3   0 -14 1269.97   63.33
   3   0 -14 1363.22   53.26
   3   0 -14 1127.49   60.50
  -3   0  14 1200.56   60.40
  -3   0  14 1318.32   63.31
   3   0 -14 1264.95   52.22
   3   0 -14 1258.13   63.28
   3   0 -13   -1.05    3.20
   3   0 -13    2.07    2.52
  -3   0  13    0.99    3.02
   3   0 -13    1.08    2.81
   3   0 -13    2.17    4.02
   3   0 -13    2.20    3.52
  -3   0  13   -2.12    4.38
   3   0 -13    2.09    3.35
  -3   0  13   -1.97    3.63
   3   0 -13    1.06    3.54
   3   0 -12  771.68   43.09
  -3   0  12  713.04   42.08
   3   0 -12  698.69   33.54
   3   0 -12  713.38   42.63
   3   0 -12  696.90   33.46
   3   0 -12  690.82   33.09
  -3   0  12  685.28   32.41
   3   0 -12  693.93   33.31
   3   0 -12  716.42   35.73
   3   0 -12  692.36   40.97
  -3   0  11   -1.85    3.42
   3   0 -11    1.82    3.37
   3   0 -11    2.81    3.12
   3   0 -11    3.84    3.55
   3   0 -11   -5.38    2.49
   3   0 -11    0.96    3.30
  -3   0  11    1.70    2.35
   3   0 -11   -1.87    2.99
   3   0 -11   -1.21    2.23
   3   0 -11    3.43    4.19
   3   0 -10  812.01   34.56
  -3   0  10  655.86   39.37
   3   0 -10  827.60   43.00
   3   0 -10  821.70   34.39
   3   0 -10  796.06   34.86
  -3   0  10  803.72   33.63
   3   0 -10  763.56   34.08
   3   0 -10  785.11   40.65
  -3   0   9   -0.65    2.17
   3   0  -9    0.72    2.00
   3   0  -9   -0.57    1.58
   3   0  -9    1.31    2.96
   3   0  -9    1.47    2.25
   3   0  -9    4.47    3.08
  -3   0   8 1224.78   49.70
   3   0  -8 1160.50   42.30
   3   0  -8 1096.67   40.57
   3   0  -8 1263.22   50.05
   3   0  -8 1119.48   40.39
   3   0  -8 1163.46   50.69
   3   0  -7    2.87    1.59
   3   0  -7    0.47    1.52
   3   0  -7   -1.88    2.61
   3   0  -7    0.36    1.14
   3   0  -7    1.08    2.81
  -3   0   7   -0.96    2.66
  -3   0   6  259.19   15.25
   3   0  -6  219.36   11.43
   3   0  -6  216.51   11.88
  -3   0   6  233.82   13.16
   3   0  -6  240.03   14.70
   3   0  -6  218.55   14.92
   3   0  -6  219.64   10.36
   3   0  -5    0.65    1.98
  -3   0   5    0.54    1.91
   3   0  -5    4.33    2.98
  -3   0   5   -0.66    1.92
  -3   0   4  125.19    8.63
  -3   0   4  106.25    7.79
   3   0  -4  125.36    8.57
   3   0  -4  118.39    8.75
   3   0  -3   -0.41    1.78
  -3   0   3   -0.40    1.79
   3   0  -3    2.07    2.10
  -3   0   3    0.82    1.81
   3   0  -2 1531.10   49.12
   3   0  -2 1491.82   50.94
  -3   0   2 1430.74   51.02
   3   0  -2 1559.85   50.53
  -3   0   2 1560.83   50.53
   3   0  -1    0.30    0.78
   3   0  -1    0.53    0.93
   3   0  -1    4.21    1.13
  -3   0   1    0.27    1.20
   3   0  -1    0.39    0.70
  -3   0   1    3.42    0.96
  -3   0   1    1.98    0.80
  -3   0   1   -0.34    0.86
  -3   0   1    0.95    0.79
  -3   0   0 5954.09  183.67
  -3   0   0 5838.63  184.92
   3   0   0 5769.02  184.87
   3   0   0 5625.91  185.26
   3   0   0 6131.48  183.38
   3   0   0 5749.23  184.54
  -3   0   0 5740.88  184.60
  -3   0   0 6129.67  183.39
  -3   0  -1   -0.28    1.22
   3   0   1    2.36    0.91
  -3   0  -1   -0.12    0.70
  -3   0  -1    0.29    0.79
   3   0   1    2.98    1.60
  -3   0  -1    0.37    0.94
   3   0   1   -0.42    1.12
   3   0   2 1562.50   51.49
  -3   0  -2 1614.99   51.49
  -3   0  -2 1629.04   51.11
  -3   0  -2 1485.70   48.75
   3   0   2 1658.35   50.56
  -3   0  -2 1528.37   51.75
   3   0   3    0.41    1.75
  -3   0  -3    0.40    1.66
  -3   0  -3    0.85    1.41
   3   0   3    0.88    0.89
  -3   0  -3   -0.36    1.67
   3   0   4 1842.14   66.11
  -3   0  -4 1915.81   66.39
  -3   0  -4 1904.82   66.43
  -3   0  -4 1916.45   63.86
  -3   0  -4 1969.24   64.86
  -3   0  -5   -2.02    2.33
   3   0   5    0.72    2.09
  -3   0  -5   -0.71    2.37
  -3   0  -5    0.45    1.49
  -3   0  -5    0.51    1.88
  -3   0  -6 1722.81   64.32
   3   0   6 1728.15   64.16
  -3   0  -6 1755.32   63.45
  -3   0  -6 1717.81   60.01
  -3   0  -6 1656.49   60.43
   3   0   7   -1.06    2.20
  -3   0  -7   -1.07    2.80
  -3   0  -7    3.68    2.82
  -3   0  -7    3.24    2.24
  -3   0  -7   -0.70    1.70
   3   0   8 1792.07   72.47
  -3   0  -8 1922.64   73.71
  -3   0  -8 1852.68   70.49
  -3   0  -8 1853.83   67.38
  -3   0  -8 1862.51   67.16
   3   0   9    3.54    2.53
  -3   0  -9    5.01    2.98
  -3   0  -9   -0.73    2.24
   3   0   9   -1.45    2.69
  -3   0  -9   -1.15    1.85
  -3   0  -9   -1.48    3.35
  -3   0  -9   -1.74    2.13
  -3   0  -9    1.43    2.19
  -3   0  -9    1.60    2.09
  -3   0  -9    1.73    1.79
  -3   0 -10  422.40   21.53
  -3   0 -10  413.43   22.95
   3   0  10  419.38   21.75
  -3   0 -10  427.02   22.13
  -3   0 -10  448.79   28.76
   3   0  10  452.70   28.95
  -3   0 -10  437.60   29.01
  -3   0 -10  388.88   24.44
  -3   0 -10  423.22   22.69
   3   0  10  423.92   25.14
  -3   0 -10  449.48   23.25
   3   0  10  388.99   27.07
  -3   0 -10  395.81   22.57
  -3   0 -11    0.83    2.75
  -3   0 -11   -1.05    3.35
   3   0  11   -0.88    2.56
  -3   0 -11   -1.26    2.84
  -3   0 -11   -1.79    2.34
   3   0  11    1.83    3.78
  -3   0 -11    1.88    3.88
  -3   0 -11    0.91    2.24
   3   0  11   -1.27    2.62
  -3   0 -11   -2.00    2.78
   3   0  11    1.74    3.21
  -3   0 -11    2.03    1.87
  -3   0 -12 1239.66   48.97
  -3   0 -12 1253.81   50.58
   3   0  12 1201.24   59.40
  -3   0 -12 1243.28   60.00
  -3   0 -12 1242.36   60.92
  -3   0 -12 1239.98   52.04
   3   0  12 1229.94   49.55
  -3   0 -12 1257.79   51.64
   3   0  12 1195.65   58.30
  -3   0 -13    0.82    2.00
  -3   0 -13    0.99    2.73
  -3   0 -13    1.95    3.12
  -3   0 -13    6.14    4.63
   3   0  13   -1.98    2.59
  -3   0 -13   -1.14    2.99
   3   0  13    0.90    2.63
   3   0  13    8.31    4.70
  -3   0 -13   -1.09    3.01
   3   0  13   -1.81    3.75
  -3   0 -14  122.56    9.98
  -3   0 -14  152.58   16.85
   3   0  14  117.22   15.02
   3   0  14  113.35   14.10
  -3   0 -14  125.84   11.31
   3   0  14  127.65   10.74
  -3   0 -14  144.59   12.99
   3   0  14  125.55   11.69
  -3   0 -14  121.13   11.66
  -3   0 -14  137.75   16.80
   3   0  14  123.24   14.47
  -3   0 -15    0.81    2.80
  -3   0 -15    4.86    3.24
   3   0  15    0.90    2.87
  -3   0 -15    2.73    3.03
  -3   0 -15    3.94    2.38
   3   0  16  696.99   30.15
   3   0  16  672.78   29.46
  -3   0 -16  647.90   28.17
  -3   0 -16  674.86   29.41
   3   0  17   -0.52    1.68
  -3   0 -17   -1.02    2.05
   3   0  17    0.55    1.90
  -3   0 -17   -0.42    1.76
   3   0  18  173.40    8.96
  -3   0 -18  175.91    8.55
   3   1 -18    2.74    1.58
  -3   1  18    2.49    1.72
  -3  -1  18    2.82    1.39
  -3  -1  18    3.06    1.58
   3  -1 -18    4.41    1.63
  -3   1  17   14.80    3.57
  -3  -1  17   26.58    4.14
   3   1 -17   21.37    4.12
   3   1 -17   19.49    3.23
  -3   1  17   19.31    3.26
   3  -1 -17   20.18    3.21
  -3  -1  17   22.44    3.95
  -3   1  17   28.49    3.82
  -3  -1  16   64.75    7.35
   3  -1 -16   69.87    7.34
  -3   1  16   60.67    7.71
   3   1 -16   57.87    6.57
  -3  -1  16   71.86    7.60
  -3   1  16   75.51    7.25
   3   1 -16   75.37    8.04
   3   1 -16   69.89    7.65
   3  -1 -16   62.64    7.33
  -3  -1  15 1005.03   41.51
  -3   1  15  950.66   41.90
   3  -1 -15  945.98   40.59
   3   1 -15 1038.04   41.12
  -3  -1  15  973.91   39.19
   3   1 -15  982.33   40.69
  -3  -1  15 1025.74   41.77
  -3   1  15  989.70   40.21
   3   1 -15  993.55   41.76
   3  -1 -15  971.97   41.86
   3   1 -15  900.77   40.73
  -3  -1  14   82.39   13.31
   3   1 -14   83.97   13.71
  -3   1  14   91.33   13.95
  -3  -1  14   85.58   13.02
   3  -1 -14   66.92   12.31
   3   1 -14   73.58   12.90
   3   1 -14   95.83   10.32
   3  -1 -14   75.01    9.16
  -3  -1  14  118.68   15.81
  -3  -1  14   88.67    9.02
   3  -1 -14   79.66    9.35
   3   1 -14   82.86    9.43
  -3   1  14   81.16    9.58
   3   1 -14   67.52    8.48
  -3   1  14   63.63    8.01
  -3  -1  14   91.45    9.67
   3   1 -14   78.73    9.54
   3  -1 -14   89.16   14.13
  -3  -1  14   73.59    8.86
   3   1 -14   60.80    9.80
  -3  -1  13   81.89   13.22
   3  -1 -13   66.02    8.80
   3   1 -13   58.16    8.09
   3  -1 -13   57.48   11.49
  -3   1  13   71.22   12.63
   3   1 -13   63.72   11.85
  -3  -1  13   67.98   11.68
  -3  -1  13   46.73   10.60
   3   1 -13   71.16    8.69
  -3  -1  13   74.24    8.62
   3   1 -13   85.41    9.71
  -3  -1  13   62.77    8.42
   3  -1 -13   59.37    8.41
  -3   1  13   86.45   10.03
  -3   1  13   93.41    9.47
  -3  -1  13   69.62    8.65
   3   1 -13   73.72    9.21
   3   1 -13   64.81   10.33
  -3  -1  13   61.96    7.73
   3   1 -12   54.40    8.04
  -3  -1  12   53.33   10.84
  -3  -1  12   65.62   11.21
   3   1 -12   67.96   12.04
  -3   1  12   37.34    8.93
   3  -1 -12   65.96    8.54
   3  -1 -12   47.14   10.15
   3   1 -12   51.00    7.55
  -3  -1  12   61.79    7.75
   3   1 -12   45.49    7.52
   3  -1 -12   75.26    9.05
  -3  -1  12   62.84    8.11
  -3   1  12   50.15    7.00
  -3  -1  12   48.63    7.43
  -3   1  12   56.47    8.08
   3   1 -12   46.54    7.36
   3  -1 -12   47.98    7.80
  -3  -1  12   50.54    6.82
   3   1 -12   54.16   10.48
   3   1 -12   45.61    8.87
  -3  -1  11 2737.99  107.80
  -3  -1  11 2688.85  105.56
  -3   1  11 2591.94  106.67
   3  -1 -11 2710.99  107.51
   3   1 -11 2709.71   96.40
   3  -1 -11 2745.46  108.85
   3   1 -11 3010.54  110.55
   3  -1 -11 2579.53   96.04
   3  -1 -11 2732.88   97.07
   3   1 -11 2759.96   95.36
  -3  -1  11 2785.82   95.52
  -3  -1  11 2848.79   96.13
   3  -1 -11 2661.68   96.68
  -3  -1  11 2795.15   95.95
  -3   1  11 2669.60   94.41
   3   1 -11 2581.91   97.42
   3   1 -11 2749.40   96.43
   3  -1 -11 2562.30   96.11
   3   1 -11 2813.23  106.26
  -3  -1  11 2786.87   94.96
   3  -1 -11 2706.72  105.71
   3   1 -11 2714.28  102.88
  -3  -1  10   21.86    5.98
   3  -1 -10   23.05    6.78
   3   1 -10   19.50    4.15
   3   1 -10   17.27    4.26
   3  -1 -10   35.41    7.81
   3  -1 -10   20.89    4.86
  -3   1  10   20.50    6.72
   3   1 -10   19.46    6.36
  -3  -1  10   15.14    3.94
   3  -1 -10   20.17    4.89
   3   1 -10   23.63    4.81
   3  -1 -10   17.90    4.56
  -3  -1  10   11.17    3.73
  -3   1  10   20.78    4.33
   3   1 -10   14.15    3.96
   3   1 -10   22.27    5.48
   3  -1 -10   17.67    4.65
   3  -1 -10   27.16    6.71
  -3  -1  10   20.47    4.54
  -3  -1  10   15.82    3.85
   3   1 -10   12.17    4.71
   3   1 -10   27.25    6.58
  -3  -1   9   78.87    7.86
  -3  -1   9  102.14    8.91
   3  -1  -9   81.11    8.65
   3  -1  -9   94.92    9.12
   3   1  -9   98.83    9.98
   3  -1  -9  100.08    9.22
   3   1  -9   80.15    8.18
  -3  -1   9   87.60    8.60
  -3  -1   9   89.45    8.29
   3  -1  -9   76.91   10.39
   3   1  -9   81.81   10.51
   3   1  -9  124.71   13.73
   3  -1  -9   94.08   11.79
  -3   1   9   77.97   10.39
   3   1  -9  123.10    9.84
   3  -1  -9  112.87   13.16
   3  -1  -9  102.31    9.01
  -3  -1   9   85.38   11.16
   3  -1  -8   -1.31    2.42
   3   1  -8    0.90    2.35
  -3  -1   8   -0.68    1.78
  -3   1   8    2.99    2.49
   3   1  -8    4.53    3.31
   3  -1  -8    1.11    2.05
   3   1  -8    1.35    3.06
   3  -1  -8    8.81    3.68
   3  -1  -8    2.65    2.99
  -3   1   8    1.14    2.99
  -3  -1   8    2.40    3.50
  -3   1   7 2777.45   95.56
   3   1  -7 2788.00   93.46
   3  -1  -7 2583.55   96.42
   3  -1  -7 2531.27   84.90
  -3   1   7 2771.36   91.79
   3   1  -7 2731.56   95.13
   3  -1  -7 2714.03   94.68
  -3  -1   7 2732.89   89.64
   3  -1  -7 2636.34   95.86
  -3  -1   7 2783.99   96.25
   3  -1  -7 2834.42   97.43
   3   1  -7 2451.64   95.90
   3  -1  -6    2.58    1.33
   3  -1  -6    0.93    2.27
   3   1  -6    2.89    2.31
   3   1  -6    3.23    2.99
   3  -1  -6    2.32    2.37
  -3   1   6    4.47    2.28
  -3  -1   6    2.18    1.66
  -3  -1   6    4.40    3.15
   3  -1  -6   -0.92    2.69
   3   1  -6    0.97    2.69
   3  -1  -6    0.88    2.29
  -3   1   6    0.82    2.15
  -3   1   5   60.24    6.37
   3  -1  -5   29.58    3.55
   3  -1  -5   28.35    4.90
  -3   1   5   31.07    4.62
   3   1  -5   49.57    5.82
  -3  -1   5   29.83    3.31
   3  -1  -5   27.69    4.42
   3  -1  -5   35.94    5.36
  -3  -1   5   18.57    4.40
   3   1  -5   42.48    6.00
   3  -1  -5   30.61    4.89
  -3   1   4  548.94   23.38
   3  -1  -4  547.07   24.03
   3  -1  -4  548.36   21.22
  -3   1   4  512.82   22.41
   3   1  -4  555.14   23.33
  -3  -1   4  533.65   18.93
   3  -1  -4  544.29   22.78
   3   1  -4  508.52   23.95
  -3  -1   4  555.30   23.98
   3  -1  -4  556.24   23.90
   3  -1  -4  508.02   23.06
  -3  -1   3 9082.05  298.82
  -3   1   3 9702.52  298.57
   3  -1  -3 9392.99  297.08
   3  -1  -3 9509.94  297.48
  -3   1   3 9420.49  298.02
   3   1  -3 9187.02  298.05
   3   1  -3 9570.40  299.17
  -3  -1   3 9999.00  299.46
   3  -1  -3 9400.48  298.16
  -3  -1   3 9957.31  299.33
  -3  -1   2   17.79    2.90
   3  -1  -2   14.63    2.60
  -3   1   2   14.12    2.61
   3  -1  -2   17.01    2.70
   3  -1  -2   15.36    3.17
  -3   1   2   15.43    1.77
   3  -1  -2   16.93    2.60
  -3   1   2   19.10    3.11
   3   1  -2   11.43    2.50
   3  -1  -2   17.66    2.70
  -3  -1   2   13.69    2.65
   3   1  -2   16.29    2.88
  -3  -1   2   15.65    2.91
  -3  -1   1  425.90   16.97
   3  -1  -1  428.24   16.73
   3  -1  -1  417.24   17.77
  -3   1   1  429.94   16.06
   3  -1  -1  406.52   15.74
  -3   1   1  445.91   16.70
  -3   1   1  407.51   17.24
   3  -1  -1  423.95   17.78
   3  -1  -1  436.24   16.74
  -3  -1   1  426.82   17.54
  -3  -1   1  433.61   16.90
   3  -1  -1  443.74   15.10
   3  -1   0   10.98    1.93
  -3  -1   0    8.95    1.91
  -3  -1   0   11.07    1.35
  -3   1   0    7.69    2.04
  -3   1   0    9.06    2.03
   3  -1   0    9.31    1.34
  -3  -1   0   15.06    2.15
   3  -1   0   11.66    1.91
  -3  -1  -1 2636.37   82.09
   3  -1   1 2567.74   82.08
  -3  -1  -1 2478.60   80.15
  -3   1  -1 2521.84   82.84
  -3   1  -1 2567.93   82.70
  -3   1  -1 2471.81   82.14
  -3  -1  -1 2574.00   81.81
   3  -1   2   64.57    5.25
  -3  -1  -2   62.36    5.04
   3  -1   2   68.47    5.54
   3  -1   2   59.39    5.41
  -3   1  -2   86.34    6.24
  -3  -1  -2   64.76    4.44
  -3   1  -2   59.62    5.23
   3  -1   2   59.99    5.58
  -3  -1  -2   60.28    4.76
  -3   1  -2   65.56    5.47
   3  -1   2   55.54    4.91
   3  -1   2   62.84    4.06
   3  -1   3   30.85    4.19
   3  -1   3   26.51    3.25
  -3  -1  -3   25.54    3.62
  -3  -1  -3   24.47    3.90
  -3   1  -3   19.43    3.51
   3   1   3   25.21    3.61
   3  -1   3   19.85    3.43
   3  -1   3   25.33    3.97
   3  -1   3   23.56    3.79
   3  -1   3   22.90    3.38
   3   1   4  122.91    8.92
  -3  -1  -4  103.50    8.28
  -3  -1  -4  112.05    8.40
   3  -1   4  119.03    8.91
  -3   1  -4  121.24    9.48
   3  -1   4  135.36    9.54
  -3  -1  -4  112.65    4.96
   3   1   4  106.03    5.09
   3  -1   4  126.62    8.71
   3  -1   5 4015.05  132.53
  -3   1  -5 3920.65  133.09
  -3  -1  -5 3859.30  131.18
  -3  -1  -5 3985.57  131.34
  -3  -1  -5 4109.43  132.20
   3   1   5 3947.52  132.07
  -3   1  -5 4025.61  131.35
  -3  -1  -5 3961.61  124.31
   3  -1   5 4007.86  132.29
  -3   1  -5 4162.01  131.91
   3  -1   5 3669.66  129.81
   3   1   6   52.80    7.14
   3  -1   6   34.06    6.09
  -3  -1  -6   39.18    6.24
  -3   1  -6   31.96    5.93
  -3  -1  -6   49.20    6.65
  -3  -1  -6   32.42    5.57
  -3  -1  -6   31.03    3.07
   3  -1   6   31.05    5.60
  -3   1  -6   38.95    5.81
  -3   1  -6   32.71    5.75
   3  -1   6   33.13    5.16
  -3  -1  -7   18.43    4.71
   3   1   7   10.04    4.01
  -3   1  -7   15.36    4.90
  -3  -1  -7   11.36    4.06
  -3  -1  -7    9.82    3.61
   3  -1   7   18.03    5.01
  -3   1  -7   20.63    4.76
   3  -1   7    7.12    3.12
  -3  -1  -7   11.28    2.09
   3  -1   7   12.40    4.18
  -3   1  -7    9.96    3.47
  -3   1  -8   26.57    4.66
  -3  -1  -8   22.73    4.86
   3  -1   8   21.10    5.61
  -3  -1  -8   18.06    5.36
   3   1   8   19.74    5.60
  -3   1  -8   11.01    5.42
  -3   1  -8   33.15    6.40
  -3  -1  -8   18.43    5.35
  -3   1  -8   21.16    4.30
   3  -1   8   27.80    5.10
  -3   1  -8   11.69    4.20
  -3   1  -8    9.38    3.65
   3  -1   8    9.50    4.42
  -3  -1  -9 1829.60   67.46
   3  -1   9 1953.11   67.88
  -3   1  -9 1962.58   70.03
  -3  -1  -9 1879.56   70.01
   3  -1   9 1884.51   69.29
   3   1   9 1812.96   76.57
   3  -1   9 1948.12   77.64
  -3  -1  -9 1939.73   68.62
  -3  -1  -9 2059.82   77.83
  -3  -1  -9 1885.28   77.19
  -3   1  -9 1917.85   78.46
  -3   1  -9 1876.73   68.72
  -3   1  -9 1999.16   75.90
  -3   1  -9 1920.15   73.75
   3  -1   9 1831.34   70.15
  -3   1  -9 1897.04   67.45
  -3  -1  -9 1794.81   68.61
  -3   1  -9 1886.23   73.38
   3  -1   9 1952.65   68.25
   3  -1   9 1925.70   75.65
   3  -1  10   46.23    6.27
  -3  -1 -10   59.66    6.81
  -3   1 -10   58.51   10.20
  -3   1 -10   41.52    6.41
   3  -1  10   56.32    9.26
  -3  -1 -10   53.98    6.86
  -3  -1 -10   44.23    8.81
   3   1  10   58.59   10.05
   3  -1  10   46.03    9.03
  -3   1 -10   51.21    8.84
  -3  -1 -10   45.47    5.81
  -3   1 -10   48.54    7.24
   3  -1  10   49.59    6.99
  -3  -1 -10   38.47    6.48
  -3   1 -10   37.90    5.54
  -3  -1 -10   36.75    8.53
   3  -1  10   55.58    7.37
  -3   1 -10   48.47    6.31
  -3  -1 -10   52.63    7.26
  -3   1 -10   41.12    7.36
   3  -1  10   50.37    6.66
   3  -1  10   48.77    8.54
  -3   1 -10   39.33    7.51
   3  -1  11  275.71   23.33
  -3  -1 -11  283.75   16.61
  -3   1 -11  282.11   17.81
  -3  -1 -11  249.97   16.89
   3   1  11  262.93   22.90
   3  -1  11  300.34   24.21
  -3  -1 -11  252.43   22.04
  -3   1 -11  259.08   20.40
  -3   1 -11  289.00   24.02
   3  -1  11  275.26   21.83
   3  -1  11  300.79   18.49
  -3  -1 -11  258.60   15.41
  -3   1 -11  260.40   15.68
  -3   1 -11  274.73   18.30
  -3  -1 -11  287.24   18.82
   3  -1  11  254.27   16.93
  -3  -1 -11  244.27   17.12
  -3   1 -11  265.18   20.00
  -3  -1 -11  256.92   23.05
  -3   1 -11  242.15   19.74
   3  -1  11  311.78   22.56
   3  -1  11  228.68   15.73
  -3  -1 -12    1.61    2.35
   3  -1  12    1.99    3.18
  -3   1 -12    2.95    3.52
   3   1  12    6.00    4.13
  -3  -1 -12   -1.93    3.09
  -3  -1 -12    0.98    2.87
  -3   1 -12    2.85    3.23
   3  -1  12   -1.97    3.14
  -3   1 -12    2.04    3.27
   3  -1  12   -1.66    3.07
  -3  -1 -12    0.73    2.01
   3  -1  12   -1.05    3.06
  -3   1 -12   -1.10    3.06
   3  -1  12    1.00    2.93
  -3  -1 -12    1.05    3.51
   3   1  12   -1.58    3.87
  -3  -1 -12    8.19    4.63
   3   1  12    4.05    4.18
  -3   1 -12   -2.88    2.98
   3  -1  12   -0.86    2.74
   3  -1  12   -1.60    2.56
   3  -1  13 1069.33   54.40
  -3   1 -13 1066.46   43.15
  -3  -1 -13 1059.66   41.75
  -3  -1 -13  969.13   52.41
   3  -1  13  963.56   49.53
  -3   1 -13 1089.79   44.72
  -3   1 -13  977.73   52.40
   3  -1  13 1054.49   54.04
  -3   1 -13 1033.04   54.45
  -3  -1 -13 1090.97   44.75
   3   1  13 1062.39   54.48
   3  -1  13 1039.38   44.71
  -3   1 -13 1009.14   45.22
   3   1  13 1094.75   44.99
  -3  -1 -13 1032.78   44.83
  -3  -1 -13 1052.53   54.60
   3  -1  13 1062.92   42.41
   3   1  13 1023.29   54.04
  -3  -1 -14   28.25    4.46
  -3   1 -14   18.36    4.25
  -3  -1 -14   21.17    5.09
  -3   1 -14   30.02    5.62
   3  -1  14   32.27    5.86
  -3   1 -14   24.11    5.70
   3   1  14   24.71    5.46
  -3  -1 -14   19.69    4.95
   3   1  14   26.15    7.36
  -3  -1 -15  182.02   12.85
  -3   1 -15  171.54   12.53
  -3   1 -15  192.77   14.11
   3  -1  15  192.00   13.07
   3  -1  15  172.75   12.80
   3   1  15  188.12   13.26
  -3  -1 -15  182.48   13.22
  -3   1 -15  175.89   11.30
  -3   1 -16    5.79    2.92
   3  -1  16    2.18    2.02
   3   1  16    5.86    2.63
  -3  -1 -16    5.21    2.63
  -3   1 -16    5.71    2.96
   3  -1  16   14.72    3.70
   3   1  16    8.30    3.28
  -3  -1 -16    9.04    3.01
  -3   1 -16   11.85    3.15
   3   1  17  778.69   30.85
   3  -1  17  809.52   29.53
  -3  -1 -17  821.63   30.21
   3   1  17  780.42   29.76
  -3  -1 -17  749.55   28.86
  -3   1 -17  775.25   28.89
  -3  -1 -17  761.38   29.39
  -3   1 -17  806.50   30.64
  -3  -2  18  195.95    8.93
  -3  -2  17    7.77    1.88
   3  -2 -17    8.48    1.91
   3   2 -17    7.12    1.64
   3  -2 -17    8.61    2.26
  -3  -2  17   10.68    2.59
  -3   2  17    7.88    2.51
   3   2 -17    9.80    2.60
   3  -2 -17   11.00    2.49
  -3  -2  16  186.63   11.37
   3   2 -16  212.98   12.42
  -3   2  16  231.15   13.73
   3  -2 -16  218.38   12.74
  -3  -2  16  225.60   12.91
   3  -2 -16  229.57   13.37
  -3  -2  16  237.59   13.64
   3   2 -16  238.37   13.80
   3  -2 -16  221.99   14.02
   3  -2 -16  239.77   14.26
   3   2 -16  212.56   13.39
   3   2 -15   43.70    6.02
  -3  -2  15   45.51    6.35
   3   2 -15   34.73    5.17
   3  -2 -15   36.92    5.89
  -3   2  15   41.18    4.94
  -3  -2  15   55.76    7.00
   3  -2 -15   39.99    6.47
  -3   2  15   34.79    5.96
   3   2 -15   43.49    6.55
  -3  -2  15   49.76    5.93
   3  -2 -15   54.28    7.19
   3   2 -15   40.06    6.24
  -3  -2  14  259.40   24.32
  -3   2  14  276.93   24.89
   3  -2 -14  320.93   19.42
   3   2 -14  288.98   18.44
  -3  -2  14  283.01   16.85
   3   2 -14  297.84   17.18
  -3   2  14  295.65   18.55
   3  -2 -14  270.20   17.90
   3   2 -14  307.98   18.43
  -3  -2  14  278.47   17.98
  -3   2  14  311.96   16.51
  -3  -2  14  313.68   18.50
   3   2 -14  281.21   18.00
   3  -2 -14  263.12   18.29
  -3  -2  14  287.08   17.64
  -3  -2  13    6.48    4.89
  -3   2  13    2.20    4.06
  -3  -2  13    1.88    3.01
   3  -2 -13    4.30    4.44
   3  -2 -13    5.45    3.90
   3   2 -13    2.19    3.51
   3   2 -13    1.05    2.56
  -3  -2  13    2.07    3.17
   3   2 -13    3.09    3.01
   3  -2 -13    1.06    2.78
   3   2 -13    4.24    3.14
  -3  -2  13   -0.97    2.55
  -3   2  13    1.50    2.31
   3  -2 -13   -2.21    2.88
  -3  -2  13    5.99    3.26
   3  -2 -13    1.11    3.25
  -3   2  13    4.10    3.54
   3   2 -13    1.02    2.81
  -3  -2  13    1.95    2.70
   3   2 -13    7.10    4.02
  -3  -2  12  714.15   44.45
   3   2 -12  760.26   45.66
  -3   2  12  755.30   45.67
   3  -2 -12  749.69   45.09
  -3  -2  12  772.69   43.76
  -3  -2  12  776.48   45.65
  -3  -2  12  637.68   41.76
   3  -2 -12  752.34   36.43
   3   2 -12  799.97   36.51
   3   2 -12  804.60   34.63
  -3  -2  12  862.32   37.37
   3  -2 -12  789.55   36.71
  -3   2  12  752.94   35.62
  -3  -2  12  780.87   34.48
  -3   2  12  739.47   32.84
  -3  -2  12  803.08   35.79
   3  -2 -12  792.34   46.47
   3  -2 -12  841.38   37.93
   3   2 -12  730.18   39.54
   3   2 -12  826.82   36.56
  -3  -2  12  850.29   36.63
   3   2 -12  833.63   43.90
  -3  -2  11    0.93    2.71
  -3  -2  11   -2.09    2.73
   3   2 -11   -1.02    2.48
  -3  -2  11   -2.06    3.29
   3   2 -11    2.10    3.88
  -3  -2  11    3.67    3.39
  -3   2  11    2.08    3.84
   3  -2 -11   -2.03    3.25
   3  -2 -11    3.12    3.04
   3  -2 -11    1.05    3.08
  -3  -2  11    4.08    2.98
   3   2 -11    3.29    3.04
  -3  -2  11    4.63    3.08
  -3   2  11   -0.72    2.01
   3   2 -11    1.51    4.63
   3  -2 -11    2.10    3.87
   3   2 -11    0.96    3.21
   3  -2 -11   -1.07    2.60
  -3  -2  11   -0.83    2.41
  -3   2  11    1.92    2.66
  -3  -2  11   -0.97    2.54
   3   2 -11   -1.65    2.16
   3   2 -11   -1.75    3.61
  -3  -2  10 1025.30   44.48
  -3  -2  10  981.07   53.98
  -3   2  10 1146.71   52.71
  -3   2  10 1002.69   53.64
   3  -2 -10 1063.38   54.22
   3   2 -10 1232.35   57.75
   3  -2 -10 1098.76   46.29
  -3  -2  10 1100.15   53.92
  -3  -2  10 1110.12   44.38
  -3  -2  10 1208.15   47.18
   3  -2 -10 1137.26   46.89
   3   2 -10 1131.34   44.30
  -3  -2  10 1186.08   45.77
   3  -2 -10 1230.88   57.77
   3   2 -10 1135.05   45.92
   3   2 -10 1133.68   51.96
   3  -2 -10 1105.49   46.68
  -3  -2  10 1134.82   46.13
   3   2 -10 1147.59   52.31
   3   2 -10 1222.52   54.46
  -3   2   9  154.93   15.15
   3  -2  -9  181.72   17.52
   3  -2  -9  163.13   12.82
   3   2  -9  165.01   17.34
  -3  -2   9  182.02   17.16
  -3  -2   9  174.60   13.13
  -3  -2   9  194.58   12.39
   3  -2  -9  184.02   13.63
  -3  -2   9  180.90   12.63
   3  -2  -9  176.58   17.63
   3  -2  -9  172.38   13.11
   3   2  -9  193.86   16.73
   3   2  -9  172.85   12.51
   3  -2  -9  179.67   15.56
   3   2  -9  194.36   16.30
  -3  -2   9  183.93   13.11
  -3   2   8  861.32   39.66
  -3  -2   8  784.76   39.91
   3  -2  -8  830.22   41.03
   3   2  -8  807.45   41.93
   3  -2  -8  777.97   33.89
   3  -2  -8  752.02   34.10
  -3  -2   8  860.56   35.05
  -3  -2   8  776.94   33.17
   3  -2  -8  802.75   41.34
   3   2  -8  891.29   40.54
   3  -2  -8  826.30   34.68
   3   2  -8  777.96   33.21
  -3   2   8  854.10   36.39
   3  -2  -8  772.56   37.30
  -3  -2   8  847.23   34.51
   3   2  -8  822.60   38.34
  -3   2   7   68.41    8.80
   3   2  -7   66.04    9.04
  -3   2   7   68.54    7.98
   3   2  -7   66.81    8.23
   3  -2  -7   71.74    8.23
   3  -2  -7   85.56   10.24
  -3  -2   7   84.90   10.22
   3   2  -7   88.37   10.82
  -3   2   6 2390.47   85.06
   3   2  -6 2351.05   86.32
   3  -2  -6 2289.77   82.14
  -3   2   6 2297.32   82.93
   3   2  -6 2388.73   83.50
   3   2  -6 2448.19   88.23
   3  -2  -6 2366.12   86.79
  -3  -2   6 2344.45   86.42
  -3  -2   6 2350.87   87.15
  -3   2   5  346.24   18.84
   3  -2  -5  325.16   16.24
   3   2  -5  319.97   17.38
  -3   2   5  339.48   18.16
   3  -2  -5  334.97   16.71
  -3  -2   5  346.97   20.22
   3   2  -5  337.75   20.29
   3  -2  -5  293.92   18.60
  -3  -2   5  369.43   20.43
  -3   2   4 2297.13   80.63
   3  -2  -4 2284.20   78.85
   3   2  -4 2393.93   79.16
  -3   2   4 2302.98   80.66
   3  -2  -4 2322.51   77.18
  -3  -2   4 2267.75   81.79
   3  -2  -4 2228.47   81.39
   3   2  -4 2382.02   83.04
  -3  -2   4 2333.33   82.57
  -3   2   3  583.43   24.92
   3  -2  -3  584.72   25.59
  -3   2   3  534.15   19.70
   3  -2  -3  575.11   24.38
   3   2  -3  560.30   22.90
   3  -2  -3  558.44   21.09
  -3   2   3  573.43   25.19
  -3  -2   3  547.22   25.88
  -3  -2   3  583.83   25.90
   3  -2  -3  533.29   24.84
   3   2  -3  568.83   25.99
  -3   2   2 1600.88   55.72
   3  -2  -2 1712.37   56.60
  -3  -2   2 1523.95   55.79
  -3  -2   2 1583.37   56.51
   3  -2  -2 1569.70   55.88
  -3   2   2 1570.29   52.08
   3  -2  -2 1522.37   50.04
  -3   2   2 1556.26   55.95
   3   2  -2 1567.87   52.92
  -3   2   2 1502.11   52.83
   3  -2  -2 1516.60   55.52
  -3  -2   2 1535.06   56.56
   3  -2  -1  390.32   17.99
  -3  -2   1  356.50   17.75
  -3  -2   1  369.94   17.72
  -3   2   1  374.56   16.16
   3   2  -1  369.84   15.15
   3  -2  -1  339.97   17.81
  -3   2   1  377.78   18.09
  -3   2   1  343.55   15.94
  -3  -2   1  391.91   18.56
   3  -2  -1  356.33   15.78
   3  -2  -1  358.38   17.46
  -3  -2   1  365.38   17.65
   3  -2   0 1323.36   50.19
  -3  -2   0 1396.92   50.23
  -3  -2   0 1366.59   50.43
   3  -2   0 1411.28   46.41
  -3  -2   0 1439.53   48.21
  -3   2   0 1379.48   49.52
   3  -2   0 1416.69   51.41
   3  -2   0 1473.09   51.79
  -3   2   0 1422.09   49.33
   3  -2   0 1392.70   48.20
  -3  -2   0 1351.77   50.37
   3  -2   0 1440.99   50.62
  -3  -2   0 1373.21   50.87
   3  -2   1   44.61    3.40
  -3  -2  -1   33.31    4.69
   3   2   1   42.00    3.13
   3  -2   1   49.54    5.57
  -3  -2  -1   48.09    4.37
  -3   2  -1   36.73    4.89
   3  -2   1   44.30    5.39
   3  -2   1   43.41    5.54
   3  -2   1   38.72    5.34
  -3   2  -1   46.60    5.02
   3   2   1   39.23    3.04
   3  -2   1   50.57    4.76
  -3  -2  -1   41.37    5.18
   3  -2   1   49.04    5.47
  -3  -2  -1   46.52    5.13
  -3  -2  -2  428.59   20.19
   3  -2   2  445.18   16.63
   3  -2   2  414.09   20.13
   3   2   2  399.02   15.54
  -3  -2  -2  415.63   18.05
   3  -2   2  386.73   19.51
  -3   2  -2  419.07   20.45
   3  -2   2  434.39   20.95
   3  -2   2  445.53   20.56
  -3   2  -2  459.45   20.44
  -3  -2  -2  416.58   20.43
  -3  -2  -2  472.91   20.43
   3  -2   2  391.28   18.87
   3   2   3  512.20   19.59
   3  -2   3  520.11   24.56
  -3  -2  -3  570.07   24.85
   3  -2   3  497.57   23.22
  -3   2  -3  537.92   25.06
  -3  -2  -3  541.45   22.65
   3  -2   3  523.89   24.29
  -3   2  -3  504.62   24.09
  -3  -2  -3  561.13   24.50
  -3   2  -3  566.21   25.62
   3  -2   3  527.82   23.99
   3  -2   3  534.03   21.74
   3   2   4  920.26   34.42
   3  -2   4 1032.68   41.25
  -3   2  -4  988.80   40.81
  -3  -2  -4  963.18   38.01
   3  -2   4  965.25   37.98
  -3   2  -4  979.03   40.05
   3  -2   4  986.96   39.84
   3   2   4 1008.41   36.15
  -3  -2  -4  963.13   39.28
  -3   2  -4  966.80   40.86
   3  -2   4 1006.30   37.23
   3   2   5   65.35    5.81
   3  -2   5   72.67    8.54
  -3  -2  -5   59.98    7.09
   3  -2   5   63.38    6.73
  -3   2  -5   60.65    7.60
   3  -2   5   70.14    7.90
   3   2   5   63.49    5.47
  -3  -2  -5   72.93    8.02
  -3   2  -5   61.88    8.27
   3   2   5   39.29    6.60
   3  -2   5   62.41    6.70
   3  -2   6  938.44   42.63
   3  -2   6 1008.89   39.63
  -3  -2  -6  972.03   41.72
  -3   2  -6  988.79   43.82
   3   2   6  961.56   42.29
  -3  -2  -6  961.44   40.71
   3  -2   6  875.68   37.08
   3  -2   6  860.21   39.79
   3  -2   7  393.41   25.35
   3  -2   7  417.09   20.03
   3  -2   7  405.53   25.32
   3   2   7  466.37   26.65
   3  -2   7  446.32   23.43
  -3   2  -7  416.63   26.37
  -3  -2  -7  438.81   25.16
  -3   2  -7  424.63   20.89
   3  -2   7  366.97   19.82
  -3   2  -7  413.12   25.19
  -3  -2  -7  385.87   23.74
   3  -2   7  397.98   23.44
   3  -2   7  413.19   20.55
  -3  -2  -8 2280.06   79.48
   3  -2   8 2305.36   80.14
   3  -2   8 2486.54   91.30
  -3  -2  -8 2335.52   80.26
   3   2   8 2286.01   89.39
  -3  -2  -8 2374.58   88.62
  -3   2  -8 2310.31   90.86
   3  -2   8 2321.29   85.40
   3  -2   8 2280.55   89.83
  -3  -2  -8 2267.29   78.73
   3  -2   8 2247.36   81.62
  -3  -2  -8 2226.79   81.36
  -3   2  -8 2346.67   81.43
  -3  -2  -8 2225.49   78.30
   3  -2   8 2199.25   79.21
  -3  -2  -8 2313.90   87.92
  -3  -2  -8 2173.82   79.69
   3  -2   8 2332.24   79.22
   3  -2   8 2325.17   79.72
  -3   2  -8 2385.10   88.92
  -3   2  -8 2328.75   88.15
   3  -2   8 2328.51   81.07
   3  -2   8 2145.13   84.99
  -3  -2  -9    6.60    3.04
   3  -2   9    4.80    2.57
   3  -2   9    3.43    3.55
  -3  -2  -9    6.56    2.94
  -3   2  -9    5.34    4.93
   3  -2   9   11.58    4.29
   3  -2   9    1.70    3.15
  -3  -2  -9    4.76    3.28
   3   2   9   10.29    5.01
   3  -2   9   10.54    3.97
  -3   2  -9    8.15    3.45
  -3  -2  -9    8.53    3.40
  -3  -2  -9    5.51    2.85
   3  -2   9    7.75    2.96
  -3  -2  -9   10.74    3.97
  -3   2  -9    3.07    4.48
  -3  -2  -9    7.77    4.54
  -3   2  -9    3.71    2.72
   3  -2   9   11.57    4.60
  -3   2  -9    7.49    4.16
   3  -2   9    8.76    3.44
   3  -2  10  622.43   28.87
   3  -2  10  643.09   37.94
  -3  -2 -10  597.01   27.65
  -3   2 -10  613.19   35.55
   3  -2  10  545.58   32.12
   3   2  10  593.86   36.72
   3  -2  10  555.11   35.85
  -3  -2 -10  579.36   28.70
  -3   2 -10  574.77   36.94
  -3  -2 -10  578.29   35.44
  -3  -2 -10  578.47   26.90
   3  -2  10  638.21   30.67
  -3   2 -10  611.97   29.97
  -3  -2 -10  612.95   30.45
   3  -2  10  593.27   28.31
  -3   2 -10  608.29   29.96
  -3   2 -10  604.26   35.17
  -3  -2 -10  630.43   36.42
  -3  -2 -10  606.61   29.05
  -3   2 -10  584.74   34.75
   3  -2  10  560.46   31.98
   3  -2  10  632.93   29.73
   3  -2  11   91.77   13.73
  -3  -2 -11   86.17    8.87
   3  -2  11  100.49    9.76
  -3  -2 -11   93.34   13.48
  -3   2 -11   96.46   13.21
  -3  -2 -11  100.25   10.34
  -3   2 -11   88.24   13.84
  -3   2 -11  101.93   10.38
   3   2  11   95.34   14.19
  -3   2 -11   83.52    9.85
   3  -2  11  115.60   11.52
  -3  -2 -11   89.70    8.69
   3  -2  11   80.65    9.00
  -3   2 -11   86.86    9.89
  -3  -2 -11  100.80   13.78
  -3   2 -11  107.73   13.68
  -3  -2 -11  102.23   10.44
  -3   2 -11   71.92   11.44
   3  -2  11  117.85   11.10
  -3  -2 -12  947.89   38.10
   3  -2  12  957.95   40.14
   3  -2  12  957.82   50.63
  -3   2 -12  909.15   46.19
  -3  -2 -12  960.62   40.96
   3   2  12  903.25   50.13
  -3  -2 -12  949.83   50.00
  -3   2 -12 1017.11   41.61
  -3   2 -12  929.60   50.63
  -3   2 -12  894.92   37.57
  -3  -2 -12  870.34   37.29
   3  -2  12 1005.28   42.74
  -3   2 -12  899.61   41.12
   3  -2  12  962.78   40.44
  -3   2 -12  868.68   45.85
  -3  -2 -12  872.17   48.25
  -3  -2 -12  863.95   40.05
  -3   2 -12  921.65   41.62
   3  -2  12  950.84   40.94
  -3   2 -12  986.22   48.30
   3  -2  13    1.94    4.00
  -3  -2 -13    1.92    2.81
  -3   2 -13    0.95    2.63
  -3   2 -13    3.99    3.68
   3   2  13    2.00    3.20
  -3  -2 -13    1.91    2.49
  -3   2 -13    1.04    2.87
   3  -2  13    1.08    3.32
   3  -2  13    0.93    2.72
   3   2  13   -0.88    2.43
  -3   2 -13    1.07    2.97
  -3  -2 -13    1.84    3.79
  -3  -2 -13   -0.96    2.80
   3  -2  13    1.62    2.36
  -3   2 -13    1.62    2.59
   3  -2  13    2.81    3.00
  -3   2 -14  230.69   14.46
  -3  -2 -14  265.22   16.18
  -3   2 -14  233.90   15.26
   3  -2  14  247.93   16.40
  -3   2 -14  222.32   15.62
   3  -2  14  215.17   13.90
   3   2  14  236.48   14.91
   3  -2  14  243.40   15.38
  -3   2 -14  242.27   16.26
  -3  -2 -14  213.94   14.80
   3  -2  14  229.01   14.81
  -3   2 -15   51.88    5.69
  -3  -2 -15   57.93    6.69
  -3   2 -15   61.00    6.69
  -3   2 -15   52.05    6.81
   3  -2  15   71.13    7.79
   3  -2  15   56.58    5.77
   3   2  15   50.62    5.96
   3  -2  15   55.15    6.51
   3   2  15   48.20    6.66
  -3   2 -15   57.46    7.17
  -3  -2 -15   48.11    6.04
   3  -2  15   54.27    5.97
  -3   2 -16  641.48   25.26
  -3  -2 -16  604.76   25.17
   3  -2  16  613.92   25.81
   3   2  16  646.42   26.61
  -3   2 -16  671.59   26.52
   3   2  16  658.26   24.63
   3  -2  16  653.13   25.81
  -3   2 -16  567.16   23.03
  -3   2 -16  574.58   26.08
   3   2  17    2.81    1.52
   3  -2  17   -0.61    1.16
  -3   3  17   10.38    2.20
   3  -3 -16   69.10    5.33
   3  -3 -16   69.29    6.37
   3  -3 -16   64.91    6.29
   3   3 -16   75.72    6.44
  -3  -3  16   74.61    6.44
   3   3 -16   61.56    4.97
   3  -3 -16   71.52    5.50
  -3   3  16   77.83    5.47
   3  -3 -16   69.96    5.96
  -3  -3  16   83.31    6.03
   3   3 -16   75.06    5.98
  -3  -3  16   58.03    4.54
   3  -3 -15 1212.48   45.46
   3   3 -15 1188.84   44.83
   3  -3 -15 1123.99   43.60
  -3   3  15 1168.37   42.48
   3   3 -15 1125.54   43.07
  -3  -3  15 1226.37   45.10
  -3  -3  15 1172.78   43.32
   3  -3 -15 1189.86   44.00
  -3   3  15 1110.20   42.38
   3   3 -15 1189.27   43.92
   3  -3 -15 1104.15   42.77
   3  -3 -14   52.58    6.58
   3  -3 -14   52.16    7.15
   3   3 -14   57.14    7.16
   3  -3 -14   73.51    8.01
  -3  -3  14   55.67    7.36
   3   3 -14   54.69    6.99
   3  -3 -14   67.10    7.47
  -3  -3  14   48.75    6.28
  -3   3  14   50.93    6.28
   3   3 -14   52.94    6.72
  -3  -3  14   43.65    6.61
   3  -3 -13    1.71    2.37
   3   3 -13    3.91    3.38
   3  -3 -13    2.05    2.68
   3  -3 -13    3.97    3.18
  -3  -3  13    1.02    2.66
   3  -3 -13    6.28    3.52
  -3  -3  13    5.84    3.45
   3   3 -13    9.83    3.96
  -3   3  13   -1.58    3.27
  -3  -3  13    7.79    3.60
  -3  -3  12  208.47   21.99
  -3   3  12  216.48   22.64
  -3  -3  12  190.28   20.49
   3  -3 -12  222.08   22.39
   3  -3 -12  258.20   17.44
   3   3 -12  226.04   16.24
   3   3 -12  202.76   21.53
  -3  -3  12  224.68   20.64
  -3  -3  12  215.38   16.10
  -3   3  12  220.73   14.84
   3  -3 -12  231.10   16.70
   3  -3 -12  227.63   15.77
  -3  -3  12  235.57   15.53
   3   3 -12  237.26   15.99
   3   3 -12  168.43   17.95
   3  -3 -12  219.68   22.10
   3   3 -12  204.21   20.44
  -3  -3  12  192.14   15.23
  -3  -3  11 1275.10   68.10
  -3   3  11 1481.87   71.06
  -3  -3  11 1439.17   67.07
   3  -3 -11 1419.52   69.54
   3  -3 -11 1447.81   59.38
  -3  -3  11 1520.48   70.03
   3   3 -11 1515.01   71.95
   3  -3 -11 1518.82   60.10
  -3  -3  11 1560.54   60.42
  -3   3  11 1509.66   56.97
   3  -3 -11 1505.22   58.61
  -3  -3  11 1527.01   57.75
   3  -3 -11 1494.51   70.64
   3  -3 -11 1449.57   59.63
   3   3 -11 1590.51   58.96
   3   3 -11 1374.52   65.71
  -3  -3  11 1538.20   59.70
  -3  -3  10   81.29    9.13
   3  -3 -10   75.45    9.41
  -3   3  10   72.73   10.65
  -3  -3  10   81.10   12.15
   3  -3 -10   85.02   13.48
   3   3 -10   82.70   13.39
  -3  -3  10   66.97   11.65
  -3   3  10   81.83    8.53
  -3  -3  10   73.01    9.52
   3  -3 -10   81.81    9.90
   3  -3 -10   83.07    9.11
  -3  -3  10   80.52    8.84
   3  -3 -10   81.77    9.67
   3  -3 -10   71.04   12.28
   3   3 -10   52.84   10.23
   3   3 -10   77.60    9.00
   3   3 -10   84.64   13.10
  -3  -3  10   73.05    9.10
  -3  -3   9   50.61    7.23
  -3  -3   9   48.07    9.86
   3  -3  -9   46.54    7.14
  -3  -3   9   52.74   10.00
   3  -3  -9   50.05   10.03
   3   3  -9   53.36   10.67
  -3   3   9   43.76    8.13
   3  -3  -9   53.56    7.95
  -3  -3   9   60.01    8.32
  -3  -3   9   45.20    6.06
   3  -3  -9   57.29    7.30
  -3  -3   9   49.29    6.76
   3  -3  -9   60.39    8.15
   3  -3  -9   48.67    9.81
   3   3  -9   50.69    6.98
   3   3  -9   54.75   10.05
   3   3  -9   67.34   11.22
  -3  -3   9   50.29    7.46
  -3  -3   8  347.21   19.36
  -3   3   8  373.96   23.84
   3   3  -8  408.34   28.23
  -3  -3   8  368.40   25.66
  -3  -3   8  354.66   26.45
   3  -3  -8  368.44   26.15
   3  -3  -8  334.07   19.79
   3  -3  -8  327.09   18.12
   3  -3  -8  337.26   20.28
  -3  -3   8  367.73   19.12
  -3  -3   8  353.40   18.41
   3  -3  -8  354.02   19.24
   3   3  -8  346.22   19.16
  -3  -3   8  336.49   19.81
   3  -3  -8  328.66   19.85
   3   3  -8  388.38   26.36
   3  -3  -8  363.60   26.59
  -3   3   8  302.75   21.04
   3   3  -8  334.47   24.77
  -3   3   7 1792.39   71.11
   3  -3  -7 1746.33   64.23
  -3  -3   7 1838.05   65.28
  -3  -3   7 1872.98   75.81
  -3  -3   7 1841.48   74.17
   3  -3  -7 1820.74   74.67
   3   3  -7 1865.24   77.07
   3  -3  -7 1823.32   66.16
  -3  -3   7 1824.48   66.97
   3  -3  -7 1719.97   64.28
   3  -3  -7 1734.74   66.33
   3  -3  -7 1810.44   64.88
  -3  -3   7 1777.94   64.25
  -3  -3   7 1823.18   66.59
   3  -3  -7 1876.71   75.70
  -3  -3   7 1675.01   62.97
  -3   3   7 1908.47   70.98
   3   3  -7 1779.15   66.92
   3   3  -7 1799.00   73.72
  -3  -3   7 1877.54   66.71
  -3  -3   6  450.84   21.12
   3  -3  -6  444.05   20.66
  -3   3   6  466.42   25.48
  -3  -3   6  450.75   26.22
  -3  -3   6  464.96   27.39
  -3  -3   6  381.91   26.23
   3  -3  -6  428.29   21.44
   3  -3  -6  471.21   27.74
   3   3  -6  402.14   27.37
   3  -3  -6  415.44   20.73
  -3  -3   6  423.95   22.16
   3  -3  -6  429.83   20.57
   3  -3  -6  435.52   27.09
   3   3  -6  394.03   26.33
  -3  -3   6  452.67   22.44
   3   3  -6  433.13   26.39
  -3  -3   6  435.82   21.87
  -3   3   6  435.81   24.90
  -3  -3   6  426.05   20.23
  -3  -3   5   17.10    4.86
  -3  -3   5   13.23    4.06
   3   3  -5   22.70    5.94
   3  -3  -5   26.74    6.36
  -3  -3   5   18.23    4.02
   3   3  -5   19.80    5.08
  -3   3   5    9.74    3.91
   3  -3  -5   21.16    5.30
  -3  -3   5   21.00    5.62
  -3  -3   5   13.40    4.67
   3  -3  -5   22.19    4.04
   3   3  -5   20.82    5.90
  -3   3   5   21.86    5.12
  -3  -3   5   18.80    3.96
  -3  -3   4   97.10   10.19
  -3   3   4   99.38    9.86
   3  -3  -4   98.99   10.85
   3   3  -4   79.89   10.41
  -3   3   4  108.91   10.67
   3   3  -4   96.74   10.19
   3   3  -4  116.56   12.24
  -3  -3   4   97.21   11.07
   3  -3  -4   97.68   10.55
  -3  -3   3 2742.05   98.27
   3  -3  -3 2841.12  100.31
  -3   3   3 2849.90   98.02
   3   3  -3 2696.64  100.67
   3  -3  -3 2712.66   99.60
  -3   3   3 2883.78   99.61
   3   3  -3 2827.23   97.78
   3  -3  -3 2804.80   99.58
  -3  -3   3 2739.16  100.45
  -3  -3   2  359.87   19.76
  -3   3   2  354.23   19.47
   3  -3  -2  329.44   19.92
  -3  -3   2  374.05   21.38
   3  -3  -2  328.53   20.09
  -3   3   2  336.77   16.48
   3   3  -2  368.91   18.84
  -3   3   2  312.30   16.06
  -3   3   2  350.35   20.31
   3  -3  -2  325.64   17.62
  -3  -3   2  319.72   20.16
   3  -3  -2  327.60   19.85
   3  -3  -1   69.19    8.25
  -3  -3   1   73.63    8.03
  -3  -3   1   86.69    9.20
   3  -3  -1   82.03    8.98
  -3   3   1   68.32    7.02
  -3   3   1   78.73    8.76
   3   3  -1   83.67    7.16
  -3   3   1   74.61    6.97
   3  -3  -1   62.88    7.85
  -3  -3   1   61.72    7.80
  -3  -3   1   77.33    8.63
   3  -3  -1   76.83    7.40
  -3  -3   0   39.28    6.30
   3  -3   0   45.07    4.64
   3  -3   0   60.34    7.63
  -3  -3   0   52.77    6.63
   3  -3   0   51.12    7.11
  -3   3   0   53.14    6.59
  -3   3   0   44.56    5.67
  -3   3   0   47.00    6.96
   3   3   0   48.46    4.92
   3  -3   0   47.96    5.86
  -3  -3   0   48.22    6.68
  -3  -3   0   33.57    5.98
   3  -3   0   45.04    6.81
   3  -3   1 2771.08   96.10
   3  -3   1 2666.11   88.60
  -3  -3  -1 2741.61   94.69
  -3  -3  -1 2645.12   95.75
   3   3   1 2592.86   88.18
  -3  -3  -1 2733.17   91.83
   3  -3   1 2702.00   95.40
  -3   3  -1 2664.17   94.43
  -3   3  -1 2751.23   93.43
  -3  -3  -1 2836.11   96.38
   3  -3   1 2719.84   96.06
  -3  -3  -1 2712.86   95.47
   3  -3   1 2705.90   92.63
   3  -3   2  303.05   14.38
   3  -3   2  303.77   19.28
  -3  -3  -2  336.74   19.80
  -3  -3  -2  308.06   18.62
  -3   3  -2  313.95   19.12
   3  -3   2  300.28   18.11
  -3  -3  -2  310.41   16.71
   3  -3   2  301.36   18.55
  -3   3  -2  296.05   18.01
   3  -3   2  306.14   17.60
  -3  -3  -2  350.11   19.96
  -3  -3  -2  333.63   19.93
  -3  -3  -3  329.98   20.42
   3  -3   3  312.12   15.23
   3  -3   3  339.76   20.79
  -3  -3  -3  352.38   18.22
   3  -3   3  334.53   18.82
  -3   3  -3  317.94   20.42
   3  -3   3  308.24   18.97
  -3   3  -3  324.62   19.65
  -3  -3  -3  318.54   19.74
  -3   3  -3  348.36   21.61
   3  -3   3  313.14   18.77
   3  -3   4   64.92    6.31
   3  -3   4   80.12    9.98
  -3   3  -4   79.12   10.06
  -3  -3  -4   70.44    9.04
   3  -3   4   73.79    8.94
  -3  -3  -4   73.15    7.94
  -3   3  -4   84.41   10.30
   3  -3   4   98.35    8.95
  -3   3  -4   67.02    8.62
   3   3   4   74.50    7.87
   3  -3   4   72.39    8.49
   3  -3   5 1296.87   54.62
  -3  -3  -5 1193.97   45.87
  -3  -3  -5 1251.62   45.81
   3  -3   5 1159.62   45.71
   3  -3   5 1231.49   46.34
   3  -3   5 1178.90   51.67
   3  -3   5 1291.86   47.03
  -3  -3  -5 1279.29   52.93
  -3  -3  -5 1264.06   46.25
  -3   3  -5 1267.78   54.92
   3  -3   5 1138.01   46.99
  -3   3  -5 1245.03   46.78
  -3  -3  -5 1217.80   45.82
  -3  -3  -5 1280.44   46.40
   3  -3   5 1226.81   47.52
  -3  -3  -5 1230.80   49.58
   3  -3   5 1250.00   47.25
  -3   3  -5 1182.58   53.27
   3  -3   5 1214.99   50.04
   3  -3   5 1191.65   46.71
  -3   3  -5 1220.61   52.89
   3   3   5 1214.95   47.65
  -3  -3  -6  282.24   16.30
   3  -3   6  279.51   16.82
   3  -3   6  339.45   17.70
   3  -3   6  300.11   22.20
  -3  -3  -6  289.00   15.89
  -3   3  -6  307.63   23.05
  -3  -3  -6  320.29   21.95
  -3  -3  -6  299.76   16.77
   3   3   6  311.11   22.48
   3  -3   6  290.62   21.10
   3  -3   6  302.50   17.24
  -3   3  -6  320.06   17.64
   3  -3   6  327.19   18.45
  -3  -3  -6  316.36   16.77
  -3  -3  -6  312.12   17.04
  -3  -3  -6  291.39   16.27
  -3   3  -6  309.50   22.83
   3  -3   6  328.62   17.92
  -3  -3  -6  301.07   19.62
   3  -3   6  276.06   16.30
   3  -3   6  301.54   17.52
  -3   3  -6  346.48   22.84
   3  -3   6  315.39   19.71
   3  -3   7  446.79   24.05
   3  -3   7  474.44   30.42
   3  -3   7  476.62   23.81
  -3  -3  -7  469.32   22.24
  -3  -3  -7  477.02   23.27
   3   3   7  511.95   31.56
   3  -3   7  478.43   25.69
  -3  -3  -7  489.49   29.68
   3  -3   7  461.38   23.92
  -3  -3  -7  470.14   23.60
  -3   3  -7  500.57   31.58
   3  -3   7  491.70   30.11
   3  -3   7  511.51   25.75
  -3   3  -7  471.66   24.04
  -3  -3  -7  532.07   23.86
  -3  -3  -7  494.47   23.15
  -3  -3  -7  495.46   24.01
  -3  -3  -7  433.37   26.58
  -3  -3  -7  475.53   22.69
   3  -3   7  522.12   24.80
   3  -3   7  524.07   27.26
  -3   3  -7  473.14   29.68
   3  -3   8  121.11   10.60
   3  -3   8  121.99   14.87
  -3  -3  -8  118.31   10.07
  -3  -3  -8  112.20    9.00
  -3   3  -8  127.49   15.51
   3  -3   8  121.40   10.94
   3  -3   8  113.17   14.23
  -3  -3  -8  108.53   10.15
  -3  -3  -8  133.40   14.86
   3   3   8  103.94   13.81
  -3  -3  -8  119.08    9.93
   3  -3   8  114.96   11.26
  -3   3  -8  120.98   10.82
   3  -3   8  101.86    8.90
  -3  -3  -8  113.58   10.34
  -3  -3  -8  115.10    9.53
   3  -3   8   77.72    8.96
  -3  -3  -8  117.68    9.98
  -3  -3  -8  114.01   12.74
  -3   3  -8  140.47   15.70
   3  -3   8  117.99   11.04
  -3   3  -8  130.88   14.78
  -3   3  -8  100.73   10.97
   3  -3   8   98.09   10.81
   3  -3   9 1591.33   71.69
   3  -3   9 1636.46   61.11
  -3  -3  -9 1555.31   59.02
  -3  -3  -9 1506.86   69.38
  -3   3  -9 1704.13   73.84
   3  -3   9 1555.05   70.33
  -3  -3  -9 1558.52   60.62
   3   3   9 1587.14   72.22
  -3  -3  -9 1585.52   59.33
  -3   3  -9 1634.54   61.60
   3  -3   9 1583.35   62.78
  -3  -3  -9 1590.43   58.02
  -3  -3  -9 1606.20   61.14
   3  -3   9 1568.83   58.64
  -3   3  -9 1468.48   69.71
  -3  -3  -9 1570.63   67.37
   3  -3   9 1658.87   60.96
  -3  -3  -9 1534.93   59.33
   3  -3   9 1573.44   61.81
   3  -3  10  331.94   19.85
   3  -3  10  313.30   26.24
  -3  -3 -10  330.62   18.39
   3   3  10  345.85   27.68
  -3  -3 -10  311.67   25.65
  -3   3 -10  314.87   26.83
  -3  -3 -10  336.47   20.09
   3  -3  10  278.47   24.57
  -3   3 -10  332.82   20.31
  -3  -3 -10  290.02   17.84
  -3  -3 -10  301.38   19.46
   3  -3  10  324.77   18.38
  -3   3 -10  312.02   25.56
  -3  -3 -10  327.56   24.36
   3  -3  10  349.96   19.44
  -3   3 -10  355.22   21.27
  -3  -3 -10  316.47   18.96
  -3   3 -10  335.10   25.95
   3  -3  10  337.44   20.92
   3  -3  11  277.22   24.33
  -3  -3 -11  245.96   15.34
   3  -3  11  291.79   18.11
  -3   3 -11  236.44   23.30
  -3  -3 -11  233.25   22.35
  -3   3 -11  279.60   23.42
  -3  -3 -11  266.18   17.59
   3   3  11  269.61   24.61
   3  -3  11  247.20   22.95
  -3   3 -11  280.57   18.16
  -3  -3 -11  285.26   16.43
   3  -3  11  240.82   17.84
  -3  -3 -11  272.20   18.01
   3  -3  11  248.79   15.86
  -3  -3 -11  250.57   16.43
  -3   3 -11  229.07   21.91
  -3  -3 -11  246.84   21.28
  -3   3 -11  262.46   18.09
  -3   3 -11  249.50   22.69
   3  -3  11  262.06   18.04
   3  -3  12    7.35    3.29
   3  -3  12    3.89    4.02
   3  -3  12    9.41    5.22
  -3   3 -12   12.37    4.03
  -3  -3 -12   13.41    4.15
   3   3  12   12.23    5.33
  -3   3 -12    3.35    3.46
  -3  -3 -12    7.81    2.94
  -3   3 -12    8.68    3.68
   3  -3  12    4.42    3.83
   3  -3  12    7.09    3.18
  -3  -3 -12    5.95    3.18
  -3   3 -12    5.33    4.02
  -3   3 -12    6.36    3.54
  -3   3 -12    9.02    4.42
   3  -3  12    6.16    4.03
  -3   3 -13  809.41   34.17
  -3  -3 -13  790.61   34.13
   3   3  13  715.93   32.60
  -3   3 -13  813.55   34.36
   3  -3  13  750.68   35.08
  -3  -3 -13  741.73   34.14
   3  -3  13  759.91   32.04
  -3   3 -13  747.34   34.60
   3  -3  13  790.66   34.78
  -3  -3 -14   12.79    3.36
  -3  -3 -14   11.08    3.40
  -3   3 -14   15.07    3.76
   3  -3  14   20.11    4.72
  -3   3 -14    8.34    3.09
   3  -3  14    6.81    2.53
  -3  -3 -14    6.10    2.75
   3   3  14    9.05    3.00
  -3   3 -14   11.29    3.59
   3  -3  14    8.21    3.17
  -3   3 -15  286.79   13.69
  -3   3 -15  285.94   14.26
  -3  -3 -15  276.41   14.37
  -3  -3 -15  286.70   14.42
   3  -3  15  302.74   15.82
   3   3  15  228.33   13.06
  -3   3 -15  294.96   14.46
   3  -3  15  269.84   13.14
  -3  -3 -15  288.16   15.12
  -3   3 -15  308.61   15.75
   3  -3  15  301.53   14.88
   3  -3  16    9.41    2.44
  -3  -3 -16    8.59    2.27
  -3   3 -16   11.96    2.57
  -3   3 -16    9.61    1.80
  -3  -3 -16    7.47    1.78
  -3  -3 -16   10.00    1.85
   3  -4 -15   10.28    2.16
   3   4 -15    7.96    1.88
  -3  -4  15   19.01    3.45
  -3  -4  15   18.24    2.70
   3  -4 -15   15.71    2.52
   3   4 -15   12.53    2.65
   3  -4 -15   16.11    3.03
   3  -4 -15   15.65    2.95
  -3  -4  15   16.90    2.45
   3  -4 -14  275.09   13.18
   3  -4 -14  328.90   16.95
   3  -4 -14  315.41   16.65
   3   4 -14  337.76   16.78
  -3  -4  14  348.66   17.33
   3  -4 -14  298.26   15.73
   3   4 -14  322.19   15.72
   3  -4 -14  357.75   16.32
  -3  -4  14  286.17   13.40
   3   4 -14  335.37   15.10
  -3  -4  14  332.83   15.80
   3  -4 -13  338.50   16.94
   3  -4 -13  369.36   20.07
   3  -4 -13  388.44   20.56
   3   4 -13  381.47   19.98
   3  -4 -13  389.26   20.11
  -3  -4  13  379.21   20.38
   3  -4 -13  387.08   19.32
  -3  -4  13  368.43   17.14
   3   4 -13  378.73   18.42
  -3  -4  13  372.31   19.95
   3  -4 -12  391.86   19.78
   3  -4 -12  403.35   22.38
   3  -4 -12  385.42   22.30
   3   4 -12  436.53   22.87
   3  -4 -12  407.25   22.51
   3  -4 -12  439.43   22.05
  -3  -4  12  398.24   19.50
   3   4 -12  425.22   21.05
  -3  -4  12  426.58   22.74
   3  -4 -11   94.12    8.73
  -3  -4  11  104.01    9.96
   3  -4 -11   96.54   10.27
   3  -4 -11   98.36   10.39
  -3  -4  11   98.80   14.09
   3  -4 -11   94.88   10.31
  -3  -4  11   94.60    8.54
   3  -4 -11   91.50    9.39
  -3  -4  11   98.39    8.50
   3   4 -11   87.27   12.94
   3   4 -11   99.99    9.50
   3   4 -11   80.43   12.45
   3  -4 -10  390.55   21.16
  -3  -4  10  424.23   22.96
  -3  -4  10  440.40   31.54
   3  -4 -10  379.99   30.23
   3  -4 -10  397.39   23.43
   3   4 -10  413.61   31.88
   3  -4 -10  414.58   23.90
   3  -4 -10  422.59   24.38
  -3  -4  10  426.72   24.33
   3  -4 -10  413.35   22.78
  -3  -4  10  407.14   20.87
  -3  -4  10  438.77   21.58
   3  -4 -10  367.00   29.29
   3   4 -10  460.37   22.89
   3   4 -10  430.47   30.85
   3   4 -10  394.12   29.83
  -3  -4   9  340.84   19.84
  -3  -4   9  254.69   22.11
   3  -4  -9  301.51   17.99
   3  -4  -9  339.20   20.78
   3  -4  -9  335.37   20.92
   3   4  -9  353.93   28.86
   3  -4  -9  304.90   26.63
  -3  -4   9  317.52   26.88
  -3  -4   9  341.32   21.34
   3  -4  -9  342.05   21.39
  -3  -4   9  375.94   19.74
   3  -4  -9  345.09   19.99
  -3  -4   9  294.62   17.48
   3   4  -9  324.92   26.76
   3  -4  -9  328.32   26.99
   3   4  -9  378.20   20.16
   3   4  -9  307.20   25.84
  -3  -4   9  362.91   21.22
  -3  -4   9  349.81   18.12
   3  -4  -8  241.95   15.62
  -3  -4   8  260.79   16.99
  -3  -4   8  284.12   21.91
   3   4  -8  279.74   25.49
   3  -4  -8  269.38   24.19
   3  -4  -8  256.33   17.70
   3  -4  -8  316.27   19.31
  -3  -4   8  291.29   24.96
   3  -4  -8  278.22   18.71
  -3  -4   8  271.06   18.42
  -3  -4   8  250.82   15.42
  -3  -4   8  279.08   17.10
   3  -4  -8  266.26   17.11
   3  -4  -8  294.59   24.42
   3   4  -8  252.86   16.41
   3   4  -8  246.10   22.35
  -3  -4   8  288.37   16.50
  -3  -4   8  313.53   18.98
  -3  -4   7    3.46    2.26
   3  -4  -7    0.74    2.06
  -3  -4   7    1.54    2.01
  -3  -4   7    3.97    4.10
   3  -4  -7    1.95    3.60
   3   4  -7    2.13    3.41
   3  -4  -7    3.91    2.99
   3  -4  -7    1.00    2.45
  -3  -4   7    2.08    2.72
   3  -4  -7    0.86    2.25
  -3  -4   7    0.87    2.42
  -3  -4   7    0.76    2.44
   3  -4  -7    4.68    2.76
  -3  -4   7    1.06    3.10
   3  -4  -7   -1.88    3.88
   3   4  -7   -1.95    5.42
  -3   4   7    6.06    3.43
  -3  -4   7    0.97    2.83
   3   4  -7    1.75    3.23
  -3  -4   7    2.41    2.46
   3  -4  -6  245.75   15.07
  -3  -4   6  264.31   20.58
  -3  -4   6  275.21   16.61
   3   4  -6  297.55   24.66
   3  -4  -6  276.64   17.41
   3  -4  -6  277.96   17.66
  -3  -4   6  285.95   23.91
   3  -4  -6  296.87   23.66
  -3  -4   6  270.61   17.67
   3  -4  -6  291.29   16.90
  -3  -4   6  265.41   16.82
  -3  -4   6  286.23   16.61
  -3  -4   6  279.40   18.39
   3   4  -6  229.78   21.66
   3  -4  -6  267.40   22.44
  -3   4   6  289.98   21.81
   3   4  -6  284.53   22.32
  -3  -4   6  279.72   17.33
  -3  -4   6  258.90   16.38
  -3  -4   5  537.20   30.75
  -3   4   5  560.96   30.21
   3  -4  -5  534.61   24.42
  -3  -4   5  584.60   26.06
   3  -4  -5  555.01   33.45
   3   4  -5  578.48   35.65
   3  -4  -5  530.01   26.38
   3  -4  -5  557.43   26.90
  -3  -4   5  532.29   33.76
  -3  -4   5  511.87   26.50
   3  -4  -5  529.86   27.06
  -3  -4   5  538.85   26.44
   3  -4  -5  554.25   25.81
  -3  -4   5  549.61   26.10
   3   4  -5  528.06   33.53
   3  -4  -5  557.72   33.39
  -3  -4   5  553.57   26.29
  -3   4   5  584.40   32.97
   3   4  -5  568.66   31.93
  -3  -4   5  546.79   26.34
  -3  -4   4  455.19   21.62
  -3  -4   4  486.81   27.54
  -3  -4   4  395.06   20.51
  -3   4   4  463.30   26.18
   3  -4  -4  430.00   20.58
   3   4  -4  543.33   32.32
   3  -4  -4  447.80   28.81
  -3  -4   4  455.39   23.03
   3  -4  -4  454.34   22.72
   3  -4  -4  440.78   22.64
  -3  -4   4  467.91   29.97
  -3  -4   4  417.19   22.39
   3  -4  -4  474.60   23.89
  -3  -4   4  445.63   22.80
  -3  -4   4  430.81   22.60
  -3  -4   4  466.09   22.57
   3  -4  -4  457.04   22.07
   3  -4  -4  445.10   28.49
   3   4  -4  417.25   28.56
  -3  -4   4  440.08   23.59
  -3  -4   4  396.78   21.42
  -3   4   4  498.62   29.25
  -3  -4   4  448.05   22.60
   3  -4  -4  400.10   20.63
   3   4  -4  457.92   26.82
  -3  -4   3    3.59    2.14
  -3  -4   3    2.50    2.58
   3  -4  -3   10.21    2.77
  -3  -4   3    4.43    2.34
   3  -4  -3    6.15    4.02
  -3   4   3    5.97    3.12
  -3  -4   3    3.13    3.23
   3  -4  -3    1.52    2.43
  -3  -4   3    4.72    2.82
   3  -4  -3    3.82    2.74
   3   4  -3    1.67    2.68
   3  -4  -3    5.04    3.20
  -3  -4   3    4.55    2.43
   3  -4  -3    6.90    2.63
  -3  -4   3    6.25    3.15
  -3  -4   3    5.67    3.18
  -3  -4   3    6.16    3.10
  -3  -4   3    2.61    2.54
   3  -4  -3    4.41    3.33
   3   4  -3    1.55    3.50
  -3  -4   3    1.36    2.35
  -3   4   3    1.47    2.71
   3   4  -3    2.23    2.53
   3  -4  -3   -0.70    2.67
  -3  -4   3    0.80    2.57
   3  -4  -2  756.99   38.95
  -3  -4   2  714.62   30.00
  -3  -4   2  825.29   37.56
  -3   4   2  757.53   36.35
  -3  -4   2  718.61   39.20
  -3  -4   2  715.88   29.67
   3  -4  -2  731.29   29.60
   3  -4  -2  788.95   39.42
  -3  -4   2  777.95   32.29
   3  -4  -2  770.49   32.07
  -3  -4   2  742.85   38.91
   3  -4  -2  751.31   32.68
  -3  -4   2  756.31   31.52
   3  -4  -2  728.15   30.99
  -3  -4   2  753.10   32.42
  -3  -4   2  702.16   31.67
  -3  -4   2  787.00   32.43
   3   4  -2  769.49   39.05
  -3  -4   2  757.09   32.89
   3  -4  -2  788.98   39.05
   3  -4  -2  722.13   31.28
  -3  -4   2  739.15   32.39
  -3   4   2  728.70   38.33
   3   4  -2  777.60   34.18
  -3  -4   2  672.43   30.98
   3  -4  -1  629.86   26.70
  -3  -4   1  672.49   33.50
  -3  -4   1  681.79   29.19
  -3   4   1  677.15   33.47
  -3  -4   1  640.10   35.59
   3  -4  -1  673.35   35.63
  -3  -4   1  639.55   26.94
   3  -4  -1  663.40   28.46
  -3  -4   1  714.20   36.63
  -3  -4   1  706.34   29.46
   3  -4  -1  718.49   36.46
   3  -4  -1  678.49   31.87
   3  -4  -1  657.32   28.89
   3  -4  -1  623.21   29.12
   3  -4  -1  658.30   28.20
  -3  -4   1  683.96   29.30
  -3  -4   1  649.74   29.30
  -3  -4   1  610.91   28.81
  -3  -4   1  641.18   29.13
  -3   4   1  629.67   30.40
   3  -4  -1  676.79   29.27
   3   4  -1  648.87   34.30
  -3  -4   1  652.90   29.44
  -3   4   1  680.84   36.04
  -3  -4   1  669.01   28.54
   3  -4   0  754.98   31.32
  -3  -4   0  739.15   35.99
  -3  -4   0  757.09   39.09
   3  -4   0  766.64   38.90
  -3  -4   0  702.95   31.40
   3  -4   0  739.05   29.52
   3  -4   0  786.20   35.07
   3  -4   0  766.84   38.84
  -3  -4   0  800.85   39.28
   3  -4   0  724.30   31.44
  -3  -4   0  734.87   38.38
  -3  -4   0  736.24   31.52
   3  -4   0  718.45   29.99
  -3  -4   0  771.04   31.91
   3  -4   0  757.07   31.09
  -3  -4   0  707.44   31.59
  -3  -4   0  737.67   31.92
  -3  -4   0  718.07   31.53
   3  -4   0  752.05   32.34
  -3   4   0  756.18   35.16
   3   4   0  766.53   36.64
  -3  -4   0  766.08   32.51
  -3   4   0  752.61   33.49
  -3  -4   0  697.48   30.33
  -3   4   0  788.29   39.44
  -3  -4  -1   74.86   10.90
  -3  -4  -1   94.77   10.71
   3  -4   1   79.37    7.01
   3  -4   1   80.45   10.87
   3  -4   1   82.25    7.89
  -3  -4  -1   81.90   10.83
   3  -4   1   81.18    7.99
   3  -4   1   82.53    9.68
  -3  -4  -1   90.57   11.39
  -3  -4  -1   75.86    7.63
   3  -4   1   82.84    7.64
  -3  -4  -1   99.20    8.98
  -3  -4  -1   88.98    8.51
  -3  -4  -1   72.09    7.80
  -3  -4  -1   83.26    8.15
   3  -4   1   91.73    8.24
   3  -4   1   91.98    8.88
  -3  -4  -1   92.17    8.35
   3   4   1   82.28    9.62
  -3   4  -1   78.57    9.89
  -3   4  -1   96.03    9.98
  -3  -4  -1   86.86    8.66
  -3  -4  -1   84.54    7.44
   3  -4   2  730.93   31.06
  -3  -4  -2  701.61   31.40
  -3  -4  -2  746.86   38.60
   3  -4   2  759.59   38.78
   3  -4   2  711.52   29.05
  -3  -4  -2  707.05   31.32
  -3  -4  -2  731.76   30.99
   3  -4   2  729.13   34.76
  -3  -4  -2  706.03   37.37
  -3  -4  -2  774.03   38.40
   3  -4   2  757.54   31.62
  -3  -4  -2  720.41   31.45
   3  -4   2  699.06   30.16
  -3  -4  -2  714.64   31.26
  -3  -4  -2  738.30   30.83
   3  -4   2  744.36   30.91
  -3  -4  -2  769.85   31.68
  -3  -4  -2  683.35   31.02
   3  -4   2  727.19   32.32
  -3   4  -2  774.48   37.65
   3   4   2  708.33   36.67
  -3  -4  -2  694.12   29.01
  -3  -4  -2  664.23   30.81
  -3   4  -2  770.38   35.80
  -3   4  -2  687.56   37.42
   3  -4   2  646.58   29.57
  -3  -4  -3  735.84   38.80
   3  -4   3  754.04   39.40
   3  -4   3  706.94   31.00
  -3  -4  -3  728.17   31.67
   3  -4   3  762.67   29.65
  -3  -4  -3  646.27   30.63
  -3   4  -3  705.00   39.18
   3  -4   3  697.71   31.29
  -3  -4  -3  700.88   30.81
  -3  -4  -3  704.25   37.74
   3  -4   3  748.69   35.97
  -3  -4  -3  749.43   31.79
  -3  -4  -3  674.31   30.77
  -3  -4  -3  703.56   29.90
  -3  -4  -3  716.39   31.28
  -3  -4  -3  741.43   31.71
  -3   4  -3  727.81   37.96
  -3  -4  -3  716.62   33.34
  -3   4  -3  728.33   36.32
  -3  -4  -3  709.08   31.04
  -3   4  -3  722.40   38.25
   3  -4   3  667.56   30.38
   3   4   3  667.58   35.20
  -3  -4  -4 1190.66   47.39
   3  -4   4 1245.78   45.66
   3  -4   4 1192.51   47.39
  -3  -4  -4 1184.43   47.48
   3  -4   4 1322.14   57.91
   3  -4   4 1261.51   53.63
   3  -4   4 1244.14   48.18
  -3  -4  -4 1225.99   47.32
  -3  -4  -4 1178.28   54.80
  -3   4  -4 1321.18   58.91
  -3  -4  -4 1216.17   47.56
   3  -4   4 1113.71   46.67
  -3  -4  -4 1250.01   47.84
  -3  -4  -4 1191.37   46.75
  -3  -4  -4 1237.73   47.75
  -3  -4  -4 1203.31   47.50
  -3   4  -4 1182.43   55.87
   3  -4   4 1168.54   48.54
  -3  -4  -4 1234.93   50.30
   3   4   4 1252.15   52.36
   3  -4   4 1228.27   47.69
  -3   4  -4 1179.96   53.72
  -3  -4  -4 1108.11   45.88
  -3   4  -4 1196.77   54.97
  -3  -4  -5   30.90    5.37
   3  -4   5   35.80    7.98
  -3  -4  -5   27.35    5.39
  -3  -4  -5   32.25    5.27
  -3   4  -5   28.34    7.26
  -3  -4  -5   24.68    6.69
   3  -4   5   31.47    5.65
   3  -4   5   39.46    8.04
  -3  -4  -5   27.21    5.12
  -3   4  -5   26.98    5.25
  -3  -4  -5   42.22    6.21
   3  -4   5   25.96    5.31
  -3  -4  -5   33.29    5.05
  -3  -4  -5   19.80    4.54
  -3  -4  -5   37.75    6.11
   3  -4   5   32.31    5.25
   3  -4   5   27.30    5.56
  -3  -4  -5   32.85    6.26
  -3   4  -5   31.66    8.02
   3   4   5   23.56    5.52
  -3   4  -5   39.17    7.98
  -3   4  -5   38.84    8.30
  -3  -4  -5   33.80    5.15
   3  -4   5   38.19    5.93
  -3  -4  -6  419.78   21.77
  -3  -4  -6  410.37   21.88
   3  -4   6  362.89   28.06
  -3  -4  -6  389.23   27.84
   3  -4   6  398.09   27.09
  -3  -4  -6  419.65   22.11
   3  -4   6  408.30   22.55
  -3  -4  -6  423.65   22.44
   3   4   6  454.21   30.71
  -3   4  -6  396.51   29.58
  -3  -4  -6  423.24   22.18
  -3   4  -6  417.59   22.17
   3  -4   6  393.29   22.52
  -3  -4  -6  409.26   21.70
  -3  -4  -6  400.28   22.09
   3  -4   6  375.61   20.19
  -3  -4  -6  368.87   23.73
   3  -4   6  441.58   23.81
  -3   4  -6  384.70   28.91
   3  -4   6  430.44   23.13
  -3   4  -6  420.23   27.52
  -3   4  -6  394.91   27.65
   3  -4   7  305.36   18.32
  -3  -4  -7  297.88   17.06
   3  -4   7  227.37   22.09
  -3  -4  -7  254.77   16.65
  -3   4  -7  285.52   24.81
   3  -4   7  279.61   18.20
  -3  -4  -7  285.42   23.47
  -3  -4  -7  257.27   16.99
  -3  -4  -7  275.41   17.55
   3  -4   7  297.23   23.04
   3   4   7  210.80   21.60
   3  -4   7  260.79   17.97
  -3  -4  -7  290.06   17.58
  -3   4  -7  292.77   17.86
  -3  -4  -7  258.58   16.36
  -3  -4  -7  299.02   18.23
   3  -4   7  272.40   18.23
  -3   4  -7  218.92   21.97
  -3   4  -7  258.59   21.09
  -3   4  -7  305.78   24.12
   3  -4   7  282.32   18.19
  -3  -4  -8  437.58   22.91
   3  -4   8  444.00   31.92
   3  -4   8  467.97   24.68
   3  -4   8  426.13   29.63
   3  -4   8  427.80   24.15
  -3  -4  -8  444.99   31.15
   3   4   8  413.43   31.29
  -3  -4  -8  443.92   23.86
  -3  -4  -8  423.13   23.70
  -3   4  -8  453.55   32.70
  -3  -4  -8  458.16   23.48
  -3   4  -8  485.87   24.55
   3  -4   8  467.59   25.46
  -3  -4  -8  453.71   22.69
  -3  -4  -8  430.98   24.00
  -3   4  -8  450.76   32.18
   3  -4   8  425.41   24.40
  -3   4  -8  495.65   32.32
   3  -4   8  425.85   24.54
  -3   4  -8  409.90   26.98
   3  -4   9  163.09   19.11
   3  -4   9  174.15   13.76
  -3  -4  -9  171.69   12.57
   3  -4   9  150.88   16.93
   3   4   9  128.81   17.28
  -3  -4  -9  144.39   17.51
  -3  -4  -9  185.13   14.04
  -3  -4  -9  189.77   14.11
  -3   4  -9  174.99   19.64
  -3  -4  -9  175.32   13.10
  -3   4  -9  149.52   12.58
   3  -4   9  177.91   14.52
  -3  -4  -9  194.04   12.63
  -3  -4  -9  169.35   13.74
   3  -4   9  151.33   13.07
   3  -4   9  186.47   14.65
  -3   4  -9  157.08   17.87
   3  -4   9  174.94   12.29
   3  -4  10  137.46   16.90
   3  -4  10  172.67   13.27
  -3  -4 -10  139.35   10.88
   3   4  10  147.18   17.77
   3  -4  10  136.50   15.96
  -3  -4 -10  151.53   17.43
  -3  -4 -10  162.63   12.93
  -3  -4 -10  148.41   12.72
  -3   4 -10  131.29   17.19
  -3   4 -10  155.04   12.22
  -3  -4 -10  145.23   11.62
   3  -4  10  164.15   13.74
  -3  -4 -10  179.57   13.83
  -3   4 -10  134.07   12.53
  -3   4 -10  153.97   17.84
   3  -4  10  160.25   12.87
  -3   4 -10  127.64   16.12
   3  -4  11  221.39   15.26
  -3  -4 -11  227.85   15.30
  -3  -4 -11  223.83   15.39
  -3   4 -11  249.80   15.35
   3  -4  11  245.13   16.67
  -3  -4 -11  220.36   13.93
   3  -4  11  222.50   13.62
  -3  -4 -11  247.01   16.13
  -3   4 -11  210.31   15.52
   3  -4  11  247.22   16.59
   3  -4  12  544.91   25.16
  -3  -4 -12  521.83   24.88
  -3  -4 -12  506.96   24.45
  -3   4 -12  526.88   24.77
  -3  -4 -12  453.98   21.52
  -3   4 -12  519.76   23.66
   3  -4  12  505.35   25.58
  -3  -4 -12  534.41   25.45
  -3   4 -12  522.46   25.44
   3  -4  12  506.34   25.52
  -3   4 -13   13.46    3.27
  -3  -4 -13   12.37    3.26
  -3  -4 -13   10.82    3.14
  -3   4 -13   15.77    3.15
  -3  -4 -13   14.62    3.72
  -3   4 -13   16.12    3.74
   3  -4  13   11.45    3.33
  -3   4 -14  129.08    8.24
  -3  -4 -14  133.28    8.37
  -3   4 -14  110.38    7.72
  -3  -4 -14  135.81    9.13
  -3   4 -14  128.61    8.84
   3  -4  14  138.68    9.24
   3  -4  15   57.36    4.84
  -3   4 -15   60.49    4.74
   3  -4  15   66.55    4.70
  -3  -4 -15   60.10    4.84
   3  -5 -14  133.84    6.92
   3   5 -14  117.16    6.57
   3  -5 -13    2.32    1.76
   3   5 -13    0.44    1.64
  -3  -5  13    1.36    1.78
   3   5 -13    0.36    1.69
  -3   5  13   -0.81    1.99
   3  -5 -13    0.95    1.82
  -3  -5  13   -0.41    1.68
  -3   5  12   72.22    6.77
   3  -5 -12   51.95    6.16
  -3  -5  12   92.03    7.64
   3  -5 -12   73.53    6.40
   3  -5 -12   71.45    6.98
   3   5 -12   69.63    6.86
  -3  -5  12   80.88    7.05
   3  -5 -11  522.11   25.17
  -3  -5  11  573.25   25.67
   3  -5 -11  573.62   26.14
  -3  -5  11  527.82   22.47
   3  -5 -11  547.43   24.28
  -3  -5  11  501.19   21.59
  -3  -5  11  579.18   25.19
   3  -5 -10  201.65   14.13
   3  -5 -10  188.35   13.94
  -3  -5  10  200.18   13.79
  -3  -5  10  175.37   11.69
   3  -5 -10  177.68   12.56
  -3  -5  10  183.03   12.47
  -3  -5  10  164.52   10.71
  -3  -5  10  215.80   13.88
   3  -5  -9    7.69    3.66
   3  -5  -9    7.13    3.89
  -3  -5   9    3.72    3.10
   3  -5  -9    2.48    2.54
  -3  -5   9    8.59    3.31
   3  -5  -9    2.38    2.27
  -3  -5   9    5.47    2.52
  -3  -5   9    7.80    3.06
  -3  -5   9    4.37    3.13
  -3  -5   9    6.56    3.09
   3  -5  -8  178.56   12.22
  -3  -5   8  192.08   13.36
  -3  -5   8  186.50   12.17
   3  -5  -8  179.76   14.23
   3  -5  -8  164.62   14.28
  -3  -5   8  198.75   14.56
   3  -5  -8  206.55   14.14
  -3  -5   8  193.38   12.62
  -3  -5   8  206.37   14.14
   3   5  -8  151.41   18.12
  -3  -5   8  207.70   14.71
  -3  -5   8  212.17   13.67
  -3  -5   8  169.58   13.40
  -3  -5   7 1198.29   47.88
   3  -5  -7 1301.67   49.45
  -3  -5   7 1371.02   51.03
   3   5  -7 1299.19   64.81
   3  -5  -7 1260.53   62.68
   3  -5  -7 1287.05   52.58
  -3  -5   7 1389.04   63.85
  -3  -5   7 1318.76   52.20
  -3  -5   7 1388.34   52.39
  -3  -5   7 1347.25   50.42
   3  -5  -7 1312.24   51.43
   3  -5  -7 1202.73   48.23
   3  -5  -7 1196.47   59.56
   3   5  -7 1232.04   61.97
  -3  -5   7 1260.76   50.96
  -3  -5   7 1313.31   51.01
   3   5  -7 1278.44   59.25
  -3  -5   7 1366.84   52.75
   3  -5  -6  129.17   10.90
  -3  -5   6  165.62   12.22
  -3  -5   6  127.71   10.10
   3  -5  -6  125.31   16.64
   3  -5  -6  142.99   12.72
   3   5  -6  149.23   18.63
  -3  -5   6  147.00   17.55
  -3  -5   6  161.80   13.00
  -3  -5   6  135.15   11.65
   3  -5  -6  145.48   12.17
   3  -5  -6  135.74   11.23
  -3  -5   6  163.89   13.08
   3  -5  -6  142.91   16.51
   3   5  -6  142.98   17.76
  -3  -5   6  151.04   12.07
  -3  -5   6  162.52   12.67
  -3   5   6  144.10   15.94
  -3  -5   6  161.07   12.94
   3  -5  -5   25.86    5.15
  -3  -5   5   32.21    5.50
  -3  -5   5   38.37    9.00
   3  -5  -5   24.68    7.17
   3  -5  -5   22.31    5.30
   3   5  -5   33.57    9.06
   3  -5  -5   25.52    5.78
  -3  -5   5   35.18    6.12
  -3  -5   5   35.13    6.42
  -3  -5   5   40.84    6.48
   3  -5  -5   30.60    5.95
  -3  -5   5   28.29    5.91
   3  -5  -5   31.39    5.76
   3   5  -5   46.01   10.16
   3  -5  -5   27.63    7.47
  -3  -5   5   19.99    4.77
  -3   5   5   41.89    8.95
   3  -5  -5   31.43    5.02
  -3  -5   5   38.74    6.70
   3  -5  -4  389.52   20.49
  -3  -5   4  384.72   25.02
  -3  -5   4  399.09   30.26
  -3  -5   4  387.25   20.27
  -3  -5   4  366.50   28.24
   3  -5  -4  389.35   29.33
   3  -5  -4  394.37   22.27
   3   5  -4  386.35   30.19
   3  -5  -4  373.91   22.51
  -3  -5   4  364.50   20.53
  -3  -5   4  400.61   22.43
  -3  -5   4  412.88   22.22
   3  -5  -4  406.85   21.39
   3  -5  -4  383.34   21.56
  -3  -5   4  388.92   22.95
   3   5  -4  390.98   28.99
   3  -5  -4  378.00   20.25
  -3  -5   4  335.22   20.62
  -3  -5   4  366.70   21.78
  -3   5   4  371.18   27.64
  -3  -5   4  324.05   19.04
  -3  -5   3 1068.81   47.54
   3  -5  -3  965.69   40.85
  -3  -5   3  935.29   52.23
  -3  -5   3 1023.24   40.39
  -3  -5   3 1008.34   43.14
   3   5  -3  973.78   53.25
  -3  -5   3  953.80   51.21
   3  -5  -3 1021.84   43.13
   3  -5  -3 1058.87   52.98
  -3  -5   3  953.00   40.29
   3  -5  -3 1018.69   43.94
   3  -5  -3  954.57   42.42
   3  -5  -3 1021.90   40.02
  -3  -5   3 1086.45   43.63
   3  -5  -3 1070.13   42.26
  -3  -5   3  991.88   42.69
  -3  -5   3 1009.87   43.81
   3   5  -3 1039.34   51.69
  -3   5   3 1036.02   52.46
   3  -5  -3 1015.61   41.85
  -3  -5   3 1036.61   42.54
  -3  -5   3  953.91   42.71
  -3  -5   2  400.73   29.58
  -3  -5   2  401.50   19.65
   3  -5  -2  333.50   19.63
   3  -5  -2  366.04   27.83
  -3  -5   2  358.95   24.37
  -3  -5   2  381.10   21.64
  -3  -5   2  358.47   21.35
   3  -5  -2  362.12   20.32
  -3  -5   2  335.70   20.97
   3  -5  -2  396.24   21.96
   3  -5  -2  357.23   19.86
   3   5  -2  405.34   30.21
   3  -5  -2  405.56   28.99
  -3  -5   2  396.61   28.60
  -3  -5   2  425.40   22.39
   3  -5  -2  384.25   21.69
   3   5  -2  376.86   26.81
  -3  -5   2  391.16   22.22
   3  -5  -2  345.03   20.15
  -3   5   2  412.86   29.38
   3  -5  -2  383.36   21.62
  -3  -5   2  369.86   20.49
  -3  -5   2  406.05   22.60
   3  -5  -1   36.15    5.80
  -3  -5   1   35.93    8.71
   3  -5  -1   25.18    7.87
  -3  -5   1   26.71    4.54
  -3  -5   1   29.30    6.53
  -3  -5   1   40.03    6.59
   3  -5  -1   36.55    5.86
  -3  -5   1   38.54    5.89
   3  -5  -1   36.78    6.20
  -3  -5   1   35.17    6.11
  -3  -5   1   26.61    5.78
  -3  -5   1   46.15    9.70
  -3  -5   1   36.00    6.34
   3  -5  -1   27.62    5.66
   3   5  -1   49.55    8.99
  -3  -5   1   36.47    6.29
   3  -5  -1   41.55    6.58
  -3   5   1   28.87    7.82
   3  -5  -1   33.16    6.13
   3  -5   0  158.43   17.60
  -3  -5   0  118.50   15.59
   3  -5   0  142.58   11.40
   3  -5   0  126.47   11.61
  -3  -5   0  124.07   11.37
   3  -5   0  153.32   11.75
  -3  -5   0  144.60   11.97
  -3  -5   0  121.72   15.28
  -3  -5   0  152.47   12.14
   3  -5   0  128.56   11.66
   3  -5   0  150.76   12.61
   3   5   0  138.80   16.31
  -3  -5   0  118.82   11.56
  -3  -5   0  113.06    9.99
  -3   5   0  129.98   16.35
   3  -5   0  128.67   11.91
   3  -5   1 1341.98   52.23
   3  -5   1 1361.11   63.52
  -3   5  -1 1313.19   58.94
  -3  -5  -1 1348.82   63.69
   3  -5   1 1333.74   48.71
   3  -5   1 1429.52   52.71
  -3  -5  -1 1333.37   53.46
  -3  -5  -1 1340.34   53.21
   3  -5   1 1348.82   53.48
  -3  -5  -1 1358.62   52.78
  -3  -5  -1 1348.96   52.95
   3  -5   1 1357.00   53.43
   3  -5   1 1301.73   53.70
  -3  -5  -1 1274.20   53.05
  -3  -5  -1 1283.27   49.61
   3   5   1 1353.86   62.13
   3  -5   1 1323.96   53.87
   3  -5   2  414.61   19.02
   3  -5   2  380.50   28.64
   3  -5   2  377.35   21.06
  -3  -5  -2  361.09   28.50
  -3  -5  -2  369.06   20.58
  -3  -5  -2  355.01   21.24
   3  -5   2  385.72   21.74
  -3  -5  -2  412.61   22.22
  -3  -5  -2  430.23   29.60
   3  -5   2  398.03   22.03
  -3   5  -2  360.84   28.58
  -3  -5  -2  399.49   21.87
  -3   5  -2  402.26   26.78
   3  -5   2  399.21   22.82
   3   5   2  363.76   26.80
  -3  -5  -2  399.54   22.17
   3  -5   2  315.78   18.60
   3  -5   3    8.27    3.80
   3  -5   3    4.01    4.54
  -3  -5  -3    1.91    3.06
   3  -5   3    1.99    3.05
  -3  -5  -3    1.88    3.36
  -3   5  -3    2.13    3.41
  -3  -5  -3    4.87    3.92
  -3  -5  -3    1.95    2.85
  -3  -5  -3    0.78    2.39
  -3  -5  -3    4.76    3.17
   3  -5   3    4.68    2.87
   3  -5   3    1.09    3.19
  -3   5  -3    1.73    3.20
  -3  -5  -3    0.92    2.56
   3   5   3    1.65    3.41
   3  -5   3    3.06    2.64
  -3   5  -3    3.89    4.41
   3  -5   4  114.23   15.49
   3  -5   4  134.22   11.53
   3  -5   4  121.30   11.31
  -3  -5  -4  146.62   16.81
  -3   5  -4  129.89   16.75
  -3  -5  -4  106.34   10.55
  -3   5  -4  134.49   11.22
  -3  -5  -4   98.42    9.92
   3  -5   4  108.85   10.40
  -3  -5  -4  102.22   10.62
  -3  -5  -4  112.07    9.33
  -3  -5  -4  147.88   12.14
  -3   5  -4  120.33   15.23
  -3   5  -4  131.17   14.43
  -3  -5  -4  124.40   10.88
   3  -5   4   97.22    9.72
   3   5   4   98.71   12.84
  -3   5  -4  121.13   15.89
   3  -5   5  756.12   34.35
   3  -5   5  746.66   43.77
   3   5   5  719.36   43.81
  -3  -5  -5  834.83   44.67
   3  -5   5  728.42   34.54
  -3  -5  -5  794.49   34.86
  -3   5  -5  724.57   44.18
  -3   5  -5  766.45   33.25
   3  -5   5  678.51   32.08
  -3  -5  -5  735.20   32.93
  -3  -5  -5  768.35   34.99
  -3  -5  -5  772.86   34.39
   3  -5   5  764.84   33.50
  -3   5  -5  717.66   42.54
  -3  -5  -5  749.88   32.18
   3  -5   5  781.26   35.16
  -3   5  -5  658.48   39.23
  -3   5  -5  749.34   42.47
   3  -5   5  777.92   33.94
   3  -5   6  515.13   26.55
   3  -5   6  428.10   32.62
  -3   5  -6  501.87   35.64
  -3  -5  -6  503.22   26.33
   3   5   6  518.10   35.75
  -3  -5  -6  498.29   33.73
   3  -5   6  552.64   27.65
   3  -5   6  512.51   25.63
  -3   5  -6  548.26   25.69
  -3  -5  -6  545.53   27.52
  -3  -5  -6  540.73   26.40
   3  -5   6  567.30   25.74
  -3  -5  -6  499.51   24.26
  -3   5  -6  442.01   32.97
   3  -5   6  546.68   28.34
  -3   5  -6  471.81   32.16
   3  -5   6  540.22   26.69
  -3   5  -6  555.05   33.83
   3  -5   6  561.56   27.22
   3  -5   7   44.33    9.61
   3  -5   7   43.47    6.99
  -3   5  -7   57.56   11.58
  -3  -5  -7   46.94    6.99
   3   5   7   50.29   10.88
  -3  -5  -7   55.67   10.30
   3  -5   7   55.87    7.36
  -3   5  -7   53.03    6.70
   3  -5   7   49.44    6.22
  -3  -5  -7   66.13    8.36
  -3  -5  -7   57.74    7.07
   3  -5   7   58.25    8.23
  -3   5  -7   41.86    9.33
  -3   5  -7   51.27    9.50
   3  -5   7   37.89    6.49
   3  -5   7   39.04    6.47
  -3   5  -7   40.71    8.38
  -3  -5  -8   63.83    7.75
   3  -5   8   51.26    7.44
   3  -5   8   71.20    8.23
  -3   5  -8   65.43    7.19
  -3  -5  -8   86.06    9.29
   3  -5   8   86.14    9.63
   3  -5   8   67.22    7.62
   3  -5   8   55.52    7.68
  -3  -5  -9  591.87   27.53
   3  -5   9  529.34   26.70
  -3  -5  -9  616.71   28.54
   3  -5   9  554.72   26.57
   3  -5   9  591.41   28.30
  -3   5  -9  577.24   27.71
   3  -5   9  574.47   25.64
   3  -5   9  603.04   28.06
   3  -5  10  256.85   15.52
  -3  -5 -10  283.82   16.03
   3  -5  10  289.42   16.31
  -3  -5 -10  273.18   16.32
   3  -5  10  250.70   14.53
  -3   5 -10  289.60   16.36
   3  -5  10  240.68   13.21
   3  -5  10  265.74   15.96
   3  -5  11   29.12    4.68
  -3  -5 -11   21.18    4.14
  -3   5 -11   28.45    4.47
   3  -5  11   27.30    4.49
  -3  -5 -11   23.26    4.49
   3  -5  11   25.38    3.68
  -3   5 -11   21.37    3.97
   3  -5  11   28.69    4.72
  -3   5 -12   35.72    4.26
  -3  -5 -12   32.29    4.22
   3  -5  12   41.57    4.90
  -3  -5 -12   36.92    4.76
  -3   5 -12   44.28    4.89
   3  -5  12   41.00    4.99
  -3   5 -13  368.88   15.12
   3  -5  13  351.59   15.31
  -3  -6  11    2.02    1.25
   3   6 -11    3.80    1.47
   3  -6 -11    1.68    1.52
  -3  -6  10  197.70    9.53
   3  -6 -10  189.25   10.77
  -3  -6  10  207.62   10.48
  -3  -6   9  300.19   14.06
   3  -6  -9  273.40   13.04
   3  -6  -9  278.21   14.82
  -3  -6   9  311.32   14.59
  -3  -6   9  255.34   12.12
   3  -6  -8  169.85   11.69
  -3  -6   8  176.92   11.29
   3  -6  -8  187.56   10.81
  -3  -6   8  179.39    9.98
  -3  -6   8  176.81   11.18
  -3  -6   8  179.11   10.52
   3  -6  -7   14.89    4.12
  -3  -6   7   13.23    3.01
  -3  -6   7   12.89    3.52
   3  -6  -7   14.14    3.30
  -3  -6   7   16.53    3.60
  -3  -6   7   22.13    4.50
  -3  -6   7   17.67    3.33
  -3  -6   7   15.56    3.57
  -3  -6   6  335.54   17.74
   3  -6  -6  306.76   17.13
  -3  -6   6  341.10   18.73
   3  -6  -6  309.43   16.49
   3  -6  -6  340.31   19.08
   3  -6  -6  314.31   15.41
  -3  -6   6  330.91   16.21
  -3  -6   6  355.62   18.49
  -3  -6   6  350.23   18.20
   3  -6  -5  658.01   29.50
  -3  -6   5  668.39   30.82
   3  -6  -5  694.80   29.60
  -3  -6   5  646.65   29.83
   3  -6  -5  683.09   31.21
   3  -6  -5  677.76   27.68
  -3  -6   5  637.91   27.29
  -3  -6   5  738.43   30.29
  -3  -6   5  655.87   30.39
   3  -6  -4  319.50   18.03
  -3  -6   4  337.26   19.31
   3  -6  -4  317.64   18.62
   3  -6  -4  357.47   20.03
   3  -6  -4  329.98   17.11
  -3  -6   4  331.72   16.44
  -3  -6   4  323.44   19.18
   3  -6  -4  313.29   16.85
  -3  -6   4  353.21   18.44
  -3  -6   3   24.76    4.66
   3  -6  -3   26.56    5.69
  -3  -6   3   25.05    5.37
   3  -6  -3   30.52    5.35
  -3  -6   3   35.63    6.33
  -3  -6   3   34.29    6.19
   3  -6  -3   39.30    6.48
  -3  -6   3   29.03    4.31
   3  -6  -3   41.38    5.53
   3  -6  -3   33.46    5.48
  -3  -6   3   28.29    5.79
   3  -6  -2   64.55    7.31
  -3  -6   2   51.27    7.43
   3  -6  -2   49.68    7.35
  -3  -6   2   58.74    7.75
   3  -6  -2   42.33    5.69
  -3  -6   2   51.38    6.18
  -3  -6   2   46.76    7.20
   3  -6  -2   51.08    7.12
   3  -6  -2   54.04    6.66
   3  -6  -2   59.05    7.33
   3  -6  -1  558.12   25.28
  -3  -6   1  569.91   27.49
  -3  -6   1  563.90   26.98
  -3  -6   1  535.35   26.58
   3  -6  -1  483.20   24.40
   3  -6  -1  538.53   25.46
   3  -6  -1  530.75   26.71
  -3  -6   1  512.78   26.35
   3  -6  -1  498.81   24.80
  -3  -6   1  553.50   27.34
  -3  -6   1  486.87   23.04
   3  -6  -1  534.92   26.63
   3  -6   0  180.80   12.55
   3  -6   0  164.72   12.49
  -3  -6   0  169.66   13.26
   3  -6   0  176.01   13.89
  -3  -6   0  171.85   12.90
  -3  -6   0  194.33   13.99
   3  -6   0  173.21   13.55
   3  -6   0  139.33   12.01
   3  -6   0  179.16   13.78
  -3  -6   0  169.47   13.55
   3  -6   1  154.46   11.85
  -3  -6  -1  171.21   13.36
   3  -6   1  174.30   12.99
   3  -6   1  151.88   12.66
  -3  -6  -1  155.22   12.13
  -3  -6  -1  170.91   13.03
  -3  -6  -1  174.61   13.16
   3  -6   1  150.62   12.51
   3  -6   1  143.87   12.49
  -3  -6  -1  177.94   13.38
   3  -6   1  166.57   13.31
   3  -6   2  144.33   11.41
  -3  -6  -2  149.72   12.25
   3  -6   2  149.30   12.39
  -3  -6  -2  150.94   12.29
   3  -6   2  152.16   12.31
  -3  -6  -2  134.97   10.64
  -3  -6  -2  151.71   12.12
   3  -6   2  150.67   12.29
   3  -6   2  149.76   12.77
  -3  -6  -2  163.82   12.49
   3  -6   3  536.63   25.02
  -3  -6  -3  494.63   25.03
   3  -6   3  503.07   25.79
  -3  -6  -3  467.16   22.10
   3  -6   3  528.29   25.61
  -3  -6  -3  543.32   26.13
  -3  -6  -3  513.24   25.59
   3  -6   3  510.73   25.77
   3  -6   3  487.63   25.95
   3  -6   3  485.89   25.77
  -3  -6  -3  538.75   25.09
   3  -6   4  227.90   14.70
   3  -6   4  253.62   15.52
  -3  -6  -4  263.88   16.18
  -3  -6  -4  243.09   15.06
   3  -6   4  246.78   15.90
  -3  -6  -4  254.87   15.70
   3  -6   4  220.69   15.17
   3  -6   4  242.79   16.48
   3  -6   4  239.14   15.84
  -3  -6  -4  240.68   14.24
   3  -6   4  187.30   12.09
   3  -6   5   -0.75    2.78
   3  -6   5    1.43    2.47
  -3  -6  -5    0.84    2.81
  -3  -6  -5    3.89    2.47
   3  -6   5    1.72    1.91
   3  -6   5    2.50    2.99
  -3  -6  -5    0.81    2.69
   3  -6   5    2.79    2.98
  -3  -6  -5    1.53    2.11
   3  -6   5    0.84    2.44
   3  -6   6   29.72    4.59
   3  -6   6   25.70    4.29
  -3  -6  -6   37.97    5.78
   3  -6   6   34.38    5.53
   3  -6   6   32.21    5.33
  -3  -6  -6   29.25    5.31
   3  -6   6   24.74    4.57
   3  -6   6   29.86    5.46
   3  -6   7  253.28   14.10
  -3  -6  -7  265.19   15.01
   3  -6   7  251.64   14.48
   3  -6   7  223.97   11.84
   3  -6   7  247.56   14.26
  -3  -6  -7  237.73   14.14
  -3   6  -7  232.20   13.25
   3  -6   7  200.36   11.82
   3  -6   7  200.61   12.21
   3  -6   7  242.69   13.82
   3  -6   8  458.10   20.03
  -3  -6  -8  405.34   20.01
   3  -6   8  448.44   20.00
  -3  -6  -8  446.55   20.07
  -3   6  -8  440.10   19.15
   3  -6   8  397.06   18.35
   3  -6   8  427.25   18.99
   3  -6   8  378.88   17.63
   3  -6   9   42.79    4.80
  -3  -6  -9   59.00    5.79
   3  -6   9   47.87    4.91
  -3  -6  -9   53.01    5.23
  -3   6  -9   46.20    4.49
   3  -6   9   43.94    4.10
   3  -6   9   44.83    4.50
  -3   6 -10  123.38    7.24
  -3  -6 -10  141.74    7.63
   3  -6  10  142.04    7.89
   3  -6  10  126.75    7.00
  -3  -6 -10  147.86    8.38
   3  -6  10  124.19    7.00
   3  -7  -6  189.32   10.04
  -3  -7   6  191.85    9.46
  -3  -7   6  200.02    9.93
  -3  -7   5    7.02    2.21
   3  -7  -5    7.16    2.28
  -3  -7   5    9.72    2.35
  -3  -7   5    9.42    2.29
   3  -7  -4  164.30   10.17
  -3  -7   4  171.91   10.12
  -3  -7   4  182.42   10.38
  -3  -7   4  171.38    9.87
  -3  -7   4  179.03   10.17
   3  -7  -4  146.59    8.99
  -3  -7   3  312.21   15.57
   3  -7  -3  312.85   15.76
  -3  -7   3  315.04   15.75
   3  -7  -3  312.44   15.30
  -3  -7   3  319.27   15.33
  -3  -7   3  337.77   15.89
  -3  -7   2  319.48   15.38
   3  -7  -2  287.41   15.11
   3  -7  -2  271.81   13.04
  -3  -7   2  282.26   14.30
  -3  -7   2  297.91   15.22
   3  -7  -2  304.57   15.25
   3  -7  -1    2.88    2.13
  -3  -7   1    3.89    2.62
  -3  -7   1    3.37    2.32
   3  -7  -1    3.71    2.10
  -3  -7   1    3.19    2.06
   3  -7  -1    2.33    2.47
  -3  -7   0  126.57    8.99
   3  -7   0  121.31    8.89
   3  -7   0  105.38    6.53
  -3  -7   0  120.93    8.75
   3  -7   0  144.33    9.23
   3  -7   0  106.12    6.82
  -3  -7   0  140.07    9.61
  -3  -7   0  124.33    7.79
  -3  -7  -1  431.51   19.19
   3  -7   1  421.02   19.15
   3  -7   1  365.00   16.13
   3  -7   1  420.83   19.10
  -3  -7  -1  443.23   18.66
  -3  -7  -1  396.48   18.76
   3  -7   1  419.16   19.33
   3  -7   1  393.00   17.29
   3  -7   2  359.57   17.10
  -3  -7  -2  398.64   17.44
   3  -7   2  324.59   14.64
   3  -7   2  364.58   17.32
  -3  -7  -2  337.62   15.55
   3  -7   2  366.57   17.21
  -3  -7  -2  370.76   16.89
   3  -7   2  353.38   16.14
   3  -7   3    5.34    1.65
   3  -7   3    7.31    2.39
  -3  -7  -3    1.93    1.79
   3  -7   3    5.20    2.40
   3  -7   3    5.40    2.36
  -3  -7  -3    8.04    2.35
   3  -7   4   99.22    7.13
  -3  -7  -4  103.59    7.35
   3  -7   4   90.99    5.87
   3  -7   4  123.64    8.06
   3  -7   4  103.64    6.89
   3  -7   4  109.32    7.42
   3  -7   5  317.50   14.47
  -3  -7  -5  326.09   14.36
   3  -7   5  342.77   14.80
   3  -7   6  233.36   10.50
  -4   0  18  392.93   16.13
   4   0 -18  390.22   16.92
   4   0 -18  372.53   16.56
   4   0 -17   -2.07    2.09
  -4   0  17    2.35    2.24
   4   0 -17   -0.66    2.36
   4   0 -17   -0.64    2.12
   4   0 -16  509.46   24.62
  -4   0  16  541.00   25.26
   4   0 -16  525.04   25.79
   4   0 -16  539.55   25.70
   4   0 -15    0.93    2.72
  -4   0  15   -1.80    3.33
   4   0 -15    2.95    2.88
   4   0 -15    1.93    2.68
   4   0 -14 1271.81   52.19
  -4   0  14 1313.98   51.49
   4   0 -14 1272.37   52.30
   4   0 -14 1226.39   62.51
   4   0 -14 1305.57   52.34
   4   0 -14 1153.66   60.66
  -4   0  14 1298.94   61.68
   4   0 -14 1222.60   62.38
   4   0 -13    1.06    2.76
   4   0 -13    2.19    3.50
  -4   0  13   -1.97    3.15
   4   0 -13    4.16    4.29
   4   0 -13   -1.08    3.30
   4   0 -13    1.01    3.09
  -4   0  13   -0.98    2.99
   4   0 -13    1.06    2.95
   4   0 -13    6.47    4.88
   4   0 -13   -1.30    2.41
   4   0 -13   -2.01    3.22
   4   0 -12  521.30   34.77
   4   0 -12  538.28   35.62
   4   0 -12  533.69   27.87
   4   0 -12  551.96   28.26
   4   0 -12  566.30   27.74
  -4   0  12  554.64   27.25
   4   0 -12  531.20   35.65
   4   0 -12  572.28   28.35
   4   0 -12  543.37   35.09
   4   0 -12  456.75   28.75
   4   0 -11   -0.93    2.28
   4   0 -11    1.91    2.50
   4   0 -11    1.82    3.35
   4   0 -11    0.88    2.56
   4   0 -11    0.98    2.72
  -4   0  11   -0.85    2.47
   4   0 -11   -0.92    2.83
   4   0 -11   -1.73    3.19
   4   0 -10 2428.17   93.06
   4   0 -10 2255.56   81.94
   4   0 -10 2313.00   81.50
   4   0 -10 2241.55   82.64
  -4   0  10 2331.93   81.11
   4   0 -10 2291.41   82.00
   4   0 -10 2354.10   90.61
   4   0  -9    1.49    2.74
   4   0  -9    2.20    2.44
   4   0  -9   -0.79    2.44
  -4   0   9    0.66    2.10
   4   0  -9    0.72    2.29
   4   0  -9    3.40    1.74
   4   0  -9    7.95    4.06
  -4   0   8  368.62   22.16
   4   0  -8  322.00   16.45
   4   0  -8  314.22   16.05
   4   0  -8  341.04   21.35
   4   0  -7   -0.59    1.62
   4   0  -7    1.00    1.52
   4   0  -7    3.88    3.35
  -4   0   7   -2.08    3.19
   4   0  -7    2.15    2.81
  -4   0   7    0.99    2.89
   4   0  -7   -0.23    0.92
  -4   0   6 4410.25  143.27
   4   0  -6 4421.61  137.92
   4   0  -6 4166.65  139.18
  -4   0   6 4590.94  141.49
   4   0  -6 4567.33  143.35
   4   0  -6 4344.72  144.01
   4   0  -6 4053.33  134.03
  -4   0   6 4393.35  143.64
   4   0  -5    1.61    1.72
  -4   0   5    2.46    2.34
  -4   0   5    0.69    1.90
   4   0  -5   -0.72    2.21
  -4   0   5    0.70    2.15
   4   0  -4  344.53   16.77
  -4   0   4  391.18   17.64
   4   0  -4  343.90   17.25
   4   0  -4  361.89   17.50
  -4   0   4  352.15   17.26
   4   0  -3    5.25    1.50
  -4   0   3    0.95    2.15
   4   0  -3    2.28    2.19
   4   0  -3    0.41    1.82
  -4   0   3    1.23    1.81
   4   0  -2 7444.41  222.86
   4   0  -2 7208.86  223.46
   4   0  -2 6824.20  224.52
  -4   0   2 6755.33  225.00
   4   0  -2 7549.45  222.78
  -4   0   2 7039.04  223.33
   4   0  -2 6906.22  223.19
  -4   0   1    0.71    1.21
   4   0  -1    1.95    1.33
   4   0  -1   -0.17    1.01
   4   0  -1    0.64    1.14
  -4   0   1    0.53    0.71
  -4   0   1    0.95    0.97
  -4   0   1   -0.13    0.72
   4   0  -1   -0.12    0.80
  -4   0   1    0.78    0.98
  -4   0   0  250.65   10.16
  -4   0   0  255.40   11.52
   4   0   0  267.87    9.93
   4   0   0  269.08   11.65
   4   0   0  256.60   12.01
   4   0   0  256.75   11.24
  -4   0   0  259.03   11.42
  -4   0   0  274.83   11.45
  -4   0   0  274.15    9.94
  -4   0  -1    0.19    0.91
  -4   0  -1   -1.72    1.77
  -4   0  -1    1.07    0.72
   4   0   1    0.47    0.75
   4   0   1    0.67    1.93
  -4   0  -1    1.47    1.30
  -4   0  -1    0.22    1.12
   4   0   1    2.14    2.06
   4   0   1    1.46    1.75
  -4   0  -2 3884.29  127.54
  -4   0  -2 4028.86  125.09
   4   0   2 3796.07  125.07
  -4   0  -2 3793.72  123.45
   4   0   2 4063.30  127.69
  -4   0  -2 4193.42  125.62
   4   0   2 4132.53  125.40
  -4   0  -3    0.78    1.58
   4   0   3    1.23    1.65
  -4   0  -3   -0.32    1.46
  -4   0  -3    0.85    1.72
   4   0   3    0.24    1.02
  -4   0  -4  194.85   11.40
  -4   0  -4  197.35   12.20
   4   0   4  178.84   11.17
  -4   0  -4  186.65    9.96
  -4   0  -4  172.07   10.64
   4   0   4  196.24    8.55
  -4   0  -5    0.76    2.10
  -4   0  -5    0.70    1.94
   4   0   5   -0.72    2.20
  -4   0  -5   -0.47    1.31
  -4   0  -5    1.75    1.78
  -4   0  -6 4501.98  149.47
   4   0   6 4300.80  149.36
  -4   0  -6 4418.09  149.53
  -4   0  -6 4577.30  145.51
  -4   0  -6 4490.45  146.78
  -4   0  -7   -1.06    2.59
  -4   0  -7   -2.03    2.97
   4   0   7    1.06    2.40
  -4   0  -7    1.33    1.94
  -4   0  -7    1.55    2.14
   4   0   8   22.58    5.48
  -4   0  -8   18.86    5.24
  -4   0  -8   26.41    6.04
  -4   0  -8   17.42    4.38
  -4   0  -8   27.64    4.81
   4   0   9    2.23    2.48
  -4   0  -9   -1.47    2.34
  -4   0  -9   -1.27    2.34
  -4   0  -9    0.72    2.31
   4   0   9   -1.45    2.68
  -4   0  -9    2.26    2.09
  -4   0  -9   -1.90    1.97
   4   0   9    2.44    3.38
  -4   0  -9    0.82    2.61
   4   0   9    5.96    4.13
  -4   0  -9    0.87    1.80
  -4   0 -10 2178.43   79.05
   4   0  10 2318.72   79.93
   4   0  10 2150.64   88.31
  -4   0 -10 2230.76   88.57
  -4   0 -10 2348.71   90.18
  -4   0 -10 2213.44   79.26
  -4   0 -10 2203.28   85.50
   4   0  10 2171.28   84.71
  -4   0 -10 2225.69   80.54
  -4   0 -10 2135.84   80.82
   4   0  10 2346.10   90.26
  -4   0 -10 2171.32   80.39
  -4   0 -11   -0.87    2.41
   4   0  11    2.73    2.52
  -4   0 -11   -0.90    2.34
  -4   0 -11   -1.84    3.40
  -4   0 -11   -1.76    2.81
   4   0  11    1.80    3.73
  -4   0 -11   -1.38    2.21
   4   0  11   -1.36    2.52
  -4   0 -11    4.04    3.49
   4   0  11    1.81    3.35
  -4   0 -12   61.39    7.85
   4   0  12  102.94   13.82
  -4   0 -12   50.18    7.54
  -4   0 -12   74.58   12.14
  -4   0 -12   56.72   11.06
  -4   0 -12   84.31   10.12
   4   0  12   84.33    9.15
  -4   0 -12   91.67   10.19
   4   0  12   79.35   12.41
  -4   0 -13    3.42    3.06
  -4   0 -13    0.95    2.31
   4   0  13    1.91    3.54
  -4   0 -13    5.63    4.59
   4   0  13    1.84    3.18
  -4   0 -13    3.45    3.97
   4   0  13   -1.04    2.88
  -4   0 -13   -1.07    3.13
   4   0  13    1.86    4.20
  -4   0 -14  960.19   41.10
   4   0  14 1062.43   41.23
  -4   0 -14 1009.16   43.76
   4   0  14  961.24   42.37
  -4   0 -14 1025.31   43.08
  -4   0 -14  955.08   39.65
  -4   0 -15   -1.49    2.18
  -4   0 -15   -0.95    3.04
  -4   0 -15   -2.59    3.39
  -4   0 -15    1.75    1.79
   4   0  15   -0.87    2.56
   4   0  16    8.40    3.37
  -4   0 -16    8.97    2.80
  -4   0 -16   11.46    3.42
   4   0  16    4.40    2.72
   4   0  17    0.98    1.81
  -4   0 -17    2.24    1.90
   4   0  17    0.51    1.82
  -4   0 -17    1.32    1.26
  -4  -1  18    8.63    1.91
   4  -1 -18    8.07    1.85
  -4  -1  18    7.64    2.16
   4   1 -18    6.11    1.95
  -4   1  18    8.31    2.19
   4  -1 -18    7.06    2.03
   4   1 -18    8.89    2.24
   4   1 -17  778.14   30.78
  -4  -1  17  803.88   31.94
   4  -1 -17  813.37   31.21
  -4   1  17  857.46   33.38
  -4   1  17  748.19   29.73
  -4  -1  17  841.92   32.63
  -4   1  17  798.43   30.66
   4  -1 -17  835.31   33.14
   4   1 -17  827.31   32.66
   4  -1 -17  847.09   33.01
   4   1 -17  854.69   32.85
   4   1 -16    6.38    3.15
   4  -1 -16    5.94    2.47
   4  -1 -16    5.83    2.61
  -4   1  16    9.00    3.26
  -4  -1  16    8.45    3.10
  -4   1  16    0.84    2.69
   4   1 -16    3.15    2.73
   4  -1 -16    4.99    2.77
  -4  -1  16    6.03    2.96
   4  -1 -16   10.41    3.55
   4   1 -16    9.40    3.24
   4  -1 -15    4.60    3.30
  -4  -1  15    7.08    2.78
   4   1 -15    1.79    2.87
  -4  -1  15    2.72    3.14
  -4   1  15    7.89    3.18
  -4  -1  15    3.62    3.45
   4  -1 -15   10.84    4.27
  -4   1  15    2.97    3.30
   4   1 -15    1.87    2.73
   4   1 -15    0.93    2.73
   4  -1 -15    1.91    2.65
   4  -1 -14   -1.05    2.91
  -4  -1  14    7.69    4.70
   4   1 -14    2.14    2.80
   4   1 -14    3.07    3.28
   4  -1 -14    2.08    3.84
   4   1 -14   -2.03    3.75
   4   1 -14    1.02    3.26
  -4  -1  14   -0.85    2.47
   4  -1 -14    1.05    3.20
   4   1 -14    3.60    3.22
  -4  -1  14    3.95    2.74
  -4   1  14    2.63    2.80
   4   1 -14   -2.09    4.33
  -4  -1  14    2.98    3.43
   4  -1 -14    3.23    3.30
  -4   1  14   -2.15    3.44
   4   1 -14    4.06    3.51
   4   1 -14    4.55    3.13
   4   1 -13 1368.34   55.02
  -4  -1  13 1217.41   62.26
   4  -1 -13 1309.79   65.25
   4   1 -13 1354.11   66.26
   4  -1 -13 1324.45   55.08
   4  -1 -13 1380.86   55.92
   4   1 -13 1416.46   54.13
  -4  -1  13 1293.10   54.05
   4   1 -13 1311.61   55.02
  -4   1  13 1366.34   55.59
  -4  -1  13 1378.95   53.39
  -4   1  13 1403.18   53.61
  -4  -1  13 1385.89   54.81
   4   1 -13 1346.93   54.73
   4  -1 -13 1453.27   56.48
   4   1 -13 1386.58   61.18
  -4  -1  13 1351.95   52.69
  -4  -1  12   88.94   13.30
   4   1 -12   97.12   14.37
   4  -1 -12   83.57   13.38
   4  -1 -12   97.89   10.47
   4   1 -12   93.87   10.24
  -4  -1  12  107.22   10.42
   4  -1 -12  110.01   11.18
  -4  -1  12  107.86   10.07
  -4   1  12   93.90   10.18
   4   1 -12   83.83    9.86
   4   1 -12   94.78    9.56
  -4   1  12   84.71    9.13
  -4  -1  12  118.83   11.01
   4  -1 -12   93.30   14.17
   4   1 -12   88.33    9.77
   4  -1 -12  104.95   11.00
   4   1 -12   92.71   12.71
   4   1 -12  106.82   14.27
   4  -1 -12  114.57   14.92
  -4  -1  12   89.78    9.36
   4  -1 -11  154.48   12.79
   4   1 -11  131.14   16.05
   4  -1 -11  114.71   15.07
   4   1 -11  139.75   12.22
  -4  -1  11  163.19   16.94
   4  -1 -11  139.87   12.61
  -4  -1  11  136.88   11.55
  -4  -1  11  152.98   12.17
   4   1 -11  134.38   11.16
  -4   1  11  145.72   12.31
  -4  -1  11  144.44   11.87
  -4   1  11  152.01   11.58
   4   1 -11  148.13   12.02
   4   1 -11  128.53   12.50
   4  -1 -11  154.63   17.42
   4  -1 -11  146.21   12.49
  -4  -1  11  147.78   11.70
   4   1 -11  139.23   15.68
   4   1 -11  132.95   14.35
   4  -1 -11  114.91   14.48
  -4   1  10   63.43   10.05
   4   1 -10   65.34    7.86
   4  -1 -10   83.05   12.31
   4   1 -10   84.55   12.16
  -4  -1  10  113.86   13.17
   4  -1 -10   60.48   10.42
   4  -1 -10   65.92    7.84
  -4  -1  10   62.93    7.60
   4  -1 -10   73.75    8.44
   4   1 -10   90.50    8.40
   4  -1 -10   80.35    9.14
  -4  -1  10   78.24    8.43
  -4   1  10   67.38    7.31
  -4  -1  10   66.57    7.70
   4   1 -10   77.05    9.21
   4  -1 -10   84.00   12.20
   4   1 -10   76.01    8.40
   4  -1 -10   61.66    7.74
  -4  -1  10   70.14    7.55
   4   1 -10   68.98   10.36
   4  -1 -10   89.72   11.71
  -4  -1   9 2067.51   71.08
  -4   1   9 2050.52   79.18
   4   1  -9 1951.11   71.39
  -4  -1   9 2014.60   79.36
   4  -1  -9 1964.90   79.85
   4  -1  -9 1970.02   80.73
   4  -1  -9 2059.01   71.93
   4   1  -9 2008.47   80.91
   4  -1  -9 1988.35   71.72
  -4  -1   9 2072.70   71.30
   4  -1  -9 1958.97   72.26
  -4  -1   9 2023.21   71.12
  -4  -1   9 1941.90   70.71
   4  -1  -9 2083.50   81.36
   4  -1  -9 1963.31   71.62
   4   1  -9 1975.76   74.14
   4   1  -9 1987.00   71.13
  -4  -1   9 1964.57   70.52
   4   1  -9 2017.58   78.86
  -4  -1   9 1889.79   70.20
   4  -1  -9 2112.62   78.99
  -4   1   9 2050.17   73.26
  -4   1   8  797.13   36.93
   4   1  -8  756.01   33.73
   4  -1  -8  684.77   36.47
  -4   1   8  750.56   32.93
   4  -1  -8  745.50   35.86
  -4  -1   8  712.55   30.00
   4   1  -8  761.78   36.19
   4   1  -8  777.32   38.18
  -4  -1   8  775.76   36.99
   4  -1  -8  699.63   36.16
   4  -1  -8  767.80   37.85
   4  -1  -7   17.62    2.92
   4  -1  -7   15.70    4.67
   4   1  -7   19.89    4.75
  -4   1   7   25.36    4.72
  -4  -1   7   22.52    3.47
   4   1  -7   29.80    5.68
   4  -1  -7   12.48    4.10
  -4  -1   7   20.08    5.29
   4   1  -7   26.49    5.76
   4  -1  -7    7.41    3.70
  -4  -1   7   20.22    5.52
   4  -1  -7   10.02    3.89
  -4   1   7   20.31    5.08
  -4   1   6  134.41   11.14
   4  -1  -6  137.56   11.80
   4  -1  -6  149.77    8.99
  -4   1   6  151.36   10.97
   4  -1  -6  132.62   10.92
   4   1  -6  146.05   11.41
  -4  -1   6  145.85    8.16
  -4  -1   6  141.48   11.75
   4  -1  -6  133.20   11.33
  -4  -1   6  154.67   12.44
   4  -1  -6  142.92   11.95
  -4   1   6  134.09   11.43
   4   1  -6  123.20   11.56
  -4   1   5 4259.15  135.78
   4  -1  -5 4009.35  131.62
   4  -1  -5 4065.34  136.13
   4  -1  -5 4272.38  135.00
  -4   1   5 4127.16  134.21
  -4  -1   5 3797.35  128.33
   4   1  -5 4111.26  135.49
  -4  -1   5 4193.66  136.39
   4  -1  -5 4188.20  135.50
  -4  -1   5 4473.73  137.24
   4  -1  -5 4175.96  136.04
  -4   1   5 4191.85  135.77
   4   1  -5 3980.19  136.30
  -4   1   4  918.29   33.73
   4  -1  -4  863.99   31.67
   4  -1  -4  942.55   34.55
   4  -1  -4  915.63   32.99
  -4  -1   4  743.75   26.40
   4   1  -4  858.83   33.13
  -4   1   4  883.40   33.05
   4   1  -4  846.04   33.88
  -4  -1   4  911.35   34.37
  -4   1   4  924.44   33.68
   4  -1  -4  886.80   33.10
  -4  -1   4  979.12   34.65
   4  -1  -4  847.66   33.20
  -4   1   3 4211.13  135.82
  -4  -1   3 4150.44  135.91
   4  -1  -3 4079.47  135.72
   4  -1  -3 4304.95  135.17
   4   1  -3 4266.64  135.78
  -4   1   3 4273.44  135.77
   4  -1  -3 4019.48  134.87
   4   1  -3 4278.82  136.10
  -4  -1   3 4135.70  136.30
   4  -1  -3 4239.70  135.11
  -4  -1   3 4176.31  135.85
  -4  -1   2  322.14   14.56
  -4   1   2  330.32   15.11
   4  -1  -2  350.96   15.62
   4  -1  -2  310.83   14.87
  -4   1   2  315.30   12.85
   4   1  -2  344.82   14.98
   4   1  -2  314.86   11.69
  -4   1   2  332.99   15.19
   4  -1  -2  330.74   14.25
   4  -1  -2  332.56   15.38
   4   1  -2  314.06   14.53
   4  -1  -2  324.39   14.14
  -4  -1   2  343.47   14.82
  -4  -1   1 4581.23  139.69
   4  -1  -1 4551.53  139.44
  -4   1   1 4391.51  139.37
   4  -1  -1 4412.18  141.44
   4   1  -1 4352.88  136.94
  -4   1   1 4232.15  140.52
  -4   1   1 4430.36  140.02
   4  -1  -1 4396.77  141.25
   4  -1  -1 4352.94  139.21
  -4  -1   0    3.94    1.53
   4  -1   0    8.09    1.78
  -4   1   0    6.10    2.06
   4  -1   0    5.20    2.57
   4  -1   0    6.35    2.57
  -4   1   0    6.29    2.03
   4  -1   0    6.85    1.08
  -4  -1   0    5.13    1.58
   4  -1   0    7.07    1.76
   4  -1   1 1280.31   43.17
  -4  -1  -1 1279.16   43.20
  -4  -1  -1 1298.73   40.94
  -4   1  -1 1255.11   44.60
  -4   1  -1 1260.49   43.80
  -4   1  -1 1260.72   44.49
  -4  -1  -1 1264.96   42.98
   4  -1   2  110.69    6.96
   4  -1   2  118.70    8.24
  -4  -1  -2  115.36    6.07
   4  -1   2  115.95    7.71
  -4   1  -2  112.84    7.87
  -4   1  -2  116.76    7.72
  -4   1  -2  105.34    6.59
  -4  -1  -2  102.98    6.58
   4  -1   2  105.37    5.33
  -4   1  -2  110.91    7.37
   4  -1   3 2774.31   91.42
   4  -1   3 2785.60   91.28
   4  -1   3 2650.27   92.12
  -4   1  -3 2792.27   89.25
   4  -1   3 2821.10   93.17
   4  -1   3 2702.01   88.94
  -4   1  -3 2721.53   91.90
  -4  -1  -3 2659.61   92.49
   4   1   3 2750.84   91.14
   4  -1   3 2828.23   91.40
  -4  -1  -3 2806.38   90.55
   4  -1   4  165.77   11.03
   4   1   4  201.42   11.81
  -4  -1  -4  200.92   12.34
  -4  -1  -4  187.45   10.87
   4  -1   4  196.47   11.62
  -4   1  -4  168.59   11.58
   4  -1   4  197.75   12.42
  -4   1  -4  177.78    8.85
  -4   1  -4  183.07   11.23
  -4  -1  -4  177.62    7.32
   4   1   4  161.86    6.88
   4  -1   4  195.67   10.77
   4  -1   4  203.56   12.01
   4   1   5  814.25   35.35
  -4  -1  -5  906.75   35.42
   4  -1   5  873.15   36.03
  -4   1  -5  839.00   36.36
  -4  -1  -5  854.42   36.03
  -4  -1  -5  854.64   29.20
  -4   1  -5  847.96   30.42
  -4   1  -5  935.47   35.77
   4  -1   5  874.16   36.70
  -4   1  -5  874.84   35.84
   4  -1   5  785.83   34.77
   4   1   6   19.73    4.53
  -4  -1  -6   13.41    4.07
  -4   1  -6   22.03    5.00
  -4  -1  -6    8.42    3.14
  -4  -1  -6   17.68    4.34
   4  -1   6   14.98    4.26
   4  -1   6   16.48    4.32
  -4   1  -6   13.35    2.15
  -4   1  -6   14.54    3.97
  -4  -1  -6   15.18    2.12
   4  -1   6   12.92    3.61
  -4   1  -6   23.61    4.80
  -4  -1  -7 2762.80  100.05
   4   1   7 2899.96  102.01
  -4  -1  -7 2837.61  100.76
   4  -1   7 2914.81  102.50
  -4  -1  -7 2985.16  101.74
  -4   1  -7 2801.73  102.64
   4  -1   7 2875.32   99.18
  -4   1  -7 2942.66  100.78
  -4   1  -7 2964.51  100.08
   4  -1   7 3001.48  102.76
  -4  -1  -7 2635.04   90.94
  -4   1  -8   94.74   11.39
   4   1   8   83.35   11.00
  -4   1  -8   75.37    9.96
  -4  -1  -8   78.90   10.02
  -4  -1  -8   93.35   10.47
   4  -1   8  101.94   11.52
  -4  -1  -8   96.67    9.07
   4  -1   8  109.89    9.25
  -4   1  -8   82.09    8.29
   4  -1   8   60.91    8.16
  -4   1  -8   87.38    8.59
  -4   1  -8  115.11   11.36
   4  -1   8   86.85   10.77
  -4   1  -8   94.86   10.07
  -4  -1  -9 1002.56   39.63
   4  -1   9  969.13   38.64
  -4  -1  -9  968.06   39.25
   4   1   9  954.55   46.86
  -4  -1  -9  960.65   46.04
   4  -1   9 1015.91   47.67
  -4  -1  -9  951.88   43.99
  -4   1  -9 1027.07   47.09
  -4   1  -9 1093.93   49.47
  -4   1  -9 1006.47   40.00
   4  -1   9 1026.67   41.25
  -4   1  -9  980.04   40.91
  -4  -1  -9  930.94   40.75
  -4  -1  -9  980.09   38.38
  -4   1  -9 1009.92   41.07
  -4   1  -9  993.03   45.01
  -4   1  -9  993.00   39.19
  -4  -1  -9  917.66   39.69
   4  -1   9  961.26   42.36
  -4   1  -9  937.82   43.85
   4  -1   9  951.01   39.12
   4  -1   9  925.18   45.65
   4  -1  10    3.01    2.51
   4  -1  10    3.40    3.52
  -4  -1 -10    4.03    2.78
  -4  -1 -10    4.14    2.96
  -4   1 -10   -1.76    3.63
  -4   1 -10    2.57    2.62
   4  -1  10   -1.41    2.91
   4  -1  10    1.68    3.47
  -4  -1 -10    1.61    3.64
   4   1  10    1.71    3.16
  -4   1 -10    4.57    3.45
   4  -1  10   -0.95    2.77
  -4   1 -10    0.99    3.03
  -4  -1 -10    4.04    3.84
  -4  -1 -10    2.03    1.97
  -4   1 -10    1.92    2.67
   4  -1  10    7.48    3.12
  -4  -1 -10    5.21    4.24
  -4  -1 -10    6.34    3.55
  -4   1 -10    8.57    3.22
  -4   1 -10    1.35    2.50
   4  -1  10    3.14    3.84
   4  -1  10    0.81    2.68
  -4   1 -10    5.29    3.23
  -4  -1 -11 1362.41   52.18
   4  -1  11 1247.43   61.32
  -4  -1 -11 1385.69   53.00
  -4   1 -11 1441.30   60.97
   4  -1  11 1339.24   59.20
  -4   1 -11 1384.34   53.26
   4   1  11 1374.62   63.28
  -4  -1 -11 1312.32   61.73
   4  -1  11 1318.92   62.35
  -4   1 -11 1405.19   63.92
   4  -1  11 1376.51   54.63
  -4  -1 -11 1372.58   55.36
  -4   1 -11 1259.78   53.96
  -4   1 -11 1305.13   54.01
  -4  -1 -11 1303.33   62.40
  -4   1 -11 1279.84   57.42
  -4  -1 -11 1265.13   53.05
   4  -1  11 1360.36   60.99
  -4   1 -11 1313.04   57.64
   4  -1  11 1339.20   52.15
   4  -1  12   94.81   13.69
  -4  -1 -12   95.39    9.37
   4  -1  12   89.90   13.19
   4   1  12   64.49   11.65
  -4   1 -12   80.77   11.29
  -4   1 -12   99.35   14.52
  -4   1 -12  105.27   10.27
  -4  -1 -12   93.18    9.63
  -4  -1 -12   86.10   13.15
   4  -1  12   82.67   11.65
  -4   1 -12  102.54   11.11
  -4  -1 -12   95.81   11.06
   4  -1  12  113.53   11.36
   4  -1  12  106.75   10.69
  -4   1 -12  118.18   11.45
  -4  -1 -12  109.78   14.70
  -4  -1 -12   98.11   10.38
   4   1  12  120.15   14.24
   4  -1  12  102.85    9.65
   4   1  12   84.92   13.84
  -4   1 -12   70.94   10.32
   4  -1  12   92.70   12.61
  -4  -1 -13  498.21   23.88
  -4   1 -13  481.31   24.40
   4  -1  13  472.67   32.37
  -4  -1 -13  496.36   32.56
   4   1  13  486.83   32.66
  -4   1 -13  452.17   31.43
  -4   1 -13  441.05   31.63
   4  -1  13  454.66   31.53
  -4  -1 -13  469.38   24.67
  -4   1 -13  489.02   25.03
   4  -1  13  468.65   25.59
  -4   1 -13  453.65   25.96
  -4  -1 -13  500.73   27.02
   4   1  13  526.89   26.27
   4  -1  13  520.90   26.24
  -4   1 -13  458.95   25.91
  -4  -1 -13  462.83   25.32
  -4  -1 -13  383.42   30.22
   4   1  13  409.84   31.36
   4  -1  13  449.62   29.56
   4  -1  13  467.30   23.33
  -4   1 -14    7.71    3.27
  -4  -1 -14   16.41    4.15
  -4  -1 -14    5.35    3.70
  -4   1 -14    9.38    4.21
   4  -1  14   12.29    4.54
   4  -1  14    7.62    3.74
   4   1  14    6.60    3.60
  -4   1 -14    9.06    3.73
  -4  -1 -14    8.42    3.87
  -4   1 -14    7.04    3.07
  -4  -1 -14    6.76    2.80
  -4  -1 -15  667.17   30.10
  -4   1 -15  709.38   30.43
   4  -1  15  731.77   31.53
   4  -1  15  705.51   30.95
  -4   1 -15  742.59   32.72
   4   1  15  734.15   31.86
  -4   1 -15  712.20   32.06
  -4  -1 -15  746.92   31.60
  -4   1 -15  667.14   28.96
  -4  -1 -16    4.23    2.29
  -4   1 -16    3.64    2.26
   4  -1  16    5.23    2.22
  -4   1 -16    1.40    2.33
   4   1  16    3.76    2.39
  -4  -1 -16    1.75    2.15
   4   1  16    0.72    2.40
  -4   1 -16    5.34    2.69
   4  -1  16    3.60    2.15
  -4   1 -16    3.10    1.56
   4   1  17  395.16   17.41
   4  -1  17  362.11   15.59
   4   1  17  415.22   16.62
  -4  -1 -17  411.89   16.65
  -4  -1 -17  333.96   14.56
  -4   1 -17  334.36   14.55
  -4   1 -17  391.44   16.84
  -4  -1 -17  344.51   15.26
  -4  -2  18  341.47   13.18
   4  -2 -18  343.10   13.48
   4   2 -18  345.88   13.38
   4   2 -17   28.20    4.00
   4  -2 -17   23.62    3.80
   4  -2 -17   21.11    3.05
  -4   2  17   13.97    3.13
   4   2 -17   20.34    2.87
   4  -2 -17   18.78    3.09
  -4  -2  17   28.11    3.95
   4   2 -17   24.09    3.70
  -4   2  17   20.22    3.41
   4  -2 -17   22.83    3.46
   4   2 -16  175.64   11.23
  -4   2  16  191.87   12.17
   4  -2 -16  171.04   11.34
  -4  -2  16  166.30   10.85
  -4  -2  16  145.03    9.80
   4  -2 -16  179.40   11.26
  -4  -2  16  172.44   11.55
   4   2 -16  176.85   11.55
   4  -2 -16  191.04   12.34
   4   2 -16  177.67   11.80
  -4  -2  15   56.33    6.95
   4  -2 -15   40.41    6.27
   4   2 -15   31.35    5.52
  -4  -2  15   42.88    6.26
  -4   2  15   39.48    6.35
  -4  -2  15   44.72    5.74
   4   2 -15   49.52    6.76
   4   2 -15   44.15    6.37
   4  -2 -15   49.59    6.92
   4   2 -14  903.23   39.43
   4  -2 -14  854.41   39.20
  -4  -2  14  830.60   46.57
   4   2 -14  917.34   36.64
  -4   2  14  914.89   39.35
  -4  -2  14  902.50   38.81
  -4  -2  14  853.06   36.78
   4  -2 -14  857.18   39.25
   4   2 -14  881.01   39.00
  -4  -2  14  915.70   38.85
   4   2 -14  919.46   39.01
  -4  -2  14  937.56   38.71
   4   2 -13    2.08    3.60
   4   2 -13    2.18    4.03
  -4  -2  13    1.91    3.54
   4  -2 -13    6.41    4.83
   4  -2 -13    1.08    3.00
   4   2 -13   -2.12    4.04
  -4  -2  13    2.04    2.83
   4  -2 -13   -1.10    2.87
   4   2 -13   -0.79    2.43
  -4  -2  13    1.95    2.70
  -4   2  13    0.72    2.21
  -4   2  13    1.02    3.11
   4  -2 -13   -2.22    2.90
   4   2 -13   -2.96    3.16
  -4  -2  13   -0.86    2.38
   4   2 -13   -1.79    2.87
  -4  -2  13    0.98    2.55
   4   2 -12  211.90   22.35
   4  -2 -12  257.76   23.73
   4   2 -12  235.30   16.81
  -4  -2  12  282.61   23.82
   4  -2 -12  256.28   17.64
  -4  -2  12  251.19   17.31
   4  -2 -12  217.17   14.69
   4   2 -12  258.54   15.74
  -4   2  12  221.07   16.34
  -4  -2  12  261.22   16.29
   4  -2 -12  259.21   17.92
  -4  -2  12  244.58   16.44
   4   2 -12  208.72   15.76
   4   2 -12  227.01   19.49
   4  -2 -12  245.60   23.69
   4   2 -12  229.57   21.00
  -4  -2  12  287.81   17.91
   4   2 -12  259.22   22.16
   4  -2 -11   61.13    8.31
   4  -2 -11   30.34    8.54
   4   2 -11   50.52    7.56
  -4  -2  11   70.99   11.58
  -4   2  11   60.28   10.46
   4   2 -11   73.20   12.19
  -4  -2  11   60.78    8.13
   4  -2 -11   57.62    8.35
   4   2 -11   61.98    7.27
  -4  -2  11   58.60    7.84
  -4  -2  11   54.10    7.10
   4  -2 -11   48.52   10.28
   4   2 -11   58.98    7.74
  -4   2  11   51.56    7.79
   4   2 -11   63.01    9.86
   4   2 -11   59.94   10.24
   4   2 -11   77.60   11.54
  -4  -2  11   62.51    8.26
  -4   2  10 1092.67   51.59
  -4  -2  10 1041.56   52.09
   4  -2 -10 1095.31   53.80
   4   2 -10 1106.96   54.98
   4  -2 -10 1083.07   45.11
   4  -2 -10 1099.35   45.93
  -4   2  10 1042.65   43.77
  -4  -2  10 1134.30   45.50
  -4  -2  10 1025.84   42.67
  -4  -2  10 1095.04   44.00
   4   2 -10 1052.22   43.90
   4   2 -10 1124.14   50.74
  -4  -2  10 1088.74   44.71
   4   2 -10 1036.71   50.17
   4  -2 -10 1091.15   50.43
   4   2 -10 1084.68   51.89
  -4  -2   9   54.82    6.60
   4  -2  -9   46.90    6.73
  -4  -2   9   57.27    9.62
   4   2  -9   42.01    9.10
   4  -2  -9   54.43    9.61
  -4   2   9   29.12    7.25
  -4  -2   9   42.82    6.50
   4  -2  -9   44.39    5.61
   4  -2  -9   44.03    6.65
  -4  -2   9   41.32    6.09
  -4   2   9   37.96    5.88
   4   2  -9   40.69    5.96
   4   2  -9   45.60    8.19
  -4  -2   9   47.63    6.03
  -4   2   9   36.51    6.32
   4  -2  -9   51.73    8.39
  -4  -2   9   47.88    6.68
   4   2  -9   51.30    8.38
  -4   2   8 1205.90   51.65
  -4  -2   8 1227.82   44.99
  -4  -2   8 1105.35   52.08
   4  -2  -8 1121.40   52.15
  -4  -2   8 1159.77   45.25
   4  -2  -8 1109.68   44.99
   4   2  -8 1172.85   53.74
  -4  -2   8 1178.61   45.95
   4  -2  -8 1058.78   45.26
  -4  -2   8 1165.80   44.77
   4   2  -8 1195.42   44.73
   4   2  -8 1120.40   50.76
  -4  -2   8 1176.15   45.47
  -4   2   8 1145.12   48.01
   4   2  -8 1178.03   50.12
   4  -2  -8 1255.82   49.98
  -4   2   7  210.01   16.35
   4   2  -7  243.66   17.69
   4   2  -7  259.45   17.16
   4  -2  -7  227.56   15.75
  -4   2   7  250.50   16.41
   4   2  -7  265.17   19.46
  -4  -2   7  192.35   16.89
  -4  -2   7  228.23   17.72
   4  -2  -7  219.69   17.33
  -4  -2   6 2778.27   95.82
  -4   2   6 2611.50   92.55
   4   2  -6 2616.95   93.54
   4  -2  -6 2537.99   86.91
  -4   2   6 2520.56   90.92
   4   2  -6 2561.96   90.89
   4  -2  -6 2612.46   89.66
  -4  -2   6 2448.46   93.10
   4  -2  -6 2583.82   93.45
  -4   2   6 2567.45   93.59
   4   2  -6 2561.86   94.65
  -4  -2   6 2566.42   94.69
  -4  -2   6 2547.39   93.71
  -4  -2   5  105.06   10.54
  -4   2   5  110.08    9.96
   4  -2  -5  100.67    8.31
   4  -2  -5  101.69    8.20
  -4   2   5   97.85    9.24
   4   2  -5  106.14    9.10
   4   2  -5  100.53   10.33
  -4  -2   5  122.80   11.01
   4  -2  -5   97.72    9.61
  -4  -2   5   94.84   10.13
  -4   2   5  100.54    9.91
  -4   2   4  789.23   33.19
  -4  -2   4  779.70   34.18
   4  -2  -4  786.82   31.88
   4   2  -4  756.60   31.32
   4  -2  -4  770.44   29.74
  -4   2   4  759.43   32.88
   4  -2  -4  760.95   33.04
   4   2  -4  738.97   33.72
  -4  -2   4  775.06   33.96
  -4  -2   4  780.39   34.14
  -4  -2   3  407.48   21.01
   4  -2  -3  429.57   20.54
  -4   2   3  419.26   20.49
  -4   2   3  409.56   15.75
   4  -2  -3  341.93   19.94
   4  -2  -3  405.45   19.92
   4  -2  -3  405.91   16.83
   4   2  -3  427.91   19.00
  -4   2   3  395.35   20.29
   4  -2  -3  415.14   20.33
   4   2  -3  409.11   20.77
  -4  -2   3  420.43   21.26
  -4  -2   3  404.18   20.84
  -4  -2   2 2617.41   86.92
   4  -2  -2 2635.76   86.32
  -4   2   2 2491.19   86.30
   4  -2  -2 2422.09   86.79
   4  -2  -2 2384.41   87.40
   4  -2  -2 2599.83   86.85
  -4   2   2 2624.89   82.73
  -4   2   2 2602.06   86.80
  -4   2   2 2549.25   83.88
   4  -2  -2 2378.25   80.65
   4   2  -2 2531.95   83.78
   4  -2  -2 2595.32   86.04
  -4  -2   2 2611.08   87.37
  -4  -2   1  545.29   23.47
   4  -2  -1  542.80   23.21
  -4   2   1  520.90   21.53
   4  -2  -1  547.55   24.21
   4  -2  -1  533.48   23.93
   4   2  -1  487.00   20.69
  -4   2   1  529.48   23.62
  -4   2   1  554.47   22.20
   4  -2  -1  491.95   17.81
  -4  -2   1  498.27   23.50
   4  -2  -1  562.90   20.59
  -4  -2   1  528.76   23.18
   4  -2  -1  522.06   22.91
  -4  -2   0   46.75    5.30
   4  -2   0   41.01    5.02
   4  -2   0   38.52    5.57
   4  -2   0   47.66    5.88
  -4   2   0   42.36    4.84
   4  -2   0   47.34    2.85
  -4   2   0   42.91    4.92
   4  -2   0   38.05    5.40
   4  -2   0   60.31    4.67
  -4  -2   0   43.87    5.32
   4  -2   0   46.07    5.35
  -4  -2   0   49.20    5.40
   4  -2   1  117.73    5.29
   4  -2   1  120.13    8.66
  -4  -2  -1  129.52    9.00
  -4  -2  -1  120.65    6.90
   4  -2   1  119.27    9.45
  -4   2  -1  128.02    9.19
   4  -2   1  101.35    8.70
   4  -2   1  132.92    9.85
   4  -2   1  128.43    9.69
  -4   2  -1  128.79    8.92
  -4   2  -1  120.02    8.94
  -4  -2  -1  121.99    9.27
   4  -2   1  132.67    9.26
  -4  -2  -1  127.06    8.73
   4  -2   1  114.83    7.31
   4  -2   2 1801.97   58.88
  -4  -2  -2 1854.36   64.69
   4  -2   2 1876.69   65.03
  -4   2  -2 1770.96   65.43
  -4  -2  -2 1797.87   61.25
   4  -2   2 1931.11   66.41
   4  -2   2 1818.16   65.21
   4  -2   2 1791.15   65.75
  -4   2  -2 1905.88   64.86
  -4   2  -2 1804.95   64.85
  -4  -2  -2 1788.81   63.96
   4  -2   2 1806.96   63.03
  -4  -2  -2 1936.18   66.14
   4  -2   3    4.35    2.60
  -4  -2  -3    3.65    2.44
  -4   2  -3   11.25    3.48
   4  -2   3    7.08    3.27
  -4  -2  -3    5.14    1.94
  -4   2  -3    6.64    2.89
   4  -2   3    2.34    2.60
   4  -2   3    3.40    1.57
  -4  -2  -3    3.95    2.44
   4  -2   3    8.25    2.81
  -4   2  -3    4.69    3.15
   4  -2   4  217.05   14.74
  -4  -2  -4  206.37   12.70
  -4   2  -4  225.13   15.52
   4  -2   4  229.11   14.40
   4   2   4  236.13   11.91
   4  -2   4  243.31   15.61
  -4   2  -4  235.08   15.16
   4  -2   4  229.08   12.25
  -4  -2  -4  251.93   14.84
  -4   2  -4  224.75   15.34
   4  -2   5    0.99    2.23
   4  -2   5    2.33    2.59
  -4  -2  -5    5.19    2.37
  -4   2  -5    0.96    2.65
   4  -2   5    5.75    3.31
   4   2   5    1.53    1.33
   4  -2   5    4.32    2.14
  -4  -2  -5    2.62    2.80
  -4   2  -5    2.13    2.78
   4   2   5    1.94    2.54
   4  -2   6 2482.40   89.03
  -4  -2  -6 2454.90   87.04
  -4   2  -6 2405.01   89.45
   4  -2   6 2345.62   83.25
   4   2   6 2406.49   88.53
   4  -2   6 2455.14   84.54
  -4  -2  -6 2360.97   85.41
   4  -2   6 2186.96   86.56
   4  -2   7   15.65    3.70
  -4  -2  -7   13.69    3.49
   4  -2   7   22.58    6.16
  -4   2  -7   16.95    5.56
  -4  -2  -7   18.05    3.76
   4  -2   7   16.53    4.19
   4   2   7   14.54    5.35
  -4  -2  -7   11.89    3.99
  -4   2  -7   13.58    3.65
  -4  -2  -7   12.17    4.24
   4  -2   7   19.43    4.44
  -4   2  -7   22.33    5.58
   4  -2   7   17.39    3.88
   4  -2   7   27.38    6.04
  -4   2  -7   12.74    3.20
  -4   2  -7   23.34    5.58
  -4  -2  -8  275.94   15.99
   4  -2   8  277.65   16.21
   4  -2   8  278.30   21.33
   4   2   8  283.81   21.72
   4  -2   8  298.68   18.92
  -4   2  -8  304.82   22.62
  -4  -2  -8  271.68   20.40
   4  -2   8  278.80   21.17
  -4  -2  -8  271.77   15.86
  -4   2  -8  274.86   16.94
  -4  -2  -8  260.50   16.80
  -4  -2  -8  259.28   14.71
  -4  -2  -8  276.37   15.41
   4  -2   8  280.61   15.81
  -4  -2  -8  265.12   15.68
   4  -2   8  284.98   17.06
  -4   2  -8  259.36   20.37
  -4  -2  -8  246.93   19.10
   4  -2   8  261.40   16.20
  -4   2  -8  288.12   20.75
   4  -2   8  282.35   20.22
   4  -2   9   89.62   12.10
  -4  -2  -9   69.17    7.76
   4  -2   9   70.90    7.87
   4  -2   9   67.75    9.21
  -4   2  -9   93.94   12.87
  -4  -2  -9   62.34    9.90
   4   2   9   51.43    9.88
  -4  -2  -9   61.98    7.50
  -4  -2  -9   75.60    9.07
  -4  -2  -9   73.03    7.32
   4  -2   9   99.53    9.92
  -4   2  -9   62.46    8.26
   4  -2   9   85.60    8.46
  -4  -2  -9   79.88    7.71
  -4  -2  -9   66.21    7.81
  -4  -2  -9   61.59    9.96
  -4   2  -9   74.73   11.01
   4  -2   9   76.00   10.94
   4  -2   9   71.75    8.24
  -4   2  -9   57.94    9.60
   4  -2  10 1894.89   78.68
   4  -2  10 1834.74   67.19
  -4  -2 -10 1710.39   65.93
  -4   2 -10 1846.71   78.91
  -4   2 -10 1776.90   76.50
   4   2  10 1856.31   78.80
  -4  -2 -10 1863.19   77.35
  -4  -2 -10 1859.98   67.38
  -4   2 -10 1841.96   67.96
  -4  -2 -10 1776.70   69.12
  -4   2 -10 1753.59   68.69
  -4  -2 -10 1747.14   64.29
   4  -2  10 1807.23   69.30
  -4  -2 -10 1853.21   64.98
   4  -2  10 1840.18   67.05
  -4   2 -10 1852.00   76.48
  -4  -2 -10 1834.49   76.07
  -4  -2 -10 1721.31   66.59
   4  -2  10 1787.28   68.03
   4  -2  10 1752.12   73.33
  -4   2 -10 1803.26   75.60
   4  -2  11   65.79   11.29
   4  -2  11   55.91    7.32
  -4  -2 -11   72.46    7.97
  -4   2 -11   54.86    9.96
  -4  -2 -11   51.71    9.80
   4   2  11   53.77   10.54
  -4   2 -11   72.36   12.43
  -4   2 -11   51.31    7.52
  -4  -2 -11   54.66    7.48
   4  -2  11   45.15    7.71
  -4   2 -11   47.87    7.44
   4  -2  11   49.20    7.02
  -4   2 -11   44.85    9.31
  -4  -2 -11   64.19   10.55
  -4  -2 -11   70.14    8.43
  -4   2 -11   46.22    9.11
   4  -2  11   60.00    9.61
   4  -2  11   56.41    7.91
  -4  -2 -12    8.04    3.24
   4  -2  12    7.14    3.40
   4  -2  12    9.73    5.40
  -4   2 -12    6.74    3.33
  -4   2 -12    1.68    2.20
  -4  -2 -12   11.29    5.22
  -4   2 -12    2.01    3.22
  -4  -2 -12    8.59    4.04
   4   2  12    4.02    4.55
   4  -2  12    4.55    3.93
  -4   2 -12    9.88    4.18
   4  -2  12    6.63    3.16
  -4  -2 -12    1.80    2.89
  -4   2 -12   13.24    5.30
  -4  -2 -12    5.73    3.18
   4  -2  12    2.99    3.06
  -4   2 -12    3.40    3.14
  -4  -2 -13   33.08    5.07
   4  -2  13   31.29    7.87
  -4   2 -13   34.21    5.92
  -4  -2 -13   44.42    6.68
   4   2  13   45.80    9.87
  -4   2 -13   41.77    7.11
   4  -2  13   38.80    6.98
   4   2  13   30.82    5.56
   4  -2  13   35.44    6.15
  -4  -2 -13   44.95    6.63
   4  -2  13   38.73    5.85
   4   2  13   29.44    7.58
   4   2  13   29.54    8.34
   4  -2  13   34.93    6.04
  -4   2 -13   26.76    6.59
  -4   2 -14 1124.76   42.30
  -4  -2 -14 1077.06   42.34
  -4   2 -14 1056.13   42.01
   4  -2  14 1032.27   43.65
  -4   2 -14 1018.63   43.36
   4  -2  14 1047.55   40.65
   4  -2  14 1010.56   41.97
   4   2  14 1026.56   41.69
  -4  -2 -14 1014.62   41.60
   4  -2  14 1040.04   41.74
  -4   2 -15   91.34    7.61
  -4  -2 -15   87.71    7.80
  -4   2 -15   97.15    7.96
   4  -2  15  108.33    9.34
  -4   2 -15   75.90    8.23
   4   2  15   85.08    8.66
   4  -2  15   85.77    7.08
   4   2  15   93.05    8.02
  -4  -2 -15   83.45    8.10
   4  -2  15  103.38    8.53
  -4  -2 -15   92.85    7.95
   4  -2  15  104.31    7.98
  -4  -2 -16   42.47    4.46
  -4  -2 -16   41.97    4.44
  -4   2 -16   43.57    4.48
   4  -2  16   48.06    5.33
  -4   2 -16   45.88    5.33
  -4  -2 -16   43.64    5.08
   4   2  16   32.89    4.14
   4  -2  16   42.98    4.83
   4   2  16   38.67    4.98
  -4   2 -16   37.57    3.81
   4   2  17   29.17    3.38
  -4  -2 -17   51.09    4.11
  -4   3  17  473.55   19.77
   4   3 -17  547.91   19.95
   4  -3 -17  502.77   19.66
   4  -3 -17  559.17   20.17
   4  -3 -16   78.36    6.82
   4  -3 -16   83.73    6.99
   4   3 -16   89.32    6.97
  -4  -3  16   79.89    6.60
   4   3 -16   66.63    5.72
   4  -3 -16   83.43    6.30
  -4   3  16   77.95    5.73
  -4  -3  16   78.48    6.13
   4  -3 -16  101.22    6.75
   4   3 -16   86.06    6.20
   4  -3 -16   77.81    5.92
   4  -3 -15    2.89    2.76
   4   3 -15    6.87    2.77
   4   3 -15    3.75    2.45
  -4  -3  15    8.33    3.08
   4  -3 -15    2.66    2.68
   4  -3 -15    1.18    1.89
  -4   3  15    1.64    2.02
  -4  -3  15    6.77    2.53
  -4  -3  15    5.90    2.50
   4   3 -15    2.34    2.42
  -4   3  15    2.51    2.28
   4  -3 -15   12.89    3.25
   4  -3 -14   69.15    7.72
   4  -3 -14   81.29    8.83
   4   3 -14  100.12    9.33
  -4   3  14   74.06    7.45
  -4  -3  14   85.57    8.87
   4  -3 -14   82.66    8.81
   4   3 -14   82.58    8.74
   4  -3 -14   84.52    8.31
  -4  -3  14   92.59    8.43
   4   3 -14   98.53    8.87
  -4  -3  14   75.43    8.26
   4  -3 -13 1034.84   44.16
   4  -3 -13 1067.45   45.88
   4   3 -13 1070.95   45.30
  -4  -3  13 1138.59   46.45
   4  -3 -13 1138.61   46.65
  -4   3  13 1090.22   43.31
  -4  -3  13 1040.13   43.75
   4  -3 -13 1090.46   44.41
   4   3 -13 1148.38   44.72
  -4  -3  13 1123.67   45.83
   4  -3 -12   88.47    9.50
  -4  -3  12   83.89   12.93
   4   3 -12   89.80   14.41
   4  -3 -12   98.53   14.78
   4  -3 -12   99.98   10.63
  -4  -3  12   50.84   10.46
   4   3 -12   91.92   10.06
   4  -3 -12   93.90   10.41
  -4  -3  12   87.89   10.13
  -4   3  12   95.22    9.29
  -4  -3  12   98.08    9.70
   4  -3 -12   95.43    9.60
   4   3 -12   68.09   10.99
   4   3 -12   87.00    9.26
   4  -3 -12   63.38   12.24
  -4  -3  12   89.05   10.04
  -4  -3  11   46.16    6.93
   4  -3 -11   49.34    7.47
  -4  -3  11   40.34    9.13
   4   3 -11   31.15    8.56
  -4  -3  11   37.22    9.04
   4  -3 -11   32.23    8.50
  -4  -3  11   38.80    6.97
   4  -3 -11   27.49    6.28
  -4  -3  11   40.15    6.58
   4  -3 -11   38.42    6.30
   4  -3 -11   41.86    9.83
   4   3 -11   43.30    9.36
  -4   3  11   39.45    6.27
   4   3 -11   45.44    6.85
  -4  -3  11   33.13    6.43
  -4  -3  10  106.33   10.18
  -4  -3  10   85.34   13.06
  -4  -3  10  107.19   14.74
   4  -3 -10   92.92   14.29
   4   3 -10   73.64   13.56
   4  -3 -10   83.58    9.78
  -4   3  10   93.35   12.22
  -4  -3  10  100.08   10.58
   4  -3 -10   85.12   10.26
   4  -3 -10   89.51    9.35
  -4  -3  10   94.12    9.66
   4  -3 -10   87.20   10.30
   4  -3 -10   97.82   14.44
   4   3 -10   67.25   11.61
   4   3 -10  105.89   10.10
   4   3 -10   94.64   13.72
  -4  -3  10   85.65    9.72
  -4   3   9 1324.00   57.56
  -4  -3   9 1282.79   49.95
  -4  -3   9 1306.95   60.42
   4  -3  -9 1232.54   60.09
   4  -3  -9 1190.31   50.42
   4   3  -9 1341.70   62.52
  -4  -3   9 1272.37   60.37
  -4  -3   9 1251.44   51.46
   4  -3  -9 1213.13   51.44
   4  -3  -9 1252.91   48.40
  -4  -3   9 1261.85   47.69
   4  -3  -9 1269.19   49.49
  -4  -3   9 1231.32   49.22
   4   3  -9 1223.34   58.82
   4  -3  -9 1248.34   60.80
   4   3  -9 1308.49   49.79
   4  -3  -9 1244.95   51.43
  -4  -3   9 1208.21   50.62
   4   3  -9 1286.60   59.64
   4  -3  -8  150.82   11.75
  -4   3   8  146.45   14.84
  -4  -3   8  141.14   11.47
  -4  -3   8  153.97   16.68
  -4  -3   8  164.26   16.75
  -4  -3   8  159.49   12.53
   4  -3  -8  151.77   16.29
   4  -3  -8  145.19   12.03
   4   3  -8  186.83   18.61
   4  -3  -8  135.56   11.01
   4  -3  -8  162.35   11.93
  -4  -3   8  166.64   11.88
  -4  -3   8  151.89   11.04
   4  -3  -8  143.63   16.50
   4   3  -8  153.14   11.55
   4   3  -8  146.81   16.18
  -4   3   8  143.72   14.04
   4   3  -8  136.58   15.44
   4   3  -8  130.87   12.68
  -4  -3   7  128.16   14.93
  -4   3   7  145.57   14.27
   4  -3  -7  149.40   11.03
  -4  -3   7  178.57   12.00
   4   3  -7  125.38   15.08
  -4  -3   7  141.87   14.98
  -4  -3   7  145.85   11.65
   4  -3  -7  151.82   15.38
   4  -3  -7  136.49   11.27
  -4   3   7  110.83   13.82
  -4  -3   7  189.33   17.28
   4  -3  -7  157.77   11.52
  -4  -3   7  154.15   11.24
   4  -3  -7  160.02   11.20
  -4  -3   7  160.69   11.18
   4  -3  -7  150.75   15.82
   4   3  -7  153.99   11.13
  -4  -3   7  149.86   12.19
  -4  -3   7  150.59   11.78
  -4  -3   7  147.81   10.43
   4   3  -7  132.83   14.40
   4   3  -7  159.10   12.77
  -4   3   7  137.70   13.68
  -4  -3   6  119.65   12.90
  -4  -3   6  157.16   10.60
  -4  -3   6  143.56   15.10
   4  -3  -6  144.62   10.36
  -4   3   6  148.94   13.56
  -4  -3   6  153.17   15.24
   4   3  -6  145.66   15.22
  -4  -3   6  135.19   14.02
   4  -3  -6  140.59   10.66
  -4   3   6  154.97   14.99
   4  -3  -6  121.49   13.48
  -4  -3   6  155.98   11.35
   4  -3  -6  146.57   10.94
   4  -3  -6  146.58   11.44
  -4  -3   6  142.95   11.39
   4  -3  -6  152.42   10.35
  -4  -3   6  134.11   10.04
  -4  -3   6  137.16    9.90
  -4  -3   6  139.57   10.23
  -4  -3   6  133.85   11.06
   4  -3  -6  150.29   14.85
  -4   3   6  135.71   13.14
  -4  -3   6  122.55    9.46
   4   3  -6  137.55   13.75
   4   3  -6  128.06   10.81
  -4  -3   6  142.88   11.01
  -4  -3   5 1386.29   56.44
  -4   3   5 1317.74   53.00
  -4  -3   5 1231.79   53.07
   4   3  -5 1242.67   55.19
   4  -3  -5 1261.29   47.20
   4  -3  -5 1263.19   53.79
  -4  -3   5 1315.64   55.44
  -4  -3   5 1246.16   47.28
  -4  -3   5 1169.34   47.75
   4  -3  -5 1280.97   48.08
   4  -3  -5 1275.03   47.55
  -4  -3   5 1243.31   46.75
   4   3  -5 1232.01   54.83
  -4  -3   5 1257.53   48.34
   4  -3  -5 1274.05   55.02
  -4   3   5 1321.20   53.29
   4   3  -5 1215.42   52.86
   4   3  -5 1245.08   47.31
  -4  -3   5 1200.68   47.25
  -4  -3   4  302.01   20.83
  -4  -3   4  283.56   19.33
  -4   3   4  304.97   19.29
   4  -3  -4  274.70   19.67
   4   3  -4  291.27   20.59
  -4   3   4  295.23   19.56
   4   3  -4  324.08   19.69
  -4  -3   4  314.79   21.04
   4   3  -4  313.65   21.15
   4  -3  -4  317.08   20.43
  -4   3   3  201.91   14.98
  -4  -3   3  235.90   17.01
   4  -3  -3  251.36   17.05
  -4  -3   3  212.28   15.76
   4  -3  -3  241.69   16.91
   4   3  -3  228.55   15.45
  -4   3   3  198.38   15.54
  -4  -3   3  217.49   16.55
   4  -3  -3  232.40   16.24
  -4  -3   2   18.09    4.33
  -4  -3   2   12.56    4.12
   4  -3  -2    5.93    3.19
  -4   3   2   14.86    3.95
  -4   3   2   14.47    3.11
   4  -3  -2   11.56    3.91
  -4   3   2   18.33    4.81
   4   3  -2   17.32    3.77
  -4   3   2   17.12    3.51
  -4  -3   2    5.38    3.87
   4  -3  -2   18.56    4.62
   4  -3  -1 2899.61   99.10
  -4  -3   1 2793.15   99.26
  -4  -3   1 2886.13   98.75
  -4   3   1 2844.14   95.29
  -4   3   1 2718.44   94.90
  -4   3   1 2832.05   99.48
   4   3  -1 2642.52   93.80
  -4  -3   1 2856.65   99.97
   4  -3  -1 2794.59   94.25
   4  -3  -1 2758.23   98.56
  -4  -3   1 2849.15   99.09
  -4  -3   0  956.88   39.87
   4  -3   0  893.77   39.05
  -4  -3   0  856.82   38.22
   4  -3   0  845.37   39.41
  -4   3   0  946.52   37.91
   4   3   0  900.12   33.70
  -4   3   0  920.20   37.25
  -4  -3   0  905.67   40.02
   4  -3   0  903.55   35.69
  -4  -3   0  930.95   39.38
   4  -3   0  872.35   38.92
  -4  -3  -1  388.04   21.71
  -4  -3  -1  363.86   21.55
   4  -3   1  386.01   15.95
   4  -3   1  397.86   22.11
  -4   3  -1  416.66   21.98
   4  -3   1  417.53   22.69
  -4   3  -1  403.20   21.05
   4  -3   1  379.77   22.08
  -4  -3  -1  411.00   22.20
   4  -3   1  428.81   22.81
   4  -3   1  382.66   19.37
  -4  -3  -1  384.22   22.37
  -4  -3  -2  203.06   15.12
  -4  -3  -2  241.90   15.98
   4  -3   2  244.05   16.43
   4  -3   2  196.54    9.95
  -4  -3  -2  220.61   12.87
   4  -3   2  239.35   15.83
  -4   3  -2  206.02   15.37
   4  -3   2  230.38   16.05
  -4   3  -2  188.54   14.11
  -4   3  -2  206.18   15.41
   4  -3   2  225.26   13.97
  -4  -3  -2  223.73   16.24
  -4  -3  -2  208.32   15.02
  -4  -3  -3 3702.83  127.81
   4  -3   3 3535.99  118.54
   4  -3   3 3769.36  128.90
  -4  -3  -3 3621.31  128.21
   4  -3   3 3617.67  125.37
  -4  -3  -3 3962.57  128.51
  -4   3  -3 3942.04  130.60
  -4  -3  -3 3615.92  122.92
   4  -3   3 3738.02  126.78
  -4   3  -3 3722.23  129.19
   4  -3   3 3811.47  128.33
  -4   3  -3 3748.63  128.14
  -4   3  -3 3870.96  128.26
   4  -3   4  262.20   18.67
   4  -3   4  251.23   14.32
  -4   3  -4  309.47   20.46
  -4  -3  -4  251.43   17.85
   4  -3   4  261.99   17.31
   4  -3   4  253.87   14.59
   4  -3   4  220.26   14.30
  -4  -3  -4  262.79   15.61
   4  -3   4  270.04   16.94
  -4   3  -4  261.24   18.97
   4  -3   4  275.24   18.33
   4   3   4  260.29   15.73
  -4   3  -4  254.29   17.48
  -4   3  -4  254.94   18.17
  -4  -3  -5  651.56   27.99
   4  -3   5  629.42   34.13
   4  -3   5  650.10   28.46
  -4  -3  -5  646.44   28.34
   4  -3   5  705.28   28.08
  -4   3  -5  682.56   35.69
  -4  -3  -5  679.53   33.78
   4  -3   5  669.65   33.32
  -4  -3  -5  665.51   27.94
  -4  -3  -5  668.37   28.06
   4  -3   5  676.40   28.79
  -4  -3  -5  653.46   27.72
   4  -3   5  602.67   28.84
  -4   3  -5  655.77   29.00
  -4  -3  -5  657.44   28.30
   4  -3   5  652.24   29.09
  -4   3  -5  659.51   35.10
   4  -3   5  625.72   30.06
  -4  -3  -5  626.72   29.97
   4   3   5  700.06   29.53
  -4   3  -5  647.87   32.30
  -4   3  -5  679.36   34.77
   4  -3   5  648.45   28.96
   4  -3   5  649.43   32.62
   4  -3   6  364.69   24.39
   4  -3   6  357.54   18.68
  -4  -3  -6  341.02   17.16
  -4  -3  -6  312.97   17.82
  -4  -3  -6  345.02   17.72
  -4  -3  -6  329.95   17.77
   4  -3   6  332.65   18.48
  -4  -3  -6  322.70   22.30
  -4   3  -6  327.18   24.05
   4   3   6  365.77   24.61
   4  -3   6  303.36   21.71
  -4   3  -6  366.40   19.38
  -4  -3  -6  336.98   17.54
   4  -3   6  339.53   19.67
  -4  -3  -6  337.81   18.05
   4  -3   6  330.02   19.05
  -4  -3  -6  317.38   19.87
  -4   3  -6  367.96   24.80
   4  -3   6  343.80   18.80
   4  -3   6  304.77   21.00
  -4   3  -6  324.95   22.91
   4  -3   6  334.99   18.84
  -4   3  -6  365.65   21.67
   4  -3   7 1693.08   72.82
  -4  -3  -7 1814.37   64.25
   4  -3   7 1713.79   64.06
  -4  -3  -7 1726.67   62.32
  -4  -3  -7 1937.71   73.56
   4  -3   7 1655.50   64.07
  -4  -3  -7 1766.02   63.69
   4  -3   7 1759.70   72.12
  -4   3  -7 1767.11   74.85
   4   3   7 1794.59   74.02
  -4   3  -7 1780.72   65.19
   4  -3   7 1563.15   64.63
  -4  -3  -7 1696.21   62.37
  -4  -3  -7 1794.66   63.55
   4  -3   7 1812.19   64.86
  -4  -3  -7 1665.26   67.43
  -4   3  -7 1652.27   66.71
  -4   3  -7 1756.56   72.63
   4  -3   7 1760.00   69.05
   4  -3   8  212.58   19.53
   4  -3   8  188.97   14.01
  -4  -3  -8  192.56   13.81
  -4  -3  -8  207.10   12.96
   4   3   8  189.84   18.89
   4  -3   8  198.40   14.39
  -4  -3  -8  220.86   19.40
  -4   3  -8  202.86   20.08
   4  -3   8  208.80   19.04
  -4  -3  -8  209.62   14.18
  -4  -3  -8  202.65   13.28
   4  -3   8  235.01   16.26
  -4   3  -8  197.48   14.73
  -4  -3  -8  200.18   13.52
   4  -3   8  189.01   12.77
   4  -3   8  213.42   14.56
  -4   3  -8  189.65   19.02
  -4  -3  -8  214.93   17.21
  -4  -3  -8  188.29   12.91
   4  -3   8  194.16   16.45
   4  -3   8  236.95   15.90
  -4   3  -8  179.10   18.34
  -4   3  -8  191.48   15.12
   4  -3   9  539.23   35.06
   4  -3   9  618.12   28.58
  -4  -3  -9  562.42   27.10
   4   3   9  489.79   34.28
  -4  -3  -9  592.83   35.33
  -4  -3  -9  579.43   27.83
  -4   3  -9  551.05   36.07
   4  -3   9  574.36   35.23
  -4   3  -9  602.64   29.23
   4  -3   9  547.21   29.33
  -4  -3  -9  554.37   25.99
  -4  -3  -9  560.54   26.14
   4  -3   9  585.03   26.41
  -4  -3  -9  533.62   26.10
  -4   3  -9  542.47   35.36
  -4  -3  -9  527.04   31.38
   4  -3   9  537.47   27.10
   4  -3   9  568.22   28.83
   4  -3  10    6.77    3.47
   4  -3  10    5.91    4.07
  -4  -3 -10    5.96    3.52
   4  -3  10    7.59    4.96
   4   3  10    8.24    5.03
  -4   3 -10    2.07    2.71
  -4  -3 -10    5.58    3.85
  -4  -3 -10    2.85    2.49
  -4   3 -10    7.35    3.88
  -4  -3 -10    5.33    2.90
   4  -3  10   11.18    3.76
  -4  -3 -10    2.91    2.23
   4  -3  10    6.93    3.10
  -4  -3 -10    9.08    4.20
  -4   3 -10    1.97    4.81
  -4  -3 -10    2.48    2.42
  -4   3 -10    7.75    4.34
  -4   3 -10    7.54    4.93
   4  -3  10    6.49    3.74
   4  -3  11  796.11   44.94
   4  -3  11  827.36   36.19
  -4  -3 -11  824.91   34.32
   4   3  11  774.33   45.22
  -4  -3 -11  835.03   44.72
  -4  -3 -11  833.39   36.10
  -4   3 -11  812.05   45.79
  -4   3 -11  803.05   36.01
  -4   3 -11  843.46   45.09
   4  -3  11  760.00   43.65
  -4  -3 -11  734.18   32.54
  -4   3 -11  776.33   36.45
   4  -3  11  760.68   33.60
  -4   3 -11  817.71   37.46
  -4   3 -11  753.05   43.48
  -4   3 -11  804.61   44.46
   4  -3  11  757.68   36.58
  -4  -3 -12  215.86   13.36
   4  -3  12  208.84   14.55
  -4  -3 -12  218.43   14.87
  -4   3 -12  211.57   14.75
  -4   3 -12  204.76   15.21
   4  -3  12  235.22   16.68
   4   3  12  207.46   13.24
   4  -3  12  179.45   12.90
  -4   3 -12  222.85   15.95
   4  -3  12  224.53   15.83
  -4   3 -12  182.35   18.68
  -4  -3 -13  245.94   15.62
  -4   3 -13  270.95   16.07
  -4   3 -13  267.50   16.55
   4  -3  13  267.63   17.39
   4  -3  13  265.03   14.99
  -4   3 -13  286.25   17.54
   4  -3  13  248.49   16.41
  -4   3 -14   40.32    5.36
  -4   3 -14   38.43    5.22
  -4  -3 -14   40.92    5.44
  -4  -3 -14   39.87    5.27
  -4   3 -14   49.83    6.20
   4  -3  14   39.64    6.11
   4  -3  14   46.38    5.13
   4   3  14   35.33    5.25
  -4   3 -14   44.40    6.07
   4  -3  14   46.97    6.13
  -4   3 -15  350.55   15.60
  -4  -3 -15  352.05   15.64
  -4  -3 -15  331.78   15.58
  -4   3 -15  361.55   15.70
   4  -3  15  391.80   18.03
   4   3  15  277.46   14.73
  -4   3 -15  375.03   16.61
   4  -3  15  306.75   14.15
   4  -3  15  351.92   16.31
  -4   3 -15  387.74   17.75
  -4   3 -16   88.70    6.22
   4  -3  16   81.11    5.95
   4  -4 -15  281.12   13.30
   4  -4 -15  281.10   13.38
   4   4 -15  293.20   13.31
  -4  -4  15  288.69   13.50
   4   4 -15  231.45   11.57
  -4   4  15  270.64   13.69
   4  -4 -15  242.45   12.08
   4  -4 -15  253.35   11.54
  -4  -4  15  241.73   11.47
  -4  -4  15  248.32   11.62
   4  -4 -14  574.82   23.94
   4  -4 -14  626.62   27.35
   4  -4 -14  665.34   27.56
   4   4 -14  708.59   27.74
  -4  -4  14  696.99   28.08
   4   4 -14  619.91   26.43
   4  -4 -14  671.77   27.33
   4  -4 -14  671.22   26.03
  -4  -4  14  588.45   23.95
   4   4 -14  621.99   24.53
  -4  -4  14  686.82   26.38
   4  -4 -13   13.51    3.99
   4   4 -13   13.91    3.94
   4  -4 -13   21.19    4.73
  -4  -4  13   15.50    4.16
   4  -4 -13   20.13    4.49
  -4  -4  13   16.06    3.74
   4  -4 -13   15.54    3.86
  -4  -4  13   14.93    3.16
   4   4 -13   26.64    4.07
   4  -4 -13   13.30    3.07
   4  -4 -12  173.34   11.88
   4   4 -12  169.71   13.12
   4  -4 -12  175.19   13.52
   4  -4 -12  173.77   13.46
  -4  -4  12  140.76   12.40
   4  -4 -12  184.65   14.10
  -4  -4  12  170.64   11.39
   4  -4 -12  171.91   12.36
   4   4 -12  192.23   12.16
  -4  -4  12  173.87   13.29
   4  -4 -11  346.25   20.83
   4  -4 -11  325.47   20.43
   4  -4 -11  350.67   21.33
  -4  -4  11  358.23   17.76
  -4  -4  11  347.84   18.28
   4  -4 -11  348.23   19.49
   4   4 -11  345.04   18.76
   4  -4 -11  286.25   17.81
  -4  -4  11  384.66   20.45
  -4  -4  10  688.59   38.50
   4  -4 -10  654.76   30.94
  -4  -4  10  678.06   32.00
   4   4 -10  711.86   43.60
   4  -4 -10  722.97   34.07
   4  -4 -10  704.56   34.06
   4  -4 -10  683.97   42.21
  -4  -4  10  642.64   41.24
   4  -4 -10  700.89   34.26
   4  -4 -10  714.22   32.24
  -4  -4  10  756.10   31.24
  -4  -4  10  683.38   30.43
   4   4 -10  730.14   31.61
   4   4 -10  708.83   41.78
   4  -4 -10  743.88   43.24
  -4  -4  10  714.91   33.69
   4   4 -10  675.02   40.80
  -4  -4   9  173.76   13.21
  -4  -4   9  160.98   19.46
   4  -4  -9  161.35   12.33
  -4  -4   9  178.47   17.51
   4  -4  -9  148.96   13.17
   4  -4  -9  120.79   16.35
   4  -4  -9  167.66   13.95
  -4  -4   9  168.85   19.09
   4   4  -9  171.36   19.76
  -4  -4   9  192.35   15.01
  -4  -4   9  154.20   12.09
  -4  -4   9  173.80   12.21
   4  -4  -9  176.49   13.30
   4  -4  -9  167.90   18.99
   4   4  -9  146.02   17.71
   4   4  -9  167.10   12.47
  -4  -4   9  196.03   14.67
   4   4  -9  135.13   16.93
  -4  -4   9  172.47   11.90
  -4  -4   8   24.94    5.08
  -4  -4   8   34.67    9.21
  -4  -4   8   25.21    7.17
   4  -4  -8   28.05    5.35
  -4   4   8   36.39    9.10
  -4  -4   8   27.06    7.98
  -4  -4   8   23.86    5.89
   4  -4  -8   32.75    8.50
   4   4  -8   17.68    6.82
   4  -4  -8   31.76    6.34
   4  -4  -8   28.32    6.26
  -4  -4   8   29.49    6.03
  -4  -4   8   28.57    5.49
   4  -4  -8   28.87    5.49
  -4  -4   8   25.89    4.96
  -4  -4   8   25.29    4.64
   4   4  -8   30.50    5.21
   4  -4  -8   28.56    7.82
  -4  -4   8   27.65    5.09
  -4  -4   8   33.66    6.31
   4   4  -8   44.68    9.46
  -4  -4   7  287.47   22.61
  -4  -4   7  293.84   17.66
   4  -4  -7  273.88   16.74
  -4  -4   7  295.68   25.48
  -4  -4   7  277.25   24.28
   4   4  -7  318.17   26.48
   4  -4  -7  296.84   24.57
  -4  -4   7  328.70   19.48
   4  -4  -7  317.41   19.16
   4  -4  -7  341.96   19.93
  -4   4   7  315.21   25.73
  -4  -4   7  277.10   18.74
   4  -4  -7  273.63   16.11
  -4  -4   7  274.28   16.11
  -4  -4   7  321.94   18.49
  -4  -4   7  288.05   17.15
   4  -4  -7  299.57   17.61
   4  -4  -7  273.94   23.87
   4   4  -7  343.06   26.52
  -4   4   7  306.59   23.05
  -4  -4   7  294.77   17.28
   4   4  -7  283.81   23.61
  -4  -4   7  321.26   19.14
  -4  -4   6  387.77   29.44
   4  -4  -6  405.19   21.11
  -4   4   6  446.25   27.32
  -4  -4   6  426.85   21.86
  -4  -4   6  434.78   28.04
  -4  -4   6  396.00   29.21
   4  -4  -6  389.26   28.92
  -4  -4   6  434.34   23.34
   4  -4  -6  383.22   22.37
  -4   4   6  466.63   31.07
   4  -4  -6  453.69   23.62
   4   4  -6  481.72   32.23
   4  -4  -6  442.07   24.19
  -4  -4   6  410.71   23.30
  -4  -4   6  447.67   23.05
  -4  -4   6  458.48   22.52
   4  -4  -6  434.18   21.92
   4  -4  -6  440.12   30.21
  -4  -4   6  482.15   25.10
   4   4  -6  416.44   29.85
  -4  -4   6  422.04   22.85
  -4   4   6  410.71   27.82
  -4  -4   6  395.27   21.66
   4   4  -6  446.11   28.77
  -4  -4   5   56.38    9.34
   4  -4  -5   68.22    7.21
  -4  -4   5   73.42    7.60
  -4  -4   5   73.90   11.77
  -4  -4   5   65.05   11.28
  -4  -4   5   74.76    8.37
   4   4  -5   77.24   11.99
   4  -4  -5   86.14    8.93
   4  -4  -5   57.90    9.93
  -4   4   5   68.49    9.79
   4  -4  -5   70.24    7.96
  -4  -4   5   65.78    8.31
   4  -4  -5   76.38    8.81
  -4  -4   5   78.20    8.45
   4  -4  -5   69.52    7.51
  -4  -4   5   64.23    7.57
   4  -4  -5   61.68   10.48
   4   4  -5   68.28   11.46
  -4   4   5   71.07   10.83
  -4  -4   5   62.41    7.58
   4   4  -5   72.63   10.26
  -4  -4   5   67.82    7.91
  -4  -4   4  175.53   11.74
  -4  -4   4  179.26   12.00
  -4  -4   4  185.50   18.04
   4  -4  -4  156.28   11.13
  -4  -4   4  168.85   15.74
  -4   4   4  170.84   15.46
  -4  -4   4  156.84   16.47
   4   4  -4  178.93   17.74
   4  -4  -4  169.82   16.60
  -4  -4   4  162.10   12.57
   4  -4  -4  153.28   11.98
   4  -4  -4  182.14   13.02
   4  -4  -4  187.59   13.72
  -4  -4   4  158.34   12.47
  -4  -4   4  178.67   12.69
   4  -4  -4  182.32   12.31
  -4  -4   4  192.01   13.33
  -4  -4   4  182.45   12.98
  -4  -4   4  195.85   14.20
   4  -4  -4  163.04   16.45
   4   4  -4  172.96   17.12
  -4  -4   4  162.30   12.12
  -4   4   4  190.64   17.52
  -4  -4   4  188.25   13.06
   4   4  -4  164.17   14.99
   4  -4  -4  158.76   11.39
  -4   4   3  581.84   31.39
   4  -4  -3  589.91   33.57
  -4  -4   3  571.50   31.89
   4  -4  -3  532.61   24.67
  -4  -4   3  566.15   25.35
  -4  -4   3  605.91   34.85
  -4  -4   3  576.79   25.06
   4   4  -3  567.90   34.25
   4  -4  -3  593.93   33.60
  -4  -4   3  610.28   27.36
   4  -4  -3  570.26   26.63
  -4  -4   3  596.14   34.31
  -4  -4   3  596.88   27.31
   4  -4  -3  578.42   27.64
  -4  -4   3  578.22   27.29
  -4  -4   3  656.27   27.92
   4  -4  -3  581.84   25.84
  -4  -4   3  533.25   26.33
  -4  -4   3  584.97   28.05
   4  -4  -3  554.66   25.67
   4   4  -3  564.78   33.64
   4  -4  -3  553.74   32.84
  -4   4   3  560.87   32.86
  -4  -4   3  567.82   26.95
  -4  -4   3  561.85   25.75
   4   4  -3  589.60   29.95
  -4  -4   3  602.32   27.45
  -4  -4   2 1330.51   50.25
  -4  -4   2 1417.52   50.26
  -4  -4   2 1345.95   51.62
  -4  -4   2 1438.16   61.61
   4  -4  -2 1402.53   60.45
  -4   4   2 1423.07   58.41
   4  -4  -2 1366.64   50.26
  -4  -4   2 1341.76   58.04
   4  -4  -2 1417.06   60.52
  -4  -4   2 1456.96   52.79
  -4  -4   2 1434.39   61.57
   4  -4  -2 1368.40   52.13
   4  -4  -2 1345.95   50.17
  -4  -4   2 1289.02   51.39
   4  -4  -2 1398.59   53.16
  -4  -4   2 1392.96   52.76
   4  -4  -2 1358.39   50.97
  -4  -4   2 1393.47   52.62
   4  -4  -2 1492.47   61.37
   4  -4  -2 1426.51   52.40
   4   4  -2 1318.23   59.79
  -4  -4   2 1418.67   53.60
  -4  -4   2 1408.48   53.23
   4   4  -2 1330.07   53.81
  -4  -4   2 1403.52   52.42
  -4   4   2 1527.43   61.99
   4  -4  -1   12.96    4.63
  -4   4   1   15.35    4.75
  -4  -4   1    8.99    4.61
  -4  -4   1   13.91    3.60
  -4  -4   1   13.92    4.55
  -4  -4   1   11.35    2.81
   4  -4  -1   11.96    3.40
   4  -4  -1   14.89    3.25
  -4  -4   1   13.52    5.02
   4  -4  -1   20.20    4.43
   4  -4  -1   19.54    3.92
   4  -4  -1    8.67    3.80
  -4  -4   1   16.62    3.86
   4  -4  -1   14.39    3.30
   4  -4  -1   14.21    4.02
  -4  -4   1   15.73    4.00
  -4  -4   1   15.58    4.09
  -4  -4   1   14.10    3.65
   4  -4  -1   12.15    3.21
  -4  -4   1   12.67    3.53
  -4  -4   1   10.99    3.58
   4  -4  -1   12.98    3.62
  -4   4   1   15.82    4.23
   4   4  -1   12.39    4.60
  -4   4   1   16.34    5.67
  -4   4   1   21.52    4.52
   4  -4   0  371.41   24.21
  -4  -4   0  355.13   17.04
  -4  -4   0  347.06   22.50
   4  -4   0  337.49   16.93
  -4  -4   0  326.76   23.39
  -4  -4   0  350.87   18.79
   4  -4   0  302.29   17.52
   4  -4   0  378.67   20.72
   4  -4   0  356.10   24.21
  -4  -4   0  335.97   23.57
  -4  -4   0  325.02   17.89
   4  -4   0  345.81   18.30
  -4  -4   0  379.09   24.30
   4  -4   0  331.57   17.46
  -4  -4   0  334.35   18.62
  -4  -4   0  335.89   18.63
  -4  -4   0  334.49   18.26
  -4  -4   0  334.87   18.67
   4  -4   0  349.20   17.77
   4  -4   0  365.14   19.39
   4   4   0  373.63   23.33
  -4  -4   0  355.59   18.79
  -4   4   0  325.62   20.63
  -4   4   0  329.21   23.73
  -4  -4   0  323.83   18.64
  -4   4   0  348.63   20.48
  -4  -4   0  354.16   18.00
  -4  -4  -1  481.79   27.32
   4  -4   1  462.01   20.86
  -4  -4  -1  435.25   20.18
   4  -4   1  457.91   22.21
  -4  -4  -1  472.95   28.58
   4  -4   1  493.42   28.98
   4  -4   1  475.26   24.58
  -4  -4  -1  473.38   28.61
  -4  -4  -1  450.02   27.66
   4  -4   1  457.00   22.26
  -4  -4  -1  444.16   21.90
   4  -4   1  459.37   21.68
  -4  -4  -1  448.38   22.24
  -4  -4  -1  420.31   21.94
  -4  -4  -1  423.86   22.26
  -4  -4  -1  445.31   22.64
   4  -4   1  453.13   21.60
   4  -4   1  520.62   24.21
  -4   4  -1  460.71   26.56
   4   4   1  451.12   25.43
  -4  -4  -1  410.21   22.12
  -4   4  -1  452.35   25.18
  -4  -4  -1  442.18   21.20
   4  -4   2 1388.12   58.94
  -4  -4  -2 1235.87   47.10
  -4  -4  -2 1371.01   56.97
   4  -4   2 1323.47   49.97
   4  -4   2 1361.00   48.33
  -4  -4  -2 1285.97   57.93
  -4  -4  -2 1289.31   50.33
  -4  -4  -2 1299.49   50.42
  -4  -4  -2 1285.92   58.12
  -4  -4  -2 1389.88   58.57
   4  -4   2 1418.09   53.99
   4  -4   2 1261.71   49.70
  -4  -4  -2 1355.71   49.88
   4  -4   2 1357.63   49.61
  -4  -4  -2 1290.41   49.95
  -4  -4  -2 1242.01   49.16
  -4  -4  -2 1298.67   50.46
   4  -4   2 1334.00   49.36
  -4  -4  -2 1303.78   50.15
   4  -4   2 1325.34   51.42
  -4   4  -2 1332.73   56.87
   4  -4   2 1210.84   48.56
  -4   4  -2 1366.60   58.80
  -4  -4  -2 1263.00   47.92
  -4  -4  -2 1263.61   50.06
  -4   4  -2 1326.77   55.14
   4  -4   3   86.43    7.66
  -4  -4  -3   79.63    7.06
  -4  -4  -3   80.87    8.53
  -4  -4  -3   86.06   11.83
  -4  -4  -3   88.46    8.86
   4  -4   3   94.31   12.14
   4  -4   3   80.91    9.68
   4  -4   3   86.57    8.80
  -4  -4  -3   84.62    8.17
  -4  -4  -3   79.82   10.86
  -4   4  -3   94.32   12.60
  -4  -4  -3   93.95    8.80
  -4  -4  -3   78.23    8.22
  -4  -4  -3   84.46    8.36
  -4  -4  -3   73.73    8.28
  -4  -4  -3   71.26    7.50
  -4   4  -3   61.92   10.27
   4  -4   3   67.14    7.64
  -4   4  -3   76.64   10.39
   4   4   3   70.89    9.75
  -4  -4  -3   89.34    8.70
  -4  -4  -3   80.79    7.28
  -4   4  -3   85.35   11.62
  -4  -4  -4   27.03    5.28
   4  -4   4   33.15    4.95
  -4  -4  -4   25.43    4.09
   4  -4   4   21.59    6.36
  -4  -4  -4   22.81    4.92
   4  -4   4   20.08    5.36
   4  -4   4   27.16    5.25
  -4  -4  -4   18.52    5.75
  -4  -4  -4   20.94    4.80
  -4   4  -4   35.56    8.08
  -4  -4  -4   16.12    4.07
   4  -4   4   16.99    4.08
  -4  -4  -4   28.09    4.51
  -4  -4  -4   20.24    4.59
  -4  -4  -4   24.75    4.93
  -4  -4  -4   24.37    4.61
   4  -4   4   31.32    5.59
  -4  -4  -4   26.48    5.07
  -4   4  -4   14.86    5.33
  -4   4  -4   20.01    5.90
   4   4   4   16.85    4.90
   4  -4   4   29.30    5.29
  -4   4  -4   17.70    5.49
  -4  -4  -4   17.37    4.07
  -4  -4  -5  677.31   29.31
  -4  -4  -5  752.98   32.82
  -4  -4  -5  731.28   32.43
   4  -4   5  688.32   39.62
   4  -4   5  694.19   36.45
  -4  -4  -5  720.44   39.17
  -4  -4  -5  744.74   32.22
   4  -4   5  685.20   32.32
  -4  -4  -5  698.72   31.76
  -4   4  -5  830.13   43.50
   4  -4   5  645.29   31.93
  -4  -4  -5  748.02   32.18
  -4   4  -5  726.18   32.60
  -4  -4  -5  750.95   32.65
  -4  -4  -5  698.38   30.69
  -4  -4  -5  710.18   32.24
   4  -4   5  755.14   34.03
  -4   4  -5  687.78   39.68
  -4   4  -5  660.38   37.62
  -4  -4  -5  716.75   30.80
  -4   4  -5  710.93   38.87
   4  -4   5  722.26   32.80
  -4  -4  -6 1799.76   66.88
   4  -4   6 1789.45   67.14
   4  -4   6 1657.98   75.83
  -4  -4  -6 1838.00   66.62
   4  -4   6 1759.26   73.24
  -4   4  -6 1764.86   78.42
   4  -4   6 1755.59   67.12
  -4  -4  -6 1848.89   66.61
  -4  -4  -6 1830.04   76.30
  -4  -4  -6 1790.70   66.55
   4   4   6 1726.09   77.47
   4  -4   6 1824.91   68.19
  -4  -4  -6 1757.30   66.03
  -4   4  -6 1872.54   67.75
   4  -4   6 1801.07   64.60
  -4  -4  -6 1834.97   67.20
  -4  -4  -6 1776.79   66.55
   4  -4   6 1859.71   68.80
  -4   4  -6 1701.71   76.85
  -4   4  -6 1702.01   73.18
   4  -4   6 1713.37   67.26
  -4   4  -6 1824.70   76.35
   4  -4   7    7.75    3.36
  -4  -4  -7   15.80    3.93
   4  -4   7   11.66    5.68
  -4  -4  -7   10.93    3.78
   4  -4   7    9.72    4.50
  -4  -4  -7    9.00    5.00
   4  -4   7    7.88    3.87
  -4   4  -7    8.31    6.37
  -4  -4  -7   14.78    4.19
  -4  -4  -7    7.20    3.23
   4   4   7   10.05    4.92
   4  -4   7    4.22    3.10
  -4   4  -7   10.63    4.56
  -4  -4  -7   10.31    3.47
  -4  -4  -7   14.79    4.49
  -4  -4  -7   13.51    4.10
   4  -4   7    7.33    3.63
  -4   4  -7    8.05    5.27
  -4   4  -7   12.90    5.65
   4  -4   7   10.34    4.28
  -4   4  -7    7.36    3.86
   4  -4   8   57.67    7.76
  -4  -4  -8   49.29    6.54
  -4  -4  -8   52.19    7.29
   4  -4   8   57.70   10.81
   4  -4   8   57.63    9.76
  -4  -4  -8   48.35    9.67
  -4   4  -8   48.73   10.45
   4  -4   8   54.95    8.01
  -4  -4  -8   48.17    7.15
   4   4   8   49.83   10.43
  -4  -4  -8   49.43    7.12
  -4   4  -8   42.24    7.06
   4  -4   8   34.04    6.57
  -4  -4  -8   60.57    7.41
  -4  -4  -8   37.98    6.75
  -4  -4  -8   45.23    6.54
  -4   4  -8   33.16    9.49
   4  -4   8   48.04    7.61
  -4   4  -8   34.49    8.61
   4  -4   8   37.50    6.86
  -4  -4  -9  124.67   10.62
   4  -4   9  109.71   10.75
   4  -4   9   91.04   13.97
   4   4   9  102.62   14.99
  -4  -4  -9  110.52   10.53
  -4   4  -9  121.81   16.00
  -4  -4  -9  110.56   10.63
  -4  -4  -9  127.49   15.57
   4  -4   9  137.17   12.51
  -4   4  -9  120.36   11.39
  -4  -4  -9   95.68    9.41
  -4  -4  -9  106.04   10.60
  -4  -4  -9  107.41    9.61
   4  -4   9   94.56   10.23
  -4   4  -9  116.08   15.01
   4  -4  10  667.36   31.06
   4  -4  10  632.74   38.59
  -4  -4 -10  663.90   29.05
   4   4  10  649.97   40.23
  -4  -4 -10  644.52   30.29
  -4  -4 -10  617.18   29.97
  -4   4 -10  638.32   30.32
   4  -4  10  672.54   32.24
  -4  -4 -10  606.00   28.09
  -4  -4 -10  640.09   30.90
  -4   4 -10  658.10   31.78
   4  -4  10  698.05   31.02
  -4   4 -10  652.46   39.77
  -4   4 -10  636.61   38.50
   4  -4  10  605.89   27.26
   4  -4  11   33.65    5.77
  -4  -4 -11   37.44    5.14
  -4   4 -11   44.11    6.44
  -4  -4 -11   47.68    6.60
  -4  -4 -11   39.65    6.21
  -4   4 -11   35.45    5.93
   4  -4  11   43.76    6.99
  -4  -4 -11   38.51    5.11
  -4  -4 -11   45.84    6.57
  -4   4 -11   45.40    7.13
   4  -4  11   38.65    6.55
   4  -4  12   20.74    4.38
  -4   4 -12   14.98    3.90
  -4  -4 -12   27.46    4.74
  -4  -4 -12   21.71    4.33
  -4   4 -12   21.24    4.16
   4  -4  12   27.87    5.56
  -4  -4 -12   21.81    4.65
  -4   4 -12   31.91    5.53
   4  -4  12   17.71    4.46
  -4  -4 -13  136.77    9.49
  -4  -4 -13  129.97    9.36
  -4   4 -13  149.07    9.78
  -4   4 -13  138.96    9.36
  -4  -4 -13  139.47   10.36
  -4   4 -13  156.34   10.89
   4  -4  13  158.51   10.86
  -4   4 -14  531.26   21.19
  -4   4 -14  503.62   20.32
  -4  -4 -14  507.39   20.38
  -4  -4 -14  496.50   21.82
  -4   4 -14  535.92   22.17
   4  -4  14  567.59   22.49
  -4   4 -15   32.84    3.30
  -4  -5  13  426.05   18.16
  -4   5  13  348.12   16.88
   4   5 -13  374.47   17.05
   4  -5 -13  428.50   18.01
   4  -5 -13  426.31   18.28
   4   5 -13  439.03   18.16
  -4  -5  13  445.49   17.77
   4  -5 -12  264.81   14.36
   4   5 -12  262.15   14.17
   4  -5 -12  220.63   13.68
  -4   5  12  248.29   13.66
  -4  -5  12  266.44   14.31
   4  -5 -12  242.44   12.49
  -4  -5  12  228.36   11.08
  -4  -5  12  252.72   13.55
   4  -5 -11    2.40    2.76
  -4  -5  11   -0.74    2.47
  -4   5  11    4.90    2.89
  -4  -5  11    1.90    2.11
  -4  -5  11    3.41    2.67
   4  -5 -11    4.06    2.01
  -4  -5  11    1.84    1.64
   4  -5 -11    8.31    3.27
  -4  -5  10   30.57    5.57
   4  -5 -10   33.60    5.92
   4  -5 -10   26.46    4.68
  -4  -5  10   30.94    5.16
  -4  -5  10   28.98    4.62
  -4  -5  10   25.78    4.65
   4  -5 -10   30.44    4.26
  -4  -5  10   33.98    4.59
   4  -5 -10   28.66    5.46
   4  -5  -9  563.57   28.71
  -4  -5   9  620.11   29.19
   4  -5  -9  590.03   27.40
  -4  -5   9  610.41   27.62
  -4  -5   9  631.96   27.55
  -4  -5   9  567.95   25.77
  -4  -5   9  599.69   26.11
  -4  -5   9  608.12   28.40
   4  -5  -8  233.58   13.81
  -4  -5   8  240.18   14.69
  -4  -5   8  276.62   16.15
  -4  -5   8  254.33   23.64
  -4   5   8  204.05   21.78
   4  -5  -8  260.00   17.32
  -4  -5   8  268.28   17.36
  -4  -5   8  280.14   15.59
   4  -5  -8  253.50   16.03
  -4  -5   8  278.32   16.89
   4   5  -8  250.21   23.16
  -4  -5   8  254.07   16.48
  -4  -5   8  266.67   15.83
  -4  -5   7   75.27   12.91
   4  -5  -7   66.56    6.81
  -4  -5   7   82.08    8.33
  -4  -5   7   83.15    7.98
  -4  -5   7   61.69   11.61
   4  -5  -7   70.24    8.75
  -4  -5   7   86.78    9.74
  -4   5   7   64.92   12.20
   4  -5  -7   78.78   12.75
   4   5  -7   73.38   12.86
  -4  -5   7   67.41    8.39
   4  -5  -7   71.70    8.04
   4  -5  -7   60.26    7.05
  -4  -5   7   82.24    8.83
  -4  -5   7   79.99    8.60
   4  -5  -7   51.91   10.29
   4   5  -7   71.51   12.71
  -4  -5   7   78.27    9.09
  -4  -5   7   66.22    8.17
  -4  -5   7   80.76    8.70
  -4  -5   6   52.04   11.27
  -4  -5   6   53.65    6.71
  -4  -5   6   51.60    6.44
   4  -5  -6   51.26    5.98
  -4   5   6   58.31   11.40
   4  -5  -6   35.67    6.65
  -4  -5   6   39.44    9.13
   4  -5  -6   53.83   10.77
  -4  -5   6   59.78    8.12
   4   5  -6   78.39   13.34
  -4  -5   6   58.69    7.88
   4  -5  -6   67.65    9.16
   4  -5  -6   41.79    6.33
  -4  -5   6   40.59    6.85
  -4  -5   6   61.81    7.75
  -4  -5   6   52.81    7.56
   4  -5  -6   56.03    7.34
   4  -5  -6   79.25   12.21
   4   5  -6   36.91    9.41
  -4   5   6   62.91   11.13
  -4  -5   6   54.94    7.38
  -4  -5   6   47.13    6.96
   4  -5  -5  993.34   40.94
   4  -5  -5  970.28   38.28
  -4  -5   5  965.35   52.93
  -4  -5   5  923.53   38.59
  -4  -5   5 1027.56   40.15
  -4  -5   5  836.47   45.03
  -4  -5   5  991.84   52.40
   4   5  -5 1066.72   55.06
   4  -5  -5 1023.01   52.73
  -4  -5   5  997.41   42.85
   4  -5  -5 1022.31   42.81
  -4   5   5 1081.10   54.52
   4  -5  -5  990.77   43.64
  -4  -5   5  947.21   41.38
  -4  -5   5  985.60   41.85
   4  -5  -5 1004.91   41.09
  -4  -5   5 1041.94   43.14
   4  -5  -5  947.51   41.17
   4  -5  -5  908.05   49.76
   4   5  -5  966.49   51.88
  -4  -5   5  950.51   40.26
  -4  -5   5 1077.35   43.23
  -4  -5   5 1024.55   42.57
  -4   5   5 1055.24   51.73
  -4  -5   4  164.60   18.73
   4  -5  -4  144.02   10.37
  -4  -5   4  146.47   11.16
   4  -5  -4  137.65   11.52
  -4  -5   4  143.88   10.51
  -4  -5   4  128.97   14.37
  -4  -5   4  136.04   16.96
   4   5  -4  141.50   17.76
   4  -5  -4  118.29   15.60
  -4  -5   4  128.57   11.97
   4  -5  -4  141.18   12.28
   4  -5  -4  155.25   13.28
  -4  -5   4  143.00   11.97
  -4  -5   4  181.97   13.66
   4  -5  -4  171.83   12.51
   4  -5  -4  140.93   12.33
  -4  -5   4  143.91   12.63
   4   5  -4  157.91   17.85
   4  -5  -4  150.34   11.57
  -4  -5   4  154.11   12.69
  -4  -5   4  155.38   12.59
  -4   5   4  149.61   17.40
  -4  -5   3   40.63    5.54
  -4  -5   3   37.46    7.69
  -4  -5   3   35.09    8.62
   4  -5  -3   48.41    6.66
   4  -5  -3   45.26    5.59
   4  -5  -3   53.16   10.04
  -4  -5   3   45.13    7.19
   4   5  -3   51.10   10.48
   4  -5  -3   40.76    6.77
  -4  -5   3   37.82    9.10
  -4  -5   3   30.70    5.53
   4  -5  -3   36.36    6.82
  -4  -5   3   51.16    7.49
   4  -5  -3   35.72    5.48
  -4  -5   3   45.22    7.20
   4  -5  -3   39.03    5.98
  -4  -5   3   47.15    6.84
   4   5  -3   38.93    8.99
   4  -5  -3   40.22    5.96
   4  -5  -3   40.13    6.26
  -4   5   3   38.80    9.05
  -4  -5   3   39.44    6.66
   4  -5  -2   53.79    7.23
  -4  -5   2   52.47   10.52
   4  -5  -2   48.41    9.94
  -4  -5   2   47.05    5.84
  -4  -5   2   56.88    9.22
   4  -5  -2   69.33    6.76
   4  -5  -2   46.45    6.50
  -4  -5   2   51.20    7.66
  -4  -5   2   62.02    7.99
  -4  -5   2   57.60    7.86
  -4  -5   2   55.50    7.29
   4  -5  -2   52.68    7.05
   4  -5  -2   50.47   10.13
  -4  -5   2   68.96    8.19
   4  -5  -2   54.49    7.63
   4   5  -2   52.08   10.50
  -4  -5   2   50.70   10.33
   4   5  -2   65.96   10.65
   4  -5  -2   66.09    7.90
  -4  -5   2   53.07    7.79
   4  -5  -2   44.90    7.06
  -4   5   2   60.46   10.94
  -4  -5   1 1457.56   62.79
   4  -5  -1 1452.48   52.90
   4  -5  -1 1418.42   66.90
  -4   5   1 1485.77   63.26
   4  -5  -1 1450.02   56.01
  -4  -5   1 1387.41   66.73
  -4  -5   1 1444.94   57.12
   4  -5  -1 1445.15   55.27
  -4  -5   1 1500.18   57.34
  -4  -5   1 1411.90   57.06
  -4  -5   1 1552.13   68.14
  -4  -5   1 1473.93   56.95
   4  -5  -1 1515.13   57.27
   4  -5  -1 1412.07   56.55
   4   5  -1 1481.10   64.03
  -4   5   1 1565.94   68.88
   4  -5  -1 1412.87   57.18
  -4  -5   1 1431.14   55.40
  -4   5   0  282.30   22.46
  -4  -5   0  325.47   23.22
   4  -5   0  318.49   16.62
  -4  -5   0  298.28   25.35
   4  -5   0  314.60   25.48
   4  -5   0  321.70   18.77
  -4  -5   0  342.15   19.97
   4  -5   0  328.02   18.47
  -4  -5   0  311.61   19.11
  -4  -5   0  343.01   26.35
  -4  -5   0  350.34   19.85
   4  -5   0  309.72   19.15
   4  -5   0  285.17   19.00
   4  -5   0  306.40   19.52
  -4   5   0  323.02   26.19
  -4  -5   0  353.78   18.64
  -4  -5   0  342.58   20.38
   4   5   0  308.62   25.01
   4  -5   1  255.27   16.74
   4  -5   1  284.21   15.24
  -4   5  -1  272.06   21.91
  -4  -5  -1  291.80   24.46
   4  -5   1  241.08   22.27
  -4  -5  -1  274.98   17.69
  -4  -5  -1  288.05   17.67
   4  -5   1  302.69   17.27
  -4  -5  -1  259.16   17.40
  -4  -5  -1  260.59   16.90
   4  -5   1  262.72   17.32
   4  -5   1  248.13   17.53
  -4  -5  -1  238.13   15.10
   4   5   1  279.42   22.98
  -4  -5  -1  290.01   18.38
   4  -5   2   67.23    6.82
  -4  -5  -2   66.95   11.85
   4  -5   2   57.99   10.94
   4  -5   2   71.58    8.34
  -4  -5  -2   94.47    9.72
  -4  -5  -2   63.81    8.48
  -4  -5  -2   59.74    8.14
  -4  -5  -2   73.66    8.46
   4  -5   2   83.63    9.11
   4  -5   2   76.56    9.22
  -4   5  -2   70.73   12.05
  -4  -5  -2   74.31    8.51
   4  -5   2   76.47    9.44
  -4   5  -2   74.71   11.30
  -4  -5  -2   69.38    8.56
  -4   5  -2   56.78   10.93
   4   5   2   83.43   11.98
  -4  -5  -2   77.10    7.38
   4  -5   3  733.15   42.84
   4  -5   3  743.98   34.21
   4  -5   3  786.94   35.25
  -4  -5  -3  744.53   42.50
  -4   5  -3  773.60   44.84
  -4  -5  -3  772.25   34.32
  -4  -5  -3  757.98   34.59
   4  -5   3  778.70   34.63
  -4  -5  -3  728.64   34.70
  -4  -5  -3  782.66   35.04
  -4  -5  -3  751.02   32.81
   4  -5   3  774.51   36.27
  -4   5  -3  806.76   42.38
   4   5   3  705.40   39.59
  -4   5  -3  757.32   43.19
   4  -5   3  728.96   32.47
  -4   5  -3  756.63   39.41
  -4  -5  -3  784.53   34.85
   4  -5   4  281.24   17.61
   4  -5   4  264.14   23.65
  -4   5  -4  256.02   23.95
  -4  -5  -4  258.50   22.53
   4  -5   4  240.51   16.71
  -4  -5  -4  255.88   16.76
  -4   5  -4  276.97   17.03
  -4  -5  -4  266.68   17.46
   4  -5   4  266.21   16.69
  -4  -5  -4  220.75   14.32
  -4  -5  -4  257.20   16.61
  -4  -5  -4  274.53   17.68
  -4   5  -4  258.71   22.51
  -4   5  -4  262.31   23.01
   4  -5   4  240.07   15.81
  -4  -5  -4  250.85   16.29
  -4   5  -4  226.67   20.11
   4  -5   5  245.53   23.06
   4  -5   5  263.63   17.22
  -4  -5  -5  298.94   24.38
   4  -5   5  251.50   17.17
  -4  -5  -5  255.07   16.76
   4   5   5  249.68   23.54
  -4   5  -5  281.33   25.09
  -4   5  -5  255.08   16.51
   4  -5   5  277.68   16.72
  -4  -5  -5  276.80   17.87
  -4  -5  -5  278.46   17.60
  -4  -5  -5  231.37   15.53
  -4   5  -5  264.91   23.61
   4  -5   5  262.73   18.12
  -4   5  -5  235.08   21.78
   4  -5   5  233.82   16.25
  -4   5  -5  296.03   22.95
  -4  -5  -5  243.55   15.45
   4  -5   6    5.94    4.48
  -4  -5  -6    7.53    4.60
   4  -5   6    1.98    3.04
  -4  -5  -6    4.60    3.07
   4   5   6    4.15    4.29
  -4   5  -6    6.38    5.56
   4  -5   6    3.39    3.03
  -4   5  -6    4.34    2.66
   4  -5   6    1.56    2.27
  -4  -5  -6    4.25    2.54
  -4  -5  -6    9.07    4.02
  -4  -5  -6    8.06    4.16
   4  -5   6    3.32    4.09
  -4   5  -6    1.98    3.17
  -4   5  -6   -1.72    4.51
   4  -5   6    0.96    2.66
  -4   5  -6    1.75    3.62
   4  -5   6    2.83    2.76
   4  -5   7  488.91   33.99
   4   5   7  523.91   35.39
   4  -5   7  544.46   27.33
  -4  -5  -7  529.66   26.65
   4  -5   7  509.26   25.89
  -4   5  -7  574.74   26.43
  -4  -5  -7  542.75   26.10
   4  -5   7  530.34   24.26
  -4  -5  -7  552.51   27.56
  -4   5  -7  499.31   34.41
   4  -5   7  580.72   28.82
  -4   5  -7  525.84   33.64
   4  -5   7  530.88   26.92
   4  -5   7  563.62   26.91
  -4  -5  -8  566.54   26.68
   4  -5   8  551.71   27.01
  -4   5  -8  531.37   25.29
   4  -5   8  509.45   25.94
  -4  -5  -8  519.90   24.83
  -4  -5  -8  573.35   27.81
   4  -5   8  562.29   28.02
   4  -5   8  583.86   27.66
   4  -5   8  538.06   25.66
   4  -5   9  189.72   13.24
  -4  -5  -9  168.27   12.33
  -4   5  -9  169.64   11.47
   4  -5   9  180.10   12.84
  -4  -5  -9  194.48   13.72
   4  -5   9  192.98   12.87
   4  -5   9  176.21   13.17
  -4   5  -9  176.41   13.19
   4  -5   9  183.84   13.30
   4  -5   9  172.42   11.57
   4  -5  10    5.03    2.67
  -4  -5 -10    6.05    2.92
   4  -5  10    6.42    2.96
   4  -5  10    9.24    3.02
  -4  -5 -10    7.03    3.24
  -4   5 -10   11.36    3.51
   4  -5  10   14.47    3.73
   4  -5  10    9.86    2.61
   4  -5  11  410.08   18.66
  -4  -5 -11  388.32   17.84
  -4   5 -11  347.39   17.34
   4  -5  11  366.20   18.03
   4  -5  11  348.46   16.34
  -4  -5 -11  378.76   18.80
  -4   5 -11  379.21   18.49
   4  -5  11  366.10   18.55
  -4   5 -12  243.25   11.76
  -4  -5 -12  219.47   11.56
   4  -5  12  250.68   12.55
  -4   5 -12  258.93   12.88
   4  -5  12  260.12   13.19
  -4  -5 -12  267.68   13.39
  -4   5 -13  173.16    8.74
  -4  -5 -13  211.77    9.79
  -4  -6  11  165.61    8.28
   4   6 -11  148.50    8.20
   4  -6 -11  173.86    8.77
  -4  -6  10  333.41   14.20
   4  -6 -10  351.05   16.03
  -4  -6  10  335.39   15.32
  -4  -6   9   36.86    4.13
  -4  -6   9   47.73    5.06
   4  -6  -9   40.71    4.09
   4  -6  -9   42.93    5.40
  -4  -6   9   45.12    4.12
  -4  -6   9   51.85    5.45
   4  -6  -8   65.94    7.08
  -4  -6   8   58.25    5.55
  -4  -6   8   62.34    5.43
  -4  -6   8   67.06    6.62
   4  -6  -8   66.20    5.88
  -4  -6   8   58.13    5.10
  -4  -6   8   73.95    6.41
  -4  -6   8   60.12    6.40
  -4  -6   7  369.30   19.08
   4  -6  -7  363.84   19.18
  -4  -6   7  300.61   15.96
  -4  -6   7  358.67   17.41
  -4  -6   7  378.48   18.90
   4  -6  -7  359.53   17.20
  -4  -6   7  339.40   15.90
   4  -6  -7  320.76   15.49
  -4  -6   7  399.62   18.93
  -4  -6   7  392.81   18.47
   4  -6  -6  591.75   25.70
  -4  -6   6  610.51   26.75
   4  -6  -6  567.90   25.41
  -4  -6   6  629.94   27.90
  -4  -6   6  619.33   27.85
   4  -6  -6  622.17   28.25
  -4  -6   6  562.96   23.88
   4  -6  -6  557.73   24.41
  -4  -6   6  609.62   26.98
  -4  -6   6  611.21   27.21
   4  -6  -5   53.54    6.32
  -4  -6   5   55.82    6.79
  -4  -6   5   64.88    7.47
  -4  -6   5   62.87    7.43
   4  -6  -5   46.64    6.44
  -4  -6   5   50.27    6.94
   4  -6  -5   49.58    6.98
   4  -6  -5   58.72    6.28
  -4  -6   5   53.80    5.42
  -4  -6   5   63.36    7.56
  -4  -6   4   44.04    6.09
   4  -6  -4   50.09    6.90
   4  -6  -4   52.78    6.34
  -4  -6   4   60.26    7.68
  -4  -6   4   54.82    7.27
   4  -6  -4   44.00    6.59
   4  -6  -4   39.52    5.50
   4  -6  -4   42.36    5.47
  -4  -6   4   52.30    7.42
   4  -6  -3  658.01   28.58
   4  -6  -3  607.29   29.92
  -4  -6   3  663.22   30.66
  -4  -6   3  657.98   30.50
  -4  -6   3  682.15   30.73
   4  -6  -3  643.85   30.31
   4  -6  -3  659.88   28.65
  -4  -6   3  616.00   28.23
  -4  -6   3  652.32   30.63
   4  -6  -3  610.24   28.22
   4  -6  -2  334.97   18.52
  -4  -6   2  377.93   20.63
   4  -6  -2  357.85   18.63
   4  -6  -2  318.04   19.61
   4  -6  -2  336.27   17.45
  -4  -6   2  393.32   21.05
   4  -6  -2  325.22   19.54
  -4  -6   2  342.10   19.86
   4  -6  -2  316.71   17.51
  -4  -6   2  339.56   18.00
   4  -6  -2  315.51   18.74
   4  -6  -1  101.87    9.23
  -4  -6   1   96.33    9.70
  -4  -6   1   89.08    9.46
   4  -6  -1   79.20    8.20
  -4  -6   1   85.46    9.16
   4  -6  -1   96.82    9.79
   4  -6  -1   83.09    8.55
   4  -6  -1   96.36    9.83
  -4  -6   1   69.84    9.13
  -4  -6   1   76.48    7.49
   4  -6   0   38.71    5.83
  -4  -6   0   45.41    6.72
  -4  -6   0   33.11    5.86
  -4  -6   0   34.63    4.68
   4  -6   0   40.55    6.65
   4  -6   0   35.05    5.77
  -4  -6   0   48.68    6.81
   4  -6   0   50.23    7.43
   4  -6   0   24.08    5.13
   4  -6   0   30.46    6.07
  -4  -6   0   36.47    6.31
   4  -6   1  314.82   17.99
   4  -6   1  316.79   18.73
  -4  -6  -1  312.64   18.78
  -4  -6  -1  282.77   18.34
  -4  -6  -1  328.12   18.26
   4  -6   1  298.41   18.75
   4  -6   1  308.54   18.76
  -4  -6  -1  311.85   18.53
   4  -6   1  319.36   19.02
   4  -6   1  320.99   19.39
  -4  -6  -1  324.49   19.22
   4  -6   2  719.45   31.75
  -4  -6  -2  706.88   32.62
  -4  -6  -2  699.30   30.42
   4  -6   2  699.21   32.55
   4  -6   2  724.44   32.78
  -4  -6  -2  710.57   32.58
   4  -6   2  707.68   32.61
  -4  -6  -2  727.77   32.39
   4  -6   2  699.73   33.17
  -4  -6  -2  772.68   33.03
   4  -6   3  128.56   10.52
  -4  -6  -3   95.71    8.19
   4  -6   3  113.51   10.50
   4  -6   3  125.57   10.73
  -4  -6  -3  120.86   10.79
  -4  -6  -3  115.16   10.18
  -4  -6  -3  135.82   10.90
   4  -6   3  124.02   10.72
   4  -6   3  111.20   10.79
  -4  -6  -3  102.69    9.55
   4  -6   4   11.04    3.43
  -4  -6  -4    7.80    3.31
  -4  -6  -4   11.27    3.55
   4  -6   4   10.93    3.83
   4  -6   4   11.48    4.09
   4  -6   4    6.79    3.52
  -4  -6  -4    8.08    3.35
   4  -6   4   11.47    4.34
  -4  -6  -4    8.71    3.29
   4  -6   4    8.91    3.60
  -4  -6  -5  375.88   18.27
   4  -6   5  391.20   19.07
  -4  -6  -5  381.95   20.28
   4  -6   5  370.88   19.82
  -4  -6  -5  391.59   19.80
   4  -6   5  361.58   19.25
  -4  -6  -5  318.41   16.50
   4  -6   5  333.06   16.63
   4  -6   5  393.86   20.48
  -4  -6  -6  485.35   23.20
   4  -6   6  480.12   23.05
   4  -6   6  428.29   20.43
   4  -6   6  440.10   22.18
  -4  -6  -6  508.99   22.83
   4  -6   6  499.87   22.74
   4  -6   6  489.62   22.91
   4  -6   6  422.63   19.88
   4  -6   7   94.39    8.01
  -4  -6  -7   71.41    7.49
   4  -6   7   89.19    7.92
   4  -6   7   80.26    7.53
  -4  -6  -7   86.36    7.66
  -4   6  -7   82.21    7.47
   4  -6   7   80.32    6.51
   4  -6   7   84.42    7.54
   4  -6   7   73.07    6.50
   4  -6   8    6.00    2.26
  -4  -6  -8    6.09    2.46
   4  -6   8    7.25    2.78
   4  -6   8    5.51    2.19
  -4  -6  -8    9.93    2.65
  -4   6  -8    3.57    2.12
   4  -6   8    2.87    1.93
   4  -6   8    5.21    1.97
  -4  -6  -9  133.96    8.63
   4  -6   9  122.49    7.87
  -4  -6  -9  122.06    7.66
   4  -6   9  113.42    7.09
   4  -6   9  111.06    6.74
  -4   6  -9  108.97    7.31
  -4  -6 -10  470.24   19.03
   4  -7  -6  156.02    8.41
  -4  -7   6  139.98    7.62
  -4  -7   6  145.77    8.04
  -4  -7   5  174.39    9.58
   4  -7  -5  186.15   10.16
  -4  -7   5  175.03    9.64
  -4  -7   5  178.08    9.35
  -4  -7   4  317.19   14.75
   4  -7  -4  312.13   15.08
  -4  -7   4  316.87   15.00
  -4  -7   4  314.97   14.80
  -4  -7   4  322.85   14.83
   4  -7  -4  296.65   13.85
  -4  -7   3   17.81    3.37
   4  -7  -3   21.53    3.68
  -4  -7   3   13.29    3.35
  -4  -7   3   21.01    3.62
   4  -7  -3   21.37    3.58
  -4  -7   3   16.52    3.19
  -4  -7   2   45.70    5.10
   4  -7  -2   49.82    5.46
   4  -7  -2   39.86    3.98
  -4  -7   2   43.86    5.16
  -4  -7   2   43.77    4.92
   4  -7  -2   48.31    5.42
  -4  -7   1  286.46   14.44
   4  -7  -1  307.90   14.99
   4  -7  -1  289.30   13.67
  -4  -7   1  320.53   15.21
  -4  -7   1  269.12   13.49
  -4  -7   0  520.93   21.49
   4  -7   0  532.63   21.93
   4  -7   0  464.75   18.99
   4  -7   0  559.46   21.67
  -4  -7   0  555.79   21.94
  -4  -7   0  468.55   19.43
  -4  -7   0  573.97   22.55
   4  -7   0  509.52   21.99
  -4  -7  -1   59.56    5.74
   4  -7   1   58.05    5.75
   4  -7   1   48.48    4.46
  -4  -7  -1   59.34    5.69
   4  -7   1   45.39    5.25
   4  -7   1   46.76    4.56
   4  -7   1   44.31    5.33
  -4  -7  -1   56.31    5.78
   4  -7   2   70.21    6.24
  -4  -7  -2   73.02    6.30
   4  -7   2   73.44    5.52
  -4  -7  -2   65.48    5.49
   4  -7   2   77.87    6.79
   4  -7   2   62.29    5.68
  -4  -7  -2   76.31    6.33
   4  -7   2   75.15    6.58
   4  -7   3  268.55   13.05
  -4  -7  -3  279.28   13.19
   4  -7   3  258.29   12.65
  -4  -7  -3  256.98   12.09
   4  -7   3  279.19   13.22
  -4  -7  -4  423.23   17.65
   4  -7   4  412.95   17.61
   4  -7   4  399.20   16.61
   4  -7   4  444.73   18.57
   4  -7   4  443.79   17.55
   4  -7   4  435.83   18.04
   4  -7   5   74.30    5.55
  -4  -7  -5   72.46    5.10
   4  -7   5   80.76    5.78
  -5   0  18  110.25    6.73
   5   0 -18  103.71    7.20
   5   0 -18  105.97    7.08
   5   0 -17    2.78    2.24
  -5   0  17   -0.57    1.91
   5   0 -17    1.94    2.15
   5   0 -17   -0.63    2.09
   5   0 -16 1269.27   49.38
  -5   0  16 1323.48   49.47
   5   0 -16 1311.66   50.28
   5   0 -16 1225.74   49.42
   5   0 -15   -0.96    3.19
  -5   0  15    1.77    2.46
   5   0 -15   -0.97    2.53
   5   0 -15   -0.95    2.92
   5   0 -14    7.47    4.63
  -5   0  14    3.84    2.95
   5   0 -14    6.39    4.82
   5   0 -14   17.71    5.19
   5   0 -14    5.16    4.05
  -5   0  14    3.94    4.47
   5   0 -14    2.15    3.45
  -5   0  14   18.69    6.37
   5   0 -14   12.25    5.66
   5   0 -13    3.14    3.20
  -5   0  13   -1.97    3.64
   5   0 -13   -2.16    4.00
  -5   0  13    2.09    3.86
   5   0 -13   -2.06    4.25
   5   0 -13    2.21    3.22
  -5   0  13   -0.97    3.09
   5   0 -13    2.10    3.35
   5   0 -13   -2.13    3.94
   5   0 -13   -1.35    2.16
  -5   0  12 1293.91   63.66
  -5   0  12 1375.53   65.82
   5   0 -12 1412.29   66.10
   5   0 -12 1466.36   67.74
   5   0 -12 1465.32   56.61
   5   0 -12 1529.16   58.07
   5   0 -12 1442.25   56.00
  -5   0  12 1376.20   55.00
   5   0 -12 1428.43   56.34
   5   0 -12 1455.28   67.28
   5   0 -12 1393.04   60.00
   5   0 -12 1256.15   63.40
  -5   0  11   -1.83    3.77
   5   0 -11    1.90    2.48
   5   0 -11    1.80    2.35
   5   0 -11    0.93    2.96
   5   0 -11   -0.86    2.51
   5   0 -11   -1.01    3.23
  -5   0  11    0.85    2.47
   5   0 -11    1.85    2.95
   5   0 -11    2.74    2.80
   5   0 -11   -1.74    4.26
  -5   0  10  288.59   22.80
   5   0 -10  331.89   24.59
   5   0 -10  321.94   18.30
   5   0 -10  310.81   18.83
   5   0 -10  304.79   17.44
  -5   0  10  296.40   17.12
   5   0 -10  308.09   18.00
   5   0 -10  291.45   22.42
  -5   0   9    0.66    2.29
   5   0  -9    1.84    1.80
   5   0  -9   -1.42    2.37
   5   0  -9   -1.15    1.41
   5   0  -9    4.07    3.54
   5   0  -9   -0.73    2.02
   5   0  -9    2.96    3.61
  -5   0   9    1.38    2.56
  -5   0   9    2.85    3.23
  -5   0   8 2100.24   77.49
   5   0  -8 1863.09   70.25
   5   0  -8 2061.86   69.39
[truncated: 1,235,717 more chars]
