# Supplementary material for: Platinum(II) Phenylpyridyl Schiff Base Complexes as Latent, Photoactivated, Alkene Hydrosilylation Catalysts
Source: ACS Catal. 2024 Apr 30;14(10):7492–505. doi: 10.1021/acscatal.4c01353 (PMC11106775; doi:10.1021/acscatal.4c01353)
Supplement: Supplementary file 3 — cs4c01353_si_003.cif [file cs4c01353_si_003.cif]

data_1f
_audit_creation_date               2024-03-27
_audit_creation_method
;
Olex2 1.5
(compiled 2021.08.20 svn.r13c46975 for OlexSys, GUI svn.r6396)
;
_shelx_SHELXL_version_number       '2018/3'
_audit_contact_author_address      ?
_audit_contact_author_email        ?
_audit_contact_author_name         ''
_audit_contact_author_phone        ?
_publ_contact_author_id_orcid      ?
_publ_section_references
;
Dolomanov, O.V., Bourhis, L.J., Gildea, R.J, Howard, J.A.K. & Puschmann, H.
 (2009), J. Appl. Cryst. 42, 339-341.

Sheldrick, G.M. (2015). Acta Cryst. C71, 3-8.
;
_chemical_name_common              ?
_chemical_name_systematic          ?
_chemical_formula_moiety           'C26 H19 F3 N2 O2 Pt'
_chemical_formula_sum              'C26 H19 F3 N2 O2 Pt'
_chemical_formula_weight           643.52
_chemical_melting_point            ?
loop_
  _atom_type_symbol
  _atom_type_description
  _atom_type_scat_dispersion_real
  _atom_type_scat_dispersion_imag
  _atom_type_scat_source
 'C' 'C' 0.0181 0.0091 'International Tables Vol C Tables 4.2.6.8 and 6.1.1.4'
 'H' 'H' 0.0000 0.0000 'International Tables Vol C Tables 4.2.6.8 and 6.1.1.4'
 'F' 'F' 0.0727 0.0534 'International Tables Vol C Tables 4.2.6.8 and 6.1.1.4'
 'N' 'N' 0.0311 0.0180 'International Tables Vol C Tables 4.2.6.8 and 6.1.1.4'
 'O' 'O' 0.0492 0.0322 'International Tables Vol C Tables 4.2.6.8 and 6.1.1.4'
 'Pt' 'Pt' -4.5932 6.9264
 'International Tables Vol C Tables 4.2.6.8 and 6.1.1.4'

_shelx_space_group_comment
;
The symmetry employed for this shelxl refinement is uniquely defined
by the following loop, which should always be used as a source of
symmetry information in preference to the above space-group names.
They are only intended as comments.
;
_space_group_crystal_system        'monoclinic'
_space_group_IT_number             14
_space_group_name_H-M_alt          'P 1 21/c 1'
_space_group_name_Hall             '-P 2ybc'
loop_
  _space_group_symop_operation_xyz
 'x, y, z'
 '-x, y+1/2, -z+1/2'
 '-x, -y, -z'
 'x, -y-1/2, z-1/2'

_cell_length_a                     23.8137(2)
_cell_length_b                     6.10822(5)
_cell_length_c                     15.27755(13)
_cell_angle_alpha                  90
_cell_angle_beta                   107.8118(9)
_cell_angle_gamma                  90
_cell_volume                       2115.74(3)
_cell_formula_units_Z              4
_cell_measurement_reflns_used      15406
_cell_measurement_temperature      110.00(10)
_cell_measurement_theta_max        76.5930
_cell_measurement_theta_min        5.7670
_shelx_estimated_absorpt_T_max     0.559
_shelx_estimated_absorpt_T_min     0.136
_exptl_absorpt_coefficient_mu      12.893
_exptl_absorpt_correction_T_max    1.00000
_exptl_absorpt_correction_T_min    0.29071
_exptl_absorpt_correction_type     multi-scan
_exptl_absorpt_process_details
;
CrysAlisPro 1.171.41.113a (Rigaku Oxford Diffraction, 2021)
Empirical absorption correction using spherical harmonics,
implemented in SCALE3 ABSPACK scaling algorithm.
;
_exptl_absorpt_special_details     ?
_exptl_crystal_colour              'clear yellowish orange'
_exptl_crystal_colour_lustre       clear
_exptl_crystal_colour_modifier     yellowish
_exptl_crystal_colour_primary      orange
_exptl_crystal_density_diffrn      2.020
_exptl_crystal_density_meas        ?
_exptl_crystal_density_method      ?
_exptl_crystal_description         needle
_exptl_crystal_F_000               1240
loop_
  _exptl_crystal_face_index_h
  _exptl_crystal_face_index_k
  _exptl_crystal_face_index_l
  _exptl_crystal_face_perp_dist
 13 0 -7 0.0256
 10 -1 -9 0.0421
 -13 0 8 0.0353
 3 3 6 0.0920
 -2 0 10 0.0228
 10 2 3 0.0629
 -15 0 1 0.0327
 15 0 -1 0.0122
 -3 4 -1 0.1428
 -1 -4 1 0.1134
 2 0 -10 0.0324

_exptl_crystal_recrystallization_method 
 'Dichloromethane solution, hexane diffusion'
_exptl_crystal_size_max            0.257
_exptl_crystal_size_mid            0.067
_exptl_crystal_size_min            0.051
_exptl_transmission_factor_max     ?
_exptl_transmission_factor_min     ?
_diffrn_reflns_av_R_equivalents    0.0281
_diffrn_reflns_av_unetI/netI       0.0197
_diffrn_reflns_Laue_measured_fraction_full  0.999
_diffrn_reflns_Laue_measured_fraction_max  0.974
_diffrn_reflns_limit_h_max         29
_diffrn_reflns_limit_h_min         -28
_diffrn_reflns_limit_k_max         7
_diffrn_reflns_limit_k_min         -7
_diffrn_reflns_limit_l_max         18
_diffrn_reflns_limit_l_min         -19
_diffrn_reflns_number              19796
_diffrn_reflns_point_group_measured_fraction_full  0.999
_diffrn_reflns_point_group_measured_fraction_max  0.974
_diffrn_reflns_theta_full          67.684
_diffrn_reflns_theta_max           76.798
_diffrn_reflns_theta_min           3.899
_diffrn_ambient_temperature        110.15
_diffrn_detector_area_resol_mean   10.0000
_diffrn_detector_type              HyPix
_diffrn_measured_fraction_theta_full  0.999
_diffrn_measured_fraction_theta_max  0.974
_diffrn_measurement_details
;
List of Runs (angles in degrees, time in seconds):

  # Type    Start    End  Width  t~exp~   \w     \q     \k     \f   Frames
--------------------------------------------------------------------------
  1  \w    -50.00 -17.00   0.50    2.10    --  -50.16  49.00-101.00   66
  2  \w     -5.00  21.00   0.50    2.10    --  -50.16  49.00-101.00   52
  3  \w     44.00  98.00   0.50    2.10    --   50.16  49.00-101.00  108
  4  \w    -10.00  57.00   0.50    2.10    --   50.16 -49.00 111.00  134
  5  \w     96.00 177.00   0.50    8.39    --  105.75  49.00-101.00  162
  6  \w     35.00 113.00   0.50    8.39    --  105.75 -49.00 111.00  156
  7  \w   -119.00 -82.00   0.50    2.10    --  -50.16-125.00-120.00   74
  8  \w    -62.00 -26.00   0.50    2.10    --  -50.16  57.00   0.00   72
  9  \w   -121.00 -41.00   0.50    2.10    --  -50.16 -49.00 111.00  160
 10  \w   -115.00 -77.00   0.50    2.10    --  -50.16-125.00  60.00   76
 11  \w     50.00  94.00   0.50    2.10    --   50.16-125.00 150.00   88
 12  \w     49.00  75.00   0.50    8.39    --  105.75 -19.00 -90.00   52
 13  \w     34.00 113.00   0.50    8.39    --  105.75 -77.00 120.00  158
 14  \w     96.00 170.00   0.50    8.39    --  105.75 125.00-180.00  148
 15  \w    108.00 134.00   0.50    8.39    --  105.75  19.00 -60.00   52
 16  \w     80.00 105.00   0.50    8.39    --  105.75 -99.00  90.00   50
 17  \w    135.00 176.00   0.50    8.39    --  105.75  19.00 -60.00   82
 18  \w     37.00 111.00   0.50    8.39    --  105.75-125.00 120.00  148
 19  \w     60.00 111.00   0.50    8.39    --  105.75 -37.00-180.00  102
 20  \w     85.00 111.00   0.50    8.39    --  105.75  77.00   0.00   52
 21  \w     37.00 103.00   0.50    8.39    --  105.75 -99.00 -30.00  132
 22  \w    124.00 173.00   0.50    8.39    --  105.75  77.00   0.00   98
 23  \w     79.00 104.00   0.50    8.39    --  105.75 -99.00-150.00   50
 24  \w     95.00 121.00   0.50    8.39    --  105.75 125.00 -60.00   52
 25  \w     86.00 112.00   0.50    8.39    --  105.75 -19.00 -90.00   52
 26  \w     64.00 101.00   0.50    8.39    --  105.75 -99.00 -60.00   74
 27  \w     89.00 114.00   0.50    8.39    --  105.75  77.00  60.00   50
 28  \w    151.00 176.00   0.50    8.39    --  105.75  77.00  60.00   50
 29  \w    106.00 152.00   0.50    8.39    --  105.75 125.00 120.00   92
;
_diffrn_measurement_device         'four-circle diffractometer'
_diffrn_measurement_device_type    'SuperNova, Dual, Cu at home/near, HyPix'
_diffrn_measurement_method         '\w scans'
_diffrn_radiation_type             CuK\a
_diffrn_radiation_wavelength       1.54184
_diffrn_source                     ?
_reflns_Friedel_coverage           0.000
_reflns_Friedel_fraction_full      .
_reflns_Friedel_fraction_max       .
_reflns_number_gt                  4211
_reflns_number_total               4347
_reflns_special_details
;
 Reflections were merged by SHELXL according to the crystal
 class for the calculation of statistics and refinement.
 
 _reflns_Friedel_fraction is defined as the number of unique
 Friedel pairs measured divided by the number that would be
 possible theoretically, ignoring centric projections and
 systematic absences.
;
_reflns_threshold_expression       'I > 2\s(I)'
_computing_cell_refinement         'CrysAlisPro 1.171.41.113a (Rigaku OD, 2021)'
_computing_data_collection         'CrysAlisPro 1.171.41.113a (Rigaku OD, 2021)'
_computing_data_reduction          'CrysAlisPro 1.171.41.113a (Rigaku OD, 2021)'
_computing_molecular_graphics      'Olex2 1.5 (Dolomanov et al., 2009)'
_computing_publication_material    'Olex2 1.5 (Dolomanov et al., 2009)'
_computing_structure_refinement    'SHELXL 2018/3 (Sheldrick, 2015)'
_computing_structure_solution      'SHELXT 2018/2 (Sheldrick, 2018)'
_refine_diff_density_max           1.213
_refine_diff_density_min           -0.634
_refine_diff_density_rms           0.103
_refine_ls_extinction_coef         .
_refine_ls_extinction_method       none
_refine_ls_goodness_of_fit_ref     1.071
_refine_ls_hydrogen_treatment      constr
_refine_ls_matrix_type             full
_refine_ls_number_parameters       308
_refine_ls_number_reflns           4347
_refine_ls_number_restraints       0
_refine_ls_R_factor_all            0.0211
_refine_ls_R_factor_gt             0.0200
_refine_ls_restrained_S_all        1.071
_refine_ls_shift/su_max            0.004
_refine_ls_shift/su_mean           0.000
_refine_ls_structure_factor_coef   Fsqd
_refine_ls_weighting_details      
 'w=1/[\s^2^(Fo^2^)+(0.0309P)^2^+2.8995P] where P=(Fo^2^+2Fc^2^)/3'
_refine_ls_weighting_scheme        calc
_refine_ls_wR_factor_gt            0.0526
_refine_ls_wR_factor_ref           0.0531
_refine_special_details            ?
_olex2_refinement_description
;
1.a Aromatic/amide H refined with riding coordinates:
 C1(H1), C15(H15), C19(H19), C14(H14), C16(H16), C7(H7), C2(H2), C4(H4),
 C10(H10), C25(H25), C8(H8), C3(H3), C17(H17), C21(H21), C22(H22), C24(H24)
1.b Idealised Me refined as rotating group:
 C12(H12A,H12B,H12C)
;
_atom_sites_solution_hydrogens     geom
_atom_sites_solution_primary       dual
_atom_sites_solution_secondary     ?
loop_
  _atom_site_label
  _atom_site_type_symbol
  _atom_site_fract_x
  _atom_site_fract_y
  _atom_site_fract_z
  _atom_site_U_iso_or_equiv
  _atom_site_adp_type
  _atom_site_occupancy
  _atom_site_site_symmetry_order
  _atom_site_calc_flag
  _atom_site_refinement_flags_posn
  _atom_site_refinement_flags_adp
  _atom_site_refinement_flags_occupancy
  _atom_site_disorder_assembly
  _atom_site_disorder_group
 Pt1 Pt 0.81277(2) 0.44048(2) 0.52099(2) 0.01461(5) Uani 1 1 d . . . . .
 O2 O 0.87733(9) 0.5365(3) 0.63908(13) 0.0199(4) Uani 1 1 d . . . . .
 F2 F 0.48954(8) 0.7439(4) 0.29133(14) 0.0471(5) Uani 1 1 d . . . . .
 N1 N 0.86598(9) 0.1915(4) 0.51058(15) 0.0163(4) Uani 1 1 d . . . . .
 F3 F 0.48516(8) 0.8010(4) 0.42764(16) 0.0461(5) Uani 1 1 d . . . . .
 F1 F 0.48362(9) 0.4733(4) 0.37706(18) 0.0479(6) Uani 1 1 d . . . . .
 O1 O 0.64569(9) 0.3794(4) 0.17745(14) 0.0285(4) Uani 1 1 d . . . . .
 N2 N 0.75801(9) 0.6763(4) 0.54101(15) 0.0175(4) Uani 1 1 d . . . . .
 C1 C 0.92007(11) 0.1571(5) 0.57005(18) 0.0194(5) Uani 1 1 d . . . . .
 H1 H 0.936129 0.261102 0.617340 0.023 Uiso 1 1 calc R U . . .
 C15 C 0.93903(12) 0.9676(5) 0.80058(19) 0.0198(5) Uani 1 1 d . . . . .
 H15 H 0.975545 1.001310 0.845347 0.024 Uiso 1 1 calc R U . . .
 C19 C 0.77506(12) 0.8326(4) 0.60224(18) 0.0181(5) Uani 1 1 d . . . . .
 H19 H 0.745519 0.935730 0.603757 0.022 Uiso 1 1 calc R U . . .
 C11 C 0.76415(11) 0.3178(4) 0.39950(17) 0.0174(5) Uani 1 1 d . . . . .
 C18 C 0.83176(11) 0.8693(4) 0.66687(18) 0.0173(5) Uani 1 1 d . . . . .
 C5 C 0.84234(12) 0.0446(4) 0.44227(19) 0.0171(5) Uani 1 1 d . . . . .
 C14 C 0.93300(12) 0.7753(5) 0.75180(18) 0.0195(5) Uani 1 1 d . . . . .
 H14 H 0.965402 0.676951 0.764564 0.023 Uiso 1 1 calc R U . . .
 C13 C 0.87972(11) 0.7194(4) 0.68285(17) 0.0166(5) Uani 1 1 d . . . . .
 C16 C 0.89142(13) 1.1149(5) 0.78462(19) 0.0212(5) Uani 1 1 d . . . . .
 H16 H 0.895640 1.247856 0.818311 0.025 Uiso 1 1 calc R U . . .
 C7 C 0.75806(13) 0.0003(5) 0.29863(19) 0.0212(5) Uani 1 1 d . . . . .
 H7 H 0.772141 -0.139657 0.288013 0.025 Uiso 1 1 calc R U . . .
 C2 C 0.95275(12) -0.0257(5) 0.5639(2) 0.0207(5) Uani 1 1 d . . . . .
 H2 H 0.991166 -0.046000 0.605678 0.025 Uiso 1 1 calc R U . . .
 C4 C 0.87328(12) -0.1447(5) 0.43478(19) 0.0206(5) Uani 1 1 d . . . . .
 H4 H 0.856292 -0.248841 0.387990 0.025 Uiso 1 1 calc R U . . .
 C6 C 0.78615(12) 0.1147(5) 0.37942(18) 0.0179(5) Uani 1 1 d . . . . .
 C10 C 0.71656(12) 0.4095(5) 0.33203(19) 0.0189(5) Uani 1 1 d . . . . .
 H10 H 0.701880 0.548651 0.342210 0.023 Uiso 1 1 calc R U . . .
 C25 C 0.66441(12) 0.4830(5) 0.49898(19) 0.0202(5) Uani 1 1 d . . . . .
 H25 H 0.684580 0.355951 0.528343 0.024 Uiso 1 1 calc R U . . .
 C9 C 0.69021(12) 0.2985(5) 0.24949(19) 0.0216(5) Uani 1 1 d . . . . .
 C20 C 0.69565(11) 0.6719(5) 0.49431(18) 0.0174(5) Uani 1 1 d . . . . .
 C8 C 0.70985(13) 0.0913(5) 0.2344(2) 0.0234(6) Uani 1 1 d . . . . .
 H8 H 0.690081 0.012965 0.179977 0.028 Uiso 1 1 calc R U . . .
 C3 C 0.92870(12) -0.1799(5) 0.49570(19) 0.0222(5) Uani 1 1 d . . . . .
 H3 H 0.950212 -0.308096 0.491139 0.027 Uiso 1 1 calc R U . . .
 C17 C 0.83893(13) 1.0642(4) 0.7199(2) 0.0196(6) Uani 1 1 d . . . . .
 H17 H 0.806542 1.161813 0.710287 0.024 Uiso 1 1 calc R U . . .
 C21 C 0.66692(12) 0.8557(5) 0.44783(19) 0.0215(5) Uani 1 1 d . . . . .
 H21 H 0.688724 0.983428 0.443633 0.026 Uiso 1 1 calc R U . . .
 C22 C 0.60603(12) 0.8513(5) 0.4075(2) 0.0237(6) Uani 1 1 d . . . . .
 H22 H 0.586119 0.975328 0.374935 0.028 Uiso 1 1 calc R U . . .
 C24 C 0.60307(13) 0.4805(5) 0.4602(2) 0.0229(6) Uani 1 1 d . . . . .
 H24 H 0.581194 0.353238 0.464808 0.027 Uiso 1 1 calc R U . . .
 C23 C 0.57442(12) 0.6647(5) 0.41519(19) 0.0239(6) Uani 1 1 d . . . . .
 C12 C 0.62094(15) 0.5859(5) 0.1888(2) 0.0330(7) Uani 1 1 d . . . . .
 H12A H 0.592340 0.630468 0.130513 0.049 Uiso 1 1 calc R U . . .
 H12B H 0.652393 0.695538 0.207660 0.049 Uiso 1 1 calc R U . . .
 H12C H 0.601079 0.573699 0.236117 0.049 Uiso 1 1 calc R U . . .
 C26 C 0.50837(13) 0.6700(6) 0.3775(2) 0.0301(6) Uani 1 1 d . . . . .

loop_
  _atom_site_aniso_label
  _atom_site_aniso_U_11
  _atom_site_aniso_U_22
  _atom_site_aniso_U_33
  _atom_site_aniso_U_23
  _atom_site_aniso_U_13
  _atom_site_aniso_U_12
 Pt1 0.01411(7) 0.01488(7) 0.01484(7) -0.00090(3) 0.00442(5) -0.00048(3)
 O2 0.0197(10) 0.0195(10) 0.0181(9) -0.0032(7) 0.0023(7) 0.0008(7)
 F2 0.0240(9) 0.0736(15) 0.0361(11) 0.0119(11) -0.0020(8) -0.0001(10)
 N1 0.0165(10) 0.0152(10) 0.0188(10) 0.0000(8) 0.0078(8) -0.0005(8)
 F3 0.0200(9) 0.0649(15) 0.0532(12) -0.0098(11) 0.0109(8) 0.0094(9)
 F1 0.0206(10) 0.0483(13) 0.0677(16) 0.0034(11) 0.0029(10) -0.0108(9)
 O1 0.0264(11) 0.0332(11) 0.0201(10) -0.0017(9) -0.0016(8) 0.0026(9)
 N2 0.0153(10) 0.0196(11) 0.0178(10) -0.0002(9) 0.0054(8) -0.0008(8)
 C1 0.0181(12) 0.0207(13) 0.0200(12) -0.0020(10) 0.0068(10) -0.0014(10)
 C15 0.0182(13) 0.0244(14) 0.0170(12) -0.0012(10) 0.0054(10) -0.0050(10)
 C19 0.0183(12) 0.0160(12) 0.0209(12) 0.0012(10) 0.0073(10) 0.0020(10)
 C11 0.0171(12) 0.0189(12) 0.0178(11) -0.0015(10) 0.0078(9) -0.0047(10)
 C18 0.0182(12) 0.0181(12) 0.0176(12) -0.0008(10) 0.0084(10) -0.0016(10)
 C5 0.0185(13) 0.0177(13) 0.0173(12) -0.0004(9) 0.0088(10) -0.0037(9)
 C14 0.0192(12) 0.0226(13) 0.0171(12) 0.0012(10) 0.0064(10) 0.0016(10)
 C13 0.0210(13) 0.0156(12) 0.0142(11) -0.0020(9) 0.0069(9) -0.0026(10)
 C16 0.0246(14) 0.0189(12) 0.0221(13) -0.0041(11) 0.0099(11) -0.0025(11)
 C7 0.0221(14) 0.0219(13) 0.0211(13) -0.0014(12) 0.0089(11) -0.0039(12)
 C2 0.0180(13) 0.0235(13) 0.0214(13) 0.0007(11) 0.0069(10) 0.0009(11)
 C4 0.0233(13) 0.0192(13) 0.0219(13) -0.0004(10) 0.0111(10) -0.0015(11)
 C6 0.0201(13) 0.0191(12) 0.0168(12) -0.0010(10) 0.0091(10) -0.0038(10)
 C10 0.0196(13) 0.0206(12) 0.0172(12) -0.0010(10) 0.0065(10) -0.0025(10)
 C25 0.0212(13) 0.0202(12) 0.0199(13) -0.0019(11) 0.0075(10) -0.0015(11)
 C9 0.0176(12) 0.0276(14) 0.0187(12) 0.0009(11) 0.0045(10) -0.0037(11)
 C20 0.0149(11) 0.0199(13) 0.0176(11) -0.0013(10) 0.0055(9) 0.0015(10)
 C8 0.0234(14) 0.0292(14) 0.0172(13) -0.0044(11) 0.0058(11) -0.0052(11)
 C3 0.0270(14) 0.0191(13) 0.0239(13) 0.0025(11) 0.0129(11) 0.0039(11)
 C17 0.0208(14) 0.0185(14) 0.0226(14) 0.0000(10) 0.0110(11) -0.0001(9)
 C21 0.0199(13) 0.0215(14) 0.0237(13) 0.0004(11) 0.0074(11) -0.0008(11)
 C22 0.0210(13) 0.0248(15) 0.0242(13) 0.0010(11) 0.0054(11) 0.0047(11)
 C24 0.0212(14) 0.0231(13) 0.0258(14) -0.0030(12) 0.0094(11) -0.0024(11)
 C23 0.0182(13) 0.0313(15) 0.0222(13) -0.0022(11) 0.0061(10) 0.0016(11)
 C12 0.0308(17) 0.0252(15) 0.0329(17) 0.0008(13) -0.0050(13) -0.0011(12)
 C26 0.0210(14) 0.0370(17) 0.0305(15) -0.0014(13) 0.0049(11) -0.0009(13)

_geom_special_details
;
 All esds (except the esd in the dihedral angle between two l.s. planes)
 are estimated using the full covariance matrix.  The cell esds are taken
 into account individually in the estimation of esds in distances, angles
 and torsion angles; correlations between esds in cell parameters are only
 used when they are defined by crystal symmetry.  An approximate (isotropic)
 treatment of cell esds is used for estimating esds involving l.s. planes.
;
loop_
  _geom_bond_atom_site_label_1
  _geom_bond_atom_site_label_2
  _geom_bond_distance
  _geom_bond_site_symmetry_2
  _geom_bond_publ_flag
 Pt1 O2 2.0655(19) . ?
 Pt1 N1 2.017(2) . ?
 Pt1 N2 2.028(2) . ?
 Pt1 C11 2.008(3) . ?
 O2 C13 1.294(3) . ?
 F2 C26 1.333(4) . ?
 N1 C1 1.346(3) . ?
 N1 C5 1.361(3) . ?
 F3 C26 1.338(4) . ?
 F1 C26 1.337(4) . ?
 O1 C9 1.366(3) . ?
 O1 C12 1.425(4) . ?
 N2 C19 1.311(4) . ?
 N2 C20 1.438(3) . ?
 C1 H1 0.9500 . ?
 C1 C2 1.381(4) . ?
 C15 H15 0.9500 . ?
 C15 C14 1.375(4) . ?
 C15 C16 1.409(4) . ?
 C19 H19 0.9500 . ?
 C19 C18 1.426(4) . ?
 C11 C6 1.416(4) . ?
 C11 C10 1.395(4) . ?
 C18 C13 1.425(4) . ?
 C18 C17 1.421(4) . ?
 C5 C4 1.394(4) . ?
 C5 C6 1.453(4) . ?
 C14 H14 0.9500 . ?
 C14 C13 1.421(4) . ?
 C16 H16 0.9500 . ?
 C16 C17 1.371(4) . ?
 C7 H7 0.9500 . ?
 C7 C6 1.398(4) . ?
 C7 C8 1.379(4) . ?
 C2 H2 0.9500 . ?
 C2 C3 1.391(4) . ?
 C4 H4 0.9500 . ?
 C4 C3 1.379(4) . ?
 C10 H10 0.9500 . ?
 C10 C9 1.399(4) . ?
 C25 H25 0.9500 . ?
 C25 C20 1.387(4) . ?
 C25 C24 1.398(4) . ?
 C9 C8 1.393(4) . ?
 C20 C21 1.391(4) . ?
 C8 H8 0.9500 . ?
 C3 H3 0.9500 . ?
 C17 H17 0.9500 . ?
 C21 H21 0.9500 . ?
 C21 C22 1.391(4) . ?
 C22 H22 0.9500 . ?
 C22 C23 1.390(4) . ?
 C24 H24 0.9500 . ?
 C24 C23 1.385(4) . ?
 C23 C26 1.501(4) . ?
 C12 H12A 0.9800 . ?
 C12 H12B 0.9800 . ?
 C12 H12C 0.9800 . ?

loop_
  _geom_angle_atom_site_label_1
  _geom_angle_atom_site_label_2
  _geom_angle_atom_site_label_3
  _geom_angle
  _geom_angle_site_symmetry_1
  _geom_angle_site_symmetry_3
  _geom_angle_publ_flag
 N1 Pt1 O2 88.01(8) . . ?
 N1 Pt1 N2 174.89(8) . . ?
 N2 Pt1 O2 90.44(8) . . ?
 C11 Pt1 O2 167.97(9) . . ?
 C11 Pt1 N1 81.03(10) . . ?
 C11 Pt1 N2 100.90(10) . . ?
 C13 O2 Pt1 126.86(17) . . ?
 C1 N1 Pt1 123.98(18) . . ?
 C1 N1 C5 120.0(2) . . ?
 C5 N1 Pt1 115.80(17) . . ?
 C9 O1 C12 118.0(2) . . ?
 C19 N2 Pt1 123.48(18) . . ?
 C19 N2 C20 114.5(2) . . ?
 C20 N2 Pt1 121.74(17) . . ?
 N1 C1 H1 119.2 . . ?
 N1 C1 C2 121.5(3) . . ?
 C2 C1 H1 119.2 . . ?
 C14 C15 H15 119.8 . . ?
 C14 C15 C16 120.4(3) . . ?
 C16 C15 H15 119.8 . . ?
 N2 C19 H19 115.5 . . ?
 N2 C19 C18 129.0(2) . . ?
 C18 C19 H19 115.5 . . ?
 C6 C11 Pt1 112.35(19) . . ?
 C10 C11 Pt1 129.9(2) . . ?
 C10 C11 C6 117.5(2) . . ?
 C13 C18 C19 123.9(2) . . ?
 C17 C18 C19 116.7(2) . . ?
 C17 C18 C13 119.4(2) . . ?
 N1 C5 C4 120.3(3) . . ?
 N1 C5 C6 113.2(2) . . ?
 C4 C5 C6 126.4(2) . . ?
 C15 C14 H14 119.0 . . ?
 C15 C14 C13 121.9(3) . . ?
 C13 C14 H14 119.0 . . ?
 O2 C13 C18 124.0(2) . . ?
 O2 C13 C14 118.6(2) . . ?
 C14 C13 C18 117.4(2) . . ?
 C15 C16 H16 120.4 . . ?
 C17 C16 C15 119.2(3) . . ?
 C17 C16 H16 120.4 . . ?
 C6 C7 H7 120.1 . . ?
 C8 C7 H7 120.1 . . ?
 C8 C7 C6 119.7(3) . . ?
 C1 C2 H2 120.4 . . ?
 C1 C2 C3 119.1(3) . . ?
 C3 C2 H2 120.4 . . ?
 C5 C4 H4 120.2 . . ?
 C3 C4 C5 119.6(3) . . ?
 C3 C4 H4 120.2 . . ?
 C11 C6 C5 116.2(2) . . ?
 C7 C6 C11 121.4(3) . . ?
 C7 C6 C5 122.1(3) . . ?
 C11 C10 H10 119.7 . . ?
 C11 C10 C9 120.7(3) . . ?
 C9 C10 H10 119.7 . . ?
 C20 C25 H25 120.2 . . ?
 C20 C25 C24 119.7(3) . . ?
 C24 C25 H25 120.2 . . ?
 O1 C9 C10 125.1(3) . . ?
 O1 C9 C8 114.3(3) . . ?
 C8 C9 C10 120.6(3) . . ?
 C25 C20 N2 118.6(2) . . ?
 C25 C20 C21 120.7(2) . . ?
 C21 C20 N2 120.7(2) . . ?
 C7 C8 C9 119.8(3) . . ?
 C7 C8 H8 120.1 . . ?
 C9 C8 H8 120.1 . . ?
 C2 C3 H3 120.3 . . ?
 C4 C3 C2 119.3(3) . . ?
 C4 C3 H3 120.3 . . ?
 C18 C17 H17 119.2 . . ?
 C16 C17 C18 121.6(3) . . ?
 C16 C17 H17 119.2 . . ?
 C20 C21 H21 120.2 . . ?
 C20 C21 C22 119.6(3) . . ?
 C22 C21 H21 120.2 . . ?
 C21 C22 H22 120.1 . . ?
 C23 C22 C21 119.8(3) . . ?
 C23 C22 H22 120.1 . . ?
 C25 C24 H24 120.2 . . ?
 C23 C24 C25 119.6(3) . . ?
 C23 C24 H24 120.2 . . ?
 C22 C23 C26 118.7(3) . . ?
 C24 C23 C22 120.7(3) . . ?
 C24 C23 C26 120.5(3) . . ?
 O1 C12 H12A 109.5 . . ?
 O1 C12 H12B 109.5 . . ?
 O1 C12 H12C 109.5 . . ?
 H12A C12 H12B 109.5 . . ?
 H12A C12 H12C 109.5 . . ?
 H12B C12 H12C 109.5 . . ?
 F2 C26 F3 106.8(3) . . ?
 F2 C26 F1 106.5(3) . . ?
 F2 C26 C23 112.5(3) . . ?
 F3 C26 C23 111.2(3) . . ?
 F1 C26 F3 106.4(3) . . ?
 F1 C26 C23 113.0(3) . . ?

loop_
  _geom_torsion_atom_site_label_1
  _geom_torsion_atom_site_label_2
  _geom_torsion_atom_site_label_3
  _geom_torsion_atom_site_label_4
  _geom_torsion
  _geom_torsion_site_symmetry_1
  _geom_torsion_site_symmetry_2
  _geom_torsion_site_symmetry_3
  _geom_torsion_site_symmetry_4
  _geom_torsion_publ_flag
 Pt1 O2 C13 C18 13.0(4) . . . . ?
 Pt1 O2 C13 C14 -167.61(18) . . . . ?
 Pt1 N1 C1 C2 174.8(2) . . . . ?
 Pt1 N1 C5 C4 -173.74(19) . . . . ?
 Pt1 N1 C5 C6 9.7(3) . . . . ?
 Pt1 N2 C19 C18 -1.8(4) . . . . ?
 Pt1 N2 C20 C25 52.4(3) . . . . ?
 Pt1 N2 C20 C21 -129.6(2) . . . . ?
 Pt1 C11 C6 C5 -7.2(3) . . . . ?
 Pt1 C11 C6 C7 179.0(2) . . . . ?
 Pt1 C11 C10 C9 177.1(2) . . . . ?
 N1 C1 C2 C3 -1.2(4) . . . . ?
 N1 C5 C4 C3 -1.6(4) . . . . ?
 N1 C5 C6 C11 -1.5(3) . . . . ?
 N1 C5 C6 C7 172.2(2) . . . . ?
 O1 C9 C8 C7 174.3(3) . . . . ?
 N2 C19 C18 C13 -7.8(4) . . . . ?
 N2 C19 C18 C17 174.6(3) . . . . ?
 N2 C20 C21 C22 -176.4(2) . . . . ?
 C1 N1 C5 C4 1.6(4) . . . . ?
 C1 N1 C5 C6 -175.0(2) . . . . ?
 C1 C2 C3 C4 1.2(4) . . . . ?
 C15 C14 C13 O2 179.4(2) . . . . ?
 C15 C14 C13 C18 -1.1(4) . . . . ?
 C15 C16 C17 C18 -1.6(4) . . . . ?
 C19 N2 C20 C25 -122.1(3) . . . . ?
 C19 N2 C20 C21 55.9(3) . . . . ?
 C19 C18 C13 O2 1.6(4) . . . . ?
 C19 C18 C13 C14 -177.9(2) . . . . ?
 C19 C18 C17 C16 179.4(3) . . . . ?
 C11 C10 C9 O1 -176.3(3) . . . . ?
 C11 C10 C9 C8 2.0(4) . . . . ?
 C5 N1 C1 C2 -0.2(4) . . . . ?
 C5 C4 C3 C2 0.2(4) . . . . ?
 C14 C15 C16 C17 0.1(4) . . . . ?
 C13 C18 C17 C16 1.7(4) . . . . ?
 C16 C15 C14 C13 1.3(4) . . . . ?
 C4 C5 C6 C11 -177.8(2) . . . . ?
 C4 C5 C6 C7 -4.1(4) . . . . ?
 C6 C11 C10 C9 2.8(4) . . . . ?
 C6 C5 C4 C3 174.5(3) . . . . ?
 C6 C7 C8 C9 1.4(4) . . . . ?
 C10 C11 C6 C5 168.1(2) . . . . ?
 C10 C11 C6 C7 -5.7(4) . . . . ?
 C10 C9 C8 C7 -4.2(4) . . . . ?
 C25 C20 C21 C22 1.5(4) . . . . ?
 C25 C24 C23 C22 0.4(4) . . . . ?
 C25 C24 C23 C26 -176.7(3) . . . . ?
 C20 N2 C19 C18 172.6(3) . . . . ?
 C20 C25 C24 C23 2.0(4) . . . . ?
 C20 C21 C22 C23 0.9(4) . . . . ?
 C8 C7 C6 C11 3.6(4) . . . . ?
 C8 C7 C6 C5 -169.8(3) . . . . ?
 C17 C18 C13 O2 179.1(2) . . . . ?
 C17 C18 C13 C14 -0.4(4) . . . . ?
 C21 C22 C23 C24 -1.9(4) . . . . ?
 C21 C22 C23 C26 175.3(3) . . . . ?
 C22 C23 C26 F2 50.3(4) . . . . ?
 C22 C23 C26 F3 -69.4(4) . . . . ?
 C22 C23 C26 F1 171.0(3) . . . . ?
 C24 C25 C20 N2 175.0(2) . . . . ?
 C24 C25 C20 C21 -3.0(4) . . . . ?
 C24 C23 C26 F2 -132.5(3) . . . . ?
 C24 C23 C26 F3 107.7(3) . . . . ?
 C24 C23 C26 F1 -11.8(4) . . . . ?
 C12 O1 C9 C10 -4.7(4) . . . . ?
 C12 O1 C9 C8 176.9(3) . . . . ?

_shelx_res_file
;
TITL 1f.res in P2(1)/c
    1f.res
    created by SHELXL-2018/3 at 13:33:05 on 12-Dec-2023
REM Old TITL 1f in P2(1)/c
REM SHELXT solution in P2(1)/c: R1 0.036, Rweak 0.003, Alpha 0.048
REM <I/s> 1.081 for 412 systematic absences, Orientation as input
REM Formula found by SHELXT: C26 N3 O F3 Pt
CELL 1.54184 23.81369 6.108218 15.277556 90 107.8118 90
ZERR 4 0.00021 0.000048 0.000132 0 0.0009 0
LATT 1
SYMM -X,0.5+Y,0.5-Z
SFAC C H F N O Pt
UNIT 104 76 12 8 8 4

L.S. 50
PLAN  5
SIZE 0.051 0.067 0.257
TEMP -163
CONF
BOND
list 4
MORE -3
BOND $H
fmap 2 53
acta
REM <olex2.extras>
REM <HklSrc "%.\\1f.hkl">
REM </olex2.extras>

WGHT    0.030900    2.899500
FVAR       0.21996
PT1   6    0.812768    0.440476    0.520986    11.00000    0.01411    0.01488 =
         0.01484   -0.00090    0.00442   -0.00048
O2    5    0.877330    0.536523    0.639083    11.00000    0.01974    0.01948 =
         0.01811   -0.00324    0.00225    0.00077
F2    3    0.489544    0.743918    0.291327    11.00000    0.02404    0.07358 =
         0.03606    0.01187   -0.00196   -0.00008
N1    4    0.865982    0.191506    0.510581    11.00000    0.01654    0.01523 =
         0.01884    0.00000    0.00783   -0.00046
F3    3    0.485156    0.800986    0.427644    11.00000    0.01998    0.06494 =
         0.05315   -0.00976    0.01091    0.00939
F1    3    0.483622    0.473339    0.377065    11.00000    0.02064    0.04828 =
         0.06772    0.00335    0.00290   -0.01085
O1    5    0.645685    0.379364    0.177449    11.00000    0.02644    0.03323 =
         0.02007   -0.00169   -0.00156    0.00264
N2    4    0.758009    0.676314    0.541009    11.00000    0.01531    0.01955 =
         0.01777   -0.00020    0.00536   -0.00079
C1    1    0.920071    0.157139    0.570047    11.00000    0.01813    0.02075 =
         0.01997   -0.00197    0.00678   -0.00138
AFIX  43
H1    2    0.936129    0.261102    0.617340    11.00000   -1.20000
AFIX   0
C15   1    0.939032    0.967558    0.800577    11.00000    0.01817    0.02436 =
         0.01700   -0.00124    0.00542   -0.00500
AFIX  43
H15   2    0.975545    1.001310    0.845347    11.00000   -1.20000
AFIX   0
C19   1    0.775062    0.832575    0.602237    11.00000    0.01834    0.01601 =
         0.02091    0.00123    0.00729    0.00198
AFIX  43
H19   2    0.745519    0.935730    0.603757    11.00000   -1.20000
AFIX   0
C11   1    0.764152    0.317751    0.399500    11.00000    0.01708    0.01892 =
         0.01783   -0.00148    0.00781   -0.00473
C18   1    0.831764    0.869300    0.666868    11.00000    0.01815    0.01809 =
         0.01760   -0.00083    0.00843   -0.00161
C5    1    0.842344    0.044599    0.442266    11.00000    0.01850    0.01770 =
         0.01733   -0.00043    0.00881   -0.00375
C14   1    0.932996    0.775316    0.751796    11.00000    0.01923    0.02262 =
         0.01713    0.00118    0.00637    0.00162
AFIX  43
H14   2    0.965402    0.676951    0.764564    11.00000   -1.20000
AFIX   0
C13   1    0.879724    0.719410    0.682852    11.00000    0.02100    0.01556 =
         0.01423   -0.00203    0.00690   -0.00265
C16   1    0.891417    1.114939    0.784623    11.00000    0.02455    0.01887 =
         0.02212   -0.00408    0.00990   -0.00250
AFIX  43
H16   2    0.895640    1.247856    0.818311    11.00000   -1.20000
AFIX   0
C7    1    0.758064    0.000277    0.298626    11.00000    0.02208    0.02188 =
         0.02113   -0.00140    0.00885   -0.00395
AFIX  43
H7    2    0.772141   -0.139657    0.288013    11.00000   -1.20000
AFIX   0
C2    1    0.952751   -0.025739    0.563886    11.00000    0.01796    0.02347 =
         0.02137    0.00068    0.00688    0.00091
AFIX  43
H2    2    0.991166   -0.046000    0.605678    11.00000   -1.20000
AFIX   0
C4    1    0.873285   -0.144699    0.434785    11.00000    0.02335    0.01924 =
         0.02189   -0.00041    0.01110   -0.00147
AFIX  43
H4    2    0.856292   -0.248841    0.387990    11.00000   -1.20000
AFIX   0
C6    1    0.786147    0.114667    0.379420    11.00000    0.02006    0.01912 =
         0.01684   -0.00100    0.00907   -0.00378
C10   1    0.716557    0.409460    0.332026    11.00000    0.01959    0.02065 =
         0.01717   -0.00100    0.00655   -0.00245
AFIX  43
H10   2    0.701880    0.548651    0.342210    11.00000   -1.20000
AFIX   0
C25   1    0.664413    0.483017    0.498979    11.00000    0.02120    0.02023 =
         0.01988   -0.00187    0.00751   -0.00154
AFIX  43
H25   2    0.684580    0.355951    0.528343    11.00000   -1.20000
AFIX   0
C9    1    0.690210    0.298540    0.249493    11.00000    0.01763    0.02764 =
         0.01874    0.00091    0.00454   -0.00365
C20   1    0.695652    0.671923    0.494310    11.00000    0.01490    0.01994 =
         0.01763   -0.00129    0.00547    0.00151
C8    1    0.709849    0.091348    0.234391    11.00000    0.02345    0.02922 =
         0.01720   -0.00441    0.00583   -0.00518
AFIX  43
H8    2    0.690081    0.012965    0.179977    11.00000   -1.20000
AFIX   0
C3    1    0.928695   -0.179891    0.495701    11.00000    0.02696    0.01913 =
         0.02388    0.00251    0.01293    0.00387
AFIX  43
H3    2    0.950212   -0.308096    0.491139    11.00000   -1.20000
AFIX   0
C17   1    0.838927    1.064205    0.719904    11.00000    0.02077    0.01854 =
         0.02259    0.00003    0.01102   -0.00012
AFIX  43
H17   2    0.806542    1.161813    0.710287    11.00000   -1.20000
AFIX   0
C21   1    0.666918    0.855739    0.447834    11.00000    0.01988    0.02153 =
         0.02366    0.00037    0.00735   -0.00084
AFIX  43
H21   2    0.688724    0.983428    0.443633    11.00000   -1.20000
AFIX   0
C22   1    0.606025    0.851291    0.407548    11.00000    0.02096    0.02484 =
         0.02417    0.00098    0.00539    0.00471
AFIX  43
H22   2    0.586119    0.975328    0.374935    11.00000   -1.20000
AFIX   0
C24   1    0.603071    0.480475    0.460247    11.00000    0.02121    0.02306 =
         0.02580   -0.00301    0.00943   -0.00236
AFIX  43
H24   2    0.581194    0.353238    0.464808    11.00000   -1.20000
AFIX   0
C23   1    0.574421    0.664716    0.415188    11.00000    0.01821    0.03131 =
         0.02218   -0.00218    0.00613    0.00161
C12   1    0.620942    0.585900    0.188823    11.00000    0.03083    0.02523 =
         0.03291    0.00078   -0.00498   -0.00110
AFIX 137
H12A  2    0.592340    0.630468    0.130513    11.00000   -1.50000
H12B  2    0.652393    0.695538    0.207660    11.00000   -1.50000
H12C  2    0.601079    0.573699    0.236117    11.00000   -1.50000
AFIX   0
C26   1    0.508368    0.670014    0.377532    11.00000    0.02096    0.03699 =
         0.03048   -0.00142    0.00488   -0.00087
HKLF 4


REM  1f.res in P2(1)/c
REM wR2 = 0.0531, GooF = S = 1.071, Restrained GooF = 1.071 for all data
REM R1 = 0.0200 for 4211 Fo > 4sig(Fo) and 0.0211 for all 4347 data
REM 308 parameters refined using 0 restraints

END

WGHT      0.0309      2.8995

REM Highest difference peak  1.213,  deepest hole -0.634,  1-sigma level  0.103
Q1    1   0.8594  0.4426  0.5407  11.00000  0.05    1.21
Q2    1   0.7648  0.4444  0.4957  11.00000  0.05    1.04
Q3    1   0.8419  0.2655  0.5277  11.00000  0.05    0.53
Q4    1   0.7767  0.6224  0.5146  11.00000  0.05    0.50
Q5    1   0.8062  0.7985  0.5240  11.00000  0.05    0.50
;
_shelx_res_checksum                11325
_shelx_hkl_file
;
   0   0  -2 4172.79   98.67
   0   0   2 4264.81   95.68
   0   0   3    0.53    1.06
   0   0   4 2974.23   67.53
   0   0  -5    0.44    0.36
   0   0   5    0.33    0.47
   0   0   5    0.31    0.86
   0   0   6 1020.56   26.21
   0   0   6 1126.96   30.09
   0   0   7   -0.12    1.14
   0   0   7   -0.25    2.18
   0   0   8  318.35   10.66
   0   0   8  329.33   13.29
   0   0   9   -0.32    0.96
   0   0   9    1.76    1.90
   0   0   9    0.16    1.20
   0   0  -9    0.76    1.03
   0   0  10  244.26    7.56
   0   0  10  252.24    9.70
   0   0 -10  256.50    7.95
   0   0  11    1.35    1.49
   0   0  11    0.34    1.71
   0   0  11    0.79    1.03
   0   0 -11    1.38    1.02
   0   0 -11    0.18    1.16
   0   0  12    6.41    2.62
   0   0  12    2.99    1.18
   0   0 -12    3.75    1.35
   0   0 -12    3.98    1.40
   0   0  13    0.72    1.89
   0   0  13    0.51    1.13
   0   0 -13    0.51    1.28
   0   0 -13    0.69    1.30
   0   0  14   37.96    4.68
   0   0 -14   45.57    5.28
   0   0 -14   42.74    2.78
   0   0 -14   46.22    2.98
   0   0  14   40.08    2.54
   0   0 -15    1.73    1.15
   0   0 -15   -0.09    1.19
   0   0  15    0.36    0.93
   0   0 -16   37.62    2.19
   0   0 -16   38.63    2.43
   0   0 -17    0.58    0.64
   0   0 -17    0.27    0.79
   0   0 -18  123.33    3.65
   0   1   0    0.40    0.72
   0   1  -1 2827.01   63.60
   0   1   1 2873.05   63.26
   0   1  -1 2883.04   63.85
   0   1   2  125.66    3.82
   0   1   2  136.29    4.41
   0   1  -3 2383.80   56.17
   0   1   3 2481.00   56.37
   0   1  -4  509.38   13.44
   0  -1  -4  491.96   15.61
   0   1   4  523.78   13.84
   0   1  -5 1832.35   42.89
   0  -1  -5 1749.36   47.01
   0   1   5 1829.29   43.61
   0   1  -6  594.75   15.85
   0  -1   6  595.99   20.47
   0  -1  -6  590.89   20.95
   0   1   6  626.68   17.10
   0   1  -7 1761.31   43.33
   0  -1   7 1840.13   49.85
   0   1   7 1911.18   45.43
   0  -1  -7 1829.87   50.74
   0  -1   8   39.37    4.85
   0   1   8   50.75    4.71
   0   1   8   43.31    3.42
   0  -1   9  481.40   13.02
   0   1   9  482.39   13.06
   0   1   9  510.76   15.94
   0   1   9  544.77   18.60
   0  -1   9  521.01   19.23
   0  -1   9  509.13   15.07
   0  -1  -9  494.68   13.67
   0   1  -9  500.23   13.25
   0  -1  10  162.19    5.50
   0   1  10  156.08    5.61
   0   1  10  176.59    9.51
   0  -1  10  154.62    6.94
   0  -1  10  177.54   10.09
   0  -1 -10  159.07    5.96
   0   1 -10  151.53    5.56
   0   1 -10  163.02    9.12
   0   1  11    2.03    2.13
   0  -1  11    1.12    1.97
   0   1  11    1.92    1.24
   0  -1  11    6.24    1.26
   0   1 -11    4.64    1.33
   0  -1 -11    0.61    1.24
   0   1 -11    1.34    1.77
   0   1 -11    7.27    1.46
   0   1  12   62.60    5.94
   0  -1  12   62.26    6.28
   0   1  12   64.86    3.43
   0  -1  12   61.82    3.20
   0   1 -12   63.58    3.46
   0  -1 -12   64.60    3.54
   0   1 -12   66.23    3.43
   0   1 -12   73.87    6.50
   0   1  13   22.34    3.69
   0  -1  13   15.48    3.46
   0   1  13   17.50    1.93
   0   1 -13   17.90    2.11
   0  -1 -13   16.74    1.97
   0   1 -13   23.22    3.90
   0   1 -13   18.74    1.99
   0  -1 -13   18.05    2.03
   0  -1  14  140.05    9.06
   0   1  14  132.02    8.64
   0   1  14  142.14    5.31
   0   1 -14  152.83    5.77
   0  -1 -14  143.91    5.52
   0   1 -14  138.69    9.02
   0  -1 -14  139.84    5.41
   0   1 -14  144.22    5.43
   0   1  15  148.73    5.11
   0  -1 -15  141.74    5.34
   0   1 -15  149.46    5.49
   0   1 -15  145.71    5.23
   0  -1 -15  140.55    5.17
   0   1 -16  171.90    5.45
   0  -1 -16  167.48    5.41
   0   1  16  170.44    5.36
   0   1 -16  181.14    5.81
   0  -1 -16  175.52    5.73
   0  -1 -17  232.43    6.45
   0   1  17  248.70    6.85
   0   1 -17  237.02    6.46
   0  -1 -17  255.69    6.92
   0   1 -17  251.84    6.92
   0  -1 -18   69.50    2.27
   0   1 -18   68.45    2.32
   0   2   0 1440.41   34.51
   0   2   0 1462.24   35.82
   0   2  -1   12.40    1.56
   0   2  -1   16.96    1.96
   0   2   1   16.42    1.78
   0   2  -1   18.26    2.41
   0   2  -1   16.75    2.03
   0   2   2 1130.02   27.37
   0   2  -2 1072.68   27.21
   0   2  -2 1119.52   28.04
   0   2  -2 1085.53   28.60
   0   2  -3   43.31    3.07
   0   2   3   45.57    2.56
   0  -2  -3   48.63    3.63
   0   2  -3   47.22    3.50
   0   2  -4  512.13   14.54
   0  -2  -4  497.71   15.85
   0   2  -4  483.27   15.65
   0   2  -5  119.23    5.37
   0   2  -5  111.60    6.43
   0  -2  -5  109.74    6.65
   0  -2   6 1058.94   31.38
   0   2  -6 1036.07   27.06
   0  -2  -6 1004.44   30.79
   0   2  -6 1063.74   30.04
   0   2  -7  223.03    8.36
   0  -2   7  224.51   12.11
   0   2  -7  243.22   11.08
   0  -2  -7  235.69   12.33
   0   2  -8  153.22    6.67
   0  -2   8  173.16   10.86
   0   2  -8  168.23    5.98
   0  -2  -8  166.03   11.16
   0   2  -8  174.38    9.40
   0   2  -8  174.01    5.92
   0  -2   9  655.55   25.35
   0   2   9  665.12   16.97
   0   2  -9  695.37   18.06
   0   2  -9  695.84   17.85
   0  -2  -9  723.77   27.17
   0   2  -9  715.02   23.59
   0   2 -10   12.55    1.73
   0   2 -10   11.60    3.02
   0  -2 -10    9.51    1.88
   0   2  10   11.85    1.64
   0  -2  10   10.70    3.48
   0   2 -11  630.43   15.94
   0   2  11  661.75   17.27
   0  -2  11  648.19   24.36
   0  -2 -11  664.52   17.70
   0   2 -11  647.41   17.09
   0   2 -11  628.55   22.67
   0   2  12   54.06    3.25
   0  -2  12   50.19    5.94
   0   2  12   49.06    5.71
   0   2 -12   52.44    5.50
   0  -2 -12   55.46    3.39
   0   2 -12   52.22    3.05
   0   2  13  415.88   11.97
   0  -2  13  398.86   17.38
   0   2 -13  416.42   11.77
   0  -2 -13  409.52   11.99
   0   2 -13  417.25   16.98
   0   2  13  426.07   17.40
   0   2  14    4.80    1.42
   0  -2 -14    3.41    1.20
   0   2 -14    4.12    1.22
   0  -2 -14    4.07    1.34
   0   2 -15  195.85    6.31
   0   2  15  208.93    6.38
   0  -2 -15  203.79    6.49
   0  -2 -15  197.66    6.36
   0   2 -16   80.80    3.09
   0  -2 -16   78.58    3.05
   0   2  16   86.08    3.14
   0  -2 -16   82.93    3.26
   0   2  17  144.14    4.29
   0  -2 -17  139.01    4.08
   0   3   0   -0.74    1.56
   0   3   0    0.60    1.63
   0   3   0   -0.41    1.94
   0   3   1 1156.39   30.71
   0   3  -1 1197.86   32.48
   0   3   2    3.83    1.44
   0   3  -2    4.48    1.30
   0   3  -2    3.63    1.66
   0   3  -2    8.84    2.53
   0   3  -2    3.83    1.73
   0   3   3  284.11    9.64
   0   3  -3  291.33   10.60
   0   3  -3  264.53    8.83
   0   3  -3  272.66   11.31
   0  -3  -3  305.67   11.83
   0   3  -3  306.00   11.90
   0   3  -4  393.65   13.08
   0   3  -4  353.79   11.25
   0   3  -4  386.36   14.27
   0  -3  -4  391.82   14.55
   0   3  -5  188.86    8.22
   0   3   5  174.36    5.49
   0   3  -5  182.15    9.33
   0  -3  -5  178.89    9.60
   0   3  -6  824.82   20.92
   0   3   6  818.15   20.57
   0   3  -6  852.79   23.96
   0   3   6  818.47   20.22
   0   3   6  856.83   26.70
   0  -3  -6  880.94   27.55
   0   3  -6  900.70   26.96
   0   3   6  856.94   20.18
   0   3  -7  289.09    8.75
   0   3   7  269.43    8.52
   0  -3   7  284.21   14.55
   0   3  -7  274.08    7.94
   0   3  -7  281.83   10.96
   0  -3  -7  284.37   14.34
   0   3   7  306.00   13.75
   0   3  -7  291.45   13.30
   0   3   7  278.06    7.96
   0   3  -7  260.98    8.76
   0   3  -8  744.73   19.22
   0   3  -8  789.80   25.79
   0   3   8  802.00   26.25
   0  -3  -8  737.05   27.95
   0   3  -8  714.87   21.83
   0  -3   8  735.30   28.06
   0   3   8  702.37   18.24
   0   3  -8  731.22   19.58
   0  -3   9   30.01    5.70
   0   3  -9   26.92    2.36
   0  -3  -9   23.92    5.51
   0   3   9   25.48    4.63
   0   3  -9   29.87    4.56
   0   3  -9   26.49    1.92
   0   3  -9   21.17    2.93
   0   3   9   25.72    1.96
   0   3  -9   27.58    2.61
   0  -3  10  697.54   27.79
   0   3 -10  666.47   18.18
   0   3  10  720.95   25.25
   0  -3 -10  728.42   28.84
   0   3 -10  676.00   24.36
   0   3 -10  680.60   17.27
   0   3  10  684.32   17.58
   0   3 -10  712.71   18.90
   0   3 -11   24.56    2.27
   0  -3  11   21.37    4.63
   0   3  11   20.50    4.18
   0  -3 -11   20.72    2.53
   0   3 -11   25.06    4.02
   0   3 -11   24.59    1.78
   0   3 -11   25.62    1.77
   0   3  11   24.92    2.32
   0   3 -11   25.90    2.52
   0  -3  12  709.54   26.29
   0   3 -12  722.20   18.77
   0   3 -12  686.87   17.71
   0   3  12  703.68   24.89
   0   3 -12  686.00   24.34
   0  -3 -12  734.93   19.37
   0   3  12  749.70   19.09
   0   3 -12  769.85   19.42
   0   3 -13    0.41    0.71
   0   3  13    0.47    1.31
   0   3 -13    0.89    1.32
   0   3 -13    1.94    1.14
   0  -3 -13    1.45    1.33
   0   3  14  562.77   14.89
   0   3 -14  581.00   15.07
   0  -3 -14  556.87   14.82
   0   3  15    3.64    0.95
   0   3 -15    2.90    1.06
   0  -3 -15    3.27    0.92
   0  -3 -15    3.15    0.97
   0   3 -16  217.29    5.79
   0  -3 -16  213.67    5.83
   0   3  16  230.42    6.03
   0  -3 -16  220.29    6.04
   0   3 -16  228.36    6.26
   0   4   0    3.78    2.78
   0   4   0    2.13    0.90
   0   4   0    1.81    1.78
   0   4   0    1.10    1.04
   0   4   0    1.78    0.81
   0   4   0    1.62    1.17
   0   4  -1   63.09    5.72
   0   4   1   61.62    5.65
   0   4  -1   58.83    2.56
   0   4   1   52.71    2.34
   0   4   1   52.89    2.72
   0   4  -1   55.43    2.73
   0   4   1   56.39    4.49
   0   4   1   51.79    2.54
   0   4  -1   53.12    2.94
   0   4  -2    0.32    1.95
   0   4  -2    2.28    2.87
   0   4  -2    3.19    0.95
   0   4  -2    3.85    1.14
   0   4   2    3.14    1.68
   0   4   2    1.08    1.10
   0   4  -2    0.25    1.81
   0   4   2    2.30    0.99
   0   4  -2    2.19    1.23
   0   4  -3  373.05    9.85
   0   4  -3  363.24   13.96
   0   4  -3  352.25    9.82
   0   4   3  363.85   10.02
   0   4  -3  383.91   15.56
   0  -4  -3  369.50   15.48
   0   4  -3  343.19   10.33
   0   4  -4   51.61    3.06
   0   4  -4   55.69    5.50
   0  -4  -4   43.80    5.24
   0   4  -4   48.53    2.51
   0   4  -4   51.00    2.61
   0   4  -4   49.69    4.65
   0   4   4   47.77    2.66
   0   4   4   52.31    2.65
   0   4  -4   49.40    2.77
   0   4   5 1120.16   27.47
   0   4  -5 1085.73   27.79
   0   4  -5 1165.18   35.10
   0  -4  -5 1190.53   35.88
   0   4  -5 1145.10   27.07
   0   4  -5 1093.59   26.93
   0   4   5 1094.01   27.15
   0   4  -5 1143.09   32.46
   0   4   5 1146.60   27.17
   0   4  -5 1107.85   27.66
   0   4  -6   10.28    1.87
   0   4   6   12.23    1.76
   0   4  -6   12.14    3.29
   0  -4  -6   14.63    3.90
   0   4  -6   14.02    2.87
   0   4   6   13.33    1.66
   0   4  -6   10.86    1.45
   0   4   6   10.73    1.52
   0   4  -6   11.12    1.88
   0   4   7 1022.17   25.61
   0   4  -7 1058.30   25.77
   0  -4  -7 1026.22   35.27
   0   4  -7 1113.80   34.03
   0   4  -7 1051.80   24.80
   0   4  -7  984.09   24.48
   0  -4   7 1103.11   36.44
   0   4  -7 1019.68   30.02
   0   4   7 1039.10   24.96
   0  -4   8   14.37    4.83
   0  -4  -8   13.03    4.42
   0   4  -8   18.23    4.00
   0   4  -8   20.15    1.86
   0   4  -8   16.12    2.96
   0   4  -8   17.53    1.69
   0   4   8   17.24    1.77
   0   4  -8   15.20    2.38
   0  -4  -9  618.68   26.98
   0   4  -9  648.72   23.68
   0   4  -9  641.52   15.84
   0   4  -9  593.68   15.36
   0  -4   9  639.49   27.24
   0   4   9  626.11   16.05
   0  -4  10   -2.38    3.05
   0   4 -10    1.47    1.09
   0  -4 -10   -0.63    3.33
   0   4 -10   -0.40    2.23
   0   4  10    0.59    1.12
   0   4 -10    0.84    1.65
   0   4 -11  650.85   16.79
   0   4 -11  613.65   16.11
   0  -4 -11  636.48   17.76
   0   4  11  654.13   17.01
   0   4 -11  637.90   17.71
   0   4 -12    5.12    1.30
   0   4 -12    4.73    1.03
   0   4  12    7.35    1.62
   0   4 -12    5.63    1.60
   0  -4 -12    5.63    1.52
   0   4 -13  616.83   15.67
   0   4  13  620.25   16.03
   0   4 -13  644.76   16.30
   0  -4 -13  603.28   16.01
   0   4 -14    3.16    0.89
   0  -4 -14    3.56    0.95
   0   4  14    3.09    0.93
   0  -4 -14    3.36    0.86
   0   4 -14    3.09    0.97
   0   4 -15  270.31    6.55
   0  -4 -15  245.15    6.55
   0   4  15  259.97    6.88
   0   4  15  275.58    6.84
   0  -4 -15  245.81    6.58
   0   5   0    2.21    3.37
   0   5   0    0.24    1.19
   0   5   0    0.45    1.06
   0   5   0   -0.10    1.49
   0   5  -1   29.26    5.56
   0   5   1   28.98    5.09
   0   5  -1   40.18    2.33
   0   5  -1   43.07    2.60
   0   5  -1   41.04    4.79
   0   5   1   36.44    2.57
   0   5  -1   39.60    2.34
   0   5   1   42.76    2.52
   0   5   1   37.74    2.85
   0   5  -1   37.70    2.83
   0  -5  -2    9.04    3.32
   0   5  -2    3.28    1.17
   0   5   2    4.65    1.55
   0   5  -2    5.84    1.47
   0   5   2    3.24    1.24
   0   5  -2    4.95    1.17
   0   5  -2    5.99    1.72
   0  -5  -3  186.02   11.71
   0   5  -3  182.33    5.92
   0   5   3  165.94    6.04
   0   5  -3  185.49   10.08
   0   5  -3  165.20    5.80
   0   5   3  180.60    6.09
   0   5  -3  174.97    5.52
   0   5  -3  171.90    6.56
   0   5  -4   78.15    3.54
   0   5  -4   75.01    3.44
   0   5   4   77.79    3.71
   0   5  -4   71.96    6.37
   0   5  -4   79.84    7.75
   0  -5  -4   71.89    7.63
   0   5  -4   74.49    4.10
   0  -5  -5   67.19    7.55
   0   5  -5   64.87    7.00
   0   5  -5   67.14    3.26
   0   5  -5   59.65    5.85
   0   5  -5   61.53    3.04
   0   5   5   66.54    3.45
   0   5   5   65.39    3.37
   0   5  -5   61.74    3.77
   0   5  -6  465.50   20.00
   0  -5  -6  438.87   20.64
   0   5  -6  429.52   11.91
   0   5   6  450.97   12.21
   0   5   6  443.65   12.68
   0   5  -6  450.46   12.95
   0   5  -6  404.55   11.51
   0   5   7    3.54    3.48
   0   5  -7    2.82    2.69
   0  -5  -7    1.18    2.94
   0   5  -7    2.75    1.11
   0   5   7    3.00    1.36
   0   5   7    1.61    1.60
   0   5  -7    3.02    1.73
   0  -5   7    8.90    3.97
   0   5  -8  401.27   11.28
   0  -5   8  390.13   20.42
   0   5  -8  432.00   12.24
   0   5   8  412.20   11.55
   0   5  -9    9.61    1.42
   0   5  -9    9.07    1.76
   0   5   9   10.89    1.60
   0   5 -10  782.54   19.26
   0   5  10  804.01   19.62
   0   5 -10  817.28   19.78
   0   5  11    0.19    0.72
   0  -5 -11   -0.18    1.26
   0   5  11    0.22    1.01
   0   5 -11   -0.07    1.07
   0   5  12  574.05   13.93
   0   5 -12  583.63   13.66
   0  -5 -12  566.82   14.02
   0   5 -13    7.34    0.87
   0  -5 -13    7.34    0.92
   0   5  13    6.02    0.92
   0  -5 -13    6.41    0.70
   0   6   0   74.50    3.46
   0   6   0   76.48    3.97
   0   6   0   75.12    3.33
   0   6  -1    5.58    1.40
   0   6   1    4.68    1.41
   0   6  -1    6.39    1.88
   0   6   1    6.71    1.72
   0   6  -1    4.33    1.11
   0   6   1    4.28    1.19
   0   6   2   35.07    2.43
   0   6  -2   34.22    2.24
   0   6  -2   37.77    3.01
   0   6  -2   33.15    2.01
   0   6   2   34.88    2.35
   0   6   3   59.54    3.11
   0   6  -3   60.01    2.85
   0   6  -3   53.35    3.58
   0   6  -3   54.03    2.40
   0   6   3   59.47    3.07
   0   6  -4  222.23    6.82
   0   6  -4  244.41    8.25
   0   6   4  243.57    7.44
   0   6  -5  314.24    9.29
   0   6  -5  255.47    7.50
   0   6  -6  174.21    6.34
   0   6   6  155.17    6.06
   0   6   6  161.04    5.62
   0   6  -7  316.63    9.42
   0   6   7  302.48    8.89
   0   6  -8   43.41    2.58
   0   6   8   41.01    2.39
   0   6  -9  156.41    4.97
   0   6   9  145.88    4.83
   0   6 -10    0.30    0.73
   0  -6 -10    0.96    0.95
   0   6 -11  162.71    4.37
   0  -6 -11  163.10    4.57
   0   7   0   -0.04    0.70
   0   7   0    0.08    1.34
   0   7   1  423.82   10.52
   0   7  -1  385.97   10.10
   0   7   1  442.18   11.57
   0   7  -1  471.52   11.74
   0   7  -1  396.53   10.24
   0   7   2    3.08    0.87
   0   7  -2    3.01    0.74
   0   7  -3  243.00    7.29
   0   7   3  217.64    6.35
   0   7  -4    3.77    1.35
   0   7   4    5.86    1.03
   0   7  -5  201.26    5.95
   0   7   5  175.34    5.35
   0   7  -6   67.33    2.76
   0   7  -7   73.53    2.41
   0   7   7   57.08    2.10
   1   0 -18  418.78   10.45
   1   0 -17    0.47    0.84
   1   0 -17   -0.05    0.76
   1   0 -16  449.27   12.20
   1   0 -16  435.42   11.86
  -1   0  15    0.36    0.96
   1   0 -15    0.19    1.21
   1   0 -15    0.09    1.16
  -1   0  14  777.21   27.07
  -1   0  14  830.55   21.00
   1   0 -14  847.11   21.66
   1   0 -14  848.12   21.56
   1   0 -14  820.75   27.87
  -1   0  13   -1.14    1.90
  -1   0  13    1.43    1.07
   1   0 -13    1.75    1.19
   1   0 -13    0.10    1.34
  -1   0  12  907.08   29.96
  -1   0  12  915.28   23.12
   1   0 -12  938.97   23.52
   1   0 -12  934.24   23.64
   1   0 -11   -0.38    1.17
  -1   0  11    0.36    2.12
  -1   0  11    0.55    1.05
   1   0 -10 1338.11   32.04
  -1   0  10 1349.30   34.04
  -1   0  10 1264.74   31.49
  -1   0   9   -0.29    1.12
  -1   0   9   -1.57    2.04
  -1   0   8 1077.44   28.15
  -1   0   8 1169.50   32.79
  -1   0   7    0.84    1.06
  -1   0   6  271.43    8.35
  -1   0   5    1.23    0.86
  -1   0   4  451.70   11.57
  -1   0   3    1.89    2.49
  -1   0   3    0.54    0.56
  -1   0   2   46.54    1.59
  -1   0   2   45.62    3.41
  -1   0  -1    0.90    1.03
   1   0   1    0.61    0.85
  -1   0  -2 1411.31   31.84
   1   0   2 1188.93   29.88
   1   0   3   -0.07    1.25
   1   0   3   -0.14    1.72
   1   0   4 1629.89   40.45
   1   0   4 2060.20   44.29
   1   0   5    0.18    1.69
   1   0   5    0.31    0.72
  -1   0  -6 2539.36   58.51
   1   0   6 2624.05   61.14
   1   0   7    0.44    1.73
   1   0   7    0.27    1.09
   1   0   8 2594.53   63.75
   1   0   8 2485.42   60.98
   1   0   9    0.13    0.86
   1   0   9   -0.55    1.80
   1   0   9    0.18    1.27
  -1   0  -9    1.07    0.94
   1   0  10 1161.58   28.71
   1   0  10 1245.92   32.38
   1   0  10 1229.22   34.84
  -1   0 -10 1192.95   28.94
   1   0  11    0.86    1.39
   1   0  11   -0.32    1.70
   1   0  11   -0.16    0.98
  -1   0 -11    0.61    1.01
  -1   0 -11    0.70    1.06
   1   0  12 1027.63   32.24
   1   0  12 1074.83   26.33
  -1   0 -12 1095.54   26.80
  -1   0 -12 1048.04   26.52
   1   0  13    0.68    1.61
   1   0  13    0.34    1.03
  -1   0 -13   -0.10    1.21
  -1   0 -13   -0.09    1.19
  -1   0 -14  867.75   21.97
  -1   0 -14  898.05   22.41
   1   0  14  869.30   21.79
  -1   0 -15    0.82    0.97
   1   0  15    0.21    0.97
  -1   0 -15   -0.09    1.09
   1   0  16  229.31    6.72
  -1   0 -16  233.08    6.66
  -1   0 -17    0.24    0.73
  -1   0 -17    1.17    0.56
  -1   0 -18   99.61    2.94
   1  -1 -18    2.17    0.60
   1   1 -17  655.55   15.82
   1  -1 -17  657.49   16.14
   1  -1 -17  631.05   15.77
  -1   1  16    1.17    0.88
   1  -1 -16    0.98    0.96
   1   1 -16    0.62    0.98
   1  -1 -16    1.49    0.97
  -1   1  15  583.35   15.03
   1  -1 -15  578.73   15.45
   1   1 -15  577.31   15.36
   1  -1 -15  572.19   15.33
  -1   1  14    2.83    2.03
  -1  -1  14    2.62    2.02
  -1   1  14    5.31    1.33
   1  -1 -14    5.12    1.42
   1  -1 -14    4.68    1.47
   1   1 -14    3.01    2.29
   1   1 -14    7.00    1.56
   1   1 -13  598.08   16.23
   1  -1 -13  587.63   16.37
   1   1 -13  585.49   22.15
  -1   1  13  596.39   22.02
  -1  -1  13  615.24   22.66
  -1   1  13  612.16   16.11
   1   1 -12   22.79    3.98
   1   1 -12   21.30    2.14
   1  -1 -12   19.12    2.11
  -1  -1  12   17.87    3.76
  -1   1  12   21.83    3.89
  -1   1  12   23.19    2.17
  -1  -1  12   20.56    1.86
   1  -1 -11  762.27   19.62
   1   1 -11  739.00   19.26
   1   1 -11  774.38   25.58
  -1  -1  11  785.40   26.45
  -1   1  11  812.88   26.03
  -1   1  11  712.63   19.04
  -1  -1  11  718.89   18.76
   1   1 -10  134.68    5.13
   1  -1 -10  143.07    5.49
  -1  -1  10  122.34    4.70
  -1   1  10  129.31    4.88
  -1  -1  10  147.67    9.38
  -1   1  10  148.31    9.05
   1   1  -9 1208.86   28.56
   1  -1  -9 1168.83   28.90
  -1   1   9 1166.21   28.04
  -1   1   9 1113.30   27.95
  -1   1   9 1241.97   35.15
  -1  -1   9 1150.98   29.66
  -1  -1   9 1199.63   35.67
  -1  -1   8  558.82   15.80
  -1   1   8  598.33   20.45
  -1  -1   8  597.15   21.21
  -1   1   8  568.99   16.81
   1   1  -7  353.46   10.20
   1  -1  -7  395.62   16.49
  -1   1   7  397.55   11.88
   1   1  -6  137.05    4.84
   1  -1  -6  126.25    8.37
  -1   1   6  141.62    5.68
   1   1  -5  118.68    4.41
   1  -1  -5  124.56    7.24
  -1   1   5  129.04    5.02
   1   1  -4  699.39   17.87
  -1   1   4  741.13   18.34
  -1   1   3  522.07   12.46
   1   1  -3  528.13   13.40
  -1   1   3  502.16   14.41
   1   1  -2  140.57    4.61
  -1   1   2  145.21    4.23
  -1   1   2  136.75    4.96
   1   1  -1   21.42    1.58
   1   1  -1   22.08    1.78
  -1   1   1   23.28    1.84
  -1   1   0  255.29    6.35
   1   1   0  243.43    7.00
  -1   1   0  250.89    7.12
  -1   1  -1   35.97    2.16
  -1   1  -1   41.80    2.28
  -1  -1  -2  507.08   13.85
  -1   1  -2  501.07   13.70
   1   1   2  543.36   13.39
  -1   1  -3  974.10   25.01
  -1  -1  -3  990.71   25.38
   1   1   3 1032.75   24.41
   1   1   3  954.15   24.87
   1  -1   4  138.65    6.49
  -1  -1  -4  127.33    6.43
   1   1   4  135.52    5.21
   1   1   4  137.58    5.86
   1  -1   5 2801.90   70.00
  -1  -1  -5 2790.88   70.24
   1   1   5 2995.91   68.73
   1   1   5 2818.32   66.98
  -1   1  -6   54.67    3.01
   1  -1   6   59.73    5.14
  -1  -1  -6   56.26    5.51
   1   1   6   58.81    3.64
   1   1   6   60.63    4.49
  -1   1  -7 1283.19   31.46
   1  -1   7 1257.71   36.74
   1  -1   7 1246.60   32.34
   1   1   7 1337.64   33.46
   1   1   7 1404.95   35.58
  -1  -1  -7 1335.77   38.20
   1   1   8    0.24    1.61
   1   1   8    2.80    1.33
   1  -1   8    0.62    1.87
   1   1   9 1674.93   41.65
   1   1   9 1662.71   43.43
   1  -1   9 1630.82   40.74
   1  -1   9 1611.32   44.54
   1   1   9 1580.12   37.93
   1  -1   9 1644.12   37.85
  -1   1  -9 1561.49   37.79
  -1  -1  -9 1613.31   38.40
  -1   1  -9 1553.50   37.79
   1  -1  10   17.63    3.44
   1  -1  10   14.13    2.30
   1   1  10   23.25    3.00
   1   1  10   21.11    3.38
   1  -1  10   23.21    1.80
   1   1  10   19.90    1.90
  -1   1 -10   19.11    1.77
  -1   1 -10   19.76    1.78
  -1   1 -10   14.24    2.84
  -1  -1 -10   20.93    2.06
   1  -1  11 1093.06   33.32
   1   1  11 1083.97   32.33
   1   1  11 1076.49   26.76
   1  -1  11 1079.96   26.41
  -1   1 -11 1065.00   26.68
  -1   1 -11 1045.43   26.44
  -1  -1 -11 1121.10   26.97
  -1   1 -11 1056.12   32.27
   1  -1  12   13.51    3.27
   1   1  12   14.42    3.10
   1  -1  12   14.97    1.69
   1   1  12   17.29    1.94
  -1   1 -12   16.00    1.91
  -1   1 -12   16.03    1.80
  -1   1 -12   17.18    3.39
  -1  -1 -12   17.50    2.04
   1  -1  13  245.35   12.44
   1   1  13  241.12   11.98
   1   1  13  268.07    8.26
  -1   1 -13  259.72    8.44
  -1  -1 -13  262.18    8.27
  -1   1 -13  261.64    8.17
  -1  -1 -13  246.90    8.17
  -1   1 -13  257.41   12.60
   1   1  14   46.77    2.75
  -1  -1 -14   49.18    2.93
  -1  -1 -14   46.34    2.77
  -1   1 -14   48.54    2.79
  -1   1 -15  233.55    7.06
   1   1  15  221.82    6.93
  -1  -1 -15  226.36    7.25
  -1   1 -15  233.96    7.36
  -1  -1 -15  227.75    7.00
  -1   1 -16   66.59    2.74
  -1  -1 -16   67.15    2.74
   1   1  16   66.51    2.80
  -1  -1 -16   71.06    3.07
  -1   1 -16   70.12    3.11
   1   1  17   63.44    2.51
  -1  -1 -17   69.33    2.56
  -1   1 -17   67.50    2.61
  -1  -1 -17   60.74    2.11
  -1   1 -18   46.50    1.64
  -1   2  17   39.84    1.66
   1   2 -17   36.37    1.86
   1  -2 -17   36.51    1.82
   1  -2 -17   35.92    1.67
   1   2 -16  370.75    9.93
  -1   2  16  382.44    9.80
   1  -2 -16  363.63   10.01
   1  -2 -16  359.70    9.87
   1   2 -15   59.58    3.04
  -1   2  15   61.65    3.00
   1  -2 -15   65.57    3.16
   1  -2 -15   60.39    3.09
  -1   2  14  309.76    9.28
   1   2 -14  309.20    9.30
   1  -2 -14  298.08    9.33
  -1  -2  13   80.02    7.32
   1   2 -13   80.64    3.93
  -1   2  13   80.53    3.94
   1   2 -13   85.86    4.14
  -1   2  13   78.75    7.25
   1   2 -13   72.94    6.77
   1  -2 -13   76.29    4.04
  -1  -2  12  558.51   21.99
  -1   2  12  534.39   14.82
   1   2 -12  532.79   14.95
   1  -2 -12  538.08   15.20
   1   2 -12  539.77   20.71
   1   2 -12  536.73   14.83
   1  -2 -11  104.79    4.98
   1   2 -11  101.13    4.54
   1   2 -11  107.81    8.05
  -1   2  11   99.64    4.44
  -1  -2  11  117.67    9.20
  -1  -2  10  519.67   21.83
   1  -2 -10  510.32   15.01
   1   2 -10  546.20   20.44
   1   2 -10  543.56   14.54
   1   2 -10  503.49   13.07
  -1   2  10  518.46   14.03
   1   2 -10  542.68   14.72
  -1   2   9  346.16   15.06
   1   2  -9  321.72    9.58
   1   2  -9  336.37   14.71
   1  -2  -9  315.38   16.65
  -1  -2   9  310.35   15.88
  -1   2   9  293.89    8.38
   1   2  -9  310.37    9.68
   1  -2  -8  561.98   23.22
   1   2  -8  619.95   15.94
   1   2  -8  656.40   22.04
  -1   2   8  558.53   14.94
  -1  -2   8  597.11   23.11
   1   2  -8  557.49   16.70
  -1   2   8  633.77   21.88
   1   2  -8  599.48   15.88
   1   2  -7  514.95   15.25
   1  -2  -7  516.35   20.26
   1   2  -7  547.74   19.31
   1   2  -6  143.66    6.08
   1   2  -6  149.87    8.30
   1  -2  -6  125.14    8.22
   1   2  -5  692.76   18.85
   1  -2  -5  674.83   21.31
   1   2  -5  694.54   21.10
   1   2  -4   78.85    4.09
  -1   2   4   73.56    3.23
   1   2  -4   71.42    4.80
   1  -2  -4   79.05    5.05
  -1   2   3 1150.61   27.85
   1   2  -3 1178.26   28.81
   1   2  -3 1112.65   29.73
  -1   2   3 1120.13   29.84
   1  -2  -3 1141.88   29.94
   1   2  -2    6.30    1.50
  -1   2   2    4.52    1.18
   1   2  -2    5.64    1.49
   1   2  -2    5.92    2.04
   1   2  -2    5.05    1.51
  -1   2   2    4.03    1.89
  -1   2   1 1229.94   29.60
   1   2  -1 1193.20   29.74
   1   2  -1 1188.33   29.51
   1   2  -1 1242.36   30.53
   1   2  -1 1178.44   30.33
   1   2   0  361.47   10.42
  -1   2   0  349.68   11.04
   1   2   1 1215.60   29.70
  -1   2  -1 1222.29   30.18
  -1   2  -1 1178.11   28.62
  -1   2  -1 1269.68   30.73
  -1   2  -1 1216.58   30.56
  -1   2  -2  287.66    9.32
   1   2   2  295.53    8.70
  -1   2  -2  273.87    8.00
  -1   2  -2  302.64    9.83
  -1   2  -2  267.45    9.53
  -1   2  -3  255.40    8.74
  -1  -2  -3  267.83    9.46
  -1   2  -3  239.63    9.08
  -1   2  -4  636.42   17.43
  -1  -2  -4  620.42   18.56
   1   2   4  582.33   18.24
  -1   2  -4  608.30   18.23
  -1   2  -5  235.00    8.47
  -1  -2  -5  218.03   10.00
   1   2   5  226.06    9.53
  -1   2  -5  222.55    9.34
  -1   2  -6  211.91    8.14
   1  -2   6  220.54   10.81
  -1   2  -6  225.17    9.76
  -1  -2  -6  210.96   10.78
  -1   2  -7    1.32    1.22
  -1   2  -7    2.04    1.89
  -1  -2  -7    3.36    2.64
   1  -2   7    6.40    2.80
   1   2   8  310.27    8.62
  -1   2  -8  326.45   10.79
   1  -2   8  329.25   15.36
  -1   2  -8  337.30   13.45
  -1   2  -8  316.23    9.14
  -1  -2  -8  299.07   15.39
   1   2   9    1.73    0.96
   1   2   9    0.97    0.89
   1  -2   9    0.85    2.71
  -1   2  -9    0.08    0.96
  -1   2  -9    0.30    1.88
  -1  -2  -9    4.35    3.13
   1   2  10  725.91   18.70
   1  -2  10  725.07   25.99
  -1   2 -10  715.48   23.79
  -1   2 -10  711.16   18.42
  -1  -2 -10  713.48   19.18
   1   2  11    8.73    1.70
   1  -2  11   10.65    3.23
  -1  -2 -11    9.32    1.74
  -1   2 -11    9.93    2.64
  -1   2 -11    9.20    1.43
   1   2  12  216.56    7.43
   1  -2  12  216.82   11.91
  -1   2 -12  212.98    7.09
  -1   2 -12  213.13   11.16
  -1  -2 -12  220.34    7.50
   1   2  12  216.64   11.48
   1   2  13  129.52    5.19
  -1   2 -13  134.88    5.03
   1  -2  13  123.63    8.67
  -1   2 -13  115.80    8.05
  -1  -2 -13  130.08    5.16
   1   2  13  123.51    8.50
  -1   2 -14  515.19   13.74
   1   2  14  533.68   13.97
  -1  -2 -14  520.42   13.87
  -1   2 -14  509.86   14.04
  -1  -2 -14  503.98   13.76
  -1   2 -15  168.14    5.46
  -1  -2 -15  168.16    5.45
  -1  -2 -15  173.97    5.66
  -1   2 -15  166.20    5.73
   1   2  15  176.63    5.58
  -1  -2 -16   83.01    2.94
  -1   2 -16   83.78    3.32
  -1  -2 -16   87.76    3.25
   1   2  16   84.71    3.08
   1   2  17  112.53    3.63
  -1   2 -17  115.74    3.58
   1   3 -16    5.83    0.88
   1  -3 -16    5.29    0.85
   1  -3 -16    5.22    0.87
   1   3 -16    6.49    1.01
  -1   3  16    5.62    0.84
   1  -3 -15   90.83    3.66
   1  -3 -15   97.51    3.69
   1   3 -15   97.93    3.87
  -1   3  15  101.43    3.73
   1   3 -14    1.58    1.15
   1  -3 -14    1.79    1.19
  -1   3  14    0.25    1.15
   1   3 -14    0.09    1.17
   1   3 -13  166.71    6.02
   1  -3 -13  166.35    6.28
   1   3 -13  165.54    5.22
  -1   3  13  163.16    6.12
   1   3 -13  182.09    6.50
  -1  -3  12  110.12    9.28
   1   3 -12  121.68    5.02
   1   3 -12  106.20    8.20
   1  -3 -12  126.05    5.50
  -1   3  12  119.65    9.05
   1   3 -12  110.98    4.01
   1   3 -12  117.45    4.26
  -1   3  12  120.07    5.05
   1   3 -12  123.47    5.36
   1   3 -11  111.27    4.87
  -1  -3  11  103.49    9.53
   1   3 -11   99.46    3.85
   1  -3 -11  103.93    5.28
  -1   3  11  106.42    8.94
   1   3 -11  109.70    8.42
  -1   3  11  108.29    4.70
  -1   3  11  103.12    4.18
   1   3 -11  114.54    5.27
   1   3 -10  314.01    9.64
  -1  -3  10  297.90   16.92
   1   3 -10  285.33    8.29
  -1   3  10  328.54   16.04
   1   3 -10  312.28   15.16
   1  -3 -10  285.51   17.38
  -1   3  10  283.59    8.51
   1   3 -10  290.03    9.88
  -1  -3   9   28.23    5.61
   1   3  -9   34.53    2.80
   1   3  -9   34.61    4.98
  -1   3   9   32.02    5.55
   1  -3  -9   36.54    6.07
   1   3  -9   28.13    1.93
  -1   3   9   32.33    2.09
   1   3  -9   28.75    2.81
   1   3  -8  543.64   14.64
  -1   3   8  575.99   21.71
   1  -3  -8  521.55   22.45
   1   3  -8  565.88   21.23
   1   3  -8  533.80   13.27
  -1  -3   8  491.47   21.99
   1   3  -8  513.32   16.73
  -1   3   8  510.90   13.34
  -1   3   7    1.31    1.25
   1  -3  -7    5.11    2.77
   1   3  -7    3.39    2.48
   1   3  -7    2.62    1.36
   1   3  -7    3.67    1.01
   1   3  -7    3.11    1.71
  -1   3   7    1.98    0.92
   1   3  -7    2.88    1.33
   1   3  -6 1575.98   37.00
  -1   3   6 1557.45   36.49
   1   3  -6 1542.87   40.03
   1   3  -6 1576.73   40.03
  -1   3   6 1526.62   36.08
   1  -3  -6 1581.94   44.15
   1   3  -6 1612.17   43.75
  -1   3   6 1604.58   36.05
   1   3  -5   16.43    2.41
   1   3  -5   18.70    2.70
   1  -3  -5   21.21    3.58
   1   3  -5   14.13    2.87
   1   3  -4 1553.52   39.61
   1   3  -4 1601.65   40.71
  -1   3   4 1660.95   39.36
   1   3  -4 1525.76   42.39
   1  -3  -4 1571.49   42.78
   1   3  -3    6.82    1.70
   1   3  -3    5.10    1.87
  -1   3   3    6.99    1.54
   1   3  -3    9.59    2.67
   1   3  -3    8.02    2.24
   1  -3  -3    5.85    2.23
  -1   3   3    7.68    2.61
   1   3  -2 1546.81   37.92
  -1   3   2 1504.73   38.26
   1   3  -2 1517.18   38.96
   1   3  -2 1638.87   40.69
   1   3  -2 1509.39   40.37
  -1   3   1   20.77    2.54
   1   3  -1   24.95    2.40
   1   3  -1   24.55    3.13
   1   3  -1   29.34    3.57
  -1   3   0 2045.94   51.96
   1   3   0 2060.46   51.87
  -1   3   0 2238.25   53.79
  -1   3   0 2270.43   53.82
   1   3   1  356.21   11.80
  -1   3  -1  376.88   13.20
  -1   3  -1  381.66   13.29
  -1   3  -2  646.76   17.30
  -1   3  -2  670.63   19.84
   1   3   2  688.01   19.10
  -1   3  -2  704.13   20.87
  -1   3  -3  156.43    7.33
  -1   3  -3  158.62    7.95
  -1  -3  -3  164.19    8.22
  -1   3  -3  177.47    8.55
  -1   3  -4 1016.81   27.83
   1   3   4 1018.22   29.09
  -1   3  -4 1016.90   29.03
  -1  -3  -4  976.81   29.24
   1   3   5  163.06    5.29
  -1   3  -5  174.19    7.87
  -1   3  -5  168.45    8.70
  -1  -3  -5  171.90    9.31
   1   3   5  175.45    8.90
   1   3   5  175.67    5.23
  -1   3  -5  146.49    5.48
   1   3   6   89.08    3.79
  -1   3  -6   93.34    3.96
  -1   3  -6   95.15    5.74
  -1  -3  -6   96.07    7.38
  -1   3  -6   88.89    6.53
   1   3   6  100.41    7.02
   1   3   6   95.66    3.61
  -1   3  -6   92.95    4.10
  -1   3  -7  287.89    8.81
   1   3   7  292.61    8.87
   1  -3   7  294.60   14.86
  -1   3  -7  290.08   11.36
   1   3   7  319.91   13.67
  -1  -3  -7  308.49   15.07
  -1   3  -7  304.40   13.33
   1   3   7  286.89    8.31
  -1   3  -7  290.35    9.16
  -1   3  -8   39.32    2.65
  -1   3  -8   44.32    4.07
   1  -3   8   43.19    6.18
  -1  -3  -8   47.48    6.37
   1   3   8   45.18    5.39
  -1   3  -8   42.61    4.87
   1   3   8   44.57    2.44
  -1   3  -8   44.93    3.01
  -1   3  -9  283.55    8.69
  -1  -3  -9  255.23   15.47
   1   3   9  285.15   13.50
  -1   3  -9  275.22   13.12
   1  -3   9  242.91   14.91
   1   3   9  269.74    8.19
  -1   3  -9  288.44    9.20
  -1   3 -10   15.85    1.82
   1  -3  10   18.67    4.66
  -1   3 -10   16.28    1.61
   1   3  10   13.89    3.60
  -1   3 -10   17.23    3.39
  -1  -3 -10   13.18    4.23
   1   3  10   14.77    1.90
   1   3  10   15.94    1.81
  -1   3 -10   17.21    2.12
  -1   3 -11  195.47    6.08
  -1  -3 -11  185.97    7.14
  -1   3 -11  186.85   10.43
   1   3  11  203.64   11.13
   1   3  11  196.13    6.89
  -1   3 -11  191.18    6.59
   1  -3  11  182.38   11.87
  -1   3 -12  129.90    4.52
  -1  -3 -12  141.19    5.61
   1   3  12  146.20    9.10
  -1   3 -12  130.88    8.48
   1   3  12  144.62    5.56
  -1   3 -12  142.38    5.23
   1  -3  12  130.02    9.47
   1   3  13  263.98    8.07
  -1   3 -13  263.54    7.73
  -1  -3 -13  265.65    8.01
   1   3  14  191.09    6.10
  -1  -3 -14  185.01    5.89
  -1  -3 -14  175.48    5.86
  -1   3 -15  136.27    4.18
  -1  -3 -15  134.65    4.26
   1   3  15  136.71    4.42
  -1  -3 -15  130.07    4.34
   1   3  16  269.10    6.91
  -1  -3 -16  263.67    6.86
   1   4 -15    0.35    0.67
  -1   4  15    0.13    0.71
  -1   4  15    0.74    0.66
   1  -4 -15    0.32    0.58
   1  -4 -15    0.64    0.65
   1   4 -14   13.63    1.37
  -1   4  14   11.53    1.35
   1   4 -14   11.56    1.39
   1  -4 -14   10.27    1.32
   1   4 -13   45.63    2.61
   1  -4 -13   48.34    2.85
  -1   4  13   50.86    2.85
   1   4 -13   52.63    2.95
   1   4 -12    4.84    1.42
   1  -4 -12    5.62    1.66
   1   4 -12    4.14    1.01
  -1   4  12    6.26    1.54
   1   4 -12    5.53    1.61
  -1  -4  11  267.62   15.94
   1  -4 -11  302.03   10.10
   1   4 -11  301.08    8.41
   1   4 -11  284.15    8.11
  -1   4  11  298.79    9.11
  -1   4  11  300.96    8.77
   1   4 -11  269.02    9.67
  -1  -4  10   13.26    4.47
   1   4 -10   15.18    3.48
   1  -4 -10   14.66    4.78
  -1   4  10   15.55    4.26
   1   4 -10    9.81    1.43
   1   4 -10    6.38    1.23
  -1   4  10    8.87    1.46
   1   4 -10    8.76    2.18
   1   4  -9  408.25   18.21
  -1   4   9  394.56   18.31
   1  -4  -9  380.71   20.39
   1   4  -9  392.33   10.22
   1   4  -9  364.56   10.01
  -1  -4   9  357.23   19.85
  -1   4   9  373.87   10.31
  -1   4   8    0.36    1.69
  -1  -4   8    1.22    3.42
   1   4  -8    0.97    2.48
  -1   4   8    1.96    3.19
   1  -4  -8   -0.60    3.33
   1   4  -8    1.89    1.10
   1   4  -8    2.67    1.20
  -1   4   8    1.72    1.19
   1   4  -8    2.54    1.60
   1   4  -7 1226.03   30.26
  -1   4   7 1181.25   29.88
   1  -4  -7 1228.21   40.04
   1   4  -7 1313.24   39.39
   1   4  -7 1207.34   29.03
  -1  -4   7 1196.70   40.15
   1   4  -7 1160.07   34.14
   1   4  -7 1177.84   29.05
  -1   4   7 1243.52   29.26
   1   4  -7 1144.77   29.99
   1   4  -6   14.00    2.16
  -1   4   6   12.31    1.67
   1   4  -6   14.65    1.71
   1   4  -6   13.88    2.97
   1   4  -6   14.21    3.51
   1  -4  -6   13.79    3.89
  -1   4   6   13.93    1.59
   1   4  -6   13.30    1.83
   1   4  -5 1797.95   44.79
   1   4  -5 1913.18   52.80
   1  -4  -5 1948.11   53.43
   1   4  -5 1859.80   44.10
   1   4  -5 1949.06   49.77
  -1   4   5 1854.61   44.05
  -1   4   5 1964.65   44.16
   1   4  -5 1846.22   44.41
   1   4  -4   33.99    2.54
   1   4  -4   35.03    4.68
   1  -4  -4   34.55    4.57
   1   4  -4   36.10    2.11
   1   4  -4   32.87    2.20
  -1   4   4   30.29    2.12
   1   4  -4   32.81    3.84
  -1   4   4   33.16    2.13
   1   4  -4   36.17    2.23
   1  -4  -3 2429.52   63.39
   1   4  -3 2400.90   63.05
   1   4  -3 2470.42   55.39
  -1   4   3 2369.64   55.49
   1   4  -3 2461.15   61.01
  -1   4   3 2512.48   59.69
   1   4  -3 2356.13   55.54
   1   4  -3 2423.81   54.98
   1   4  -3 2262.45   56.00
   1   4  -2    5.58    3.07
   1   4  -2    8.04    2.56
  -1   4   2    5.38    2.73
   1   4  -2    7.11    1.11
  -1   4   2    7.39    2.06
  -1   4   2    7.68    1.26
   1   4  -2    5.92    1.27
   1   4  -2    8.39    1.06
  -1   4   2    8.00    1.18
   1   4  -2    6.37    1.41
  -1   4   2    6.78    1.40
   1   4  -1 1642.90   44.99
  -1   4   1 1606.86   45.04
  -1   4   1 1610.48   37.70
   1   4  -1 1655.58   37.90
   1   4  -1 1613.83   38.27
  -1   4   1 1614.38   38.10
  -1   4   1 1631.00   42.54
   1   4  -1 1656.37   37.87
  -1   4   1 1573.86   38.46
  -1   4   0    6.54    3.07
  -1   4   0    4.66    0.98
   1   4   0    4.77    0.95
  -1   4   0    3.69    1.80
   1   4   0    4.24    1.95
  -1   4   0    4.44    1.13
   1   4   0    3.82    1.27
   1   4   0    3.99    0.97
  -1   4   0    4.78    1.39
  -1   4  -1 1282.23   36.18
  -1   4  -1 1293.77   29.26
  -1   4  -1 1210.27   29.31
   1   4   1 1222.17   33.59
   1   4   1 1229.32   29.60
   1   4   1 1230.65   29.28
  -1   4  -1 1187.97   29.80
  -1   4  -2    2.53    1.95
  -1   4  -2    1.92    2.65
  -1   4  -2    0.76    0.83
   1   4   2   -0.07    1.13
  -1   4  -2    3.03    1.90
  -1   4  -2    1.87    1.02
   1   4   2    0.92    0.86
   1   4   2    3.65    1.22
  -1   4  -2    0.96    1.17
  -1  -4  -3  744.88   24.62
  -1   4  -3  776.66   24.69
  -1   4  -3  756.01   18.01
  -1   4  -3  701.22   17.85
   1   4   3  720.66   18.21
  -1   4  -3  786.01   23.37
   1   4   3  695.65   17.92
   1   4   3  722.74   18.34
  -1   4  -3  702.07   18.50
  -1   4  -4   15.30    3.11
  -1  -4  -4   16.81    3.55
  -1   4  -4   14.82    1.49
   1   4   4   14.05    1.62
  -1   4  -4   14.86    3.05
  -1   4  -4   13.34    1.45
   1   4   4   12.68    1.64
  -1   4  -4   11.32    1.67
  -1   4  -4   15.91    1.67
  -1   4  -5  637.73   17.02
   1   4   5  644.49   16.81
  -1  -4  -5  670.41   24.08
  -1   4  -5  668.17   23.16
  -1   4  -5  677.48   16.52
  -1   4  -5  672.86   21.56
  -1   4  -5  633.08   16.19
   1   4   5  639.26   16.65
   1   4   5  663.17   16.60
  -1   4  -5  591.78   17.04
  -1   4  -6    0.87    1.34
   1   4   6    2.22    1.28
  -1   4  -6    1.51    2.17
  -1  -4  -6    2.25    2.59
  -1   4  -6    1.90    0.98
  -1   4  -6    1.71    1.88
   1   4   6    1.72    1.19
   1   4   6    1.74    1.08
  -1   4  -6    0.46    1.31
  -1   4  -7   67.33    3.59
   1   4   7   66.27    3.64
  -1  -4  -7   55.45    7.05
  -1   4  -7   54.39    5.97
  -1   4  -7   67.67    3.23
  -1   4  -7   67.21    5.67
   1  -4   7   73.58    7.95
   1   4   7   61.27    3.17
  -1   4  -7   53.65    3.69
  -1   4  -8    1.08    1.40
   1  -4   8   -0.58    2.91
  -1   4  -8    0.79    1.75
  -1  -4  -8    2.92    3.28
  -1   4  -8    0.63    1.08
  -1   4  -8    3.43    2.20
   1   4   8    0.68    1.09
  -1   4  -8    0.84    1.57
  -1   4  -9    5.14    1.50
   1  -4   9   -1.81    3.01
  -1   4  -9    2.41    1.21
  -1   4  -9    4.58    2.40
  -1  -4  -9    5.64    4.00
   1   4   9    3.75    1.35
  -1   4  -9    6.32    1.85
   1  -4  10    5.55    3.19
  -1   4 -10    5.52    1.55
  -1   4 -10    6.88    1.36
  -1   4 -10    5.36    2.14
  -1  -4 -10    8.38    3.95
   1   4  10    7.27    1.61
   1   4  10    8.08    1.52
  -1   4 -10    8.39    1.98
  -1   4 -11   59.83    3.12
  -1   4 -11   60.40    2.91
  -1  -4 -11   65.48    3.79
   1   4  11   59.61    3.39
  -1   4 -11   64.62    3.76
  -1   4 -12    6.73    1.33
  -1   4 -12    5.11    1.13
   1   4  12    7.00    1.51
  -1   4 -12    6.98    1.57
  -1  -4 -12    8.59    1.57
  -1   4 -13  130.70    4.38
  -1  -4 -13  124.79    4.56
   1   4  13  129.29    4.68
  -1   4 -13  132.26    4.81
  -1   4 -14    1.43    0.77
   1   4  14    1.85    0.83
  -1  -4 -14    0.89    0.74
  -1   4 -14    2.45    0.91
  -1  -4 -14    2.23    0.73
   1   4  14    2.50    0.87
   1   4  15  216.22    5.55
   1   4  15  199.49    5.56
  -1   5  14   14.43    0.90
   1  -5 -13   57.40    2.45
  -1   5  13   56.84    2.43
   1   5 -13   61.78    2.35
   1  -5 -12  163.29    5.39
  -1   5  12  156.80    5.13
   1   5 -12  166.12    5.07
   1  -5 -11   33.75    2.69
  -1   5  11   34.65    2.29
   1   5 -11   36.10    2.40
  -1   5  10  241.62    7.62
   1   5 -10  269.39    8.27
   1   5  -9   49.44    2.68
   1   5  -9   46.15    2.31
  -1   5   9   45.35    2.74
   1   5  -9   46.49    3.25
   1  -5  -8  345.07   19.28
  -1   5   8  314.56   17.49
   1   5  -8  380.02   18.01
   1   5  -8  345.32    9.91
  -1   5   8  357.72   10.17
   1   5  -8  380.91   11.31
  -1  -5   8  355.04   19.42
   1   5  -8  325.74    9.49
   1   5  -7   20.30    4.49
   1  -5  -7   24.03    5.31
  -1   5   7   16.60    4.73
   1   5  -7   16.73    1.75
  -1   5   7   18.62    1.98
   1   5  -7   22.39    2.67
  -1  -5   7   15.90    4.62
   1  -5  -6  602.56   25.19
   1   5  -6  611.43   24.60
   1   5  -6  587.17   15.45
   1   5  -6  564.37   15.29
  -1   5   6  605.91   15.76
   1   5  -6  593.22   16.68
   1  -5  -5   35.42    5.65
   1   5  -5   30.47    4.98
   1   5  -5   31.55    2.27
  -1   5   5   33.88    2.53
   1   5  -5   34.02    2.37
  -1   5   5   30.96    2.36
   1   5  -5   28.75    2.79
   1   5  -4 1085.98   26.16
  -1   5   4 1059.66   26.21
   1   5  -4 1051.46   26.21
   1   5  -4 1100.11   35.84
   1  -5  -4 1054.17   35.70
   1   5  -4 1059.39   27.21
   1  -5  -3    0.47    2.47
  -1   5   3    0.95    3.41
   1   5  -3    1.21    1.03
   1   5  -3    0.25    1.19
  -1   5   3    0.41    1.30
  -1   5   3    0.59    1.11
   1   5  -3   -0.06    0.83
  -1   5   3    1.00    1.45
   1   5  -3    0.57    1.59
   1  -5  -2 1539.65   46.14
   1   5  -2 1574.80   36.51
   1   5  -2 1577.97   36.28
  -1   5   2 1613.17   36.83
  -1   5   2 1512.72   37.18
   1   5  -2 1429.00   37.25
   1   5  -2 1509.00   36.73
  -1   5   2 1532.99   36.65
  -1   5   1   65.97    7.17
   1   5  -1   76.71    7.62
  -1   5   1   83.45    3.66
   1   5  -1   80.87    3.43
  -1   5   1   80.25    4.02
   1   5  -1   78.09    3.69
  -1   5   1   81.30    3.62
  -1   5   1   79.77    6.23
  -1   5   0 1156.72   38.31
  -1   5   0 1316.94   36.55
  -1   5   0 1245.60   30.12
   1   5   0 1221.67   30.37
  -1   5   0 1265.47   30.16
   1   5   0 1292.40   30.14
  -1   5   0 1209.17   30.78
  -1   5  -1   55.73    6.56
  -1   5  -1   54.60    2.75
   1   5   1   53.57    3.10
  -1   5  -1   54.28    2.88
  -1   5  -1   48.83    5.15
   1   5   1   55.89    2.89
  -1   5  -1   57.72    2.86
  -1   5  -1   55.41    3.40
  -1  -5  -2  835.54   29.33
  -1   5  -2  835.98   20.74
  -1   5  -2  820.04   20.69
   1   5   2  841.30   21.20
  -1   5  -2  844.25   20.64
   1   5   2  856.62   21.02
  -1   5  -2  793.73   21.51
   1   5   3  131.77   10.13
  -1  -5  -3  149.40   10.56
  -1   5  -3  159.47    5.46
  -1   5  -3  166.94    9.53
   1   5   3  160.36    5.81
  -1   5  -3  159.16    5.35
   1   5   3  160.38    5.65
  -1   5  -3  153.37    5.13
  -1   5  -3  154.66    6.04
   1   5   3  157.83    5.84
  -1  -5  -4  599.95   23.30
  -1   5  -4  568.09   14.70
  -1   5  -4  573.74   20.54
   1   5   4  566.97   15.06
  -1   5  -4  558.49   14.44
  -1   5  -4  547.25   14.05
   1   5   4  551.98   15.13
  -1   5  -4  553.65   15.46
  -1   5  -5  221.53    7.10
  -1   5  -5  230.42   11.62
   1   5   5  226.76    7.43
  -1   5  -5  224.62    6.79
  -1  -5  -5  229.64   13.64
  -1   5  -5  230.20   12.99
   1   5   5  223.02    7.54
  -1   5  -5  222.62    7.82
   1   5   6  115.33    9.54
  -1  -5  -6  109.13    9.80
  -1   5  -6  142.94    9.92
  -1   5  -6  128.82    4.90
   1   5   6  130.71    5.04
  -1   5  -6  131.78    5.41
   1   5   6  124.97    5.32
  -1   5  -6  122.88    4.40
  -1   5  -6  130.47    8.46
  -1  -5  -7    6.24    3.26
   1   5   7    5.91    3.38
  -1   5  -7    8.02    3.11
   1   5   7    6.15    1.68
  -1   5  -7    6.88    1.83
   1  -5   7    5.18    3.31
   1   5   7    9.12    1.55
   1   5   8   11.87    3.93
   1   5   8   14.57    1.81
  -1   5  -8   13.71    1.94
   1  -5   8   11.08    4.30
   1   5   9  187.67    6.31
  -1   5  -9  186.92    6.31
  -1   5  -9  178.13    5.99
  -1   5 -10   33.86    2.27
   1   5  10   30.41    1.81
  -1   5 -10   34.85    2.18
  -1  -5 -11   56.23    3.01
  -1   5 -11   60.56    2.67
   1   5  11   53.89    2.30
  -1   5 -12  107.21    3.50
  -1  -5 -12  103.36    3.74
  -1  -5 -13   48.05    1.81
  -1   5 -13   49.74    1.76
   1   5  13   51.57    2.06
   1   6 -11   78.24    2.61
   1  -6 -11   74.91    2.76
   1   6 -10  143.53    4.47
   1  -6 -10  128.55    4.77
   1   6  -9  215.80    6.56
  -1   6   9  200.00    6.22
   1   6  -8   22.08    2.21
  -1   6   8   21.72    1.82
   1   6  -7  370.83   10.81
  -1   6   7  336.82    9.78
   1   6  -6  137.50    5.67
  -1   6   6  127.34    4.72
   1   6  -5  535.60   14.74
   1   6  -5  489.26   12.99
   1   6  -4    6.03    1.31
   1   6  -4    8.67    2.18
  -1   6   4    6.55    1.49
   1   6  -3  556.42   14.68
  -1   6   3  568.36   14.75
  -1   6   3  575.11   14.95
   1   6  -3  559.78   15.81
  -1   6   3  551.14   15.44
  -1   6   2    3.48    1.30
   1   6  -2    3.76    1.35
  -1   6   2   -0.51    3.09
  -1   6   2    2.21    1.17
   1   6  -2    2.67    0.97
   1   6  -2    2.15    1.63
  -1   6   2    3.08    1.66
   1   6  -1  380.63   10.70
  -1   6   1  374.48   10.46
  -1   6   1  382.84   10.59
   1   6  -1  385.74   10.34
   1   6  -1  377.05   11.39
  -1   6   1  379.33   11.25
  -1   6   0   48.86    2.66
   1   6   0   57.43    3.06
  -1   6   0   54.61    3.37
   1   6   0   56.69    2.81
  -1   6   0   54.93    2.78
   1   6   1  252.37    7.84
  -1   6  -1  250.48    7.45
   1   6   1  257.06    7.67
  -1   6  -1  243.03    7.37
  -1   6  -1  249.95    8.34
  -1   6  -2  119.81    4.41
   1   6   2  129.78    4.93
  -1   6  -2  137.62    5.48
  -1   6  -2  121.87    4.29
   1   6   2  133.25    4.83
   1   6   3  252.44    7.81
  -1   6  -3  241.53    7.14
  -1   6  -3  261.79    8.44
   1   6   3  263.94    7.81
  -1   6  -3  237.06    6.92
  -1   6  -4  115.04    4.10
   1   6   4  127.90    4.88
  -1   6  -4  130.43    5.35
   1   6   4  131.11    5.21
   1   6   4  130.64    4.85
   1   6   5   15.36    2.06
  -1   6  -5   17.02    2.08
   1   6   6  241.21    8.05
  -1   6  -6  263.31    8.10
  -1   6  -7   69.09    3.35
   1   6   7   70.92    3.26
  -1   6  -8  204.07    6.30
   1   6   8  204.57    6.39
  -1   6  -9    7.62    1.12
   1   6   9    7.65    1.15
  -1  -6 -10  171.91    5.24
  -1   6 -10  175.04    4.86
   1   6  10  174.88    5.11
   1   6  11    1.42    0.55
   1   7  -7  110.27    3.41
  -1   7   7   88.11    2.95
   1   7  -6  142.91    4.76
   1   7  -5   21.17    1.95
  -1   7   5   16.68    1.34
   1   7  -4  117.45    4.50
  -1   7   4  102.92    3.63
   1   7  -3    0.35    0.63
   1   7  -3    1.82    1.41
  -1   7   3    0.47    1.28
  -1   7   3    1.13    0.83
   1   7  -2  120.63    3.82
  -1   7   2  136.15    4.93
   1   7  -2  126.98    4.88
  -1   7   2  124.06    4.06
   1   7  -1   71.16    2.72
   1   7  -1   70.12    3.47
  -1   7   1   76.57    3.53
  -1   7   1   69.16    2.71
   1   7   0   68.92    2.69
  -1   7   0   63.00    2.47
   1   7   0   60.14    2.38
  -1   7   0   73.35    3.39
   1   7   1  105.37    3.53
  -1   7  -1   98.63    3.25
   1   7   2   95.14    3.43
  -1   7  -2  116.90    4.32
   1   7   3  197.48    5.99
   1   7   3  214.00    6.73
  -1   7  -4  131.35    4.43
   1   7   4  124.52    4.49
  -1   7  -5  222.42    6.41
   1   7   6    0.90    0.57
  -1   7  -6    1.94    0.82
  -1  -7  -7  201.70    6.15
  -1   7  -7  250.35    5.93
   2   0 -18    5.14    0.72
   2   0 -18    5.76    0.88
  -2   0  17    0.51    0.68
   2   0 -17    1.42    0.87
   2   0 -16   28.91    2.24
   2   0 -16   30.76    2.18
  -2   0  15    0.95    1.00
   2   0 -15    1.59    1.33
   2   0 -15    0.38    1.26
   2   0 -14  165.77    6.26
  -2   0  14  168.80   10.33
  -2   0  14  163.62    5.70
   2   0 -13    1.85    1.42
  -2   0  13    0.40    2.06
  -2   0  13    1.00    1.06
   2   0 -12  712.14   18.67
  -2   0  12  703.89   25.03
  -2   0  12  685.27   17.92
   2   0 -11    0.40    1.35
  -2   0  11    0.24    0.97
  -2   0  11    2.30    2.37
  -2   0  10 1147.80   27.62
  -2   0  10 1113.48   27.77
  -2   0  10 1170.24   29.80
  -2   0  10 1222.71   35.62
   2   0 -10 1168.82   28.46
  -2   0   9    1.65    1.05
  -2   0   8 3096.86   72.41
  -2   0   7    0.37    0.86
  -2   0   6 3357.54   77.22
  -2   0   5    3.41    2.62
  -2   0   5    0.18    0.74
  -2   0   4 6783.83  158.72
  -2   0   4 6836.54  153.70
  -2   0   3    1.84    2.21
  -2   0   3    1.43    0.52
  -2   0   2 4055.66   93.99
  -2   0   1    1.12    0.87
   2   0   0 2282.71   52.66
   2   0   1    1.13    0.77
   2   0   1    1.93    1.31
   2   0   2  391.97   11.18
   2   0   2  395.12   11.16
   2   0   3    0.88    1.45
   2   0   3    0.81    1.66
   2   0   4   66.44    3.26
   2   0   4   51.33    3.65
   2   0   5    0.32    1.44
   2   0   5    0.75    1.02
   2   0   6  191.12    8.21
   2   0   7    0.41    1.59
   2   0   7    1.50    1.48
   2   0   8  263.97   10.74
   2   0   8  234.53    9.37
   2   0   9    0.32    0.86
   2   0   9    0.20    1.22
   2   0   9    1.03    1.59
  -2   0  -9    0.27    0.86
   2   0  10  493.41   16.02
   2   0  10  484.26   17.14
   2   0  10  436.66   12.26
  -2   0 -10  473.57   12.54
  -2   0 -10  456.25   12.43
   2   0  11   -0.71    1.43
   2   0  11    0.31    1.63
   2   0  11    0.08    0.95
  -2   0 -11    0.59    1.02
   2   0  12  412.82   16.46
   2   0  12  417.53   11.79
  -2   0 -12  439.60   12.24
  -2   0 -12  421.80   11.92
   2   0  13   -0.32    1.57
  -2   0 -13   -0.09    1.07
  -2   0 -13    0.34    1.71
  -2   0 -13    1.21    1.15
   2   0  13    1.17    1.11
  -2   0 -14 1244.99   30.50
  -2   0 -14 1280.62   31.06
   2   0  14 1261.77   30.52
  -2   0 -15    0.65    0.89
  -2   0 -15    0.33    1.09
   2   0  16  667.16   16.55
  -2   0 -16  652.21   16.29
  -2   0 -17    0.77    0.67
  -2   1  18   62.51    2.24
   2   1 -18   68.32    2.24
   2  -1 -18   68.83    2.48
   2  -1 -18   67.49    2.23
   2   1 -17   48.50    2.30
   2  -1 -17   48.45    2.42
   2  -1 -17   45.63    2.25
  -2   1  16  149.17    4.91
   2  -1 -16  148.68    5.33
   2   1 -16  150.23    5.28
   2  -1 -16  156.40    5.32
  -2   1  15   26.69    1.98
   2  -1 -15   21.34    2.11
   2  -1 -15   26.18    2.25
   2   1 -15   25.02    2.20
  -2   1  14   29.29    4.42
  -2  -1  14   22.81    4.04
  -2   1  14   26.17    2.15
   2  -1 -14   25.17    2.23
   2   1 -14   24.93    2.33
   2  -1 -14   24.04    2.38
   2   1 -14   26.40    4.29
  -2   1  13  600.43   16.25
  -2   1  13  608.30   22.78
  -2  -1  13  642.55   23.57
   2   1 -13  607.11   23.00
   2  -1 -13  608.34   16.74
   2   1 -13  611.60   16.64
  -2   1  12  106.99    4.54
  -2  -1  12  100.05    4.16
  -2  -1  12   99.68    8.22
  -2   1  12  103.29    8.12
   2   1 -12  107.04    4.74
   2   1 -12  101.26    8.02
   2  -1 -12  105.19    4.83
  -2   1  11  789.99   26.60
  -2  -1  11  801.19   27.00
   2   1 -11  792.82   26.31
   2  -1 -11  784.09   19.94
   2   1 -11  761.45   19.62
  -2   1  11  728.70   19.15
   2   1 -11  763.77   19.39
  -2   1  10    8.74    3.09
  -2  -1  10    8.70    3.21
  -2   1  10    5.65    1.22
   2  -1 -10    8.27    1.69
   2   1 -10    8.13    1.63
  -2   1  10    6.99    1.31
  -2  -1  10    7.31    1.24
   2   1 -10    5.16    1.24
  -2   1   9 1237.85   29.64
  -2   1   9 1187.13   29.52
   2   1  -9 1205.65   29.83
   2  -1  -9 1272.56   30.72
   2  -1  -8  120.44    9.20
  -2  -1   8  108.30    4.50
   2  -1  -7 2620.93   69.99
  -2  -1   7 2670.22   61.78
   2   1  -6   23.73    1.76
   2  -1  -6   24.90    4.06
   2   1  -5 1879.13   43.16
  -2  -1   5 1920.78   47.93
   2  -1  -5 1885.99   47.89
   2   1  -4  153.83    5.14
  -2   1   4  161.55    4.14
  -2   1   4  151.00    6.68
   2   1  -3 5649.32  126.07
  -2   1   3 5427.59  127.30
   2   1  -2 2756.92   63.39
  -2   1   2 2777.86   63.94
   2   1  -1 1899.38   44.87
   2   1  -1 1934.19   44.59
  -2   1   1 1949.17   44.82
  -2   1   0  196.96    5.85
   2   1   0  206.09    5.54
   2   1   1  853.28   21.68
  -2   1  -1  892.24   21.77
  -2   1  -2   61.10    3.05
  -2  -1  -2   65.02    3.26
   2   1   2   66.18    2.98
  -2  -1  -3  820.71   21.39
  -2   1  -3  816.12   20.89
   2   1   3  801.07   20.42
   2   1   3  804.00   20.73
   2  -1   4   91.39    5.12
  -2  -1  -4   83.16    5.06
  -2   1  -4   78.40    4.22
   2   1   4   86.25    4.35
   2   1   4   83.11    4.01
   2  -1   5  236.92   10.02
  -2  -1  -5  234.40   10.26
   2   1   5  238.87    8.31
   2   1   5  240.11    8.82
   2  -1   6  164.21    8.59
  -2  -1  -6  149.23    8.72
   2   1   6  163.13    6.87
   2   1   6  177.75    7.62
  -2   1  -7  128.09    5.08
   2   1   7  128.83    6.20
   2   1   7  136.17    6.77
   2  -1   7  133.06    7.73
   2  -1   7  110.29    5.51
  -2  -1  -7  140.64    8.49
   2   1   8  492.30   16.43
   2  -1   8  498.85   17.77
   2   1   8  498.65   15.80
   2   1   8  484.86   12.66
  -2   1  -8  469.37   12.51
   2  -1   9  495.77   15.60
   2   1   9  478.96   16.58
   2   1   9  496.62   16.09
   2  -1   9  490.99   17.78
   2  -1   9  467.47   12.39
   2   1   9  472.09   12.69
  -2   1  -9  449.91   12.44
  -2  -1  -9  482.76   12.89
  -2   1  -9  451.56   12.31
  -2   1  -9  481.99   16.59
   2   1  10  309.41   12.32
   2   1  10  317.99   13.04
   2  -1  10  314.06   13.71
   2  -1  10  321.99   11.97
   2  -1  10  304.41    8.94
   2   1  10  322.41    9.37
  -2   1 -10  304.21    9.13
  -2   1 -10  309.93    8.97
  -2  -1 -10  312.28    9.38
  -2   1 -10  307.89   12.95
   2  -1  11  245.14   12.07
   2   1  11  229.31   11.12
   2   1  11  237.80   10.70
   2  -1  11  240.45    7.44
   2   1  11  238.93    7.78
  -2   1 -11  237.38    7.71
  -2  -1 -11  248.01    7.80
  -2   1 -11  229.56   11.30
  -2   1 -11  234.73    7.45
   2   1  12   11.81    2.75
   2  -1  12   11.44    2.93
   2   1  12    9.82    1.67
   2  -1  12    9.31    1.43
  -2  -1 -12   10.07    1.58
  -2   1 -12   10.44    1.70
  -2  -1 -12   10.58    1.57
  -2   1 -12    9.24    2.52
  -2   1 -12   10.30    1.48
   2  -1  13  285.78   13.30
   2   1  13  316.94    9.37
  -2  -1 -13  306.93    9.38
  -2   1 -13  311.10    9.59
  -2   1 -13  287.03   13.41
  -2  -1 -13  308.86    9.27
  -2   1 -13  307.40    9.16
   2   1  14   98.42    4.11
  -2  -1 -14  101.17    4.29
  -2   1 -14   99.38    4.36
  -2  -1 -14   99.38    4.06
  -2   1 -14   97.66    4.03
  -2   1 -15  434.99   11.55
  -2  -1 -15  419.39   11.47
   2   1  15  443.63   11.72
  -2  -1 -15  437.14   11.95
  -2   1 -15  464.31   12.14
   2   1  16    0.06    0.88
  -2   1 -16   -0.04    0.67
  -2  -1 -16   -0.08    0.68
  -2  -1 -16    0.30    0.82
  -2   1 -16    0.75    0.90
   2   1  16    0.46    0.79
  -2  -1 -17  407.78    9.99
  -2   1 -17  411.75   10.12
   2   2 -17  243.71    6.70
  -2   2  17  243.77    6.46
   2  -2 -17  250.05    6.89
   2   2 -17  249.21    6.88
   2  -2 -17  241.74    6.69
   2   2 -16   28.93    1.95
  -2   2  16   29.37    1.80
   2  -2 -16   26.72    1.93
   2   2 -16   27.53    1.99
   2  -2 -16   29.53    1.97
   2   2 -15  359.09   10.35
  -2   2  15  363.20   10.11
   2  -2 -15  353.97   10.25
   2   2 -15  368.44   10.53
   2  -2 -15  354.81   10.38
   2   2 -14  213.02    7.32
  -2  -2  14  201.18   11.75
  -2   2  14  221.93    7.25
   2   2 -14  220.20    7.50
   2  -2 -14  214.70    7.43
  -2   2  14  217.95   12.12
  -2  -2  13  218.64   12.61
  -2   2  13  205.12    7.26
   2   2 -13  221.09    7.61
   2  -2 -13  209.41    7.56
   2   2 -13  217.63    7.46
  -2   2  13  211.30   12.50
   2   2 -13  203.32   11.88
  -2  -2  12  191.66   12.07
  -2   2  12  188.51    6.80
   2   2 -12  193.01    7.07
   2   2 -12  196.18   11.65
   2   2 -12  199.87    7.07
   2  -2 -12  183.34    7.16
   2   2 -11  119.52    8.89
   2  -2 -11  122.06    5.56
   2   2 -11  124.62    5.27
  -2   2  11  117.36    4.87
  -2  -2  11  114.61    9.44
  -2   2  10  942.08   30.92
  -2  -2  10  884.55   31.34
   2   2 -10  938.31   30.38
   2  -2 -10  847.53   23.16
   2   2 -10  933.62   23.01
   2  -2 -10  929.05   33.35
  -2   2  10  871.86   21.97
   2   2 -10  903.61   23.02
   2   2 -10  846.03   21.00
   2   2  -9  136.49    4.36
   2   2  -9  145.20    5.81
   2  -2  -9  143.26   11.07
   2   2  -9  139.00    5.70
  -2   2   8  790.98   19.63
   2   2  -8  774.77   21.51
   2   2  -8  846.29   27.74
   2  -2  -8  784.72   28.79
   2   2  -8  832.86   20.83
   2   2  -8  770.85   20.61
   2   2  -7    6.25    1.46
   2  -2  -7    5.72    3.10
   2   2  -7    7.46    2.91
   2   2  -6  954.87   24.54
   2   2  -6  871.77   27.80
   2  -2  -6  935.15   28.62
   2   2  -5   43.83    3.06
   2  -2  -5   33.53    3.77
   2   2  -5   36.70    3.87
   2   2  -4 2129.74   49.53
  -2   2   4 2069.28   48.12
   2   2  -4 1915.62   50.89
  -2   2   4 2057.23   51.24
   2  -2  -4 2086.07   51.46
   2   2  -3   68.57    3.74
  -2   2   3   64.02    3.17
   2   2  -3   58.13    3.99
   2  -2  -3   62.55    4.17
   2   2  -2  560.05   15.97
  -2   2   2  578.86   15.42
   2   2  -2  591.32   15.88
  -2   2   2  577.91   16.39
   2   2  -1  354.56   10.76
   2   2  -1  352.98   10.58
   2   2   0 1122.12   29.04
  -2   2   0 1168.82   29.50
   2   2   1  538.20   14.92
  -2   2  -1  574.38   15.84
  -2   2  -1  555.45   15.67
  -2   2  -2  145.00    4.49
   2   2   2  159.80    6.49
  -2   2  -2  165.25    6.63
  -2   2  -2  156.15    6.37
  -2   2  -3 1138.95   29.35
  -2  -2  -3 1150.40   29.62
   2   2   3 1108.11   29.33
  -2  -2  -4  206.16    8.78
  -2   2  -4  216.92    8.64
   2   2   5  983.25   26.08
  -2   2  -5  972.29   26.02
  -2   2  -5  985.58   26.96
   2   2   5 1001.48   27.22
  -2  -2  -5  941.67   27.94
   2  -2   6   12.72    2.92
   2   2   6   11.54    2.07
  -2   2  -6   10.69    1.96
  -2   2  -6    9.50    2.21
  -2  -2  -6   11.81    3.02
   2  -2   7  620.90   22.12
  -2   2  -7  616.13   17.88
  -2  -2  -7  608.23   22.44
  -2   2  -7  617.74   19.71
  -2   2  -7  607.12   15.72
   2   2   8  185.19    5.79
   2  -2   8  200.55   11.27
  -2   2  -8  188.50    7.62
  -2   2  -8  181.07    9.10
  -2   2  -8  185.69    5.98
  -2  -2  -8  183.90   11.50
   2  -2   9  469.50   18.99
   2   2   9  469.97   12.52
  -2   2  -9  457.85   12.52
  -2  -2  -9  433.05   12.91
  -2   2  -9  444.27   12.19
  -2  -2  -9  452.75   19.93
  -2   2  -9  466.64   16.79
   2  -2  10  213.09   11.83
   2   2  10  209.50    7.06
  -2   2 -10  214.07    7.01
  -2  -2 -10  210.35    7.34
  -2   2 -10  202.54   10.31
  -2   2 -10  199.09    6.63
   2  -2  11  445.04   18.14
  -2   2 -11  430.84   12.03
  -2   2 -11  405.78   16.51
  -2  -2 -11  443.65   12.59
   2   2  11  449.02   17.26
   2   2  11  440.07   12.53
  -2   2 -11  438.68   12.34
  -2   2 -12  106.61    4.31
   2  -2  12  104.98    7.83
  -2   2 -12  103.34    3.66
   2   2  12  109.26    4.71
  -2   2 -12  105.84    4.54
  -2   2 -12   94.84    7.08
   2   2  12  100.65    7.56
  -2  -2 -12  107.98    4.59
  -2   2 -13  167.35    5.76
   2  -2  13  146.02    9.22
   2   2  13  174.65    6.11
  -2   2 -13  164.08    6.02
  -2  -2 -13  168.31    5.88
   2   2  13  141.80    9.02
  -2  -2 -13  167.56    5.90
  -2   2 -14  196.71    6.31
   2   2  14  206.56    6.58
  -2  -2 -14  201.59    6.50
  -2   2 -14  204.74    6.73
  -2  -2 -14  193.25    6.30
  -2   2 -15   37.90    2.05
  -2  -2 -15   40.37    2.09
  -2  -2 -15   42.42    2.32
  -2   2 -15   41.96    2.45
   2   2  15   42.99    2.28
   2   2  16  227.88    6.88
  -2   2 -16  240.41    6.80
  -2  -2 -16  237.08    6.62
   2   2  16  243.80    6.58
   2   2  17    6.61    0.79
  -2   2 -17    7.19    0.78
   2  -3 -17    1.05    0.49
   2   3 -17    0.93    0.46
   2   3 -16  363.69    9.36
   2  -3 -16  359.60    9.45
   2   3 -16  358.30    9.56
   2  -3 -16  346.85    9.43
  -2   3  16  373.80    9.32
   2  -3 -15   22.16    1.84
  -2   3  15   20.56    1.72
   2   3 -15   22.89    1.86
   2  -3 -15   19.81    1.68
   2   3 -14  459.17   12.48
   2   3 -14  434.08   11.44
   2  -3 -14  458.03   12.63
  -2   3  14  449.69   12.40
   2   3 -14  452.81   12.64
   2   3 -13   50.11    3.16
   2  -3 -13   52.96    3.40
   2   3 -13   50.79    2.59
  -2   3  13   51.62    3.17
   2   3 -13   58.71    3.47
  -2  -3  12  353.48   17.92
   2   3 -12  389.76   11.38
   2   3 -12  402.47   17.49
   2  -3 -12  373.44   11.68
  -2   3  12  424.85   18.54
   2   3 -12  347.72    9.72
   2   3 -12  367.61   10.32
  -2   3  12  374.66   11.05
   2   3 -12  368.72   11.53
  -2  -3  11  114.64   10.32
   2   3 -11  134.51    5.66
   2   3 -11  139.64   10.03
  -2   3  11  143.60   10.95
   2  -3 -11  122.91    5.89
   2   3 -11  123.67    4.32
  -2   3  11  123.39    4.58
  -2   3  11  124.54    5.08
   2   3 -11  118.03    5.64
   2   3 -10  327.67   10.07
   2   3 -10  337.75   16.32
  -2   3  10  339.41   17.07
   2  -3 -10  318.82   18.29
   2   3 -10  283.17    8.18
  -2  -3  10  279.86   16.71
  -2   3  10  287.71    8.40
   2   3 -10  253.04    9.57
   2   3  -9  368.88   11.06
   2  -3  -9  332.10   18.47
   2   3  -9  387.80   17.69
   2   3  -9  351.76    9.27
  -2   3   9  345.13    9.41
   2   3  -8   35.46    2.88
   2   3  -8   35.73    5.26
   2  -3  -8   34.34    5.74
  -2   3   8   29.40    2.11
   2   3  -8   33.23    1.98
   2   3  -8   35.67    3.55
  -2   3   8   30.47    2.00
   2   3  -8   23.19    2.47
   2   3  -7  404.34   11.93
   2   3  -7  412.01   17.66
   2  -3  -7  422.30   18.29
  -2   3   7  412.43   10.86
   2   3  -7  407.40   10.57
   2   3  -7  388.12   15.30
   2   3  -7  415.08   14.07
  -2   3   7  410.76   10.70
   2   3  -7  351.23   11.27
   2   3  -6  167.22    6.20
   2  -3  -6  190.25   10.60
   2   3  -6  187.34   10.37
   2   3  -6  177.53    5.37
   2   3  -6  170.55    8.01
  -2   3   6  173.61    5.51
   2   3  -6  174.14    5.81
   2   3  -6  174.28    8.65
  -2   3   6  188.68    5.56
   2   3  -6  177.40    5.92
   2   3  -5  282.96   11.07
   2   3  -5  294.01   10.98
  -2   3   5  308.14   12.97
   2  -3  -5  296.19   12.95
   2   3  -5  289.79   12.74
   2   3  -4  181.94    7.94
  -2   3   4  177.70    6.92
   2   3  -4  189.91    7.97
   2  -3  -4  192.42    9.39
   2   3  -4  170.59    8.87
  -2   3   4  179.49    9.11
  -2   3   3  430.63   12.98
   2   3  -3  414.82   13.70
   2   3  -3  412.63   13.29
  -2   3   3  438.20   15.09
   2  -3  -3  421.39   15.05
   2   3  -3  455.33   15.50
   2   3  -3  387.60   14.59
  -2   3   2  157.53    6.63
   2   3  -2  155.91    6.99
   2   3  -2  151.75    6.54
   2   3  -1   78.44    4.43
  -2   3   1   80.47    4.66
   2   3   0 1131.65   29.84
  -2   3   0 1230.19   31.42
  -2   3   0 1203.85   31.44
   2   3   1   39.34    3.26
  -2   3  -1   45.38    4.08
  -2   3  -1   40.52    3.88
  -2   3  -2 1241.55   32.95
  -2   3  -2 1268.77   33.68
  -2   3  -2 1221.94   33.48
  -2   3  -3    4.48    1.96
  -2  -3  -3    1.61    1.60
  -2   3  -3    0.87    1.43
  -2   3  -4 1839.59   47.30
  -2   3  -4 1855.56   48.17
  -2  -3  -4 1877.83   48.87
   2   3   4 1861.57   48.15
   2   3   5    7.15    1.21
  -2   3  -5    8.83    2.20
  -2  -3  -5   11.23    2.78
   2   3   5    5.58    2.48
  -2   3  -5    7.33    2.34
  -2   3  -5    8.34    1.25
   2   3   5    8.56    1.15
  -2   3  -5    7.98    1.32
  -2  -3  -6 1192.51   34.72
   2   3   6 1201.23   32.98
  -2   3  -6 1162.72   32.80
   2   3   6 1139.97   27.07
   2   3   6 1078.66   27.25
  -2   3  -6 1122.94   27.37
   2   3   6 1116.68   27.08
  -2   3  -6 1162.63   31.31
   2   3   7    0.90    2.31
  -2   3  -7    0.32    0.93
  -2   3  -7    2.08    1.77
  -2  -3  -7    1.70    2.72
   2   3   7    0.82    0.95
   2  -3   7    1.27    2.62
   2   3   7    0.17    1.16
  -2   3  -7    0.90    1.59
  -2   3  -8  636.74   22.04
   2   3   8  692.44   22.68
  -2  -3  -8  694.57   26.25
   2   3   8  650.09   16.68
  -2   3  -8  645.42   16.96
   2  -3   8  644.91   25.40
  -2   3  -8  635.23   20.20
  -2   3  -9   86.33    6.75
   2   3   9   75.86    6.61
  -2  -3  -9   89.42    8.87
   2   3   9   98.17    4.02
  -2   3  -9   92.14    4.03
   2  -3   9   99.73    8.94
   2   3  10  806.71   26.10
  -2   3 -10  784.83   25.70
  -2  -3 -10  834.88   30.45
  -2  -3 -10  753.41   20.97
   2   3  10  829.54   20.54
   2  -3  10  780.66   28.73
  -2   3 -10  773.42   20.10
  -2   3 -11   61.46    2.92
   2   3  11   61.52    5.82
  -2   3 -11   60.98    5.70
  -2  -3 -11   59.71    3.57
   2   3  11   65.59    3.56
  -2   3 -11   61.21    3.18
   2  -3  11   50.73    6.04
  -2   3 -12  175.26    5.58
  -2  -3 -12  176.22    6.36
   2   3  12  156.32    9.38
   2   3  12  192.54    6.60
   2  -3  12  163.26   10.27
  -2   3 -12  187.19    6.13
   2   3  13   53.32    3.00
  -2   3 -13   49.74    2.21
   2   3  14  113.76    4.21
  -2  -3 -14  115.53    4.07
  -2  -3 -14  103.89    3.90
  -2   3 -15  133.17    3.88
   2   3  15  140.59    4.28
  -2  -3 -15  139.96    4.20
  -2  -3 -15  130.40    3.93
   2   3  16   29.41    1.36
   2   4 -15  348.56    8.84
  -2   4  15  356.91    8.88
   2  -4 -15  332.73    8.77
   2  -4 -15  328.45    8.87
   2   4 -14    3.64    1.12
  -2   4  14    2.87    1.07
   2   4 -14    3.53    1.08
   2  -4 -14    3.28    1.10
   2   4 -13  479.47   12.58
   2  -4 -13  472.85   12.97
  -2   4  13  463.66   12.62
   2  -4 -12    7.74    1.96
   2   4 -12    9.84    1.27
  -2   4  12    7.37    1.52
   2   4 -12    5.27    1.67
  -2  -4  11  309.98   17.18
  -2   4  11  312.96   16.11
   2   4 -11  276.76    8.03
   2   4 -11  274.04    8.04
  -2   4  11  300.50    8.91
  -2   4  11  303.73    8.50
  -2  -4  10   44.09    7.21
  -2   4  10   46.68    6.44
   2  -4 -10   27.77    6.32
   2   4 -10   43.01    5.80
   2   4 -10   38.44    2.32
   2   4 -10   33.61    2.26
  -2   4  10   34.85    2.37
   2   4 -10   23.61    2.82
   2  -4  -9  384.24   20.73
   2   4  -9  398.09   19.07
  -2   4   9  360.23   18.72
   2   4  -9  375.02   10.25
   2   4  -9  364.81   10.44
  -2  -4   9  384.19   20.71
  -2   4   9  369.21   10.40
   2   4  -9  318.94   11.24
   2  -4  -8   14.59    4.54
   2   4  -8   17.54    4.58
   2   4  -8   15.91    1.65
   2   4  -8   18.17    1.99
  -2   4   8   19.15    1.83
   2   4  -8   19.07    2.21
   2   4  -7    2.99    2.80
   2  -4  -7    0.53    2.98
   2   4  -7    2.64    1.21
   2   4  -7    3.49    1.38
  -2   4   7    2.75    1.27
   2   4  -7    2.60    1.34
   2   4  -6   23.53    2.52
   2   4  -6   29.27    2.32
   2   4  -6   26.25    3.58
  -2   4   6   24.25    2.03
   2  -4  -6   22.69    4.67
   2   4  -6   22.92    4.35
  -2   4   6   27.90    2.06
   2   4  -6   27.52    2.18
   2   4  -5    5.36    1.81
  -2   4   5   10.16    1.79
   2  -4  -5    5.77    2.96
   2   4  -5    6.03    2.89
   2   4  -5   10.49    2.42
   2   4  -5    7.89    1.64
  -2   4   5    6.90    1.32
  -2   4   5    5.17    1.37
   2   4  -5    8.59    1.31
   2   4  -5    8.62    1.25
   2   4  -4    1.78    1.35
  -2   4   4    1.83    1.20
   2  -4  -4    1.86    2.26
   2   4  -4    0.73    1.77
   2   4  -4    1.85    0.99
   2   4  -4    2.08    2.07
  -2   4   4    0.53    1.01
   2   4  -4    1.91    1.22
  -2   4   4    1.93    1.44
  -2   4   4    2.10    1.02
   2   4  -4    2.68    1.02
   2   4  -3  314.09   13.97
   2  -4  -3  302.95   14.05
   2   4  -3  322.46    8.75
   2   4  -3  299.72    9.00
  -2   4   3  329.45   11.93
  -2   4   3  306.68    8.77
   2   4  -3  318.06   12.68
  -2   4   3  310.11    9.17
   2   4  -3  325.32    8.72
  -2   4   2   41.11    5.06
   2   4  -2   49.76    2.34
   2   4  -2   42.38    2.49
  -2   4   2   47.58    2.43
  -2   4   2   46.74    4.06
   2   4  -2   41.40    2.06
  -2   4   2   43.20    2.60
  -2   4   1  305.77   13.52
   2   4  -1  305.45    8.28
  -2   4   1  304.50    8.12
   2   4  -1  293.34    8.69
  -2   4   1  312.64   12.00
  -2   4   1  299.77    8.36
   2   4  -1  300.67    8.20
  -2   4   1  297.59    8.80
  -2   4   0   85.00    6.54
  -2   4   0   81.14    3.03
   2   4   0   82.79    3.47
  -2   4   0   74.87    5.46
   2   4   0   77.02    5.42
  -2   4   0   73.64    3.07
   2   4   0   75.10    3.03
   2   4   0   73.72    3.43
  -2   4   0   74.10    3.45
  -2   4  -1  984.74   28.72
  -2   4  -1  927.58   22.04
   2   4   1  923.15   22.50
  -2   4  -1  899.00   22.02
   2   4   1  900.48   22.06
  -2   4  -1  922.60   22.67
   2   4   1  891.07   22.47
  -2   4  -2    6.51    2.54
  -2   4  -2    5.98    2.82
   2   4   2    4.26    2.74
  -2   4  -2    5.81    1.10
  -2   4  -2    3.81    1.02
  -2   4  -2    5.70    2.34
   2   4   2    3.90    1.24
   2   4   2    3.14    0.93
   2   4   2    4.16    1.16
  -2   4  -2    5.01    1.35
  -2  -4  -3 1552.20   42.36
  -2   4  -3 1548.46   41.93
   2   4   3 1408.20   41.57
  -2   4  -3 1543.95   34.85
  -2   4  -3 1522.27   40.49
   2   4   3 1464.55   35.12
  -2   4  -3 1414.91   34.53
   2   4   3 1507.10   34.88
   2   4   3 1454.78   35.04
  -2   4  -3 1430.21   35.23
  -2   4  -4   59.89    5.57
  -2  -4  -4   52.89    5.52
  -2   4  -4   54.65    2.68
   2   4   4   54.57    2.90
  -2   4  -4   50.74    4.84
   2   4   4   51.78    2.83
  -2   4  -4   54.72    3.00
  -2   4  -4   53.56    3.09
   2   4   5 1352.53   32.40
  -2   4  -5 1307.45   32.51
  -2   4  -5 1410.39   39.49
  -2  -4  -5 1377.60   40.65
  -2   4  -5 1373.22   32.15
  -2   4  -5 1346.58   37.66
   2   4   5 1319.20   32.27
   2   4   5 1385.79   32.32
  -2   4  -5 1273.73   32.87
  -2   4  -6    1.63    1.31
   2   4   6    1.28    1.34
  -2  -4  -6    2.24    2.47
  -2   4  -6    2.84    2.04
  -2   4  -6    1.45    1.79
   2   4   6    0.80    1.05
  -2   4  -6    0.24    1.33
  -2   4  -7  815.04   21.53
   2   4   7  853.19   21.92
  -2   4  -7  823.21   27.81
  -2  -4  -7  885.85   31.35
  -2   4  -7  864.81   21.26
   2  -4   7  916.17   31.88
  -2   4  -7  830.40   26.32
   2   4   7  869.16   21.49
  -2   4  -7  823.44   22.47
  -2   4  -8    2.01    1.28
   2  -4   8    2.83    2.83
  -2  -4  -8    4.59    3.29
  -2   4  -8    6.52    2.39
  -2   4  -8    4.08    1.33
  -2   4  -8    4.07    2.06
   2   4   8    4.40    1.29
  -2   4  -8    4.80    1.71
  -2   4  -9  905.60   23.90
  -2   4  -9  962.25   30.38
  -2  -4  -9  919.41   34.81
  -2   4  -9  969.92   23.81
   2  -4   9  939.91   34.48
   2   4   9  979.58   24.19
  -2   4  -9 1031.23   25.44
  -2   4 -10    0.84    1.09
  -2  -4 -10   -0.56    2.64
  -2   4 -10   -3.29    2.56
   2  -4  10    2.04    2.41
  -2   4 -10    1.89    1.21
  -2   4 -10    2.39    1.48
  -2   4 -11  538.67   14.08
  -2  -4 -11  533.45   15.01
  -2   4 -11  532.92   14.22
  -2   4 -11  581.97   15.25
  -2   4 -12    0.57    1.00
  -2   4 -12   -0.22    0.90
  -2  -4 -12    0.08    1.06
   2   4  12   -0.41    1.23
  -2   4 -12    0.09    1.20
  -2   4 -13  181.11    5.29
   2   4  13  180.88    5.73
  -2  -4 -13  167.90    5.43
   2   4  13  175.16    5.67
  -2   4 -13  176.00    5.75
  -2   4 -14    4.24    0.71
   2   4  14    5.29    0.93
   2   4  14    5.49    0.90
  -2  -4 -14    3.94    0.67
  -2   4 -14    3.42    0.86
  -2  -4 -14    4.17    0.72
   2   4  15   17.56    0.98
   2   5 -14  326.32    7.86
  -2   5  14  327.07    7.98
   2  -5 -13   13.81    1.36
  -2   5  13   16.08    1.37
   2   5 -13   16.71    1.34
   2  -5 -12  289.25    8.38
  -2   5  12  280.58    7.97
   2   5 -12  307.74    8.11
   2  -5 -11   28.88    2.62
   2   5 -11   26.37    2.27
  -2   5  11   25.10    2.04
   2   5 -10  188.69    5.85
  -2   5  10  203.51    6.46
   2   5  -9   41.79    2.36
  -2   5   9   42.20    2.59
   2   5  -9   47.94    3.60
   2  -5  -8   70.74    8.82
   2   5  -8   58.97    7.40
   2   5  -8   64.70    3.20
  -2   5   8   64.40    3.33
   2   5  -8   71.64    4.41
  -2  -5   8   70.17    8.66
   2   5  -8   64.61    3.19
   2  -5  -7   62.05    7.98
   2   5  -7   68.90    7.97
   2   5  -7   71.22    3.50
  -2   5   7   76.46    3.65
   2   5  -7   71.53    4.52
   2  -5  -6   31.21    5.63
   2   5  -6   21.81    4.96
   2   5  -6   26.49    2.20
   2   5  -6   28.08    2.30
  -2   5   6   28.94    2.31
   2   5  -6   24.12    3.00
   2  -5  -5   74.34    8.00
   2   5  -5   68.36    7.90
   2   5  -5   81.18    3.60
  -2   5   5   75.09    3.60
   2   5  -5   75.27    3.75
  -2   5   5   79.07    3.73
   2   5  -5   70.53    4.30
  -2   5   5   81.31    4.10
   2   5  -4   17.12    1.83
   2  -5  -4   12.95    3.94
   2   5  -4   13.51    3.74
  -2   5   4   14.94    4.56
   2   5  -4   18.56    2.36
  -2   5   4   20.11    2.16
   2   5  -4   22.55    2.20
  -2   5   4   23.22    2.07
  -2   5   3   29.72    5.51
   2   5  -3   31.51    1.90
  -2   5   3   30.73    2.32
  -2   5   3   33.13    2.59
   2   5  -3   25.91    2.28
  -2   5   3   31.97    2.26
  -2   5   2   81.06    7.93
  -2   5   2   87.43    3.84
   2   5  -2   85.55    3.45
  -2   5   2   85.57    4.21
  -2   5   2   90.80    3.78
   2   5  -2   80.60    3.96
  -2   5   2   83.93    6.33
  -2   5   1    9.13    3.85
   2   5  -1   17.43    1.97
  -2   5   1   16.24    1.77
  -2   5   1   13.47    3.04
   2   5  -1   16.49    1.59
  -2   5   1   16.21    1.71
  -2   5   1   16.22    2.01
  -2   5   0  317.13   15.80
  -2   5   0  323.76    9.29
  -2   5   0  331.86    9.48
  -2   5   0  360.92   14.55
   2   5   0  347.03   10.05
  -2   5   0  348.08    9.72
   2   5   0  343.03    9.58
  -2   5   0  331.71   10.20
  -2   5  -1    9.93    3.55
   2   5   1   11.29    4.18
  -2   5  -1   14.01    1.52
   2   5   1   17.30    2.01
  -2   5  -1   10.57    2.82
  -2   5  -1   12.35    1.60
   2   5   1   15.16    1.64
  -2   5  -1   13.51    1.53
   2   5   1   17.95    1.99
  -2   5  -1   11.28    1.91
  -2  -5  -2 1010.02   32.79
   2   5   2  884.48   31.67
  -2   5  -2  950.74   23.85
   2   5   2 1009.32   24.53
  -2   5  -2  962.74   23.75
   2   5   2  994.79   24.17
  -2   5  -2  991.62   23.87
  -2   5  -2  967.87   24.69
   2   5   2  966.88   24.46
  -2  -5  -3   11.97    3.57
   2   5   3    6.58    3.60
  -2   5  -3   11.02    1.53
  -2   5  -3   12.45    3.14
   2   5   3   13.01    2.00
  -2   5  -3    9.02    1.36
   2   5   3   10.05    1.56
  -2   5  -3    9.28    1.31
  -2   5  -3    8.87    1.83
   2   5   3    7.87    1.63
   2   5   4 1039.50   35.52
  -2  -5  -4 1184.99   37.28
  -2   5  -4 1134.86   27.62
  -2   5  -4 1099.81   34.04
  -2   5  -4 1122.86   27.18
   2   5   4 1136.04   28.04
  -2   5  -4 1124.36   27.06
   2   5   4 1138.70   28.05
  -2   5  -4 1186.52   28.42
  -2   5  -5   19.88    1.88
  -2   5  -5   15.67    3.39
   2   5   5   19.68    2.12
  -2   5  -5   18.53    3.71
  -2  -5  -5   17.55    4.35
   2   5   5   14.87    4.10
  -2   5  -5   15.76    2.03
   2   5   5   19.06    2.14
   2   5   6  622.31   24.76
  -2  -5  -6  698.58   27.29
  -2   5  -6  709.32   25.36
  -2   5  -6  712.80   18.16
   2   5   6  722.41   18.43
  -2   5  -6  695.73   18.59
   2   5   6  718.07   18.74
   2  -5   6  718.34   27.96
  -2   5  -6  698.32   23.96
  -2   5  -7    6.12    2.60
  -2  -5  -7    8.83    3.80
   2   5   7    8.16    3.22
  -2   5  -7    8.49    2.60
   2   5   7    7.96    1.56
   2   5   7    7.98    1.82
  -2   5  -7    9.66    1.80
   2  -5   7   15.01    4.24
   2   5   8  524.71   13.97
  -2   5  -8  495.12   13.74
   2   5   9    1.53    1.26
   2   5   9    1.86    1.28
  -2   5  -9    3.52    1.31
  -2   5  -9    2.73    1.20
  -2  -5 -10  424.02   11.84
   2   5  10  421.66   11.35
  -2   5 -10  412.95   10.96
  -2   5 -10  429.62   11.08
  -2  -5 -11   34.67    2.17
  -2   5 -11   35.67    1.89
   2   5  11   31.55    1.64
  -2   5 -11   32.12    1.90
  -2   5 -12  226.52    5.98
  -2  -5 -12  218.42    6.19
   2  -6 -11   87.32    3.21
   2   6 -11   88.61    3.01
  -2   6  11   86.20    3.02
   2  -6 -10  105.10    4.20
  -2   6  10   98.86    3.62
   2   6 -10  107.54    3.91
  -2   6   9   29.99    1.96
   2   6  -9   35.57    2.47
  -2   6   8  219.43    6.51
   2   6  -8  245.69    7.65
  -2   6   7   21.34    1.82
   2   6  -7   24.56    2.65
   2   6  -7   17.86    1.50
  -2   6   6  229.69    7.05
   2   6  -6  217.26    8.07
   2   6  -6  216.25    6.61
  -2   6   5    3.24    1.90
   2   6  -5    3.11    2.01
   2   6  -5    3.58    1.32
  -2   6   4  125.67    4.91
  -2   6   4  140.09    5.61
   2   6  -4  122.07    5.65
   2   6  -4  137.60    4.98
  -2   6   3   98.65    4.10
  -2   6   3  104.18    4.71
   2   6  -3   90.95    4.71
   2   6  -3   98.11    4.18
  -2   6   3   98.39    3.95
   2   6  -2  124.92    4.27
  -2   6   2  129.89    4.80
  -2   6   2  127.36    5.29
   2   6  -2  131.95    5.00
  -2   6   2  128.95    4.62
  -2   6   1  157.77    5.42
   2   6  -1  155.32    5.16
  -2   6   1  155.87    6.00
   2   6  -1  154.98    5.68
  -2   6   1  157.61    5.22
   2   6   0  149.06    5.06
  -2   6   0  142.07    5.04
  -2   6   0  151.82    5.76
   2   6   0  142.57    5.43
  -2   6   0  142.45    4.89
   2   6   1  132.93    4.85
  -2   6  -1  133.51    4.67
  -2   6  -1  140.15    5.52
  -2   6  -1  130.96    4.53
   2   6   1  135.75    5.19
  -2   6  -2  115.47    4.20
   2   6   2  129.00    4.68
   2   6   2  123.95    5.01
  -2   6  -2  121.31    5.11
  -2   6  -2  115.33    4.13
   2   6   2  124.09    4.86
   2   6   3  625.09   15.69
  -2   6  -3  617.34   16.16
   2   6   3  631.25   16.09
   2   6   3  600.29   15.77
   2   6   4   17.51    1.82
   2   6   4   19.73    2.09
  -2   6  -4   20.61    2.17
   2   6   4   22.53    2.12
  -2   6  -5  216.49    7.02
   2   6   5  203.51    7.01
   2   6   6   -0.09    1.35
  -2   6  -6    0.94    1.16
  -2   6  -7  437.04   11.76
   2   6   7  447.35   11.98
  -2   6  -8   21.74    1.60
   2   6   8   22.19    1.64
  -2  -6  -9  263.10    7.88
  -2   6  -9  274.36    7.30
   2   6   9  284.30    7.60
  -2  -6 -10   74.05    2.67
   2   6  10   82.22    2.75
  -2   6 -10   74.81    2.42
  -2   7   7  311.10    8.31
   2   7  -7  357.58    8.90
   2   7  -6    0.74    1.19
  -2   7   5  305.05    8.21
   2   7  -5  312.69    9.07
  -2   7   4   23.48    1.56
  -2   7   4   25.67    2.12
   2   7  -4   25.41    2.23
   2   7  -4   20.92    1.25
  -2   7   3  274.71    7.64
   2   7  -3  283.17    8.54
  -2   7   3  301.97    8.57
   2   7  -3  275.56    7.39
  -2   7   2   58.54    2.49
  -2   7   2   63.67    3.16
   2   7  -2   56.38    2.42
  -2   7   1  322.56    8.73
   2   7  -1  324.76    8.83
   2   7   0   56.04    2.24
  -2   7   0   55.08    2.33
  -2   7   0   65.72    3.13
   2   7   0   62.06    2.67
   2   7   1  136.97    4.83
   2   7   1  131.25    4.08
  -2   7  -2   94.59    3.71
   2   7   2   94.24    3.76
   2   7   3   15.40    1.68
  -2   7  -3   13.80    1.51
   2   7   3   14.31    1.26
  -2   7  -4   81.09    3.14
  -2   7  -5   11.20    1.12
   2   7   5    9.27    0.86
  -2   7  -6   69.56    2.22
   2   7   6   53.43    1.95
   3   0 -18  210.05    5.80
   3   0 -17    0.38    0.91
   3   0 -16  447.09   12.35
   3   0 -15    1.93    1.41
  -3   0  15    0.07    0.98
   3   0 -14  272.78    8.86
  -3   0  14  259.35   13.53
  -3   0  14  258.86    7.99
   3   0 -13    1.14    1.34
  -3   0  13    1.70    2.29
  -3   0  13    1.47    1.03
   3   0 -12  550.25   15.07
  -3   0  12  519.80   14.16
  -3   0  12  534.28   21.23
  -3   0  11   -0.08    1.00
   3   0 -11   -0.21    1.27
  -3   0  11    0.52    0.94
  -3   0  10   51.97    2.69
  -3   0  10   46.28    2.44
   3   0 -10   48.18    3.06
  -3   0   9    0.45    0.88
  -3   0   8  103.11    4.38
  -3   0   7   -1.49    2.56
  -3   0   7    0.86    0.78
  -3   0   6   15.71    3.33
  -3   0   6   13.22    1.31
  -3   0   5    2.39    2.60
  -3   0   5    0.61    0.67
  -3   0   4   73.57    5.31
  -3   0   4   67.34    2.38
  -3   0   3   -0.90    1.99
   3   0  -2 3980.07   78.17
  -3   0   2 3585.61   77.07
  -3   0   1    0.16    0.65
   3   0   0 5854.32  125.95
   3   0   0 5393.56  124.59
   3   0   1    0.48    0.58
   3   0   1    1.18    1.50
   3   0   2 2706.65   59.62
   3   0   2 2424.48   58.43
   3   0   3    0.30    1.51
   3   0   3    0.57    1.35
   3   0   4 2394.84   55.80
   3   0   4 2333.38   56.28
   3   0   5    0.14    1.28
   3   0   5    0.28    1.08
   3   0   6 1855.29   45.38
   3   0   6 2043.25   47.83
   3   0   7    0.38    1.33
   3   0   7    1.55    1.32
   3   0   8  894.85   24.64
   3   0   8  897.44   24.25
   3   0   9    0.45    1.42
   3   0   9    0.98    1.48
   3   0   9    0.52    0.75
  -3   0  -9    0.70    0.86
  -3   0  -9    0.07    0.78
   3   0  10  866.73   25.80
   3   0  10  850.94   25.16
   3   0  10  809.19   20.59
  -3   0 -10  844.01   20.87
  -3   0 -10  815.90   20.64
   3   0  11    0.59    1.58
   3   0  11    1.30    1.64
   3   0  11    0.32    0.93
  -3   0 -11    0.55    1.09
  -3   0 -11    1.63    1.02
   3   0  12    7.69    2.35
   3   0  12   10.69    2.50
   3   0  12    9.35    1.46
  -3   0 -12   10.72    1.62
  -3   0 -12   10.80    1.55
   3   0  13    0.30    1.43
  -3   0 -13    1.73    1.13
  -3   0 -13    0.69    1.10
   3   0  13    1.41    1.15
  -3   0 -14  108.63    4.22
   3   0  14  114.20    4.43
  -3   0 -14  115.06    4.68
   3   0  15    0.07    0.95
  -3   0 -15    0.82    0.84
   3   0  16   57.37    2.36
  -3   0 -16   59.67    2.61
  -3   0 -17    1.00    0.60
  -3   1  18    0.90    0.59
   3   1 -18    0.82    0.69
   3  -1 -18    1.19    0.64
   3   1 -18    0.18    0.56
   3   1 -17  483.92   12.46
   3  -1 -17  482.01   12.58
   3   1 -17  484.64   12.58
   3  -1 -17  469.88   12.41
  -3   1  16  154.54    5.02
   3  -1 -16  159.90    5.58
   3   1 -16  154.07    5.60
   3   1 -16  156.33    5.58
   3  -1 -16  157.26    5.53
  -3   1  15  298.05    8.56
   3   1 -15  290.47    9.19
   3  -1 -15  277.68    8.95
   3  -1 -15  282.16    9.06
   3   1 -15  303.36    9.20
  -3  -1  14   19.89    4.10
  -3   1  14   14.67    3.51
  -3   1  14   25.78    2.12
   3   1 -14   23.87    2.31
   3  -1 -14   20.86    2.14
   3   1 -14   26.39    2.48
   3   1 -14   19.98    4.03
   3  -1 -14   27.19    2.51
  -3   1  13  277.04   14.26
  -3  -1  13  271.82   14.39
  -3   1  13  279.84    8.67
   3   1 -13  271.21    8.99
   3   1 -13  267.97   14.19
   3   1 -13  278.52    9.14
   3  -1 -13  272.54    9.12
  -3  -1  12  207.84   12.30
  -3   1  12  198.49   11.97
   3  -1 -12  221.48    7.63
   3   1 -12  223.61   12.46
   3   1 -12  213.90    7.46
  -3  -1  12  191.30    6.45
  -3   1  12  207.73    7.01
   3   1 -12  201.19    7.21
  -3   1  11  203.60    6.67
   3   1 -11  212.80    7.35
   3  -1 -11  204.72    7.36
  -3  -1  11  181.40    6.18
  -3   1  11  198.52    6.66
   3   1 -11  196.97    6.85
  -3   1  10  277.75    8.18
   3   1 -10  292.70    9.02
   3  -1 -10  289.27    9.16
  -3   1  10  268.68    8.18
  -3  -1  10  255.24    7.84
   3   1 -10  278.62    8.52
   3  -1  -9    8.59    1.69
   3   1  -9    7.89    1.59
   3   1  -9   11.20    1.51
  -3   1   9    8.01    1.17
   3  -1  -8  236.21   13.15
  -3  -1   8  203.96   11.57
  -3  -1   7   34.01    5.09
   3  -1  -7   33.86    5.13
  -3  -1   7   35.04    1.96
  -3   1   7   22.39    3.94
  -3  -1   6  244.63   11.67
   3  -1  -6  249.06   12.08
  -3   1   6  238.90   10.95
  -3  -1   6  257.50    6.97
   3  -1  -5   16.75    3.18
  -3  -1   5   23.54    3.60
  -3   1   5   23.41    3.15
   3   1  -4  189.38    6.05
  -3   1   4  211.05    7.80
   3   1  -3 1177.81   28.69
  -3   1   3 1251.62   29.92
   3   1  -2    2.96    0.97
   3   1  -1  974.13   24.10
  -3   1   1  971.74   24.07
  -3   1   0  422.42   11.22
   3   1   0  427.08   11.21
   3   1   0  451.49   11.03
  -3   1  -1 4029.04   88.94
   3   1   1 3819.85   88.81
  -3   1  -1 3864.75   88.89
  -3   1  -2   41.86    2.50
  -3  -1  -2   44.56    2.63
  -3   1  -3 1074.82   26.66
  -3  -1  -3 1085.38   27.40
   3   1   3 1048.69   26.63
   3   1   3 1095.57   26.64
   3  -1   4  103.49    5.54
  -3   1  -4  102.29    4.73
  -3  -1  -4  102.50    5.68
   3   1   4   95.91    4.62
   3   1   4  100.77    4.61
   3  -1   5 2147.41   54.92
  -3  -1  -5 2105.06   55.21
  -3   1  -5 2183.00   53.03
   3   1   5 2254.65   53.17
   3   1   5 2237.95   53.08
   3  -1   6  249.50   10.80
   3   1   6  266.26    9.55
   3   1   6  243.74    9.23
   3  -1   6  235.91    8.88
  -3   1  -6  256.51    9.44
  -3  -1  -6  249.35   11.26
   3   1   7 2029.20   49.43
   3   1   7 2036.89   49.44
   3  -1   7 2045.81   51.40
  -3   1  -7 1944.08   49.26
   3   1   8    2.74    1.67
   3  -1   8    3.81    2.16
   3   1   8    4.23    1.80
   3   1   8    3.32    1.01
   3  -1   8    6.03    1.01
  -3   1  -8    2.14    0.85
  -3   1  -8    2.76    1.60
   3   1   9  406.05   14.49
   3   1   9  394.89   14.34
   3  -1   9  405.20   14.13
   3  -1   9  390.39   15.21
   3  -1   9  396.76   10.63
   3   1   9  399.67   11.02
  -3   1  -9  377.86   10.74
  -3   1  -9  406.26   14.58
  -3  -1  -9  404.01   11.01
  -3   1  -9  369.13   10.45
   3  -1  10  155.75    8.78
   3   1  10  152.73    8.17
   3   1  10  145.14    7.93
   3  -1  10  132.75    7.39
   3  -1  10  135.00    4.91
   3   1  10  144.10    5.34
  -3   1 -10  139.51    5.17
  -3   1 -10  140.47    8.02
  -3   1 -10  137.23    4.92
  -3  -1 -10  142.64    5.25
   3   1  11  268.37   11.93
   3  -1  11  275.83   12.70
   3   1  11  270.31   11.92
   3  -1  11  265.97   11.27
   3  -1  11  274.81    8.20
   3   1  11  289.45    8.69
  -3   1 -11  270.28    8.51
  -3  -1 -11  272.52    8.39
  -3   1 -11  266.84   12.13
  -3   1 -11  259.54    8.10
   3  -1  12   20.23    3.40
   3   1  12   19.55    3.13
   3   1  12   19.70    2.05
  -3   1 -12   19.66    2.05
  -3  -1 -12   18.16    1.91
  -3   1 -12   23.36    1.92
  -3   1 -12   18.34    3.26
  -3  -1 -12   18.55    1.83
   3  -1  13    3.04    1.91
   3   1  13    2.37    1.26
  -3  -1 -13    2.28    1.23
  -3  -1 -13    1.06    1.09
  -3   1 -13    1.52    1.09
  -3   1 -14  132.24    4.72
  -3  -1 -14  132.06    4.71
  -3   1 -14  139.01    5.21
  -3  -1 -14  131.80    5.01
   3   1  14  136.41    4.95
  -3   1 -15    1.99    0.83
  -3  -1 -15    1.98    0.85
  -3   1 -15    2.02    1.09
  -3  -1 -15    1.98    1.02
   3   1  15    2.37    0.99
   3   1  16   99.59    3.67
  -3   1 -16   99.21    3.62
   3   1  17   28.03    1.33
  -3  -1 -17   32.14    1.41
  -3   1 -17   31.60    1.49
  -3   2  18  189.52    5.27
   3   2 -18  188.63    5.15
   3   2 -17   24.90    1.63
  -3   2  17   24.96    1.33
   3   2 -17   25.05    1.65
   3  -2 -17   27.28    1.70
   3  -2 -17   27.55    1.67
   3   2 -16  205.31    6.34
  -3   2  16  190.07    5.81
   3   2 -16  200.18    6.32
   3  -2 -16  190.44    6.21
   3  -2 -16  187.56    6.19
   3   2 -15   34.21    2.53
  -3   2  15   38.38    2.36
   3   2 -15   35.20    2.54
   3  -2 -15   32.56    2.35
   3  -2 -15   33.95    2.51
   3   2 -14  197.14    7.00
  -3  -2  14  192.90   11.68
  -3   2  14  192.69    6.64
   3   2 -14  190.52    6.90
   3  -2 -14  185.17    6.93
  -3   2  14  204.55   12.12
  -3  -2  13  518.78   21.87
  -3   2  13  518.12   14.72
   3   2 -13  535.41   15.11
   3   2 -13  530.02   21.51
   3   2 -13  554.98   15.22
   3  -2 -13  541.32   15.28
  -3   2  12  162.99    6.18
  -3  -2  12  175.94   11.77
   3   2 -12  160.78   10.94
   3  -2 -12  174.34    6.87
   3   2 -12  174.38    6.74
   3   2 -11  589.07   23.21
   3  -2 -11  567.87   16.42
   3   2 -11  601.92   16.37
  -3   2  11  560.81   15.38
   3   2 -11  567.99   16.23
   3   2 -10   92.97    3.33
   3   2 -10   98.97    4.82
   3   2 -10  106.83    4.96
   3   2 -10  122.54    9.28
   3  -2 -10  112.90   10.17
   3  -2 -10   92.48    4.90
   3   2  -9  671.85   16.09
  -3   2   9  648.83   16.90
   3   2  -9  656.55   18.19
   3  -2  -9  709.13   27.48
   3   2  -9  719.04   25.77
   3   2  -9  629.74   17.87
  -3   2   8  186.88    5.65
  -3  -2   8  147.49   10.88
   3  -2  -8  184.03   11.95
   3   2  -8  181.97   11.19
   3   2  -8  173.84    6.60
   3   2  -8  150.43    6.16
  -3  -2   7  928.37   29.79
   3   2  -7  941.42   23.99
   3   2  -7  856.56   28.71
   3  -2  -7  916.14   29.87
   3   2  -6   25.84    2.41
   3   2  -6   12.98    3.19
   3  -2  -6   20.31    3.64
  -3  -2   6   23.92    4.12
  -3   2   5  245.61    7.06
   3   2  -5  247.66    8.52
   3  -2  -5  223.09   10.19
   3   2  -5  216.86    9.97
  -3   2   4  369.31   10.36
   3   2  -4  366.63   11.38
  -3   2   4  368.88   12.77
   3   2  -3  450.29   13.18
  -3   2   3  454.45   12.58
  -3   2   3  451.40   13.99
   3   2  -2 1079.27   26.85
   3   2  -2 1031.26   27.20
  -3   2   2 1067.74   27.35
   3   2  -1  368.90   11.22
   3   2  -1  371.96   11.66
   3   2  -1  368.33   11.59
   3   2  -1  406.71   11.83
   3   2   0  701.00   19.53
   3   2   0  719.61   19.48
  -3   2   0  720.37   19.53
   3   2   0  760.13   19.67
  -3   2   0  738.01   19.53
   3   2   1   55.58    3.61
  -3   2  -1   58.66    3.54
  -3   2  -1   60.68    3.67
  -3   2  -2  900.10   23.00
   3   2   2  824.96   22.61
  -3   2  -2  857.72   22.77
  -3   2  -3  158.87    4.67
  -3   2  -3  166.92    6.81
   3   2   3  175.76    7.03
  -3  -2  -3  166.14    7.06
  -3   2  -4  937.91   25.16
   3   2   4  930.58   25.23
  -3  -2  -4  914.78   25.76
   3   2   4  925.44   24.59
  -3   2  -5   39.48    3.48
  -3  -2  -5   38.82    4.05
   3   2   5   38.56    3.59
   3   2   5   48.58    3.64
  -3   2  -6  907.64   24.45
   3  -2   6  876.73   27.19
  -3   2  -6  874.95   25.12
   3   2   6  903.60   25.45
  -3  -2  -6  850.24   27.19
   3   2   6  868.05   24.76
   3   2   7  300.03   11.60
   3  -2   7  306.63   13.90
  -3   2  -7  314.43   10.95
  -3   2  -7  311.94   11.94
   3   2   7  331.41   12.32
  -3  -2  -7  274.12   13.82
   3   2   7  300.28    8.36
  -3   2  -7  295.99    8.64
   3  -2   8  825.32   24.29
   3  -2   8  809.92   27.51
  -3   2  -8  814.61   22.94
   3   2   8  849.51   20.50
  -3   2  -8  818.90   20.65
   3   2   8  877.32   25.42
  -3   2  -8  830.95   25.00
  -3   2  -8  801.07   20.32
  -3  -2  -8  844.77   28.81
   3  -2   9  387.14   16.38
   3   2   9  367.21   10.55
  -3   2  -9  359.41   10.43
  -3   2  -9  371.03   14.30
  -3   2  -9  358.83   10.14
  -3  -2  -9  373.59   10.94
   3   2   9  383.39   14.63
  -3   2 -10   78.88    3.51
   3  -2  10   70.45    6.62
   3   2  10   85.10    3.97
  -3   2 -10   78.68    3.70
  -3   2 -10   86.62    6.32
   3   2  10   82.99    6.45
  -3  -2 -10   82.11    3.96
  -3   2 -11  180.93    6.11
   3  -2  11  167.56   10.12
   3   2  11  191.46    6.73
  -3   2 -11  188.01    6.47
  -3   2 -11  188.29    9.89
  -3  -2 -11  188.85    6.51
   3  -2  12   65.45    6.11
  -3   2 -12   75.66    3.46
   3   2  12   80.24    3.91
  -3   2 -12   73.78    3.71
  -3   2 -12   73.21    6.09
   3   2  12   79.21    6.41
  -3  -2 -12   74.18    3.59
  -3   2 -13  369.35   10.47
  -3  -2 -13  357.60   10.48
  -3   2 -13  386.50   10.98
  -3  -2 -13  391.82   10.77
   3   2  13  386.29   10.92
  -3   2 -14    6.69    1.14
  -3  -2 -14    3.34    1.04
  -3  -2 -14    5.40    1.20
  -3   2 -14    5.20    1.27
   3   2  14    4.48    1.21
  -3  -2 -15  191.10    5.62
  -3   2 -15  203.38    6.28
  -3  -2 -15  198.91    6.05
   3   2  15  215.08    6.12
   3   2  16    7.81    1.12
   3   2  16    7.82    0.93
  -3  -2 -16    8.93    0.90
  -3   2 -16    7.53    1.02
  -3   2 -17  100.92    2.93
   3   3 -17   41.38    1.60
   3  -3 -17   39.28    1.68
   3   3 -17   35.50    1.54
   3  -3 -17   39.49    1.61
   3  -3 -16  155.32    4.88
  -3   3  16  154.71    4.61
   3  -3 -16  151.91    4.82
   3   3 -16  147.05    4.81
   3   3 -15   31.82    2.19
   3   3 -15   26.81    1.59
   3  -3 -15   30.82    2.25
  -3   3  15   29.58    2.02
   3   3 -15   29.97    2.16
   3   3 -14  481.71   13.01
   3   3 -14  438.86   11.92
   3  -3 -14  479.20   13.10
  -3   3  14  469.58   12.75
   3   3 -14  443.82   12.86
  -3  -3  13   27.10    4.89
   3   3 -13   29.99    2.65
  -3   3  13   28.64    5.07
   3  -3 -13   27.60    2.71
   3   3 -13   27.97    2.10
  -3   3  13   28.19    2.41
   3   3 -13   25.70    2.50
  -3  -3  12  649.29   26.07
   3   3 -12  655.33   17.55
   3   3 -12  594.53   15.39
   3   3 -12  679.41   25.26
  -3   3  12  680.97   26.15
   3  -3 -12  645.97   17.81
  -3   3  12  651.97   16.92
   3   3 -12  575.10   17.18
   3   3 -11   34.39    3.15
  -3  -3  11   35.03    6.16
   3   3 -11   28.57    1.85
   3  -3 -11   33.31    6.39
   3   3 -11   33.00    5.56
   3  -3 -11   28.97    3.16
  -3   3  11   30.25    2.41
  -3   3  11   30.76    2.06
   3   3 -11   28.28    2.83
   3   3 -10  890.04   21.70
   3   3 -10  807.64   19.04
   3   3 -10  923.63   31.19
   3  -3 -10  829.49   32.49
  -3   3  10  795.31   19.20
   3   3  -9   49.86    3.66
  -3   3   9   48.27    2.76
   3   3  -9   48.93    2.40
   3   3  -9   46.93    6.42
   3  -3  -9   35.29    6.74
  -3   3   9   44.81    2.42
   3   3  -9   30.90    2.93
   3   3  -8 1048.90   28.11
   3   3  -8 1088.09   36.41
   3  -3  -8 1124.96   37.68
   3   3  -8 1114.01   26.29
  -3   3   8 1162.53   26.92
  -3   3   8 1127.47   26.48
   3   3  -8  997.87   27.31
  -3   3   7   78.27    3.81
   3   3  -7   76.80    4.12
   3   3  -7   79.35    7.39
   3  -3  -7   79.78    7.55
  -3   3   7   82.70    7.48
  -3   3   7   86.97    3.42
   3   3  -7   79.58    3.11
   3   3  -7   70.05    6.15
   3   3  -7   85.89    5.42
  -3  -3   7   88.14    7.91
  -3   3   7   82.20    3.26
   3   3  -7   79.29    3.67
   3  -3  -6 1317.57   37.93
  -3   3   6 1224.53   36.86
   3   3  -6 1185.87   36.89
   3   3  -6 1298.42   29.62
   3   3  -6 1211.76   34.94
   3   3  -6 1317.21   33.89
   3   3  -6 1211.13   30.28
  -3   3   6 1310.80   29.79
   3   3  -6 1174.47   30.65
  -3   3   6 1242.38   30.24
  -3   3   5    9.08    1.58
   3   3  -5    8.98    2.48
   3   3  -5   10.85    2.18
   3  -3  -5    7.81    2.63
   3   3  -5    7.06    2.56
  -3   3   5   10.81    3.14
   3   3  -4  688.45   21.11
   3   3  -4  722.51   20.92
  -3   3   4  708.65   19.56
  -3   3   4  756.78   22.63
   3   3  -3  275.39   10.42
   3   3  -3  286.01   10.49
  -3   3   3  279.92    9.74
  -3   3   3  290.49   11.33
   3   3  -2  308.25   11.11
   3   3  -2  308.77   11.05
  -3   3   2  331.36   10.99
  -3   3   1  427.39   13.63
   3   3  -1  403.27   13.38
  -3   3   1  443.29   14.51
   3   3  -1  399.40   13.98
   3   3   0  490.78   15.46
   3   3   0  491.21   15.62
  -3   3   0  539.53   16.61
   3   3   0  513.46   16.56
   3   3   0  520.85   16.43
  -3   3   0  507.08   16.40
   3   3   1  646.65   19.69
  -3   3  -1  655.85   19.52
  -3   3  -1  620.66   19.41
  -3   3  -2  249.35   10.14
  -3   3  -2  241.66   10.11
  -3   3  -3  319.28   12.05
  -3  -3  -3  332.79   12.63
  -3   3  -3  325.63   12.20
  -3   3  -4  125.03    6.79
  -3  -3  -4  111.69    6.99
  -3   3  -4  120.34    6.80
   3   3   4  112.32    6.68
   3   3   5  157.90    5.37
  -3   3  -5  166.39    8.20
  -3  -3  -5  178.81    9.47
   3   3   5  189.26    8.93
  -3   3  -5  175.95    8.62
   3   3   5  172.47    5.40
   3   3   5  172.88    5.42
   3   3   6  145.80    4.94
   3  -3   6  149.26    9.31
  -3   3  -6  135.77    7.39
   3   3   6  146.40    8.09
  -3  -3  -6  152.38    9.34
  -3   3  -6  149.32    8.03
   3   3   6  141.44    4.88
   3   3   6  143.09    5.01
  -3   3  -6  136.74    4.95
   3  -3   7  346.79   16.15
  -3   3  -7  335.37   12.91
  -3  -3  -7  370.56   16.70
  -3   3  -7  350.06   13.92
   3   3   7  361.06   14.05
   3   3   7  343.41    9.60
  -3   3  -7  336.82    9.70
   3   3   7  325.12    9.86
   3  -3   8  397.25   18.68
  -3   3  -8  400.34   14.68
   3   3   8  409.80   15.93
  -3  -3  -8  413.56   19.21
  -3   3  -8  424.21   16.13
   3   3   8  413.02   11.45
  -3   3  -8  418.35   11.48
  -3   3  -9   36.24    2.39
   3  -3   9   37.46    5.57
   3   3   9   36.61    2.50
  -3   3  -9   34.81    2.66
  -3  -3  -9   33.00    5.79
   3   3   9   33.46    4.33
  -3   3  -9   36.61    4.39
  -3  -3 -10  415.65   12.71
   3   3  10  429.46   16.81
  -3   3 -10  447.76   16.99
  -3   3 -10  432.85   12.06
   3  -3  10  472.26   19.64
  -3   3 -10  454.23   12.64
  -3   3 -11   89.87    3.68
  -3  -3 -11   90.38    4.26
   3   3  11   71.20    6.14
  -3   3 -11   79.68    6.36
   3  -3  11   89.12    7.60
  -3   3 -11   89.31    3.85
  -3   3 -11  102.74    4.36
  -3   3 -12  632.95   16.35
  -3  -3 -12  659.71   17.13
   3   3  12  666.16   17.39
  -3   3 -12  676.25   17.31
  -3   3 -13   52.63    2.28
   3   3  13   58.48    3.04
  -3   3 -13   56.57    2.99
  -3  -3 -13   61.68    2.85
  -3  -3 -13   55.65    2.76
  -3   3 -14  436.87   11.19
   3   3  14  454.77   11.75
  -3   3 -14  468.11   11.93
  -3  -3 -14  459.41   11.57
   3   3  15    0.49    0.56
   3   3  15    1.22    0.72
  -3   3 -15   -0.15    0.74
  -3  -3 -15    0.71    0.57
   3   3  16  299.74    7.45
  -3   3 -16  301.60    7.60
   3   4 -15  271.99    7.31
  -3   4  15  276.03    7.24
   3  -4 -15  249.94    7.15
   3  -4 -15  268.21    7.40
   3   4 -14    0.27    1.10
   3  -4 -14    0.15    1.06
  -3   4  14   -0.07    1.05
   3   4 -14    1.45    0.94
   3   4 -13  634.35   16.06
   3  -4 -13  623.17   16.35
  -3   4  13  620.57   15.91
   3   4 -13  566.11   15.82
   3   4 -13  585.29   14.86
   3  -4 -12    7.86    2.01
   3   4 -12    8.65    1.34
  -3   4  12    8.82    1.65
   3   4 -12    8.43    1.77
  -3  -4  11  543.14   24.46
   3  -4 -11  547.99   25.41
   3   4 -11  509.57   22.19
  -3   4  11  516.78   23.13
   3   4 -11  523.63   13.40
   3   4 -11  523.84   13.76
  -3   4  11  518.36   13.66
   3   4 -11  475.46   14.60
   3  -4 -10    1.43    3.47
   3   4 -10    0.57    3.06
   3   4 -10    0.71    1.06
   3   4 -10    2.15    1.43
  -3   4  10    1.48    1.09
   3   4 -10    1.12    1.54
   3   4  -9  876.31   32.88
   3  -4  -9  850.78   34.24
   3   4  -9  863.87   21.41
   3   4  -9  908.40   22.22
  -3   4   9  848.74   21.57
   3   4  -9  825.82   22.46
   3  -4  -8   36.81    6.67
   3   4  -8   40.93    6.46
   3   4  -8   44.70    2.53
   3   4  -8   40.48    2.92
  -3   4   8   40.88    2.59
   3   4  -8   40.88    2.83
  -3   4   7 1884.05   45.94
   3   4  -7 1741.28   55.26
   3  -4  -7 1896.81   56.74
   3   4  -7 1956.74   44.93
   3   4  -7 1970.36   45.72
  -3   4   7 1907.92   45.05
   3   4  -7 1873.92   45.36
  -3   4   6   19.83    2.10
   3   4  -6   18.63    2.34
   3  -4  -6   18.55    4.38
   3   4  -6   15.48    3.90
   3   4  -6   24.34    1.85
   3   4  -6   20.30    2.08
  -3   4   6   20.02    1.81
   3   4  -6   22.27    1.82
   3   4  -6   19.60    1.60
  -3   4   5 1496.11   36.67
   3   4  -5 1421.23   44.15
   3   4  -5 1474.13   36.66
  -3   4   5 1481.32   36.08
  -3   4   5 1594.08   36.40
   3   4  -5 1502.60   36.15
   3   4  -5 1621.14   35.99
  -3   4   4    4.21    1.28
   3  -4  -4    4.16    0.90
   3   4  -4    4.06    1.04
   3   4  -4    3.43    1.33
  -3   4   4    4.16    1.16
   3   4  -4    3.64    2.03
  -3   4   4    2.95    1.48
  -3   4   4    4.82    1.18
   3   4  -4    5.07    1.13
   3   4  -3 1070.32   25.45
   3   4  -3 1066.56   30.52
  -3   4   3 1053.45   25.43
  -3   4   3 1104.13   29.62
   3   4  -3 1026.57   25.89
   3   4  -3 1026.93   28.82
  -3   4   3 1043.43   25.93
   3   4  -3 1092.82   25.51
  -3   4   2    8.62    1.44
   3   4  -2    7.18    1.42
  -3   4   2    7.48    3.06
   3   4  -2    7.58    1.10
   3   4  -2    6.41    1.43
  -3   4   2    9.32    2.18
  -3   4   2    8.79    1.26
   3   4  -2    7.94    1.00
   3   4  -2    9.22    1.30
  -3   4   1  165.63    5.67
   3   4  -1  163.28    5.65
  -3   4   1  178.33    9.60
  -3   4   1  174.14    5.12
  -3   4   1  175.53    8.53
  -3   4   1  167.13    5.27
   3   4  -1  160.61    5.67
   3   4  -1  173.05    5.18
   3   4  -1  169.45    5.40
  -3   4   0   61.71    5.54
   3   4   0   52.81    5.38
  -3   4   0   51.82    2.33
   3   4   0   46.56    2.69
  -3   4   0   48.90    2.39
  -3   4   0   49.93    4.49
   3   4   0   50.27    2.34
  -3   4   0   52.83    2.77
   3   4   0   48.98    2.65
  -3   4  -1  238.57   11.23
   3   4   1  246.33   11.68
  -3   4  -1  235.53    6.72
  -3   4  -1  229.77    6.61
   3   4   1  232.92    7.18
   3   4   1  231.96    6.76
  -3   4  -1  220.38    7.12
   3   4   1  223.36    7.00
   3   4   2    6.39    3.07
  -3   4  -2   11.19    3.07
  -3   4  -2   10.90    2.85
  -3   4  -2    9.43    1.27
   3   4   2    9.04    1.46
  -3   4  -2    6.92    2.37
   3   4   2    9.14    1.25
  -3   4  -2    8.62    1.25
   3   4   2   10.61    1.45
  -3   4  -2    8.47    1.49
   3   4   3   11.44    1.63
  -3   4  -3   17.93    3.28
   3   4   3    8.44    3.15
  -3  -4  -3   10.22    2.92
  -3   4  -3   12.91    3.05
   3   4   3   10.45    1.38
  -3   4  -3    9.57    1.32
  -3   4  -3   11.73    1.60
   3   4   3   11.69    1.55
  -3   4  -4    3.09    1.23
   3   4   4    3.41    1.15
  -3   4  -4    1.99    2.02
  -3  -4  -4    2.50    2.13
  -3   4  -4    1.89    1.81
  -3   4  -4    0.23    0.95
  -3   4  -4    2.41    1.23
  -3   4  -5   56.83    3.13
   3   4   5   58.07    3.01
  -3   4  -5   55.65    5.21
   3  -4   5   53.38    2.90
  -3  -4  -5   64.95    6.35
  -3   4  -5   63.98    5.74
   3   4   5   58.61    2.99
  -3   4  -5   58.85    3.45
  -3  -4  -6   11.14    3.32
  -3   4  -6   10.09    2.68
   3   4   6    9.87    1.48
  -3   4  -6   10.16    1.61
   3   4   6   11.27    1.71
  -3   4  -6   11.66    2.96
  -3  -4  -7  325.01   17.00
  -3   4  -7  332.08   14.72
  -3   4  -7  347.76   14.27
   3  -4   7  344.74   17.43
   3   4   7  350.75   10.07
   3   4   7  343.10   10.34
  -3   4  -7  333.21    9.96
  -3  -4  -8    6.18    3.35
  -3   4  -8    7.13    2.56
  -3   4  -8    9.22    1.55
  -3   4  -8    7.10    2.41
   3   4   8    8.50    1.57
  -3   4  -8    9.38    1.63
   3  -4   8    8.77    3.98
  -3  -4  -9  382.53   19.58
  -3   4  -9  401.28   16.22
  -3   4  -9  408.75   11.33
   3  -4   9  363.19   18.73
   3   4   9  422.95   11.68
   3   4   9  408.07   11.68
  -3   4  -9  391.62   11.26
   3  -4  10   -0.46    1.96
  -3   4 -10    2.15    1.17
  -3   4 -10    3.00    1.25
  -3  -4 -10    2.71    1.48
  -3   4 -11  615.32   15.68
  -3   4 -11  611.46   15.68
  -3  -4 -11  615.32   16.33
  -3   4 -12    2.72    1.04
  -3   4 -12    1.81    0.94
  -3  -4 -12    0.90    1.01
   3   4  13  564.85   14.07
  -3  -4 -13  524.10   13.52
  -3   4 -13  539.02   13.38
  -3  -4 -13  566.22   13.54
   3   4  14    0.52    0.69
   3   4  14    0.09    0.71
   3   4  15  321.53    7.80
   3   5 -14  286.97    7.08
  -3   5  14  297.99    7.12
   3  -5 -14  292.26    7.18
   3  -5 -13   20.15    1.65
   3   5 -13   21.47    1.59
  -3   5  13   16.88    1.45
   3  -5 -12  497.71   13.51
   3   5 -12  519.53   13.27
   3  -5 -11    1.96    1.58
  -3   5  11    0.58    1.00
  -3   5  11    2.21    1.26
   3   5 -11    0.80    1.62
   3   5 -11    1.73    0.90
  -3   5  10  526.14   13.99
   3   5 -10  566.79   15.55
   3   5 -10  525.85   13.70
  -3   5   9    1.10    1.15
   3   5  -9   -0.14    2.07
   3   5  -9   -0.08    1.17
   3  -5  -8  661.56   28.78
   3   5  -8  645.52   27.54
  -3   5   8  674.29   17.49
   3   5  -8  651.23   19.10
   3   5  -8  692.64   17.63
  -3   5   7   25.88    6.08
   3  -5  -7   26.11    5.77
   3   5  -7   35.40    6.26
  -3   5   7   42.27    2.69
  -3   5   7   37.30    3.13
  -3  -5   7   38.00    6.64
   3   5  -7   36.57    3.45
   3   5  -7   42.79    2.87
  -3   5   6  859.66   35.11
   3   5  -6  955.04   35.88
   3  -5  -6 1054.84   37.33
  -3   5   6 1097.29   26.52
  -3   5   6 1108.08   27.39
   3   5  -6  987.47   27.53
   3   5  -6 1144.55   26.97
  -3   5   5  155.84    5.61
  -3   5   5  144.84    5.86
   3   5  -5  151.84    5.84
  -3   5   4  578.69   15.89
   3   5  -4  599.12   15.88
  -3   5   4  579.26   15.15
  -3   5   3  172.72   11.47
  -3   5   3  173.79    6.15
   3   5  -3  179.97    5.52
  -3   5   3  186.74    6.58
   3   5  -3  180.98    6.52
  -3   5   3  183.99    5.96
  -3   5   2  257.74   14.09
  -3   5   2  294.57    8.53
   3   5  -2  272.27    7.85
  -3   5   2  279.13    8.80
  -3   5   2  254.66   11.79
  -3   5   2  279.00    8.11
   3   5  -2  261.59    8.57
  -3   5   1   60.88    6.86
   3   5  -1   56.69    6.85
  -3   5   1   73.52    3.22
   3   5  -1   76.60    3.75
  -3   5   1   74.04    5.92
   3   5  -1   68.35    3.11
  -3   5   1   73.91    3.45
   3   5  -1   69.73    3.67
  -3   5   1   70.17    3.68
  -3   5   0  262.05   13.92
   3   5   0  274.46   14.44
  -3   5   0  280.52    8.07
  -3   5   0  282.21   12.63
   3   5   0  287.72    8.84
  -3   5   0  282.89    8.13
  -3   5   0  279.98    8.38
   3   5   0  282.29    8.24
  -3   5   0  287.44    8.92
   3   5   0  273.84    8.76
  -3   5  -1  159.73   10.72
  -3   5  -1  171.14    5.64
  -3   5  -1  174.75    5.59
  -3   5  -1  166.70    9.56
   3   5   1  182.27    6.32
   3   5   1  177.56    5.85
  -3   5  -1  164.97    6.18
   3   5   1  172.65    6.16
   3   5   2    1.25    3.10
  -3  -5  -2    0.42    2.16
  -3   5  -2    0.22    1.07
  -3   5  -2    0.83    1.03
   3   5   2    1.70    1.55
   3   5   2    1.28    1.10
   3   5   2    1.96    1.30
  -3   5  -2    1.25    1.36
   3   5   3  159.00   10.68
  -3  -5  -3  174.10   11.06
  -3   5  -3  175.17    5.89
   3   5   3  178.66    6.39
  -3   5  -3  171.99    9.87
   3   5   3  180.04    6.09
  -3   5  -3  177.52    6.41
   3   5   3  177.33    6.16
  -3  -5  -4    4.52    2.79
   3   5   4    3.30    3.00
  -3   5  -4    2.44    1.22
   3   5   4    1.96    1.54
  -3   5  -4    3.08    2.49
   3   5   4    3.26    1.30
  -3   5  -4    2.72    0.99
  -3   5  -4    3.47    1.56
   3   5   4    4.14    1.40
  -3   5  -5   83.92    3.72
  -3   5  -5   74.71    6.54
   3   5   5   81.85    3.90
  -3  -5  -5   74.78    7.68
   3   5   5   82.78    3.88
  -3   5  -5   78.20    3.88
   3   5   6  142.24    9.87
  -3  -5  -6  162.62   11.58
  -3   5  -6  171.12   10.28
  -3   5  -6  167.06    5.86
   3   5   6  174.46    6.09
  -3   5  -6  168.67    6.03
   3   5   6  160.06    6.10
   3  -5   6  162.48   11.73
  -3   5  -6  167.83    9.84
   3   5   7    9.24    3.04
  -3   5  -7    9.84    2.75
   3   5   7   11.49    1.68
   3   5   7    5.75    1.64
  -3   5  -7   10.45    1.61
   3  -5   7    9.63    3.58
   3   5   8  257.32    8.08
  -3   5  -8  247.11    7.68
   3   5   9   26.76    2.11
  -3   5  -9   25.52    1.90
  -3   5  -9   27.43    2.09
  -3  -5 -10  390.42   11.13
   3   5  10  410.92   10.95
  -3   5 -10  384.90   10.40
  -3   5 -10  400.80   10.70
  -3  -5 -11   61.56    2.66
   3   5  11   56.49    2.67
  -3   5 -11   55.88    2.31
  -3   5 -11   55.51    2.49
  -3  -5 -12  378.47    9.70
  -3   5 -12  392.46    9.55
   3   5  13    5.22    0.61
   3  -6 -11  254.33    7.18
   3   6 -11  259.27    7.00
  -3   6  11  244.77    6.85
   3  -6 -10    5.23    1.46
  -3   6  10    4.98    1.03
   3   6 -10    5.52    1.39
  -3   6   9  441.26   11.88
   3   6  -9  489.51   13.00
  -3   6   8   12.20    1.45
   3   6  -8    9.84    2.11
   3   6  -8    9.31    1.20
  -3   6   7  303.38    8.57
   3   6  -7  275.00    9.64
   3   6  -7  288.97    8.21
  -3   6   6   51.10    2.79
  -3   6   6   53.59    3.47
   3   6  -6   46.41    2.69
  -3   6   5  460.63   13.37
   3   6  -5  466.17   12.68
  -3   6   4  245.86    8.24
   3   6  -4  247.03    7.86
  -3   6   3   94.01    3.97
  -3   6   3   90.11    4.33
   3   6  -3   95.33    4.28
  -3   6   2  316.48    9.10
   3   6  -2  302.78    8.45
  -3   6   2  323.36    9.70
  -3   6   2  307.57    8.69
   3   6  -2  320.35    9.50
  -3   6   1   67.46    3.23
   3   6  -1   67.98    3.02
  -3   6   1   69.98    3.70
   3   6  -1   67.56    3.74
  -3   6   1   67.00    2.97
   3   6  -1   74.88    3.73
  -3   6   0  264.10    7.87
   3   6   0  265.42    7.82
  -3   6   0  268.75    8.50
   3   6   0  267.13    8.47
   3   6   0  267.20    8.41
  -3   6   0  257.43    7.49
   3   6   1  134.94    5.29
  -3   6  -1  127.36    4.36
   3   6   1  142.69    5.33
  -3   6  -1  136.87    5.33
   3   6   1  137.46    4.88
  -3   6  -1  132.58    4.72
   3   6   2  258.65    8.22
  -3   6  -2  269.34    8.35
   3   6   2  265.91    8.25
  -3   6  -2  250.46    7.47
   3   6   2  263.76    7.95
   3   6   3    2.17    1.54
   3   6   3    2.28    1.37
  -3   6  -3    2.88    1.44
  -3   6  -3    1.11    0.84
   3   6   3    3.01    1.19
   3   6   4  382.03   10.86
   3   6   4  391.34   10.80
   3   6   4  369.24   10.86
  -3   6  -4  380.38   10.87
   3   6   5   89.36    3.88
  -3   6  -5   89.31    3.85
   3   6   5   89.23    3.98
  -3   6  -5   89.85    3.79
  -3   6  -6  212.90    6.57
   3   6   6  196.97    6.36
  -3   6  -7   64.76    2.83
  -3   6  -8   87.00    3.13
   3   6   8   89.59    3.36
  -3  -6  -9  101.12    3.57
  -3   6  -9   96.46    3.10
   3   6   9  100.87    3.41
   3   6  10   75.37    2.54
   3   7  -8   81.69    2.70
   3  -7  -8   68.46    2.71
   3   7  -7   71.74    3.04
  -3   7   7   76.61    2.73
   3   7  -6   81.42    3.55
   3   7  -5   79.52    2.61
  -3   7   5   88.34    3.13
   3   7  -4   41.37    1.95
  -3   7   4   46.38    2.74
  -3   7   4   48.67    2.23
  -3   7   3  202.41    6.26
  -3   7   3  186.51    5.49
   3   7  -2   24.62    1.72
  -3   7   2   27.34    2.16
  -3   7   2   24.10    1.61
   3   7  -1  319.98    8.75
   3   7  -1  332.97    9.20
  -3   7   1  339.28    9.24
   3   7   0   17.60    1.63
  -3   7   0   18.64    1.35
  -3   7   0   19.09    1.80
   3   7   0   20.85    1.84
   3   7   1  331.52    8.71
  -3   7  -1  340.27    8.70
   3   7   2    0.32    1.10
  -3   7  -2   -0.76    1.07
  -3   7  -3  371.58    9.57
   3   7   3  348.51    9.69
   3   7   4    2.36    1.02
   3   7   4    3.20    0.61
  -3   7  -4    3.95    0.92
   3   7   5  258.95    7.00
  -3   7  -5  327.16    7.44
   4   0 -18  167.85    4.99
   4   0 -17   -0.62    1.03
   4   0 -16  452.79   12.65
  -4   0  15   -0.14    0.91
  -4   0  15   -0.80    1.96
   4   0 -15   -0.32    1.37
  -4   0  14  792.57   27.89
  -4   0  14  758.76   19.66
   4   0 -14  786.34   20.62
   4   0 -14  822.97   20.95
  -4   0  13    2.69    2.82
   4   0 -13    1.54    1.49
  -4   0  13    1.34    1.01
   4   0 -13    0.84    1.20
  -4   0  12  938.07   23.89
   4   0 -12 1005.50   25.09
  -4   0  12  980.20   24.04
  -4   0  11    0.23    0.94
  -4   0  11    0.82    0.87
   4   0 -11    0.44    1.37
  -4   0  10 2232.74   51.82
   4   0 -10 2271.56   52.95
  -4   0  10 2090.43   60.09
  -4   0   9    0.36    2.76
  -4   0   8 2805.33   71.93
  -4   0   7   -1.17    2.40
  -4   0   6  786.38   24.44
  -4   0   5   -0.22    2.20
  -4   0   4   32.85    3.64
  -4   0   3    1.26    1.59
   4   0  -2   68.70    2.66
  -4   0   2   71.82    3.31
  -4   0   1    0.84    0.50
   4   0   0   60.77    3.28
   4   0   0   49.94    2.37
   4   0   1    0.81    1.53
   4   0   1    1.09    0.45
   4   0   1    0.76    1.04
   4   0   2  305.44    8.57
   4   0   2  351.67   10.25
   4   0   3    0.95    1.02
   4   0   3    0.99    1.51
   4   0   4  553.59   15.02
   4   0   4  513.33   14.66
   4   0   5    0.55    1.23
   4   0   5    0.51    1.14
   4   0   6 2481.36   60.14
   4   0   6 2653.35   61.60
   4   0   7    0.89    1.24
   4   0   7   -0.19    1.37
   4   0   8 1083.18   28.79
   4   0   8 1097.74   29.37
  -4   0  -8 1054.48   24.76
   4   0   9    0.70    1.37
   4   0   9    0.75    1.50
   4   0   9    0.80    0.82
  -4   0  -9   -0.07    0.88
  -4   0  -9    0.32    0.80
   4   0  10 1248.77   34.97
   4   0  10 1279.95   35.46
   4   0  10 1212.85   30.02
  -4   0 -10 1276.43   30.40
  -4   0 -10 1248.62   29.99
   4   0  11    0.28    1.52
   4   0  11    0.85    1.70
   4   0  11   -0.16    0.98
  -4   0 -11    1.21    1.10
  -4   0 -11    0.63    0.99
   4   0  12 1471.25   42.01
  -4   0 -12 1558.33   36.83
  -4   0 -12 1556.45   42.80
  -4   0 -12 1591.19   37.43
   4   0  12 1548.98   36.93
  -4   0 -13    0.22    0.97
   4   0  13    1.16    1.13
  -4   0 -13    0.19    1.18
   4   0  14  849.40   21.85
  -4   0 -14  852.03   21.24
  -4   0 -14  902.25   22.10
   4   0  14  900.95   21.76
   4   0  15    0.26    0.89
  -4   0 -15    0.81    0.90
  -4   0 -16  519.70   13.03
  -4   0 -17    0.33    0.45
   4   1 -18   29.82    1.62
   4   1 -18   30.14    1.63
   4  -1 -18   31.07    1.62
   4   1 -17  610.51   15.37
   4   1 -17  592.76   15.33
   4  -1 -17  600.04   15.33
  -4   1  16   15.03    1.43
   4   1 -16   16.57    1.85
   4   1 -16   19.71    1.98
   4  -1 -16   18.58    1.92
  -4   1  15  356.03   10.25
   4   1 -15  383.66   11.22
   4   1 -15  372.68   11.14
   4  -1 -15  381.72   11.17
  -4  -1  14    7.59    2.82
  -4   1  14    5.62    2.54
  -4   1  14   12.26    1.65
   4   1 -14   12.13    1.87
   4   1 -14   14.39    3.76
   4   1 -14   11.05    1.94
   4  -1 -14   12.20    2.05
  -4  -1  13  796.32   28.66
  -4   1  13  771.07   28.29
   4   1 -13  823.45   21.34
   4   1 -13  824.22   28.86
   4  -1 -13  798.05   21.23
   4   1 -13  772.84   20.92
  -4   1  13  794.26   20.45
   4   1 -12   -0.45    2.21
   4   1 -12    0.24    1.42
   4  -1 -12    0.73    1.41
  -4   1  12    0.37    1.21
  -4  -1  12    0.42    0.97
   4   1 -12    0.33    1.23
  -4   1  11 1356.33   31.77
   4  -1 -11 1352.77   32.77
   4   1 -11 1342.66   32.70
  -4   1  11 1307.65   31.74
  -4  -1  11 1225.93   31.06
   4   1 -11 1324.98   32.19
  -4   1  10   38.76    5.46
  -4  -1  10   38.87    5.34
  -4   1  10   34.34    2.24
   4  -1 -10   30.13    2.61
   4   1 -10   28.97    2.62
  -4   1  10   31.63    2.16
   4   1 -10   32.03    2.35
  -4   1   9  919.59   21.50
   4   1  -9  810.97   22.36
   4  -1  -9  867.23   22.62
  -4   1   9  859.78   29.30
  -4  -1   9  869.27   29.32
   4  -1  -8  318.15   15.50
  -4   1   8  274.30   13.52
  -4  -1   8  281.72   13.85
  -4  -1   7 1237.88   37.28
  -4   1   7 1273.46   36.43
  -4  -1   6  126.19    8.08
  -4   1   6  145.51    7.90
  -4  -1   6  135.07    3.73
  -4  -1   5  689.78   19.77
  -4   1   5  751.47   18.80
  -4  -1   5  565.20   13.33
   4  -1  -5  597.48   14.19
  -4   1   4 2670.36   63.43
   4   1  -3  390.50   11.69
   4  -1  -3  409.21   12.09
  -4   1   3  405.41   11.60
   4   1  -2 1168.36   28.47
   4  -1  -2 1192.93   28.77
  -4   1   1  485.24   12.48
   4   1  -1  510.83   12.67
   4   1  -1  465.46   12.46
   4   1  -1  486.42   11.93
  -4   1   0  510.61   13.20
  -4   1   0  541.69   13.27
   4   1   0  539.13   13.27
   4   1   0  504.36   13.08
  -4   1  -1   40.92    2.31
   4   1   1   42.65    2.30
  -4   1  -1   42.16    2.22
   4   1   1   44.74    2.42
  -4   1  -2  662.74   16.92
  -4  -1  -2  676.95   17.27
   4   1   2  663.77   17.00
  -4   1  -3  773.86   19.67
  -4  -1  -3  789.90   20.58
   4   1   3  758.99   19.54
   4   1   3  750.67   20.12
   4  -1   4   93.54    5.29
  -4   1  -4   93.82    4.42
  -4  -1  -4  101.87    5.52
   4   1   4  100.42    4.91
   4   1   4   98.77    4.44
   4  -1   5  570.17   18.40
   4   1   5  644.27   17.90
   4   1   5  624.74   17.01
  -4  -1  -5  569.40   18.81
  -4   1  -5  581.30   16.91
   4  -1   6  419.95   14.85
   4   1   6  455.24   14.37
   4   1   6  442.86   13.50
  -4   1  -6  427.56   13.53
  -4  -1  -6  435.05   15.72
   4   1   7 1291.83   34.05
   4  -1   7 1238.64   32.28
   4  -1   7 1265.57   34.55
   4   1   7 1227.16   32.80
  -4   1  -7 1239.74   32.95
   4   1   8   53.48    4.20
   4   1   8   51.04    4.45
   4  -1   8   51.75    4.60
   4  -1   8   52.54    2.49
  -4   1  -8   53.11    2.60
  -4   1  -8   53.74    4.20
   4  -1   9 1108.26   31.74
   4  -1   9 1081.83   30.88
   4   1   9 1082.32   30.44
   4   1   9 1134.21   31.60
   4  -1   9 1053.66   26.16
   4   1   9 1104.58   26.73
  -4   1  -9 1095.60   26.53
  -4   1  -9 1101.97   30.82
  -4   1  -9 1061.13   26.10
  -4  -1  -9 1110.96   26.56
   4   1  10   29.76    3.59
   4  -1  10   29.93    3.72
   4  -1  10   28.44    3.83
   4   1  10   29.12    3.97
   4  -1  10   31.97    2.12
   4   1  10   37.15    2.53
  -4   1 -10   31.37    2.28
  -4  -1 -10   32.69    2.22
  -4   1 -10   31.98    2.05
  -4   1 -10   28.05    3.60
   4   1  11  773.84   24.60
   4  -1  11  780.74   24.60
   4   1  11  804.93   25.48
   4  -1  11  797.50   25.51
   4  -1  11  761.70   19.99
   4   1  11  818.99   20.59
  -4   1 -11  802.90   20.56
  -4  -1 -11  814.14   20.36
  -4   1 -11  783.41   25.03
  -4  -1 -11  806.03   20.26
  -4   1 -11  805.73   20.04
   4  -1  12   27.88    3.91
  -4   1 -12   31.22    2.15
  -4  -1 -12   30.92    2.22
  -4   1 -12   34.05    2.51
  -4  -1 -12   32.54    2.35
   4   1  12   31.15    2.39
  -4   1 -13  603.69   15.79
  -4  -1 -13  589.82   15.75
  -4  -1 -13  630.05   16.31
  -4   1 -13  612.20   16.38
   4   1  13  653.81   16.30
  -4  -1 -14    8.38    1.14
  -4   1 -14    7.78    1.19
   4   1  14   11.54    1.47
  -4   1 -14   11.03    1.57
  -4  -1 -14    9.34    1.38
   4   1  15  499.47   12.71
  -4  -1 -15  486.83   12.75
  -4   1 -15  501.27   12.94
   4   1  15  471.46   12.99
  -4   1 -16    0.34    0.71
  -4  -1 -16    0.64    0.67
   4   1  16    0.72    0.81
  -4   1 -17  164.28    4.42
   4  -2 -18   79.98    2.56
   4  -2 -18   80.96    2.70
   4   2 -18   74.99    2.49
   4   2 -17  161.11    4.96
   4   2 -17  144.13    4.24
  -4   2  17  148.66    4.33
   4  -2 -17  163.25    5.00
   4   2 -17  158.09    4.91
   4  -2 -17  158.77    4.94
   4   2 -16  365.23   10.20
  -4   2  16  349.86    9.51
   4  -2 -16  359.94   10.06
   4   2 -16  355.91   10.09
   4  -2 -16  364.84   10.17
   4   2 -15   78.91    3.95
  -4   2  15   83.50    3.56
   4   2 -15   75.05    3.78
   4  -2 -15   86.05    4.04
  -4  -2  14  391.62   17.84
   4   2 -14  402.44   11.79
  -4   2  14  373.31   11.06
   4   2 -14  381.74   11.51
   4   2 -14  384.12   17.48
  -4   2  14  358.97   17.44
   4  -2 -14  394.66   11.71
  -4  -2  13    2.45    2.70
  -4   2  13    5.84    1.58
   4   2 -13    7.84    1.79
   4   2 -13    4.27    2.67
   4   2 -13    4.94    1.78
   4  -2 -13    6.01    1.91
  -4   2  12  909.12   23.60
   4   2 -12  944.13   32.71
   4   2 -12  955.37   24.60
   4  -2 -12  930.83   24.58
  -4   2  11   34.04    2.49
   4   2 -11   31.05    2.88
   4   2 -11   34.95    5.60
   4  -2 -11   35.30    3.13
   4   2 -11   37.27    3.18
   4   2 -10  839.10   22.16
   4  -2 -10  942.92   33.38
   4  -2 -10  846.01   22.21
   4   2 -10  860.55   30.51
  -4  -2  10  795.34   30.32
   4   2 -10  755.08   21.55
   4   2  -9   41.95    5.96
   4   2  -9   42.48    3.20
   4  -2  -9   52.38    6.94
  -4   2   9   42.20    2.49
  -4  -2   9   51.76    6.80
  -4   2   9   25.73    4.88
   4   2  -9   33.39    2.73
  -4   2   8  606.93   14.08
  -4  -2   8  594.70   23.04
   4   2  -8  446.86   20.39
   4  -2  -8  571.18   23.08
   4   2  -8  457.34   14.74
  -4   2   8  505.96   20.77
  -4  -2   7  633.43   22.35
  -4   2   7  615.46   21.04
  -4  -2   6  566.68   19.40
  -4   2   6  509.18   12.87
  -4   2   5  632.06   16.29
   4   2  -5  655.17   17.94
  -4   2   4   78.14    3.63
   4   2  -4   73.64    4.09
  -4   2   4   82.54    5.03
   4   2  -3  770.13   19.98
   4   2  -3  713.68   20.39
   4  -2  -3  759.17   20.90
   4   2  -3  718.86   20.45
  -4   2   3  747.89   20.62
   4   2  -2   43.48    3.45
   4   2  -2   45.37    3.25
  -4   2   2   42.05    3.26
   4   2  -1  465.07   14.41
   4   2  -1  510.07   14.19
   4   2  -1  476.60   13.94
   4   2   0   71.54    4.36
   4   2   0   80.11    4.21
  -4   2   0   81.28    4.18
   4   2   0   77.01    4.03
  -4   2   0   77.62    4.06
   4   2   1 1589.97   40.89
  -4   2  -1 1635.44   40.32
  -4   2  -1 1726.62   40.48
  -4   2  -2  200.81    7.48
  -4   2  -2  184.46    7.13
   4   2   2  194.65    7.25
   4   2   2  184.19    6.86
  -4  -2  -3  848.53   23.26
   4   2   3  853.58   22.91
  -4   2  -3  854.00   22.88
  -4   2  -4  161.39    6.94
   4   2   4  161.23    7.00
  -4  -2  -4  161.65    7.52
   4  -2   5  649.17   20.37
  -4  -2  -5  671.22   20.64
  -4   2  -5  623.87   18.83
   4   2   5  671.00   19.18
   4   2   5  603.97   18.72
   4  -2   6  208.91   10.40
  -4   2  -6  209.91    8.97
   4   2   6  215.02    9.13
  -4  -2  -6  212.53   10.77
   4   2   6  221.61    9.31
   4   2   7  257.19   10.68
  -4   2  -7  259.38    9.92
   4  -2   7  231.48   11.84
  -4  -2  -7  240.65   12.63
  -4   2  -7  247.09   10.29
   4   2   7  260.49   10.53
   4   2   7  252.54    7.33
  -4   2  -7  240.49    7.40
  -4   2  -8  411.32   13.69
  -4   2  -8  421.65   11.08
   4   2   8  433.35   15.62
   4  -2   8  437.92   17.33
  -4   2  -8  401.74   11.31
  -4  -2  -8  415.58   17.92
  -4   2  -8  421.17   15.03
   4   2   8  440.48   15.30
  -4   2  -9   46.45    2.53
   4  -2   9   54.05    5.56
  -4   2  -9   44.97    2.69
  -4   2  -9   43.15    4.37
   4   2   9   54.48    4.94
  -4  -2  -9   52.86    3.02
   4  -2  10  482.97   18.38
  -4   2 -10  469.12   12.50
  -4   2 -10  465.66   12.85
  -4  -2 -10  457.27   12.87
  -4   2 -10  454.41   16.91
   4   2  10  456.12   17.02
   4  -2  11   68.89    6.23
  -4   2 -11   81.80    3.53
   4   2  11   80.73    3.98
  -4   2 -11   83.42    3.83
  -4  -2 -11   74.80    3.62
   4   2  11   71.35    6.08
  -4   2 -11   75.33    6.03
   4  -2  12  348.57   15.22
  -4   2 -12  405.91   10.97
   4   2  12  409.60   11.53
  -4   2 -12  381.52   11.31
  -4  -2 -12  427.52   11.28
   4   2  12  391.57   15.51
  -4  -2 -12  374.60   10.95
  -4   2 -13   26.75    1.90
   4   2  13   30.94    2.29
  -4  -2 -13   27.36    2.02
  -4   2 -13   24.65    2.19
  -4  -2 -13   28.36    1.95
  -4   2 -14  376.75   10.04
  -4  -2 -14  368.17   10.00
  -4  -2 -14  392.85   10.52
  -4   2 -14  406.86   10.85
   4   2  14  395.54   10.57
   4   2  15   40.53    2.37
  -4  -2 -15   36.26    1.96
  -4   2 -15   42.15    2.24
   4   2  15   41.69    2.10
   4   2  16  157.43    4.74
   4   2  16  160.06    4.45
  -4  -2 -16  145.81    4.18
  -4   2 -16  158.81    4.59
   4   3 -17   42.14    1.78
   4  -3 -17   39.00    1.76
   4   3 -17   35.39    1.53
   4  -3 -17   39.09    1.75
   4  -3 -16  124.34    4.30
  -4   3  16  123.10    3.91
   4   3 -16  116.47    4.07
   4  -3 -16  128.80    4.25
   4   3 -15   92.94    4.01
   4   3 -15   89.53    3.33
   4  -3 -15   96.45    4.07
  -4   3  15   91.98    3.71
   4   3 -15   92.41    3.85
   4   3 -14   45.13    3.01
   4   3 -14   41.50    2.44
   4  -3 -14   41.45    2.94
  -4   3  14   42.00    2.68
   4   3 -14   39.86    2.73
  -4  -3  13  112.35    9.46
   4   3 -13  129.39    5.57
   4   3 -13  122.84    4.80
  -4   3  13  114.64    4.96
   4   3 -13  108.89    5.11
   4  -3 -13  126.06    5.53
  -4   3  13  129.50   10.36
   4   3 -12   31.02    3.07
   4   3 -12   22.03    4.73
   4  -3 -12   26.77    2.90
  -4   3  12   22.32    2.23
   4   3 -12   18.66    2.28
   4   3 -11  217.17    8.34
   4   3 -11  223.96   14.14
   4  -3 -11  222.86    8.50
   4  -3 -11  231.10   15.75
  -4   3  11  211.40    6.45
   4   3 -11  207.85    6.23
   4  -3 -10   11.56    4.62
   4   3 -10    8.14    3.72
   4   3 -10   12.87    2.59
  -4   3  10    8.38    1.53
   4   3 -10   11.17    1.36
  -4   3  10   12.99    1.42
   4   3 -10   13.57    2.15
   4   3  -9  120.37    6.17
  -4   3   9  112.94   10.59
   4  -3  -9  143.43   11.81
   4   3  -9  113.73   10.39
   4   3  -9  137.02    4.58
  -4   3   9  148.49    5.26
  -4  -3   9  148.57   11.88
  -4   3   9  145.27    4.80
   4   3  -9  123.89    5.42
   4   3  -8  139.80    6.45
  -4   3   8  168.45    6.42
   4   3  -8  152.91   10.98
  -4   3   8  169.52   11.59
   4  -3  -8  201.40   12.96
  -4   3   8  178.05    5.82
   4   3  -8  175.76    5.37
  -4  -3   8  177.14   12.28
  -4   3   8  170.74    5.47
   4   3  -8  175.98    6.15
  -4   3   7  153.91    5.73
  -4   3   7  159.42   10.27
  -4   3   7  163.84    5.29
   4   3  -7  157.97    4.95
  -4  -3   7  171.39   11.08
   4   3  -7  156.27    9.21
  -4   3   7  155.16    5.06
   4   3  -7  158.97    5.41
  -4   3   6  623.44   21.47
   4   3  -6  600.83   14.79
   4  -3  -6  633.97   14.90
   4   3  -6  574.20   19.97
  -4   3   6  599.04   16.19
   4   3  -6  532.40   15.42
  -4   3   6  610.12   15.00
  -4   3   6  577.57   15.43
  -4   3   5   14.21    1.85
   4   3  -5   12.63    2.42
   4   3  -5   13.90    2.89
  -4   3   5   20.90    3.60
  -4   3   4  919.98   24.44
   4   3  -4  953.38   25.82
  -4   3   4  977.72   27.29
  -4   3   3  125.78    5.99
   4   3  -3  127.65    6.36
   4   3  -3  122.39    6.60
   4  -3  -3  127.48    7.09
   4   3  -3  124.81    6.91
   4   3  -2 2511.68   63.78
  -4   3   2 2640.19   63.40
   4   3  -2 2745.69   64.76
   4   3  -2 2590.74   64.36
   4   3  -1   76.70    5.00
  -4   3   1   85.58    5.16
  -4   3   1   83.49    5.32
   4   3  -1   79.49    5.13
   4   3  -1   89.10    5.56
   4   3   0 1381.84   37.62
   4   3   0 1507.99   38.27
  -4   3   0 1484.43   38.03
  -4   3  -1  370.32   13.15
   4   3   1  367.82   13.28
  -4   3  -1  398.68   13.36
  -4   3  -2 1485.15   39.73
  -4   3  -2 1498.96   39.55
  -4   3  -2 1573.60   39.96
  -4   3  -3  387.24   13.96
  -4   3  -3  392.38   13.73
  -4  -3  -3  382.69   13.99
   4   3   4 1073.05   26.10
  -4   3  -4 1126.89   30.81
  -4  -3  -4 1103.62   31.38
  -4   3  -4 1072.67   30.33
   4   3   4 1104.54   26.12
  -4   3  -4 1090.07   26.48
   4   3   5  218.96    6.50
  -4   3  -5  228.01   10.00
   4   3   5  205.81    6.46
  -4  -3  -5  209.90   10.57
  -4   3  -5  213.18    9.69
   4   3   5  223.86    9.85
   4   3   5  226.21    6.60
  -4   3  -5  210.97    6.83
   4   3   6  384.92   10.67
  -4   3  -6  381.41   10.54
  -4  -3  -6  396.73   16.50
   4   3   6  380.76   14.37
  -4   3  -6  391.44   14.58
   4   3   6  391.11   10.52
  -4   3  -6  405.02   14.54
   4  -3   6  417.81   16.77
   4   3   6  378.58   10.54
  -4   3  -6  379.72   10.96
  -4   3  -7  257.45    7.74
   4   3   7  236.41   11.04
  -4  -3  -7  246.83   13.47
  -4   3  -7  274.08   11.74
   4   3   7  245.98    7.81
   4  -3   7  249.60   13.41
  -4   3  -7  280.04   11.42
   4   3   7  264.91    7.89
  -4   3  -7  267.56    8.23
  -4   3  -8  249.09    7.70
   4  -3   8  245.62   13.79
  -4   3  -8  249.83   10.88
   4   3   8  259.33    7.99
  -4   3  -8  259.94    8.20
  -4  -3  -8  237.20   13.99
   4   3   8  269.43   11.88
  -4   3  -8  238.47   11.38
  -4   3  -9   76.50    3.45
   4  -3   9   69.68    7.14
   4   3   9   75.53    3.67
  -4   3  -9   71.96    3.69
  -4  -3  -9   70.36    7.74
   4   3   9   71.47    5.96
  -4   3  -9   67.68    5.75
  -4   3 -10   85.50    6.47
  -4  -3 -10   85.18    4.15
   4   3  10   77.10    6.29
  -4   3 -10   90.73    4.11
   4  -3  10   70.68    6.97
  -4   3 -10   90.59    3.80
  -4  -3 -11  172.08    6.04
   4   3  11  161.17    9.07
   4  -3  11  150.50    9.59
  -4   3 -11  171.30    6.09
  -4   3 -12   33.24    2.02
  -4  -3 -12   35.42    2.27
  -4   3 -12   33.64    2.42
  -4   3 -13  103.10    3.54
  -4  -3 -13   96.54    3.59
   4   3  13   97.78    3.96
  -4  -3 -13  105.81    3.79
  -4   3 -13   99.39    3.99
   4   3  14   20.42    1.43
   4   3  14   20.81    1.58
  -4   3 -14   22.98    1.74
  -4  -3 -14   20.08    1.40
   4   3  15  106.25    3.24
  -4   3 -15  111.51    3.45
  -4   4  16    5.64    0.70
   4  -4 -16    5.97    0.69
   4  -4 -16    4.80    0.72
   4  -4 -15   83.13    3.26
  -4   4  15   83.38    3.04
   4   4 -15   89.02    3.29
   4   4 -14   23.54    1.99
   4   4 -14   18.41    1.34
   4  -4 -14   21.98    1.96
  -4   4  14   20.58    1.76
   4   4 -14   18.16    1.58
   4   4 -13   16.47    2.10
   4  -4 -13   17.08    2.14
  -4   4  13   14.87    1.81
   4   4 -13   15.30    1.72
   4   4 -13   17.18    1.57
   4  -4 -12   10.28    2.27
  -4   4  12    9.89    1.34
  -4   4  12    8.73    1.64
   4   4 -12   10.84    1.71
   4   4 -12   11.12    1.60
   4  -4 -11   34.36    6.58
   4   4 -11   30.20    2.40
  -4   4  11   25.93    1.98
   4   4 -11   32.22    2.63
   4  -4 -10   33.30    6.99
   4   4 -10   35.18    6.18
   4   4 -10   31.89    2.14
   4   4 -10   38.27    2.90
  -4   4  10   34.08    2.25
   4   4 -10   36.19    2.70
   4  -4  -9   78.97    9.55
   4   4  -9   60.33    8.00
  -4   4   9   71.12    8.95
   4   4  -9   82.93    3.53
   4   4  -9   87.27    4.44
  -4  -4   9   95.17   10.29
  -4   4   9   82.15    3.66
   4   4  -9   81.18    3.95
  -4   4   8   74.87    4.34
   4  -4  -8   82.36    9.15
   4   4  -8   66.19    8.11
  -4   4   8   68.07    8.28
   4   4  -8   85.94    3.59
  -4  -4   8   83.52    9.31
   4   4  -8   82.68    4.39
  -4   4   8   78.88    3.60
   4   4  -8   81.66    3.73
  -4   4   7  592.87   16.33
   4   4  -7  584.47   15.31
   4   4  -7  604.22   16.35
  -4   4   7  605.70   15.56
   4   4  -7  589.47   15.47
   4   4  -7  592.10   14.94
  -4   4   6    8.97    1.71
   4   4  -6    9.51    1.33
   4   4  -6   11.24    1.90
  -4   4   6    8.46    1.38
   4   4  -6    9.20    1.29
   4   4  -6   10.21    1.33
  -4   4   5  748.71   19.49
   4  -4  -5  825.72   18.96
  -4   4   5  758.19   21.90
  -4   4   5  723.02   18.89
   4   4  -5  716.96   19.62
  -4   4   5  789.65   19.28
   4   4  -5  765.13   18.85
   4  -4  -4    1.56    0.83
   4   4  -4    4.38    1.06
   4   4  -4    1.63    1.33
  -4   4   4    1.58    0.98
  -4   4   4    1.61    1.37
   4   4  -4    2.79    2.02
  -4   4   4    1.02    1.10
   4   4  -4    1.54    1.25
   4   4  -4    1.68    1.00
   4  -4  -3 1456.14   41.01
  -4   4   3 1495.59   40.98
   4   4  -3 1432.31   40.41
   4  -4  -3 1502.68   33.28
   4   4  -3 1402.57   33.31
  -4   4   3 1382.16   33.23
   4   4  -3 1419.07   37.80
   4   4  -3 1344.32   33.87
  -4   4   3 1456.56   37.77
   4   4  -3 1353.43   33.91
  -4   4   3 1399.68   33.82
   4   4  -3 1426.33   33.44
  -4   4   2    7.39    1.39
   4   4  -2   10.38    1.49
   4   4  -2    7.82    2.80
   4   4  -2    8.52    2.50
  -4   4   2    6.03    2.80
   4  -4  -2    7.42    1.06
  -4   4   2    7.95    1.24
   4   4  -2    6.03    1.43
  -4   4   2    7.79    2.14
   4   4  -2    7.52    1.01
   4   4  -2    7.92    1.31
  -4   4   1 1299.24   31.56
   4   4  -1 1284.17   31.50
   4   4  -1 1334.76   37.81
  -4   4   1 1386.36   37.88
  -4   4   1 1324.79   30.86
  -4   4   1 1285.58   30.92
  -4   4   1 1373.29   36.27
   4   4  -1 1303.43   31.66
   4   4  -1 1333.18   30.95
   4   4  -1 1341.41   31.30
   4   4   0   31.44    2.12
  -4   4   0   33.36    2.18
   4   4   0   28.43    4.12
  -4   4   0   32.13    4.27
  -4   4   0   31.59    1.82
   4   4   0   29.75    2.17
  -4   4   0   25.49    3.51
  -4   4   0   33.23    2.08
   4   4   0   28.57    1.79
   4   4   0   33.14    2.04
  -4   4  -1 1385.23   38.19
   4   4   1 1363.23   38.39
  -4   4  -1 1337.69   31.74
   4   4   1 1350.53   31.83
  -4   4  -1 1391.55   32.01
  -4   4  -1 1326.91   32.18
   4   4   1 1324.72   32.04
   4  -4   1 1326.15   31.65
   4   4   1 1345.98   32.29
  -4  -4  -2   31.68    4.19
  -4   4  -2   37.84    4.31
  -4   4  -2   39.10    4.53
   4   4   2   34.48    4.40
  -4   4  -2   33.13    2.09
   4   4   2   31.09    1.98
  -4   4  -2   36.55    2.32
   4   4   2   34.39    2.13
   4  -4   2   29.02    1.90
  -4   4  -2   30.18    3.80
   4   4   2   33.66    2.28
   4   4   3 1124.66   35.33
  -4   4  -3 1323.11   36.15
  -4  -4  -3 1371.37   37.11
   4   4   3 1268.45   29.75
  -4   4  -3 1250.42   29.48
  -4   4  -3 1227.28   29.87
   4   4   3 1228.73   29.67
   4  -4   3 1187.42   29.56
  -4   4  -3 1270.54   35.51
   4   4   4    0.64    2.14
  -4  -4  -4    0.71    2.00
  -4   4  -4   -0.31    1.53
  -4   4  -4    0.67    0.96
  -4   4  -4    0.78    1.04
   4   4   4    0.51    1.01
  -4   4  -4    0.59    1.86
   4  -4   4    1.37    1.00
  -4   4  -5 1001.99   29.59
  -4  -4  -5 1032.66   31.66
   4   4   5  970.63   23.52
  -4   4  -5  949.87   22.83
  -4   4  -5  944.69   23.47
   4   4   5  969.96   23.49
  -4   4  -5  984.30   29.19
  -4   4  -6    3.23    2.07
  -4  -4  -6    2.22    2.45
   4   4   6    6.71    1.50
  -4   4  -6    3.40    2.07
   4   4   6    5.63    1.35
  -4   4  -6    4.79    1.30
   4   4   6    3.65    1.33
   4  -4   6    3.19    2.57
  -4  -4  -7  371.12   17.91
  -4   4  -7  359.13   14.92
   4   4   7  322.67   10.17
   4  -4   7  357.48   17.73
  -4   4  -7  348.66   14.55
   4   4   7  367.69   10.42
  -4   4  -7  360.16   10.17
  -4  -4  -8   21.49    4.89
  -4   4  -8   24.59    3.68
  -4   4  -8   26.64    2.13
  -4   4  -8   24.96    3.82
   4   4   8   23.85    2.19
  -4   4  -8   22.43    1.97
   4  -4   8   19.89    4.53
  -4  -4  -9  119.15   10.26
  -4   4  -9  122.57    8.12
   4   4   9  147.20    5.43
  -4   4  -9  135.08    4.97
   4  -4   9  129.59   10.15
  -4   4  -9  141.38    5.18
  -4  -4 -10    2.14    1.36
   4   4  10    0.09    1.26
  -4   4 -10    1.22    1.14
  -4   4 -10    0.86    1.16
  -4  -4 -11    8.80    1.48
  -4   4 -11    7.42    1.35
   4   4  11    9.92    1.57
  -4   4 -11    7.81    1.28
  -4  -4 -12    9.59    1.23
   4   4  12    9.50    1.39
  -4   4 -12    7.98    1.15
   4  -4  12    9.77    1.16
  -4   4 -12    9.11    1.12
  -4  -4 -12    8.64    1.08
   4   4  13   52.31    2.40
   4  -4  13   43.19    1.85
   4   4  14    0.19    0.58
   4  -5 -14   16.22    1.21
   4   5 -14   16.04    1.21
  -4   5  14   14.71    1.06
   4  -5 -13   57.91    2.76
  -4   5  13   51.14    2.47
   4   5 -13   57.40    2.69
   4  -5 -12    1.66    1.34
  -4   5  12    0.07    1.11
   4   5 -12    0.68    1.35
   4   5 -12    0.16    0.76
   4  -5 -11  147.58    6.11
  -4   5  11  139.57    4.82
  -4   5  11  144.73    5.19
   4   5 -11  153.29    6.05
   4   5 -11  139.80    4.69
   4   5 -10   63.85    4.13
   4   5 -10   57.68    2.94
  -4   5   9    2.89    1.16
   4   5  -9    1.36    2.19
   4   5  -9    3.98    1.49
  -4   5   8   52.44    7.96
   4  -5  -8   64.50    8.49
   4   5  -8   45.53    7.08
  -4   5   8   71.22    3.44
   4   5  -8   58.58    4.43
   4   5  -8   78.44    3.92
  -4  -5   8   62.47    8.51
  -4   5   7   28.96    2.33
  -4   5   7   35.02    3.00
  -4  -5   7   38.24    6.54
   4   5  -7   35.92    2.96
  -4   5   6  181.84    6.29
  -4   5   6  176.83    6.80
   4   5  -6  184.93    6.87
  -4   5   5   31.29    5.79
  -4   5   5   29.95    2.32
  -4   5   5   27.56    2.65
   4   5  -5   29.92    2.75
  -4   5   4  451.90   20.07
   4   5  -4  434.11   19.68
   4  -5  -4  470.74   20.64
  -4   5   4  474.58   13.39
   4   5  -4  477.28   13.56
  -4   5   4  478.27   12.64
   4  -5  -3   15.17    3.81
  -4   5   3    8.39    3.87
   4   5  -3   15.04    2.10
  -4   5   3   14.24    1.93
   4   5  -3   12.17    2.00
  -4   5   3   12.28    2.67
  -4   5   3    9.40    1.48
   4  -5  -2  478.82   19.87
  -4   5   2  430.86   18.87
  -4   5   2  448.72   16.80
  -4   5   2  458.95   12.16
   4   5  -2  455.97   13.02
   4   5  -2  457.16   12.01
  -4   5   2  482.79   12.73
   4   5  -2  454.51   12.97
  -4   5   2  448.44   12.89
   4   5  -1    4.39    2.76
  -4   5   1    1.23    3.20
  -4   5   1    0.73    0.84
  -4   5   1   -0.13    0.98
   4   5  -1    1.96    1.44
  -4   5   1    0.30    1.65
   4   5  -1    1.16    0.90
  -4   5   1    0.57    1.10
  -4   5   1    0.56    1.34
   4   5  -1    0.38    1.37
  -4   5   0 1336.28   41.59
   4   5   0 1291.75   41.53
  -4   5   0 1382.62   33.31
  -4   5   0 1388.32   33.25
  -4   5   0 1373.81   39.65
   4   5   0 1433.30   34.34
   4   5   0 1446.46   33.60
   4   5   0 1413.74   34.11
  -4   5   0 1447.28   34.26
  -4   5  -1    2.46    2.74
  -4  -5  -1    1.64    2.21
   4   5   1   -1.22    2.91
  -4   5  -1    1.94    0.97
   4   5   1    0.58    1.47
  -4   5  -1    3.55    2.22
   4   5   1    1.98    0.99
   4   5   1    2.29    1.24
  -4   5  -1    1.21    1.37
  -4  -5  -2 1137.09   35.56
  -4   5  -2 1104.87   27.08
   4   5   2 1163.27   27.85
   4   5   2 1115.28   27.29
   4   5   2 1120.45   27.44
  -4   5  -2 1123.83   27.68
  -4  -5  -3  158.42   10.51
  -4   5  -3  158.60    5.54
  -4   5  -3  161.74    9.51
   4   5   3  160.49    5.98
   4   5   3  164.30    5.70
   4   5   3  161.95    5.73
  -4   5  -3  166.60    5.94
   4   5   4  700.87   25.79
  -4  -5  -4  760.74   27.44
  -4   5  -4  756.73   19.45
  -4   5  -4  750.01   25.48
   4   5   4  790.00   19.89
   4   5   4  773.93   19.66
  -4   5  -4  776.55   19.80
   4   5   4  764.72   19.62
  -4   5  -5    1.93    1.19
  -4   5  -5    2.09    2.04
  -4  -5  -5    3.74    2.84
   4   5   5    0.38    2.49
   4   5   5    1.09    1.29
  -4   5  -5    3.29    1.41
   4   5   6  292.50   14.40
  -4  -5  -6  332.30   17.06
  -4   5  -6  355.83   10.03
  -4   5  -6  333.89   14.71
   4  -5   6  348.73   17.43
   4   5   6  343.92   10.12
  -4   5  -6  338.03    9.90
   4   5   6  332.42   10.08
   4   5   7  116.94    4.84
  -4   5  -7  114.25    4.52
   4   5   7  120.06    4.63
  -4   5  -7  122.43    4.76
   4   5   8   75.85    3.48
  -4   5  -8   68.70    3.19
   4   5   9  106.92    4.22
  -4   5  -9  102.40    3.82
  -4   5  -9  102.71    4.11
  -4  -5 -10    8.64    1.32
   4   5  10    9.73    1.39
  -4   5 -10    7.74    1.09
  -4   5 -10    8.25    1.33
  -4  -5 -11   44.44    2.06
   4   5  11   50.93    2.33
  -4   5 -11   44.46    1.88
  -4   5 -11   45.44    2.16
   4   5  12    0.68    0.69
   4  -6 -12  154.46    4.66
  -4   6  12  168.30    4.61
   4  -6 -11    0.41    0.97
   4   6 -11    0.21    0.96
  -4   6  11    0.64    0.78
   4  -6 -10   81.02    3.83
  -4   6  10   81.67    3.11
  -4   6  10   82.97    3.22
   4   6 -10   88.84    3.78
  -4   6   9   45.38    2.31
   4   6  -9   41.92    3.02
   4   6  -9   40.31    1.97
  -4   6   8  163.13    5.29
   4   6  -8  168.13    5.16
  -4   6   7  102.86    4.12
   4   6  -7  110.79    4.26
  -4   6   6  177.97    6.01
  -4   6   6  182.28    6.80
   4   6  -6  182.86    6.29
  -4   6   5  411.07   12.19
   4   6  -5  419.46   11.89
  -4   6   4  123.88    5.27
   4   6  -4  128.97    5.22
  -4   6   3  469.01   12.95
   4   6  -3  475.66   13.62
  -4   6   3  498.97   13.58
   4   6  -3  484.66   13.55
   4   6  -2   60.25    2.66
  -4   6   2   64.04    3.20
  -4   6   2   71.84    3.63
   4   6  -2   64.74    3.64
   4   6  -2   68.32    3.71
  -4   6   1  408.20   10.99
   4   6  -1  431.63   12.21
   4   6  -1  452.37   12.20
  -4   6   1  426.50   12.04
  -4   6   1  417.56   11.58
   4   6  -1  426.84   11.24
   4   6   0    4.30    1.75
   4   6   0    3.31    1.48
  -4   6   0    5.50    1.57
   4   6   0    2.93    1.13
  -4   6   0    4.67    1.25
   4   6   1  357.75   10.72
   4   6   1  365.57   10.55
  -4   6  -1  383.63   10.71
   4   6   1  379.47   10.32
  -4   6  -1  350.19   10.07
   4   6   2   12.01    1.89
   4   6   2   12.07    1.53
  -4   6  -2   12.92    1.47
  -4   6  -2   14.41    1.88
   4   6   2   12.77    1.73
  -4   6  -3  259.95    7.74
   4   6   3  253.89    8.00
  -4   6  -3  235.61    7.13
   4   6   3  264.16    7.89
   4   6   3  264.79    7.96
  -4   6  -3  259.68    7.92
  -4   6  -4   57.28    2.97
   4   6   4   57.25    3.10
   4   6   4   57.92    3.01
   4   6   4   53.43    2.97
  -4   6  -4   51.90    2.86
   4   6   5  188.97    6.12
   4   6   5  165.94    5.91
  -4   6  -5  174.30    5.75
  -4   6  -5  180.93    5.99
  -4   6  -6  133.68    4.59
   4   6   6  130.20    4.53
   4   6   7  160.42    5.09
  -4   6  -7  153.64    4.88
  -4  -6  -8  109.68    4.05
  -4   6  -8  106.72    3.44
   4   6   8  112.11    3.76
  -4  -6  -9   89.07    3.04
  -4   6  -9   91.43    2.74
   4   6   9   96.13    3.13
   4   6  10  123.77    3.45
   4   7  -8    1.49    0.76
   4  -7  -8    1.64    0.77
  -4   7   7  233.30    6.35
   4   7  -5  196.04    5.42
  -4   7   5  194.46    5.70
   4   7  -4  160.94    4.99
  -4   7   4  176.43    5.71
  -4   7   4  165.03    5.09
   4   7  -3   65.16    2.79
   4   7  -3   62.54    3.03
  -4   7   3   64.11    3.11
  -4   7   3   60.96    2.64
   4   7  -2  150.10    4.97
  -4   7   2  156.70    5.22
   4   7  -2  159.27    5.20
  -4   7   2  143.52    4.72
   4   7  -1    5.51    1.31
  -4   7   1    6.78    1.36
   4   7  -1    5.95    1.25
  -4   7   1    5.37    1.04
   4   7   0  201.61    6.12
  -4   7   0  205.19    6.13
   4   7   0  202.60    6.11
  -4   7   0  187.22    5.64
   4   7   1   15.35    1.57
  -4   7  -1   11.65    1.07
  -4   7  -1   15.71    1.49
   4   7   1   15.80    1.53
   4   7   2  110.86    3.98
  -4   7  -2  115.07    3.88
   4   7   3   55.57    2.38
  -4   7  -3   55.53    2.20
   4   7   4  111.19    3.40
  -4   7  -4  112.90    3.46
  -4   7  -5   70.37    2.26
   5   0 -19    0.49    0.42
   5   0 -18   71.72    2.86
   5   0 -18   74.26    2.89
   5   0 -17    1.42    1.07
   5   0 -17    1.27    1.07
   5   0 -16   79.89    3.81
   5   0 -16   76.64    3.83
  -5   0  15    0.84    2.11
   5   0 -15    1.34    1.51
   5   0 -15    2.31    1.37
  -5   0  15    0.32    0.85
   5   0 -14    3.13    1.59
   5   0 -14    2.39    1.39
  -5   0  14    1.72    1.04
   5   0 -13    0.86    1.58
  -5   0  13    4.32    1.16
   5   0 -13    1.89    1.27
   5   0 -12  421.56   12.24
  -5   0  12  389.25   10.93
  -5   0  12  375.55   17.68
  -5   0  12  399.01   11.18
   5   0 -11    1.45    1.38
  -5   0  11   -0.58    0.98
  -5   0  11   -0.42    2.28
  -5   0  11    0.45    0.91
  -5   0  10  750.72   18.82
   5   0 -10  755.07   19.84
  -5   0  10  795.37   26.83
  -5   0   9    0.35    2.34
  -5   0   8 1097.58   32.92
  -5   0   7   -0.83    2.01
  -5   0   6 1853.64   48.18
  -5   0   5    0.39    1.99
  -5   0   4   46.26    3.75
  -5   0   3    0.21    1.37
  -5   0   2 5104.82  112.26
   5   0  -2 4784.50  112.34
  -5   0   1    0.37    0.39
   5   0   0  344.81   10.13
   5   0   0  316.36    9.00
   5   0   1    1.71    0.35
   5   0   1    2.89    1.19
   5   0   2 2336.35   49.94
   5   0   2 1980.50   47.38
   5   0   3    0.56    0.79
   5   0   3    0.24    1.34
   5   0   4 2965.82   66.57
   5   0   4 2703.15   65.47
   5   0   5    0.25    1.17
   5   0   5    0.12    0.98
   5   0   6  274.79    9.65
   5   0   7    1.53    1.30
   5   0   7    0.88    1.47
   5   0   8    2.99    1.43
   5   0   8    3.21    1.95
  -5   0  -8    8.03    1.18
   5   0   8    3.39    0.96
   5   0   9    4.09    1.61
   5   0   9   -0.28    1.80
   5   0   9    0.75    0.76
  -5   0  -9    0.91    0.91
   5   0  10   14.58    2.58
   5   0  10   13.43    2.86
   5   0  10   12.18    1.51
  -5   0 -10   14.50    1.65
  -5   0 -10   12.29    1.43
   5   0  11    0.27    1.38
   5   0  11    0.92    1.79
   5   0  11    0.65    1.08
  -5   0 -11    1.58    1.15
  -5   0 -11    0.28    1.45
  -5   0 -11   -0.07    0.98
   5   0  12  500.65   18.38
  -5   0 -12  519.64   13.73
  -5   0 -12  530.31   14.38
   5   0  12  525.87   14.05
   5   0  13    0.73    1.12
  -5   0 -13    1.63    1.15
   5   0  13    1.06    1.08
   5   0  14  681.11   17.47
  -5   0 -15    0.78    0.85
   5   0  15   -0.23    0.85
  -5   0 -16  623.55   15.12
   5   0  17    0.34    0.45
   5   1 -18   37.65    1.91
   5   1 -18   38.54    1.86
   5  -1 -18   35.41    1.87
   5   1 -17   39.21    2.38
   5   1 -17   43.57    2.41
   5  -1 -17   39.50    2.36
   5  -1 -16   77.40    3.74
   5   1 -16   83.06    3.90
  -5   1  16   76.39    3.05
   5  -1 -15    2.62    1.46
   5   1 -15    2.65    1.62
   5   1 -15    2.14    1.38
  -5   1  15    2.84    1.07
   5  -1 -14  193.83    7.36
   5   1 -14  198.88   12.26
   5   1 -14  204.60    7.43
  -5   1  14  194.92    6.52
   5   1 -14  195.37    7.18
  -5   1  13   18.15    2.04
   5   1 -13   17.87    4.14
   5   1 -13   24.15    2.57
   5  -1 -13   24.65    2.59
  -5   1  13   19.17    1.97
   5   1 -13   21.19    2.27
  -5  -1  12  141.16   10.28
  -5   1  12  136.00    5.29
   5   1 -12  138.92   10.19
   5   1 -12  140.76    5.99
   5  -1 -12  143.45    5.98
  -5   1  12  135.72    5.23
   5   1 -12  130.24    5.55
  -5  -1  11  144.06   10.16
  -5   1  11  119.66    9.52
  -5   1  11  134.53    5.08
   5   1 -11  139.44    5.84
   5  -1 -11  144.54    5.90
  -5   1  11  129.24    5.00
   5   1 -11  134.11    5.40
  -5   1  10   55.36    6.27
  -5  -1  10   58.18    6.35
  -5   1  10   49.87    2.74
   5   1 -10   47.53    3.20
   5  -1 -10   56.15    3.43
  -5   1  10   53.10    2.73
   5   1 -10   50.05    2.98
  -5   1   9  258.20    7.70
  -5   1   9  288.97   13.96
  -5  -1   9  289.12   13.96
  -5   1   8    8.62    3.02
  -5  -1   8    9.21    3.34
  -5  -1   7  818.40   27.94
  -5   1   7  960.12   27.77
  -5   1   6    3.64    0.42
  -5   1   6    4.79    2.05
  -5  -1   6    6.21    2.86
  -5  -1   5 2383.26   58.50
   5  -1  -5 2439.38   58.88
  -5  -1   4  596.96   17.95
   5  -1  -4  603.36   17.97
  -5   1   4  614.18   16.86
   5   1  -3 9687.53  223.01
   5  -1  -3 9908.00  223.74
  -5   1   3 9999.00  222.86
   5   1  -2  376.84   10.36
   5  -1  -2  376.83   10.67
   5   1  -1 1499.71   33.22
  -5   1   1 1317.89   32.84
   5   1  -1 1383.69   32.98
   5   1  -1 1427.91   32.65
   5   1   0  182.78    5.42
  -5   1   0  182.71    5.42
   5   1   0  172.11    5.35
  -5   1   0  177.79    5.39
   5   1   0  169.11    5.47
  -5   1  -1 1420.31   34.72
  -5   1  -1 1505.61   34.67
   5   1   1 1478.19   34.58
   5   1   1 1507.57   35.39
   5   1   2    8.10    1.35
  -5  -1  -2    7.12    1.36
  -5   1  -2    7.30    1.16
   5  -1   3 1692.08   41.53
  -5   1  -3 1700.92   40.49
  -5  -1  -3 1711.42   41.66
   5  -1   4  307.94   10.87
  -5   1  -4  314.50    9.75
  -5  -1  -4  288.98   10.94
   5   1   4  318.29    9.66
   5   1   4  335.21   11.06
   5  -1   5  149.77    7.18
   5  -1   5  151.34    7.03
   5   1   5  153.31    6.14
   5   1   5  160.14    7.35
  -5   1  -5  149.06    6.22
  -5  -1  -5  144.23    7.51
   5  -1   6  161.54    7.74
   5  -1   6  151.62    7.23
   5   1   6  176.83    8.15
   5   1   6  156.97    6.71
  -5   1  -6  164.40    6.99
   5  -1   7   42.32    2.11
   5   1   7   44.92    2.37
   5  -1   7   47.70    3.60
   5  -1   7   47.24    4.11
   5   1   7   52.20    4.39
   5   1   7   47.81    3.61
  -5   1  -7   39.52    3.47
   5  -1   8  524.52   17.48
   5   1   8  506.04   16.30
   5   1   8  544.74   18.12
   5  -1   8  489.23   13.07
  -5   1  -8  516.23   13.41
  -5   1  -8  529.30   16.77
   5   1   9   40.33    4.42
   5  -1   9   39.68    4.24
   5   1   9   38.23    3.80
   5  -1   9   43.49    2.33
  -5   1  -9   43.36    2.54
  -5  -1  -9   40.16    2.39
  -5   1  -9   46.08    4.22
   5  -1  10  100.12    6.76
   5   1  10   94.86    6.23
   5  -1  10   97.29    6.78
   5   1  10  106.99    7.27
  -5   1 -10  106.72    6.75
  -5  -1 -10   98.64    4.01
  -5   1 -10  100.58    3.89
   5  -1  10   94.88    3.90
  -5  -1 -10  106.70    4.20
  -5   1 -10  101.24    4.30
   5  -1  11    8.63    2.39
   5  -1  11   10.42    2.67
   5   1  11    9.65    2.72
  -5   1 -11   13.09    1.47
  -5  -1 -11    9.80    1.44
   5  -1  11   10.54    1.47
   5   1  11    8.96    1.55
  -5  -1 -11   14.61    1.61
  -5   1 -11   12.49    1.70
   5  -1  11   13.27    1.59
  -5   1 -12  148.94    5.17
  -5  -1 -12  150.22    5.21
   5   1  12  157.26    5.66
  -5  -1 -12  153.84    5.57
  -5   1 -12  156.76    5.77
   5  -1  12  151.61    5.38
   5   1  13  111.89    4.48
  -5  -1 -13  115.22    4.55
  -5   1 -13  116.14    4.68
   5   1  14   64.21    3.01
  -5   1 -14   62.49    3.09
  -5  -1 -14   59.09    2.95
   5   1  14   64.23    3.31
   5   1  15  269.50    7.48
  -5   1 -15  267.23    7.59
   5   1  15  256.68    7.73
  -5  -1 -16   23.03    1.24
  -5   1 -16   21.82    1.35
   5   1  16   20.61    1.38
   5  -2 -18   78.47    2.58
   5  -2 -18   78.09    2.64
   5   2 -17  323.85    8.67
   5   2 -17  305.31    7.99
  -5   2  17  295.18    7.75
   5  -2 -17  318.87    8.58
   5   2 -17  306.46    8.39
   5  -2 -17  313.80    8.57
  -5   2  16    9.47    1.16
   5  -2 -16    9.74    1.42
   5   2 -16    9.52    1.45
   5   2 -16   10.66    1.60
   5  -2 -16   10.59    1.54
   5   2 -15  261.23    8.45
   5  -2 -15  260.26    8.40
   5   2 -15  249.80    8.13
  -5   2  15  249.23    7.64
   5   2 -14    0.36    1.56
   5  -2 -14    1.77    1.56
   5   2 -14    2.78    2.61
   5   2 -14    0.88    1.36
  -5   2  14    0.64    1.23
   5   2 -13  412.71   19.31
   5   2 -13  425.10   12.87
   5  -2 -13  429.29   12.86
  -5   2  13  411.35   12.03
   5   2 -13  411.49   12.46
  -5   2  12   88.85    4.17
  -5   2  12   84.96    4.15
   5  -2 -12   94.20    4.91
   5   2 -12   97.47    8.96
   5   2 -12   87.99    4.81
  -5  -2  11  458.81   20.88
  -5   2  11  417.56   20.03
  -5   2  11  438.23   11.96
   5   2 -11  383.03   12.56
   5   2 -11  446.13   20.44
   5   2 -11  413.08   13.14
   5  -2 -11  446.29   13.36
   5   2 -10  293.42   16.14
   5   2 -10  286.19   10.18
   5  -2 -10  396.65   19.66
   5  -2 -10  339.89   10.63
  -5  -2  10  341.38   17.45
  -5   2  10  336.23   17.19
   5   2 -10  281.54    9.79
  -5   2   9  479.95   12.03
  -5  -2   9  466.13   20.78
  -5   2   9  453.67   19.65
  -5   2   8  297.35    8.58
  -5  -2   8  306.98   15.72
  -5   2   8  336.01   14.90
  -5  -2   7  599.26   22.46
  -5   2   7  619.87   21.00
  -5   2   6 1098.41   26.61
  -5  -2   6 1207.72   33.63
  -5   2   5  164.39    5.73
   5   2  -5  164.16    7.81
   5  -2  -5  158.23    8.20
   5   2  -4 1669.48   41.51
   5  -2  -4 1715.21   42.30
   5   2  -3   25.97    2.94
   5  -2  -3   29.78    3.04
   5   2  -3   39.36    3.06
  -5   2   3   37.27    3.23
   5   2  -2 1611.46   41.98
  -5   2   2 1686.17   41.21
   5   2  -2 1648.92   41.20
   5   2  -1    4.17    2.00
   5   2  -1    2.60    1.64
   5   2  -1    3.06    1.30
   5   2   0 2201.33   56.05
   5   2   0 2437.47   55.41
  -5   2   0 2406.21   55.27
   5   2   0 2256.04   55.11
  -5   2   0 2288.48   55.21
   5   2   1  944.23   26.29
  -5   2  -1 1000.82   25.34
   5   2   1  940.52   24.76
  -5  -2  -2  631.45   18.06
  -5   2  -2  655.39   18.00
  -5   2  -2  690.83   18.39
   5   2   2  636.30   17.77
   5   2   3 1268.76   31.78
  -5  -2  -3 1245.36   32.27
  -5   2  -3 1233.76   31.74
   5   2   4 1806.16   44.34
  -5  -2  -4 1813.85   45.58
  -5   2  -4 1756.23   44.27
   5  -2   5  392.82   14.63
  -5   2  -5  402.40   13.30
   5   2   5  409.58   13.32
  -5  -2  -5  417.88   15.00
   5   2   5  396.83   13.80
   5   2   6   45.76    4.15
  -5   2  -6   45.10    3.72
   5   2   6   42.21    3.88
  -5  -2  -6   38.95    4.73
   5  -2   6   40.30    4.56
   5   2   6   45.35    2.30
  -5   2  -6   43.83    2.33
  -5   2  -7  533.17   14.09
   5   2   7  578.29   19.11
   5  -2   7  570.46   18.90
  -5   2  -7  566.99   18.02
   5   2   7  564.54   18.04
  -5  -2  -7  541.49   20.79
   5   2   7  568.34   14.19
  -5   2  -7  591.55   18.04
   5  -2   7  535.03   19.94
   5   2   7  583.37   14.59
  -5   2  -7  543.45   14.49
   5  -2   8    2.04    1.75
   5  -2   8    2.34    2.30
   5   2   8    0.29    1.84
   5   2   8    3.42    1.97
  -5  -2  -8    1.16    1.12
  -5   2  -8    1.16    0.89
  -5   2  -8    1.21    1.62
   5   2   8    2.83    1.28
  -5   2  -8    0.80    1.45
   5   2   8    1.06    1.13
  -5   2  -8    3.97    1.22
  -5   2  -9  285.07    8.23
   5   2   9  289.43   12.93
   5  -2   9  284.24   13.08
  -5   2  -9  273.35    8.51
  -5   2  -9  283.23   11.95
  -5  -2  -9  279.30    8.64
   5   2   9  316.01   12.47
   5  -2  10   15.82    3.19
  -5   2 -10   17.90    1.67
  -5   2 -10   20.13    1.92
   5   2  10   16.10    3.08
  -5   2 -10   16.80    2.93
  -5  -2 -10   14.60    1.75
  -5   2 -11  206.24    6.49
   5  -2  11  196.07   10.33
  -5   2 -11  200.61    6.88
  -5  -2 -11  207.28    6.65
   5   2  11  208.35   10.33
  -5   2 -12   57.95    2.81
  -5  -2 -12   60.10    3.02
  -5   2 -12   62.19    3.25
  -5  -2 -12   57.29    2.84
  -5  -2 -13  176.27    5.79
  -5   2 -13  181.55    6.05
   5   2  13  168.72    5.87
   5   2  14   94.94    4.05
  -5   2 -14   95.63    3.81
  -5  -2 -14   90.21    3.49
   5   2  14   90.57    3.58
   5   2  15  129.46    4.56
  -5   2 -15  130.14    4.33
   5   2  15  135.16    4.22
   5   2  16  113.99    3.52
   5   2  16  104.58    3.30
  -5   2 -16  115.35    3.41
   5  -3 -17    1.27    0.73
   5   3 -17    1.53    0.74
   5   3 -17    1.40    0.50
   5  -3 -17    1.27    0.66
   5   3 -16  521.42   13.07
   5  -3 -16  581.32   14.00
  -5   3  16  542.96   13.27
   5  -3 -16  559.87   13.78
   5   3 -16  505.00   13.44
   5   3 -15   20.39    2.06
   5   3 -15   23.04    1.74
   5  -3 -15   24.89    2.15
  -5   3  15   20.61    1.73
   5   3 -15   19.49    1.79
   5   3 -14  587.87   16.18
   5   3 -14  609.07   15.39
  -5   3  14  577.52   15.53
   5   3 -14  544.52   15.48
   5  -3 -14  606.40   16.19
  -5   3  13    1.38    1.28
   5   3 -13   -0.32    1.32
   5  -3 -13    0.51    1.58
   5   3 -13    2.22    1.80
   5   3 -13    2.01    2.64
   5   3 -12  739.52   20.24
   5   3 -12  708.54   28.27
   5  -3 -12  730.91   20.14
  -5   3  12  746.52   18.97
   5   3 -12  661.08   19.03
  -5   3  11   44.56    7.63
   5  -3 -11   45.78    7.46
   5   3 -11   47.98    7.10
   5  -3 -11   54.18    4.02
  -5   3  11   49.34    3.05
   5   3 -11   47.70    2.34
   5   3 -11   42.32    3.81
  -5  -3  11   42.81    7.12
   5   3 -11   47.13    3.20
   5   3 -10  384.04   14.29
   5   3 -10  410.21   21.44
   5  -3 -10  479.33   23.90
  -5   3  10  462.39   22.79
  -5   3  10  517.10   13.51
   5   3 -10  485.37   12.47
  -5  -3  10  540.12   24.53
  -5   3  10  488.27   12.65
   5   3 -10  514.20   13.87
  -5   3   9  406.27   19.79
  -5   3   9  413.35   11.27
   5   3  -9  393.24   10.54
  -5  -3   9  395.43   20.61
  -5   3   9  390.25   10.65
   5   3  -9  392.91   11.41
  -5   3   8  563.01   16.02
  -5   3   8  594.75   23.48
   5   3  -8  575.70   14.73
  -5   3   8  600.10   15.36
  -5  -3   8  581.75   24.41
  -5   3   8  594.15   14.92
   5   3  -8  594.42   15.37
  -5   3   7  634.66   17.28
  -5   3   7  684.81   23.96
   5   3  -7  650.94   16.35
  -5   3   7  685.53   16.81
   5   3  -7  663.78   22.80
  -5  -3   7  701.04   25.49
  -5   3   7  676.54   16.57
   5   3  -7  650.80   16.64
  -5   3   6  234.35   11.34
   5  -3  -6  233.12    6.48
   5   3  -6  219.75    6.33
   5   3  -6  216.39   10.59
  -5   3   6  209.81    7.50
   5   3  -6  211.94    7.06
  -5   3   6  225.05    6.50
   5   3  -6  225.07    7.24
  -5   3   6  211.24    6.87
   5   3  -5  367.37   14.28
  -5   3   5  375.67   11.74
  -5   3   5  398.58   14.65
   5  -3  -5  356.10   14.74
   5   3  -5  374.04   14.52
  -5   3   4   20.95    2.45
   5   3  -4   14.01    2.88
  -5   3   4   22.50    3.36
   5  -3  -4   17.97    3.09
   5   3  -4   22.40    3.18
  -5   3   3  122.60    6.02
   5   3  -3  107.45    6.49
   5  -3  -3  116.42    6.74
   5   3  -3  111.74    6.38
   5   3  -2    2.09    1.84
  -5   3   2    5.00    1.97
   5   3  -2    3.35    2.13
   5   3  -2    4.34    1.68
   5   3  -1  157.58    7.89
  -5   3   1  178.61    8.03
   5   3  -1  176.83    7.82
   5   3  -1  174.47    8.02
   5   3   0  352.96   13.06
  -5   3   0  383.26   13.02
   5   3   0  375.89   13.13
  -5   3  -1  167.79    7.65
   5   3   1  145.62    7.42
  -5   3  -1  159.00    7.50
  -5   3  -2  698.45   20.95
  -5   3  -2  685.62   20.66
  -5   3  -3  226.52    9.40
  -5  -3  -3  213.87    9.55
  -5   3  -3  216.13    6.68
   5   3   4  782.02   19.40
  -5   3  -4  840.30   24.48
  -5  -3  -4  800.47   24.43
  -5   3  -4  788.14   23.40
   5   3   4  801.72   19.48
  -5   3  -4  771.15   19.74
   5   3   5  179.19    5.71
   5   3   5  180.17    5.79
  -5   3  -5  191.41    9.30
   5   3   5  191.15    8.85
  -5  -3  -5  198.03   10.11
  -5   3  -5  190.53    8.92
   5   3   5  187.39    5.92
  -5   3  -5  184.21    6.12
   5   3   6  880.82   22.56
  -5   3  -6  965.90   27.68
   5  -3   6  913.42   29.59
   5   3   6  920.72   22.46
  -5   3  -6  940.28   27.25
  -5  -3  -6  892.88   29.40
   5   3   6  896.61   26.82
   5   3   6  928.96   22.67
  -5   3  -6  921.09   22.88
   5  -3   7    1.25    2.08
  -5  -3  -7    6.91    3.33
   5   3   7    0.79    1.97
  -5   3  -7    4.33    1.76
  -5   3  -7    1.33    1.84
   5   3   7    1.56    1.60
   5   3   7    3.12    1.21
  -5   3  -7    4.53    1.32
   5  -3   8  569.08   20.40
  -5  -3  -8  565.05   22.80
   5   3   8  565.96   19.32
  -5   3  -8  563.52   19.45
   5   3   8  562.34   14.43
  -5   3  -8  544.73   18.77
   5  -3   8  521.83   21.67
   5   3   8  576.43   15.05
  -5   3  -8  558.66   15.16
   5  -3   9    4.48    2.65
   5   3   9    2.18    1.26
  -5   3  -9    2.16    1.29
   5   3   9    3.13    2.29
  -5   3  -9    1.17    1.47
  -5  -3  -9    1.65    1.27
   5  -3  10  968.85   31.31
  -5  -3 -10  986.74   25.08
   5   3  10  971.10   29.65
  -5   3 -10 1013.34   25.15
   5   3  10 1041.19   25.38
  -5  -3 -11    5.10    1.31
  -5   3 -11    6.30    1.40
  -5  -3 -12  333.98    9.39
  -5   3 -12  358.50    9.31
  -5   3 -12  348.15    9.92
  -5  -3 -12  369.28    9.65
  -5   3 -13   59.18    2.83
  -5  -3 -13   57.23    2.48
   5   3  14  329.42    8.83
  -5  -3 -14  340.37    8.71
   5   3  15   92.30    2.96
  -5   3 -15   94.70    3.10
   5   4 -16    2.11    0.69
   5  -4 -16    2.34    0.59
   5  -4 -16    1.89    0.65
   5  -4 -15  507.89   12.88
  -5   4  15  484.73   12.44
   5   4 -15  508.21   12.84
   5   4 -14    2.26    1.38
   5   4 -14    1.68    0.89
   5  -4 -14    1.26    1.17
  -5   4  14    0.89    1.02
   5   4 -14    1.51    0.83
   5   4 -13  628.58   16.01
   5  -4 -13  656.88   17.26
  -5   4  13  645.82   16.56
   5   4 -13  600.46   16.07
   5   4 -12    2.10    1.45
   5  -4 -12    0.94    1.77
  -5   4  12    1.57    1.30
  -5   4  12    0.13    0.89
   5   4 -12    0.26    1.06
  -5  -4  11  484.18   23.08
   5   4 -11  470.49   12.98
   5  -4 -11  475.30   23.64
   5   4 -11  347.71   19.82
  -5   4  11  366.63   20.70
  -5   4  11  442.13   11.86
   5   4 -11  437.13   12.39
  -5  -4  10   -0.70    3.66
   5  -4 -10    0.73    3.82
  -5   4  10   -0.63    4.23
   5   4 -10    3.81    3.09
   5   4 -10    1.82    1.77
  -5   4  10    2.19    1.15
   5   4 -10    0.64    1.10
  -5   4   9  298.37   17.40
   5   4  -9  307.70    8.80
  -5  -4   9  311.92   18.75
   5   4  -9  303.91   10.15
  -5   4   9  299.29    8.91
   5   4  -9  306.12    9.08
  -5  -4   8    8.67    4.27
  -5   4   8    5.26    1.88
  -5   4   8    3.13    3.60
   5   4  -8    5.05    1.19
   5   4  -8    3.39    1.85
  -5   4   8    7.11    1.36
   5   4  -8    5.39    1.14
  -5   4   7  114.27    5.09
  -5   4   7  112.96    4.16
   5   4  -7  108.64    4.27
  -5  -4   7  118.28   10.17
   5   4  -7  107.82    5.16
  -5   4   7  115.81    4.49
   5   4  -7  120.44    4.17
   5   4  -7  116.18    4.24
  -5   4   6   19.19    2.09
   5   4  -6   20.07    2.33
   5   4  -6   21.04    1.75
   5   4  -6   18.64    2.31
  -5   4   6   18.64    1.76
   5   4  -6   20.59    1.66
   5   4  -6   21.11    1.58
   5   4  -5    9.41    1.69
  -5   4   5    6.01    1.47
   5  -4  -5   10.57    3.17
   5   4  -5    8.22    2.95
   5  -4  -5    9.86    1.26
  -5   4   5    6.40    1.82
   5   4  -5   11.06    1.77
   5   4  -5    9.21    2.69
  -5   4   5    5.56    1.14
  -5   4   5    7.28    1.37
   5   4  -5    7.89    1.32
   5   4  -4  101.44    7.30
   5  -4  -4  113.26    7.98
   5  -4  -4   98.26    3.62
   5   4  -4   95.31    6.63
   5   4  -4   90.54    4.12
  -5   4   4   92.77    3.56
  -5   4   4   96.32    5.76
   5   4  -4   91.15    4.09
  -5   4   4   91.99    3.91
   5   4  -4   93.19    3.67
  -5   4   3   -0.32    2.58
   5   4  -3    0.62    1.83
   5  -4  -3    1.01    2.08
   5  -4  -3    0.29    0.75
  -5   4   3    0.72    0.94
   5   4  -3    1.34    1.30
   5   4  -3    0.78    2.08
  -5   4   3    1.12    1.80
  -5   4   3    2.30    1.24
   5   4  -3    1.59    1.22
   5   4  -3    1.89    1.10
   5   4  -3    1.48    0.97
   5   4  -2   23.91    1.95
  -5   4   2   23.83    1.86
   5   4  -2   27.44    4.16
  -5   4   2   18.87    3.62
   5   4  -2   30.75    3.92
   5   4  -2   21.25    1.94
  -5   4   2   21.89    1.60
  -5   4   2   21.79    3.06
   5   4  -2   21.66    3.30
   5   4  -2   20.34    1.48
   5   4  -2   25.27    1.79
   5   4  -2   23.32    1.83
   5   4  -1   52.35    2.74
  -5   4   1   55.30    2.80
   5   4  -1   57.76    5.36
  -5   4   1   60.62    5.29
  -5   4   1   49.39    2.29
  -5   4   1   53.43    4.73
   5   4  -1   51.65    2.88
   5   4  -1   49.52    2.35
  -5   4   1   52.65    2.74
   5   4  -1   52.38    2.66
   5   4   0    8.67    2.92
  -5   4   0   10.58    2.91
  -5   4   0    9.22    1.14
   5   4   0   10.58    1.59
  -5   4   0    9.92    2.62
   5  -4   0    9.14    1.14
   5   4   0   10.38    1.20
  -5   4   0   10.01    1.35
  -5   4   0   10.03    1.43
   5   4   0   11.47    1.40
   5  -4   1  313.61    8.85
  -5   4  -1  318.59   13.41
   5   4   1  308.36   13.33
  -5   4  -1  325.63    9.05
   5   4   1  324.66    8.93
  -5   4  -1  321.05    9.17
   5   4   1  325.77    9.06
   5  -4   2   71.92    3.18
  -5   4  -2   83.75    6.23
  -5  -4  -2   79.15    6.26
   5   4   2   74.17    6.18
  -5   4  -2   79.61    3.32
   5   4   2   74.74    3.20
  -5   4  -2   72.37    3.33
   5   4   2   76.08    3.26
  -5   4  -3  763.74   24.46
   5  -4   3  715.06   18.80
   5   4   3  742.65   24.24
  -5   4  -3  798.65   24.52
  -5  -4  -3  803.92   25.24
  -5   4  -3  745.26   18.63
   5   4   3  765.42   18.89
   5   4   3  747.25   18.70
  -5   4  -3  747.89   18.87
  -5   4  -4   33.78    2.23
   5   4   4   31.25    2.12
   5   4   4   30.61    2.31
   5  -4   4   28.83    2.20
  -5   4  -4   30.53    4.11
   5   4   4   28.86    4.24
  -5  -4  -4   32.69    4.47
  -5   4  -4   33.86    4.13
  -5   4  -4   31.78    2.02
  -5   4  -4   32.48    2.53
   5   4   5  725.58   18.36
  -5   4  -5  728.18   18.34
   5  -4   5  677.46   18.51
   5   4   5  729.83   18.44
  -5   4  -5  715.09   23.83
  -5  -4  -5  753.69   25.80
  -5   4  -5  749.40   23.94
  -5   4  -5  709.33   17.88
   5   4   5  737.24   18.53
  -5   4  -5  743.01   19.11
  -5   4  -6    3.44    1.29
   5   4   6    4.84    1.37
   5  -4   6    4.49    2.83
  -5  -4  -6    3.59    2.82
  -5   4  -6    3.45    1.97
  -5   4  -6    3.22    2.06
   5   4   6    3.32    1.37
   5   4   6    4.55    1.35
  -5   4  -6    4.63    1.56
  -5   4  -7 1234.23   29.75
  -5   4  -7 1205.28   35.64
  -5  -4  -7 1171.41   39.36
   5   4   7 1178.96   29.94
   5  -4   7 1156.36   39.02
  -5   4  -7 1200.09   35.67
   5   4   7 1274.41   30.31
  -5   4  -7 1273.21   30.69
   5  -4   8   -2.21    2.12
  -5   4  -8   -0.08    1.08
   5  -4   8   -0.49    2.24
  -5  -4  -8   -0.53    2.56
  -5   4  -8   -0.31    1.67
   5   4   8    0.41    1.39
  -5   4  -8   -0.92    1.61
   5   4   8    0.54    1.20
  -5   4  -8   -0.32    1.26
  -5   4  -9 1324.47   31.97
  -5   4  -9 1327.35   32.34
   5   4   9 1400.40   32.69
  -5   4  -9 1347.14   32.79
  -5   4 -10   23.62    1.82
  -5   4 -10   22.95    1.99
   5   4  10   26.49    2.14
  -5  -4 -10   22.28    2.06
   5   4  10   23.31    2.13
  -5   4 -10   19.92    2.03
  -5   4 -11 1091.40   25.71
  -5  -4 -11 1066.17   26.06
   5   4  11 1134.37   26.60
  -5   4 -11 1038.65   25.99
   5   4  11 1089.95   26.47
  -5   4 -11 1072.69   26.42
   5   4  12    0.54    0.90
  -5   4 -12    0.74    0.86
   5  -4  12   -0.10    0.74
   5   4  12    0.51    0.90
  -5   4 -12    0.32    0.89
   5   4  13  281.26    7.43
  -5   4 -13  271.53    7.37
   5   4  13  280.17    7.27
   5   4  14    5.15    0.63
   5   4  14    5.83    0.69
   5  -5 -14  285.49    7.62
   5   5 -14  294.15    7.60
  -5   5  14  277.17    7.34
   5  -5 -13    0.69    1.06
  -5   5  13    0.17    0.88
   5   5 -13    1.32    1.17
   5  -5 -12  459.44   12.40
  -5   5  12  428.89   11.58
   5   5 -12  438.22   12.15
   5   5 -12  408.94   10.90
   5  -5 -11   37.57    3.15
  -5   5  11   34.38    2.06
   5   5 -11   32.28    3.01
   5   5 -11   37.35    2.33
  -5   5  10  496.24   13.07
   5   5 -10  555.16   13.80
  -5   5   9   84.66    3.74
   5   5  -9   92.98    4.47
  -5   5   8  498.17   13.54
   5   5  -8  536.89   14.65
  -5  -5   8  473.90   23.85
  -5   5   7  146.89    5.45
  -5   5   7  153.52    6.30
  -5  -5   7  138.48   12.05
   5   5  -7  153.43    6.32
  -5   5   6  112.96    9.85
   5  -5  -6  129.88   10.91
   5   5  -6  126.63   10.35
  -5   5   6  143.24    5.35
  -5   5   6  148.16    5.93
   5   5  -6  140.55    6.05
  -5   5   5   65.27    7.34
   5   5  -5   76.09    7.66
   5  -5  -5   62.99    7.48
   5   5  -5   76.36    4.33
  -5   5   5   82.16    3.81
  -5   5   5   79.59    4.09
   5   5  -5   77.78    4.28
   5  -5  -4   20.19    4.46
  -5   5   4   16.31    4.12
   5  -5  -4   16.16    1.52
  -5   5   4   17.23    1.93
  -5   5   4   14.54    2.04
   5   5  -4   14.93    2.05
  -5   5   4   14.99    2.74
   5   5  -4   14.89    2.25
  -5   5   3   67.99    7.10
   5  -5  -3   88.17    7.92
   5   5  -3   82.83    4.04
  -5   5   3   86.93    4.03
   5   5  -3   84.57    4.24
  -5   5   3   81.09    6.09
  -5   5   3   81.68    3.41
   5  -5  -2    0.42    2.28
  -5   5   2    2.44    3.02
   5   5  -2    2.79    1.62
  -5   5   2    4.19    1.16
  -5   5   2    1.45    1.85
   5   5  -2    2.47    0.94
  -5   5   2    3.60    1.54
   5   5  -2    3.13    1.57
   5  -5  -1    6.95    2.97
   5   5  -1    1.70    3.09
  -5   5   1    6.74    3.25
  -5   5   1    6.11    1.08
  -5   5   1    6.17    1.17
   5   5  -1    6.09    1.67
  -5   5   1    4.84    2.33
   5   5  -1    6.32    1.16
  -5   5   1    6.46    1.54
   5   5  -1    4.64    1.41
   5   5   0  222.67   12.56
  -5   5   0  225.57   12.64
  -5   5   0  241.88    7.18
  -5   5   0  239.11   11.59
   5   5   0  245.43    8.02
   5   5   0  243.20    7.33
   5   5   0  248.66    7.72
  -5   5   0  236.90    7.76
  -5  -5  -1  108.42    8.30
   5   5   1   85.06    7.58
  -5   5  -1   96.78    3.87
  -5   5  -1   91.91    7.07
   5   5   1   97.69    4.42
   5   5   1   97.78    3.99
   5   5   1   98.59    4.18
  -5   5  -1   97.90    4.26
  -5  -5  -2  628.70   22.72
  -5   5  -2  587.54   15.28
   5   5   2  596.23   15.87
   5   5   2  583.83   15.41
  -5   5  -2  596.30   15.66
   5   5   2  587.85   15.44
   5   5   3   37.18    5.10
  -5  -5  -3   45.70    5.71
  -5   5  -3   43.17    2.62
  -5   5  -3   40.50    4.99
   5   5   3   46.56    3.01
   5   5   3   46.28    2.77
  -5   5  -3   48.80    2.84
   5   5   3   45.44    2.74
  -5  -5  -4  658.65   24.81
  -5   5  -4  682.86   17.54
  -5   5  -4  669.73   23.56
   5   5   4  690.26   17.62
   5   5   4  674.30   17.47
  -5   5  -4  692.62   17.59
  -5   5  -5    2.27    1.28
  -5   5  -5    1.42    2.20
  -5  -5  -5    0.46    2.30
   5   5   5    1.06    2.19
  -5   5  -5    2.42    1.26
   5   5   5    1.49    1.26
  -5  -5  -6  298.67   16.26
  -5   5  -6  359.94   10.05
  -5   5  -6  334.19   14.77
   5  -5   6  317.30   16.63
   5   5   6  346.48   10.08
   5   5   6  328.30    9.87
  -5   5  -6  353.23    9.75
   5   5   7    3.00    1.51
   5   5   7    4.30    1.44
  -5   5  -7    5.20    1.23
  -5   5  -7    5.32    1.47
   5   5   8  641.42   16.24
  -5   5  -8  611.41   15.77
  -5  -5  -9    7.49    1.45
   5   5   9   10.51    1.44
  -5   5  -9   10.20    1.21
  -5   5  -9   10.49    1.50
  -5  -5 -10  425.09   11.11
   5   5  10  444.10   11.35
  -5   5 -10  429.01   10.71
  -5   5 -10  408.79   11.20
   5   5  11   11.30    1.15
  -5   5 -11   10.80    1.14
   5   5  12  297.39    7.51
   5   6 -12    7.74    0.85
   5  -6 -12    7.32    0.85
   5  -6 -11  156.85    5.01
  -5   6  11  148.43    4.59
   5   6 -11  143.93    4.81
   5  -6 -10   58.92    3.17
   5   6 -10   58.73    3.13
  -5   6  10   55.97    2.42
  -5   6  10   59.03    2.58
   5   6  -9  163.08    5.05
  -5   6   9  161.54    5.16
   5   6  -8  241.69    7.21
  -5   6   8  228.99    6.99
   5   6  -7   68.26    3.49
  -5   6   7   64.26    3.08
   5   6  -6  387.97   11.20
  -5   6   6  384.15   11.43
  -5   6   6  371.43   10.61
   5   6  -5   11.22    2.11
   5   6  -5    6.44    1.95
  -5   6   5    9.91    1.99
  -5   6   5    5.65    1.45
   5   6  -4  425.27   12.25
  -5   6   4  433.48   12.24
   5   6  -4  407.44   12.24
   5   6  -3    0.21    1.68
   5   6  -3    1.35    1.56
  -5   6   3    2.26    1.50
  -5   6   3    1.92    1.23
   5   6  -2  505.64   14.00
  -5   6   2  510.23   13.69
   5   6  -2  514.30   13.74
   5   6  -2  478.19   12.57
  -5   6   2  492.87   13.33
   5   6  -1    4.17    1.79
  -5   6   1    4.34    1.52
   5   6  -1    5.07    1.51
  -5   6   1    5.78    1.28
   5   6  -1    4.21    1.08
   5   6   0  259.82    8.36
   5   6   0  257.30    8.00
  -5   6   0  258.54    8.04
   5   6   0  263.33    7.68
  -5   6   0  254.57    7.81
   5   6   1   43.42    2.99
  -5   6  -1   49.88    2.64
   5   6   1   47.74    2.64
   5   6   1   49.24    2.85
  -5   6  -1   46.66    2.79
  -5   6  -2  237.55    7.13
   5   6   2  234.54    7.51
   5   6   2  232.59    7.19
  -5   6  -2  218.49    6.83
   5   6   2  225.04    7.17
  -5   6  -2  223.44    7.15
  -5   6  -3  223.72    6.96
   5   6   3  221.62    7.13
  -5   6  -3  207.15    6.37
   5   6   3  227.60    7.03
   5   6   3  211.95    6.87
  -5   6  -3  215.85    6.82
  -5   6  -4   67.95    3.37
   5   6   4   67.91    3.36
   5   6   4   72.95    3.39
   5   6   4   68.78    3.25
  -5   6  -4   64.64    3.07
   5   6   5  325.85    9.16
   5   6   5  293.83    8.82
  -5   6  -5  294.24    8.52
  -5   6  -5  325.98    9.18
   5   6   6   36.64    2.01
  -5   6  -6   32.11    1.87
   5   6   6   33.76    2.10
   5   6   7  316.56    8.40
  -5   6  -7  305.76    8.11
  -5   6  -7  307.04    8.80
  -5  -6  -8    2.75    0.90
  -5   6  -8    2.04    0.61
   5   6   8    2.56    0.83
   5   6   9  282.22    7.20
  -5   7   8   29.28    1.41
  -5   7   7  360.84    9.22
   5   7  -6    0.06    1.07
   5   7  -6    0.85    0.70
   5   7  -5  229.70    6.68
   5   7  -5  213.30    6.15
   5   7  -4    7.10    1.29
   5   7  -4    7.98    1.34
  -5   7   4    6.92    1.41
  -5   7   4    8.63    1.17
   5   7  -3  329.89    9.26
  -5   7   3  343.18    9.41
   5   7  -3  350.53    9.30
  -5   7   3  330.17    9.04
   5   7  -2   21.41    1.86
  -5   7   2   22.75    1.83
   5   7  -2   21.95    1.72
  -5   7   2   23.91    1.67
   5   7  -1  375.61   10.33
   5   7  -1  390.31   10.18
  -5   7   1  398.05   10.29
  -5   7   1  371.01   10.01
   5   7   0   89.92    3.54
  -5   7   0   90.45    3.36
   5   7   0   88.84    3.34
  -5   7   0   85.19    3.15
   5   7   1  244.10    6.81
   5   7   1  244.14    6.62
  -5   7  -1  238.72    6.52
   5   7   2   77.33    2.94
  -5   7  -2   73.91    2.77
  -5   7  -3  219.85    5.78
   5   7   3  203.21    5.99
  -5   7  -4   64.58    2.18
   6   0 -19   -0.09    0.49
   6   0 -19    0.59    0.42
   6   0 -18  288.74    8.02
   6   0 -18  291.80    7.93
   6   0 -17   -0.39    1.17
   6   0 -17    0.30    1.10
   6   0 -16  398.57   11.58
   6   0 -16  390.46   11.36
   6   0 -15   -0.89    2.45
   6   0 -15    0.35    1.42
   6   0 -15    1.27    1.33
   6   0 -14  540.09   15.44
   6   0 -14  538.71   15.07
   6   0 -13   -0.75    1.64
  -6   0  13    2.33    2.78
   6   0 -13    4.77    1.48
  -6   0  13    1.12    1.06
  -6   0  12  560.67   14.76
   6   0 -12  551.97   15.69
  -6   0  12  541.17   22.14
  -6   0  11   -0.42    2.36
  -6   0  11   -0.23    1.07
  -6   0  10  160.53   10.03
  -6   0  10  155.12    5.27
  -6   0   9    1.02    2.25
  -6   0   8  200.12   10.22
  -6   0   7    0.26    1.94
  -6   0   6    8.27    2.50
  -6   0   5    1.35    1.64
  -6   0   4  147.28    6.26
  -6   0   3    0.84    1.05
   6   0  -2  798.45   20.81
  -6   0   2  843.95   19.89
  -6   0   1    0.27    0.29
   6   0   0 2465.11   54.14
   6   0   0 2150.36   52.69
   6   0   1    3.05    1.65
   6   0   1    0.47    1.23
   6   0   2 1615.33   36.57
   6   0   2 1424.81   33.70
   6   0   3    0.31    0.66
   6   0   3    0.38    1.41
   6   0   4 2744.12   63.57
   6   0   4 2620.11   62.09
   6   0   5   -0.27    1.23
   6   0   5   -0.11    0.87
   6   0   6 3231.35   76.22
   6   0   7    0.66    1.15
   6   0   7    0.24    1.64
  -6   0  -8 1710.32   39.88
   6   0   8 1665.12   43.16
   6   0   8 1664.46   45.24
  -6   0  -9   -0.16    0.90
   6   0   9   -0.44    1.22
   6   0   9    2.10    1.82
   6   0  10  350.36   14.83
   6   0  10  340.75   13.23
  -6   0 -10  376.01   10.45
   6   0  10  348.71   10.08
   6   0  11   -0.32    1.71
   6   0  11    2.96    1.18
  -6   0 -11    0.09    1.07
   6   0  12  385.85   15.70
   6   0  12  394.07   11.65
  -6   0 -12  415.45   11.66
   6   0  12  417.22   11.47
   6   0  13    0.09    1.07
   6   0  13   -0.31    1.12
   6   0  14  225.65    6.94
  -6   0 -14  224.17    6.87
   6   0  15    0.39    0.72
  -6   0 -15    0.67    0.76
  -6   0 -16   40.12    1.64
   6   1 -18    1.77    0.73
   6  -1 -18    3.36    0.88
   6   1 -18    1.71    0.86
   6  -1 -18    1.53    0.88
   6   1 -17  393.81   10.92
   6  -1 -17  404.11   11.04
   6   1 -17  414.69   11.21
   6  -1 -17  406.45   11.13
   6   1 -16    5.65    1.54
   6  -1 -16    7.17    1.63
   6  -1 -16    6.60    1.44
  -6   1  16    5.88    0.97
   6   1 -15  543.71   14.97
   6  -1 -15  547.88   14.90
   6   1 -15  526.80   14.67
   6  -1 -15  506.01   14.37
  -6   1  15  507.93   13.53
   6   1 -14    8.72    3.29
   6   1 -14    6.38    1.91
   6  -1 -14    5.04    1.80
  -6   1  14    4.78    1.29
   6   1 -14    6.22    1.76
  -6  -1  13  696.36   26.73
  -6   1  13  706.91   26.74
  -6   1  13  699.72   18.49
   6   1 -13  706.57   19.33
   6   1 -13  721.04   27.04
   6  -1 -13  720.56   19.37
  -6   1  13  705.25   18.21
   6   1 -13  686.13   18.90
  -6   1  12   61.62    6.90
  -6  -1  12   68.84    7.36
  -6   1  12   70.71    3.56
   6   1 -12   67.05    4.04
   6  -1 -12   68.99    4.05
   6   1 -12   59.81    6.92
  -6   1  12   67.44    3.37
   6   1 -12   65.11    3.70
  -6  -1  11  399.64   18.23
  -6   1  11  400.64   18.29
  -6   1  11  393.91   11.04
   6   1 -11  379.59   11.50
  -6   1  11  399.60   11.14
  -6  -1  10  323.83   15.61
  -6   1  10  340.24   15.77
  -6   1  10  338.12    9.45
  -6   1  10  326.24    9.24
   6   1 -10  305.72    9.69
   6   1  -9   19.62    2.10
   6  -1  -9   23.71    2.32
  -6  -1   9   17.11    3.92
  -6   1   9   22.47    4.04
  -6   1   8  132.39    8.25
  -6  -1   8  132.32    8.91
  -6  -1   7   90.02    7.01
   6  -1  -7   98.02    7.81
  -6   1   7   96.74    6.42
  -6  -1   6 1118.61   33.23
   6  -1  -6 1147.00   34.15
  -6   1   6 1228.83   31.82
   6  -1  -5    4.17    2.38
   6  -1  -5    5.46    1.19
  -6  -1   5    4.96    2.28
  -6   1   5    3.01    1.35
   6   1  -4   11.09    1.80
   6  -1  -4    8.65    2.31
   6  -1  -4   13.67    1.72
  -6   1   4    9.74    1.60
  -6  -1   4   11.72    2.26
   6   1  -3  759.54   19.83
   6  -1  -3  788.45   20.60
  -6   1   3  774.74   19.74
   6   1  -2 1308.97   31.71
  -6   1   2 1310.74   31.89
   6  -1  -2 1291.91   32.08
   6   1  -2 1371.30   30.79
   6   1  -1 1851.36   41.79
   6   1  -1 1752.45   41.54
  -6   1   1 1766.15   41.45
   6   1  -1 1794.30   41.54
   6  -1   0    8.36    0.74
   6   1   0    8.77    1.15
  -6   1   0    7.19    1.13
   6   1   0    7.19    1.27
  -6   1  -1  710.12   17.24
  -6  -1  -1  690.18   17.37
   6   1   1  701.99   18.56
   6   1   2    7.98    1.25
  -6   1  -2    7.61    1.08
  -6  -1  -2    9.62    1.50
   6   1   2    6.13    1.71
   6  -1   3 1494.67   37.78
  -6   1  -3 1589.15   36.81
   6   1   3 1528.79   36.77
  -6  -1  -3 1515.45   37.98
   6  -1   4   63.95    4.09
   6   1   4   70.61    4.76
   6  -1   4   64.71    4.53
  -6   1  -4   70.24    3.54
  -6  -1  -4   60.11    4.25
   6  -1   5 1359.39   35.55
   6   1   5 1396.95   34.19
  -6   1  -5 1399.38   34.40
  -6  -1  -5 1394.00   36.48
   6  -1   6    5.70    1.75
   6   1   6    3.40    1.25
   6  -1   6    7.39    1.97
   6   1   6    5.28    2.24
  -6   1  -6    3.97    1.38
   6   1   7 1842.01   46.05
   6  -1   7 1820.44   45.94
   6   1   7 1932.77   49.06
   6  -1   7 1857.80   47.16
   6   1   7 1839.75   43.22
  -6   1  -7 1829.05   43.10
  -6   1  -7 1854.64   46.42
   6  -1   8   25.14    3.20
   6   1   8   23.00    2.86
   6   1   8   21.09    3.41
  -6   1  -8   26.36    3.07
   6  -1   8   25.83    1.71
   6   1   8   24.23    1.95
  -6   1  -8   25.16    1.88
   6   1   9 1508.89   41.97
   6  -1   9 1485.05   40.19
   6  -1   9 1514.89   35.64
  -6   1  -9 1525.05   39.92
   6  -1   9 1400.64   35.22
  -6   1  -9 1471.89   35.80
  -6  -1  -9 1585.00   35.61
   6  -1  10  106.50    6.77
   6  -1  10  110.26    7.35
   6   1  10  103.54    7.41
   6  -1  10  102.32    4.14
  -6   1 -10  116.13    4.66
  -6  -1 -10  117.64    4.43
   6  -1  10  110.79    4.39
   6  -1  11  748.28   24.66
   6   1  11  738.96   25.24
  -6   1 -11  797.97   19.92
  -6  -1 -11  766.30   19.59
   6  -1  11  760.58   19.56
   6  -1  12  113.61    4.48
  -6   1 -12  122.90    4.85
  -6  -1 -12  124.39    4.72
   6   1  12  122.61    4.80
   6   1  13  365.36   10.62
  -6   1 -13  355.01   10.23
  -6  -1 -13  339.89    9.95
   6   1  13  360.58   10.09
   6   1  14   34.32    2.37
  -6   1 -14   36.19    2.22
  -6  -1 -14   35.80    2.11
   6   1  14   38.14    2.20
  -6  -1 -15  184.81    5.36
  -6   1 -15  189.42    5.59
   6   1  15  183.76    5.75
  -6   1 -16   18.02    1.09
   6   1  16   17.43    1.10
   6  -2 -18  229.34    5.99
   6   2 -18  232.20    6.02
   6   2 -17    4.37    0.98
   6   2 -17    3.55    0.90
   6   2 -17    4.76    1.22
   6  -2 -17    3.74    1.10
   6   2 -16  296.80    8.72
  -6   2  16  272.82    7.59
   6   2 -16  269.11    8.18
   6  -2 -16  283.67    8.57
   6   2 -15   97.89    4.56
   6  -2 -15   95.81    4.46
   6   2 -15   83.90    4.01
  -6   2  15   90.78    3.71
   6   2 -14  434.26   19.64
   6   2 -14  449.12   13.29
   6  -2 -14  452.90   13.26
  -6   2  14  443.53   12.39
   6   2 -14  436.22   12.80
  -6  -2  13  159.69   11.55
  -6   2  13  168.62    6.32
   6   2 -13  149.06   11.26
   6   2 -13  179.26    7.08
   6  -2 -13  178.65    7.04
  -6   2  13  177.47    6.29
   6   2 -13  161.39    6.43
  -6   2  12  199.59    6.92
  -6   2  12  201.85    6.85
  -6  -2  12  206.35   13.30
   6   2 -12  190.56   12.84
   6   2 -12  181.56    7.54
   6  -2 -12  191.34    7.59
  -6   2  11  636.20   25.52
   6   2 -11  582.05   16.92
  -6   2  11  627.31   16.25
  -6  -2  10   56.27    7.34
  -6   2  10   73.81    7.68
   6   2 -10   63.20    3.65
  -6   2   9 1023.11   24.89
  -6   2   9 1070.58   33.54
   6   2  -9  986.04   25.31
  -6  -2   9 1012.23   34.99
  -6  -2   8    3.20    3.15
  -6   2   8    4.40    2.55
   6   2  -8    1.21    1.30
  -6  -2   7 1440.95   42.65
   6   2  -7 1484.70   40.89
   6  -2  -7 1414.42   42.66
  -6  -2   6   86.90    6.66
  -6   2   6   87.30    3.66
   6   2  -6   94.60    6.17
   6  -2  -6   86.42    6.72
   6   2  -5  733.41   21.33
  -6   2   5  710.06   21.12
   6  -2  -5  730.15   22.47
   6   2  -4   23.99    2.77
  -6   2   4   24.39    3.00
   6  -2  -4   27.25    3.11
   6   2  -3 1755.88   44.95
  -6   2   3 1834.42   44.32
   6  -2  -3 1838.30   44.93
   6   2  -3 1791.08   44.24
   6   2  -2 1019.62   27.94
   6   2  -2 1019.58   26.70
  -6   2   2 1031.13   26.66
   6   2  -1 1094.83   29.46
   6   2  -1 1165.69   28.42
   6   2  -1 1088.29   28.15
   6   2   0  824.66   24.11
   6   2   0  881.92   22.93
  -6   2   0  911.58   23.03
  -6   2   0  896.88   23.00
   6   2   1  877.29   24.80
  -6   2  -1  905.14   23.34
  -6   2  -1  919.36   23.41
   6   2   1  881.90   23.18
  -6  -2  -2 1370.04   34.69
  -6   2  -2 1438.42   34.60
   6   2   2 1349.36   34.67
  -6  -2  -3  184.50    7.61
   6   2   3  194.54    7.27
  -6   2  -3  188.52    7.24
   6   2   3  177.42    7.63
  -6  -2  -4  913.74   25.96
   6   2   4  950.56   24.73
  -6   2  -4  902.76   24.70
   6   2   5    1.98    1.56
  -6  -2  -5    1.55    1.78
  -6   2  -5    2.20    1.27
   6  -2   5    0.74    1.57
   6   2   6 1264.03   34.42
   6  -2   6 1294.95   34.45
  -6   2  -6 1242.59   32.42
  -6  -2  -6 1136.68   35.05
   6   2   6 1272.59   32.46
   6   2   6 1226.39   28.94
   6  -2   6 1122.26   34.29
   6   2   6 1203.73   28.81
  -6   2  -6 1160.63   28.86
   6  -2   7    9.66    2.75
   6  -2   7    7.11    2.54
   6   2   7    7.96    2.61
   6   2   7   14.09    2.69
  -6  -2  -7    7.45    2.65
  -6   2  -7   11.66    2.27
   6   2   7    8.43    1.41
   6   2   7    6.61    1.30
  -6   2  -7   10.33    1.32
   6  -2   8  860.14   26.22
   6  -2   8  884.22   27.71
   6   2   8  911.50   28.22
  -6   2  -8  931.97   26.47
   6   2   8  952.15   26.46
   6   2   8  865.58   21.50
  -6   2  -8  887.89   25.68
   6   2   8  922.02   22.40
  -6   2  -8  869.34   22.16
   6  -2   9   61.03    5.50
   6   2   9   69.97    6.13
   6   2   9   61.51    3.30
  -6   2  -9   57.06    3.07
  -6   2  -9   54.30    4.79
   6   2   9   61.02    5.20
   6  -2  10  181.46    9.70
   6   2  10  187.28    9.46
  -6   2 -10  194.29    6.58
   6   2  10  191.72    6.70
  -6   2 -11   92.02    4.10
  -6  -2 -11   91.28    3.82
  -6   2 -12  387.83   10.77
  -6  -2 -12  358.56   10.30
  -6   2 -13  216.17    6.83
  -6  -2 -13  209.02    6.45
   6   2  13  207.25    7.11
   6   2  14   77.44    3.53
  -6   2 -14   83.37    3.33
  -6  -2 -14   76.18    2.95
   6   2  14   74.81    3.08
   6   2  15  182.96    5.65
  -6   2 -15  191.62    5.47
   6   2  15  182.02    5.47
   6   2  15  189.15    5.34
  -6   2 -16    8.41    0.67
   6   2  16    8.49    0.77
   6  -3 -17   58.06    2.38
   6   3 -17   60.58    2.39
   6  -3 -17   57.44    2.33
   6   3 -16   34.04    1.79
   6  -3 -16   34.12    2.16
  -6   3  16   30.81    1.62
   6  -3 -16   34.93    2.06
   6   3 -16   31.35    1.77
   6   3 -15   96.71    4.31
   6   3 -15   98.56    3.83
   6  -3 -15   99.30    4.23
  -6   3  15   95.35    3.72
   6   3 -15   88.89    3.67
   6   3 -14  192.58    7.13
   6   3 -14  197.47    6.54
  -6   3  14  180.23    6.32
   6   3 -14  180.14    6.27
   6  -3 -14  189.98    7.00
  -6  -3  13  152.47   11.30
   6   3 -13  146.11    6.41
  -6   3  13  155.00    5.74
   6   3 -13  140.43    5.53
   6   3 -13  121.88   10.20
   6  -3 -13  151.90    6.35
  -6   3  13  152.88   11.78
   6   3 -12  301.95   11.08
  -6  -3  12  357.63   18.61
   6   3 -12  295.87   17.19
   6  -3 -12  344.73   11.33
  -6   3  12  334.99   18.68
  -6   3  12  345.39   10.21
   6   3 -12  343.82   10.26
  -6   3  11   28.82    6.38
  -6   3  11   26.17    2.34
  -6  -3  11   28.89    6.02
   6   3 -11   28.79    2.41
  -6   3  10  724.51   28.33
  -6   3  10  688.56   17.62
  -6  -3  10  652.10   28.39
  -6   3  10  648.19   16.72
   6   3 -10  666.31   17.51
  -6  -3   9   12.13    4.52
  -6   3   9   18.23    4.97
   6   3  -9   10.68    1.27
  -6   3   9   10.90    1.61
  -6   3   9   10.93    1.36
   6   3  -9   12.65    1.56
   6   3  -8 1636.53   39.27
  -6   3   8 1702.27   47.41
  -6   3   8 1656.24   38.12
   6   3  -8 1566.88   37.42
   6   3  -8 1690.28   46.05
  -6  -3   8 1607.67   49.49
  -6   3   8 1589.72   37.60
   6   3  -8 1557.88   37.70
  -6   3   7   13.62    1.79
  -6  -3   7   20.33    4.16
  -6   3   7   17.49    3.68
   6   3  -7    8.47    2.82
   6  -3  -7   10.82    3.53
   6   3  -7   12.92    1.72
   6   3  -7   11.84    1.24
  -6   3   7   14.83    1.52
   6  -3  -7   12.75    1.38
   6   3  -7   17.56    3.47
  -6   3   7   13.26    1.36
   6   3  -7   11.28    1.21
   6  -3  -6 1322.85   30.81
   6   3  -6 1284.86   30.66
   6   3  -6 1377.82   37.49
  -6   3   6 1259.30   32.49
   6   3  -6 1306.89   31.55
  -6   3   6 1353.32   37.15
   6  -3  -6 1333.48   38.78
   6   3  -6 1354.92   37.68
  -6   3   6 1305.59   31.35
   6   3  -6 1289.33   31.60
   6   3  -5   47.64    2.18
   6   3  -5   42.58    4.59
  -6   3   5   48.93    3.45
   6   3  -5   45.62    2.50
  -6   3   5   58.59    4.96
   6  -3  -5   47.71    4.76
   6   3  -5   49.23    4.64
   6   3  -5   45.56    2.51
  -6   3   4 1061.65   28.17
   6   3  -4 1040.64   30.23
   6   3  -4 1032.76   29.63
   6  -3  -4 1021.26   30.17
  -6   3   4 1097.91   29.90
   6   3  -3  120.96    7.13
   6  -3  -3  120.25    6.86
   6   3  -3  123.80    6.64
   6   3  -2 1464.57   37.34
   6   3  -2 1410.23   36.77
   6   3  -1  624.70   18.41
  -6   3   1  601.89   18.17
   6   3  -1  577.41   17.87
   6   3   0  848.90   25.42
   6   3   0  858.39   24.54
  -6   3   0  892.11   24.55
  -6   3  -1  270.97   10.39
   6   3   1  269.51   10.49
  -6   3  -1  266.87   10.37
  -6  -3  -2  776.48   23.33
   6   3   2  800.87   23.22
  -6   3  -2  823.73   23.26
  -6   3  -2  802.99   23.45
   6   3   3   66.99    2.92
  -6   3  -3   66.34    4.73
  -6  -3  -3   68.56    5.04
   6   3   3   68.51    2.88
  -6   3  -3   66.90    3.03
   6   3   4   88.03    3.44
  -6  -3  -4   77.25    5.77
  -6   3  -4   81.24    5.40
  -6   3  -4   79.72    3.47
   6   3   5  253.10    7.61
  -6   3  -5  266.91    7.59
  -6   3  -5  270.90   11.85
   6   3   5  268.19    7.70
  -6  -3  -5  277.20   12.41
  -6   3  -5  278.50   11.20
   6   3   5  271.43    7.95
  -6   3  -5  263.16    8.03
   6  -3   6   -0.73    1.97
  -6  -3  -6    5.20    2.80
  -6   3  -6    3.74    1.79
  -6   3  -6    2.87    2.21
   6   3   6    4.12    1.20
   6   3   6    2.40    1.16
  -6   3  -6    2.08    1.07
   6   3   7  225.55   10.28
  -6  -3  -7  212.35   12.43
  -6   3  -7  232.09   10.53
   6   3   7  229.36    7.19
  -6   3  -7  240.81   11.03
   6  -3   7  212.02   12.15
   6   3   7  226.85    7.14
  -6   3  -7  220.69    7.30
   6  -3   8   24.20    4.19
   6  -3   8   17.64    3.58
  -6  -3  -8   19.05    4.19
   6   3   8   20.36    3.33
  -6   3  -8   21.11    3.22
   6   3   8   20.81    1.87
  -6   3  -8   19.40    3.20
   6   3   8   21.66    2.07
  -6   3  -8   19.90    1.96
   6  -3   9   31.33    4.46
   6   3   9   41.02    2.73
  -6   3  -9   36.54    2.52
   6   3   9   30.96    4.00
  -6  -3  -9   35.97    2.53
  -6   3 -10  296.70    8.42
  -6  -3 -10  286.15    8.71
  -6   3 -10  299.98    9.03
   6   3  10  299.33    9.17
  -6  -3 -11   91.27    3.64
  -6   3 -11   91.96    4.01
   6   3  11   94.04    4.13
   6   3  12  309.30    9.10
  -6   3 -12  300.14    8.72
  -6  -3 -12  308.22    8.27
   6   3  12  294.23    8.67
  -6   3 -13   50.38    2.10
   6  -3  13   54.60    2.31
   6   3  13   61.95    2.59
  -6   3 -13   64.20    2.90
   6   3  14  283.95    7.72
  -6   3 -14  326.30    8.24
  -6   3 -15    1.06    0.54
   6  -4 -16    1.42    0.69
   6   4 -16    1.94    0.76
   6  -4 -16    0.57    0.55
   6   4 -15   77.89    2.77
   6  -4 -15   94.54    3.54
  -6   4  15   84.11    3.02
   6   4 -15   92.18    3.53
   6   4 -14    1.20    1.38
   6   4 -14    1.20    0.99
   6  -4 -14    3.19    1.34
  -6   4  14    0.88    1.00
   6   4 -14    1.49    0.75
   6   4 -13  230.48    7.14
   6  -4 -13  234.38    7.91
  -6   4  13  228.64    7.24
   6   4 -13  211.26    6.63
   6   4 -12    3.20    1.61
   6  -4 -12    1.89    1.86
  -6   4  12    0.31    0.90
  -6   4  12    1.64    1.26
   6   4 -12    3.09    1.03
  -6  -4  11  128.89   11.80
   6   4 -11  155.65    6.19
  -6   4  11  146.46   12.19
  -6   4  11  135.51    4.85
   6   4 -11  141.67    5.07
  -6  -4  10   -0.69    3.26
  -6   4  10   -1.77    4.07
  -6   4  10    1.34    1.05
   6   4 -10    0.70    0.93
   6   4 -10   -0.27    1.99
  -6  -4   9  576.43   26.21
  -6   4   9  560.78   14.42
   6   4  -9  550.67   14.24
  -6  -4   8   22.75    5.16
  -6   4   8   20.29    2.52
  -6   4   8   17.15    4.72
   6  -4  -8   19.30    5.33
   6   4  -8   17.71    4.38
  -6   4   8   19.52    1.69
   6   4  -8   19.40    2.64
  -6   4   8   22.50    1.89
   6   4  -8   22.40    1.68
   6   4  -8   18.60    1.59
  -6   4   7 1065.25   26.61
   6   4  -7 1105.22   26.85
   6  -4  -7 1099.22   36.70
   6   4  -7 1101.20   35.09
  -6   4   7 1025.15   25.30
  -6  -4   7 1089.19   37.04
   6   4  -7  998.91   26.70
  -6   4   7 1099.27   25.80
   6   4  -7 1041.40   25.24
   6   4  -7 1006.23   25.13
   6   4  -6    0.30    1.45
  -6   4   6    2.25    1.39
   6  -4  -6    1.36    2.33
   6   4  -6    0.79    2.53
   6  -4  -6    1.21    0.98
   6   4  -6    0.85    1.52
   6   4  -6    0.36    2.23
  -6   4   6    1.16    1.14
   6   4  -6    0.46    0.97
   6  -4  -5 1377.90   40.16
   6   4  -5 1361.27   38.85
   6  -4  -5 1343.07   31.21
  -6   4   5 1309.92   34.74
   6   4  -5 1289.86   32.08
   6   4  -5 1289.13   37.86
  -6   4   5 1298.63   31.69
   6   4  -5 1300.82   31.89
   6   4  -5 1286.95   31.18
   6   4  -4   30.32    2.36
  -6   4   4   32.71    2.28
   6   4  -4   32.64    4.33
   6  -4  -4   37.03    4.96
   6  -4  -4   40.73    2.17
  -6   4   4   38.01    2.10
  -6   4   4   35.78    3.70
   6   4  -4   32.90    2.56
   6   4  -4   30.26    4.24
   6   4  -4   34.20    2.02
   6   4  -4   35.82    2.24
   6   4  -3 1153.46   28.12
  -6   4   3 1148.35   28.03
  -6   4   3 1213.81   34.60
   6   4  -3 1193.88   34.16
   6  -4  -3 1204.59   34.92
   6  -4  -3 1191.01   27.76
  -6   4   3 1136.06   27.48
  -6   4   3 1194.89   32.41
   6   4  -3 1169.14   33.67
   6   4  -3 1162.02   28.39
   6   4  -3 1140.59   27.62
   6   4  -3 1152.11   27.92
   6   4  -2  176.33    5.71
  -6   4   2  171.21    5.64
   6  -4  -2  185.87    9.87
  -6   4   2  180.44    9.61
   6   4  -2  178.74    9.34
   6   4  -2  162.97    9.50
  -6   4   2  166.65    8.54
   6   4  -2  182.15    9.40
   6   4  -2  169.77    5.92
   6   4  -2  166.67    5.16
   6   4  -2  166.44    5.46
   6   4  -2  171.10    5.64
   6   4  -1  569.64   14.89
  -6   4   1  581.58   14.98
   6   4  -1  573.77   20.16
  -6   4   1  591.48   20.06
  -6   4   1  571.50   14.43
   6   4  -1  576.02   15.24
  -6   4   1  597.71   19.59
   6   4  -1  583.79   14.84
  -6   4   1  587.53   15.02
   6   4  -1  576.38   14.55
   6   4  -1  589.41   15.00
  -6   4   0   19.43    3.27
   6  -4   0   15.45    1.43
   6   4   0   18.68    3.50
  -6   4   0   22.74    3.68
  -6   4   0   17.52    1.72
   6   4   0   16.48    1.44
   6   4   0   15.84    1.59
  -6   4   0   15.50    1.62
  -6   4  -1  468.33   12.31
   6   4   1  454.22   12.14
   6  -4   1  457.73   12.19
  -6   4  -1  456.81   16.98
   6   4   1  439.16   16.77
  -6   4  -1  458.27   12.29
   6   4   1  466.67   12.17
   6   4   1  467.74   12.35
   6  -4   2    2.20    1.03
  -6   4  -2    1.52    2.26
  -6  -4  -2    0.30    1.71
   6   4   2    2.34    2.23
   6   4   2    0.70    0.95
  -6   4  -2    0.21    1.10
   6   4   2   -0.19    0.96
  -6   4  -2    0.78    1.04
   6   4   3  160.75    5.48
   6  -4   3  135.11    5.22
  -6   4  -3  151.09    8.97
   6   4   3  146.00    8.66
  -6   4  -3  149.07    8.53
  -6  -4  -3  167.24    9.44
   6   4   3  150.54    5.29
  -6   4  -3  151.19    5.21
   6   4   3  159.03    5.15
  -6   4  -3  151.80    5.26
  -6   4  -4   57.43    2.89
   6   4   4   60.38    2.91
   6   4   4   44.17    4.94
  -6   4  -4   60.73    5.38
  -6  -4  -4   45.84    5.36
   6  -4   4   55.13    3.03
   6   4   4   57.46    3.07
  -6   4  -4   52.69    5.36
  -6   4  -4   58.62    2.91
  -6   4  -4   59.29    3.28
  -6   4  -5    1.73    1.18
   6   4   5    1.66    1.14
   6   4   5    0.93    2.24
  -6   4  -5   -0.30    1.54
  -6  -4  -5    1.19    2.37
   6   4   5    1.67    0.95
   6  -4   5    3.03    1.32
   6   4   5    3.20    1.32
  -6   4  -5    2.00    2.39
   6   4   5    2.72    1.34
  -6   4  -5    0.48    1.13
  -6   4  -5    1.21    1.27
   6   4   6   21.58    2.10
   6  -4   6   18.58    4.21
  -6   4  -6   23.33    1.94
   6   4   6   15.24    3.27
  -6  -4  -6   21.67    4.45
  -6   4  -6   24.37    3.63
   6   4   6   19.79    1.82
   6   4   6   24.02    2.02
  -6   4  -6   26.89    4.20
  -6   4  -6   20.78    1.79
   6   4   6   22.77    2.12
  -6   4  -6   21.35    2.11
   6  -4   7   22.95    4.48
  -6   4  -7   30.27    2.16
   6   4   7   21.98    3.71
  -6  -4  -7   16.92    4.50
  -6   4  -7   24.93    3.76
   6   4   7   28.25    2.19
   6   4   7   27.61    2.57
  -6   4  -7   30.33    4.34
   6   4   7   28.63    2.47
  -6   4  -7   29.67    2.47
   6  -4   8    9.70    3.33
  -6   4  -8   12.04    1.54
   6   4   8    6.90    2.40
   6   4   8   11.43    1.61
   6   4   8    9.16    1.58
  -6   4  -8    9.57    2.64
   6   4   8   12.56    1.74
  -6   4  -8   11.38    1.71
  -6   4  -9  254.19    7.43
  -6   4  -9  248.54    7.89
   6   4   9  260.02    8.05
  -6  -4  -9  237.02    7.95
   6   4   9  250.76    7.97
  -6   4  -9  249.86    8.00
  -6   4 -10   39.50    2.07
  -6  -4 -10   42.05    2.36
   6   4  10   40.58    2.55
  -6   4 -10   35.51    2.39
   6   4  10   36.98    2.52
  -6   4 -10   37.00    2.46
   6   4  11  297.93    8.65
  -6   4 -11  279.94    8.24
   6  -4  11  295.98    8.18
   6   4  11  300.79    8.57
  -6   4 -11  293.07    8.50
  -6   4 -12    0.27    0.73
   6   4  12    0.68    0.88
   6  -4  12    2.04    0.72
   6   4  12   -0.06    0.80
  -6   4 -12    0.99    0.82
   6   4  13  387.23    8.97
   6   4  13  389.10    9.14
   6  -4  13  313.93    8.50
   6  -4  13  339.17    8.54
   6   4  14   19.36    0.92
   6  -5 -14  158.61    4.74
  -6   5  14  148.96    4.36
   6   5 -14  159.66    4.72
   6  -5 -13   34.14    2.23
  -6   5  13   32.54    1.91
   6   5 -13   35.00    2.25
   6   5 -13   27.73    1.54
   6  -5 -12  216.49    7.15
  -6   5  12  209.44    6.44
   6   5 -12  203.42    6.10
  -6   5  11   52.04    2.55
   6   5 -11   53.37    3.00
  -6   5  10  410.74   11.49
   6   5 -10  460.18   12.60
  -6   5   9   25.97    2.08
   6   5  -9   26.57    2.89
  -6   5   8  801.91   20.21
   6  -5  -8  772.76   31.83
  -6   5   8  708.21   28.87
   6   5  -8  774.16   29.93
  -6  -5   8  801.28   32.54
   6   5  -8  820.97   21.58
  -6   5   7    9.85    4.08
   6  -5  -7   15.03    4.53
   6   5  -7    4.06    3.04
  -6   5   7    9.19    1.59
   6   5  -7    9.74    2.17
  -6   5   7    7.41    1.97
  -6  -5   7    5.03    3.89
   6   5  -7    8.32    2.22
  -6   5   6  969.11   33.84
   6  -5  -6 1002.12   35.91
   6   5  -6 1068.94   35.00
  -6   5   6 1086.65   25.88
   6   5  -6 1056.67   26.55
  -6   5   6 1033.20   26.45
   6   5  -6  981.10   26.68
   6   5  -5    5.20    2.11
  -6   5   5   -0.43    2.64
   6  -5  -5    0.50    2.38
   6   5  -5    0.12    1.76
  -6   5   5    0.80    1.28
   6   5  -5    0.43    1.46
  -6   5   5    0.51    1.41
  -6   5   4  548.38   22.12
   6  -5  -4  615.51   23.78
   6  -5  -4  616.66   15.23
  -6   5   4  562.74   19.37
   6   5  -4  574.50   16.33
  -6   5   4  603.57   15.80
   6   5  -4  587.93   16.04
  -6   5   4  581.11   15.95
   6  -5  -3   14.79    1.52
  -6   5   3   11.38    2.66
   6   5  -3   15.49    2.17
  -6   5   3   12.98    1.41
   6  -5  -3   13.10    3.69
  -6   5   3   12.46    3.76
   6   5  -3   15.16    1.95
  -6   5   3   13.93    1.82
  -6   5   2  655.96   24.34
   6  -5  -2  732.31   25.60
   6  -5  -2  716.95   17.57
   6   5  -2  712.64   18.59
  -6   5   2  669.53   22.61
   6   5  -2  676.14   17.29
   6   5  -2  692.14   18.10
  -6   5   2  705.85   18.13
  -6   5   1    9.21    3.15
   6  -5  -1   10.67    3.15
   6  -5  -1    7.98    1.19
  -6   5   1    8.20    1.24
   6   5  -1    9.82    1.91
  -6   5   1    8.29    2.62
   6   5  -1    9.91    1.38
  -6   5   1    8.28    1.61
   6   5  -1    8.94    1.57
   6   5   0  356.03   16.78
  -6   5   0  394.05   17.26
  -6   5   0  411.91   11.20
   6   5   0  436.99   12.15
  -6   5   0  391.71   16.22
   6   5   0  408.65   11.34
   6   5   0  430.57   11.69
  -6   5   0  437.54   11.82
  -6  -5  -1   96.78    7.67
   6   5   1   64.11    6.54
  -6   5  -1   84.10    3.56
   6   5   1   87.28    4.12
  -6   5  -1   70.39    6.35
   6   5   1   83.03    3.62
   6   5   1   85.54    3.74
  -6   5  -1   86.10    3.91
  -6  -5  -2  304.09   14.45
  -6   5  -2  296.46    8.68
   6   5   2  285.98    8.66
  -6   5  -2  300.65    8.85
   6   5   2  289.08    8.59
  -6  -5  -3  202.26   11.69
  -6   5  -3  206.60    6.71
   6  -5   3  204.47    6.56
  -6   5  -3  198.64   11.04
   6   5   3  206.74    6.74
  -6   5  -3  206.20    6.67
   6   5   3  196.45    6.54
  -6  -5  -4   42.93    5.57
   6   5   4   37.41    4.91
  -6   5  -4   53.11    3.02
  -6   5  -4   47.63    5.54
   6  -5   4   47.55    2.77
   6   5   4   48.12    2.89
  -6   5  -4   48.10    2.77
   6   5   4   53.13    2.86
  -6   5  -5    7.38    1.59
   6  -5   5    5.04    1.34
  -6   5  -5    5.83    2.62
   6   5   5    6.63    1.52
   6   5   5    2.32    2.05
  -6  -5  -5    0.46    2.62
  -6   5  -5    5.71    1.35
   6  -5   5    1.80    2.78
   6   5   5    6.25    1.45
  -6   5  -6    2.23    1.44
   6  -5   6    0.88    1.22
  -6   5  -6   -0.70    1.85
   6   5   6    0.63    1.92
   6   5   6    0.85    1.31
  -6   5  -6    0.15    1.03
  -6   5  -7   26.28    2.25
   6   5   7   26.12    2.14
   6  -5   7   20.81    1.97
  -6   5  -7   26.22    1.89
   6   5   7   27.55    2.04
   6  -5   8    6.04    1.21
   6   5   8    6.24    1.24
  -6   5  -8    6.16    1.14
  -6  -5  -9   12.47    1.44
  -6   5  -9   13.19    1.61
  -6   5  -9   11.62    1.17
   6   5   9   11.98    1.46
  -6   5 -10   82.34    3.28
   6   5  10   83.28    3.19
  -6   5 -11   16.26    1.21
   6   5  11   17.85    1.20
   6   6 -12  141.17    4.10
  -6   6  11  183.70    5.37
   6   6 -10   19.44    1.41
  -6   6  10   21.08    1.47
   6   6  -9  312.91    8.52
  -6   6   9  289.00    8.24
   6   6  -8   89.64    3.96
  -6   6   8   85.56    3.52
   6   6  -7  561.72   15.24
   6   6  -7  575.38   15.42
  -6   6   7  543.24   14.47
   6   6  -6   11.46    2.09
   6   6  -6   10.17    1.86
  -6   6   6    9.20    1.95
  -6   6   6    8.77    1.43
   6   6  -5  457.32   13.59
   6   6  -5  494.70   13.43
  -6   6   5  490.38   13.49
  -6   6   5  470.56   12.87
  -6   6   4   43.79    2.95
   6   6  -4   45.61    2.95
   6   6  -4   50.13    3.34
   6   6  -3  442.81   13.00
  -6   6   3  475.34   12.73
   6   6  -3  466.81   12.65
  -6   6   3  432.45   12.33
   6   6  -2   87.29    4.36
  -6   6   2   88.82    4.00
   6   6  -2   87.17    3.94
  -6   6   2   95.59    4.00
   6   6  -1  439.26   12.35
  -6   6   1  443.94   11.93
   6   6  -1  427.43   11.81
   6   6  -1  416.09   11.25
  -6   6   1  419.54   11.76
   6   6   0  259.87    8.24
   6   6   0  251.26    7.70
  -6   6   0  253.19    7.75
  -6   6   0  247.43    7.71
   6   6   0  252.80    7.50
   6   6   1  474.91   13.13
  -6   6  -1  451.00   12.61
   6   6   1  494.68   12.75
   6   6   1  470.44   12.68
  -6   6  -1  478.09   12.73
  -6   6  -2  271.61    7.92
   6   6   2  257.75    8.08
  -6   6  -2  251.29    7.64
   6   6   2  269.71    7.95
   6   6   2  251.94    7.74
  -6   6  -2  255.68    7.71
  -6   6  -3   13.73    1.73
   6   6   3    9.58    1.74
  -6   6  -3   12.03    1.46
   6   6   3   10.70    1.49
   6   6   3   13.76    1.69
  -6   6  -3   14.00    1.44
  -6   6  -4  173.38    5.81
   6   6   4  160.25    5.40
  -6   6  -4  168.18    5.23
  -6   6  -5    8.71    1.58
  -6   6  -5    7.93    1.15
   6   6   5    8.31    1.11
   6   6   5    5.58    1.61
  -6   6  -6  155.05    5.40
   6   6   6  154.08    4.71
  -6   6  -6  151.15    4.60
   6   6   6  150.83    4.74
  -6   6  -7   11.41    1.50
  -6   6  -7   11.53    1.00
   6   6   7   14.58    1.21
   6   6   8  120.17    3.61
   6   7  -7    5.34    0.96
  -6   7   7    5.69    0.90
   6   7  -6  102.69    3.38
   6   7  -6  112.38    3.73
  -6   7   6  103.90    3.53
   6   7  -5    2.42    0.98
   6   7  -5    3.31    1.10
   6   7  -4  133.81    4.71
   6   7  -4  148.11    4.62
  -6   7   4  144.03    4.61
   6   7  -3   33.52    2.21
  -6   7   3   31.58    2.03
   6   7  -3   35.85    1.96
  -6   7   3   32.82    1.96
   6   7  -2   55.43    2.81
  -6   7   2   58.57    2.66
   6   7  -2   58.22    2.52
  -6   7   2   61.97    2.69
   6   7  -1  139.79    4.76
   6   7  -1  134.18    4.36
  -6   7   1  145.53    4.54
  -6   7   1  136.60    4.52
   6   7   0   68.93    2.99
   6   7   0   68.51    2.69
  -6   7   0   66.54    2.67
  -6   7   0   61.30    2.61
   6   7   1  173.48    4.81
  -6   7  -1  166.18    4.70
   6   7   2   11.84    1.16
  -6   7  -2   12.52    1.07
  -6   7  -3  313.28    8.10
   6   7   3  350.80    8.56
   7   0 -19   -0.10    0.51
   7   0 -18   32.06    1.82
   7   0 -18   31.13    1.94
   7   0 -17   -0.30    1.04
   7   0 -17    1.55    1.20
   7   0 -16  423.46   12.05
   7   0 -16  424.08   12.27
   7   0 -15    0.45    2.08
   7   0 -15    0.59    1.54
   7   0 -15    0.42    1.29
  -7   0  15    0.44    1.96
   7   0 -14  684.40   18.71
  -7   0  14  635.78   25.21
   7   0 -14  688.40   18.33
  -7   0  13    0.46    2.19
   7   0 -13   -0.21    1.25
  -7   0  13   -0.70    1.29
  -7   0  12  625.60   24.11
  -7   0  12  632.27   16.49
  -7   0  11    0.41    2.39
  -7   0  11    0.54    1.09
  -7   0  10 2388.39   55.44
   7   0 -10 2374.23   56.29
  -7   0  10 2440.34   63.91
  -7   0   9   -0.96    2.12
  -7   0   8  911.08   27.57
  -7   0   7    0.23    2.16
  -7   0   6 2052.33   51.34
  -7   0   5   -0.59    1.42
  -7   0   4 1088.18   27.41
  -7   0   3    0.71    0.92
   7   0  -3    0.08    1.03
   7   0  -2 1655.68   39.73
  -7   0   2 1644.24   37.99
   7   0  -1    0.16    1.18
   7   0   0 1711.84   41.66
   7   0   0 1828.56   42.87
   7   0   1    2.69    1.35
   7   0   1    0.88    1.51
   7   0   2   20.82    1.04
  -7   0  -2   21.55    1.11
   7   0   3    0.27    1.38
   7   0   3    1.27    0.65
   7   0   4  150.12    6.39
   7   0   4  140.17    5.07
   7   0   5    0.60    1.40
   7   0   5    0.52    0.88
   7   0   6  586.91   16.62
   7   0   7    1.72    1.09
   7   0   7    2.11    1.93
   7   0   7    0.23    0.76
  -7   0  -7    0.43    0.76
   7   0   8  280.45   10.38
   7   0   8  273.34   12.20
   7   0   8  268.07    7.90
  -7   0  -8  294.09    8.19
   7   0   8  267.03    7.77
   7   0   9    0.82    1.15
   7   0   9    1.60    2.02
  -7   0  -9   -0.08    0.98
   7   0  10  372.48   15.90
  -7   0 -10  398.69   11.18
   7   0  11   -0.67    1.85
   7   0  11    0.17    1.07
  -7   0 -11   -0.63    1.06
   7   0  11    0.10    1.18
   7   0  12  938.92   23.95
  -7   0 -12  951.42   23.76
   7   0  12  995.73   23.76
  -7   0 -13    0.37    0.95
   7   0  13   -0.08    1.05
  -7   0 -14  852.77   20.53
   7   0  14  825.44   20.61
  -7   0 -15    0.29    0.63
   7   0  15    0.59    0.63
   7   0  16  282.89    7.35
   7  -1 -19   46.32    1.72
   7   1 -19   43.24    1.69
   7  -1 -18  131.31    4.29
   7  -1 -18  129.54    4.22
   7   1 -18  123.04    3.97
   7   1 -18  129.00    4.30
   7   1 -17   61.30    2.89
   7  -1 -17   59.68    2.96
   7   1 -17   63.49    3.17
   7  -1 -17   66.66    3.19
   7  -1 -16   51.48    2.99
   7   1 -16   52.32    3.18
   7  -1 -16   56.68    3.25
   7   1 -15  327.31   10.40
   7  -1 -15  338.82   10.44
  -7  -1  15  329.74   16.07
  -7   1  15  301.41   15.38
   7  -1 -15  324.36    9.93
   7   1 -15  326.48   10.09
  -7  -1  14   34.59    5.41
  -7   1  14   27.50    4.92
  -7   1  14   29.08    2.41
   7   1 -14   30.76    2.89
   7  -1 -14   30.28    2.83
   7   1 -14   30.81    5.25
  -7   1  14   30.11    2.06
   7   1 -14   29.52    2.61
  -7  -1  13  675.64   25.79
  -7   1  13  626.14   25.09
  -7   1  13  658.39   16.97
   7   1 -13  636.58   17.73
  -7   1  13  667.63   17.46
  -7  -1  12   10.33    3.46
  -7   1  12   15.79    3.96
  -7   1  12   11.00    1.55
   7   1 -12    8.78    1.64
  -7  -1  12    8.83    1.27
  -7   1  12    9.26    1.65
  -7  -1  11 1127.03   35.61
  -7   1  11 1170.18   35.94
  -7   1  11 1106.48   26.93
  -7   1  11 1085.06   26.64
   7   1 -11 1052.55   27.21
   7   1 -10    8.70    1.72
   7  -1 -10    7.70    1.65
  -7  -1  10    3.23    2.83
  -7   1  10    9.68    2.99
   7   1 -10    7.99    1.49
  -7   1  10    9.12    1.52
   7   1  -9 2175.35   52.12
   7  -1  -9 2229.08   52.40
  -7  -1   9 2222.04   59.74
  -7   1   9 2275.81   59.01
  -7   1   8   35.36    4.06
  -7  -1   8   40.48    4.91
   7  -1  -7 1707.61   47.37
  -7   1   7 1746.40   44.10
  -7  -1   7 1593.64   45.84
   7  -1  -6   63.55    5.59
  -7   1   6   64.08    4.31
  -7  -1   6   62.06    5.30
   7  -1  -5 1907.73   48.42
   7  -1  -5 1857.84   44.22
  -7   1   5 1905.83   45.71
  -7  -1   5 1825.27   47.70
   7   1  -4  471.95   13.59
   7  -1  -4  486.29   14.93
  -7   1   4  491.09   13.44
  -7  -1   4  476.39   14.80
   7   1  -3 1931.74   47.00
   7  -1  -3 2082.03   48.15
   7  -1  -3 1996.50   47.86
   7   1  -2   33.53    2.03
  -7   1   2   33.79    2.15
   7  -1  -2   37.02    2.34
   7   1  -2   32.93    1.72
   7   1  -1  222.75    6.46
   7  -1  -1  223.12    6.63
   7   1  -1  233.47    6.94
   7  -1  -1  228.54    6.33
  -7   1   0  663.20   16.52
   7   1   0  690.21   16.55
   7  -1   0  656.89   16.11
  -7   1  -1  174.60    5.33
  -7  -1  -1  178.70    5.57
   7   1   1  183.68    7.11
  -7  -1  -2  401.37   11.67
   7   1   2  422.79   10.97
  -7   1  -2  426.42   11.06
   7   1   2  422.97   13.57
   7  -1   2  421.95   13.63
   7  -1   2  398.31   11.60
   7  -1   3   13.58    2.61
   7  -1   3   11.39    1.79
   7   1   3   11.66    1.54
  -7  -1  -3   10.90    1.87
  -7   1  -3   10.30    1.33
   7  -1   4   64.49    3.90
   7  -1   4   63.64    4.70
  -7   1  -4   64.60    3.38
   7   1   4   65.00    3.41
  -7  -1  -4   60.68    4.11
   7  -1   5  227.58    9.61
   7   1   5  241.80   10.70
   7  -1   5  248.06    9.05
  -7   1  -5  243.30    8.38
  -7   1  -6  218.29    8.28
   7  -1   6  211.26    6.19
   7  -1   6  239.23    9.24
   7   1   6  224.40   10.49
   7  -1   6  214.57    8.65
   7  -1   7  321.17   11.39
   7  -1   7  322.35   11.77
   7   1   7  335.39   13.83
   7  -1   7  323.01    9.07
  -7   1  -7  331.03   11.49
   7   1   7  317.43    9.21
  -7   1  -7  331.10    9.18
   7  -1   8   69.92    5.00
   7   1   8   75.39    6.17
   7  -1   8   69.73    3.23
  -7   1  -8   75.93    4.97
   7   1   8   73.50    3.42
  -7  -1  -8   74.50    3.12
  -7   1  -8   70.57    3.30
   7  -1   9  448.83   15.34
   7  -1   9  452.29   16.97
   7   1   9  418.91   17.08
   7  -1   9  408.10   11.61
   7   1   9  463.54   12.30
  -7  -1  -9  446.41   11.88
   7  -1   9  440.89   12.05
   7  -1  10    5.07    2.22
   7   1  10    3.85    2.51
  -7  -1 -10    5.07    1.18
  -7   1 -10    5.51    1.36
   7  -1  10    4.35    1.26
   7  -1  11  812.09   26.12
   7   1  11  812.26   26.80
  -7   1 -11  868.24   21.02
  -7  -1 -11  822.81   20.60
   7  -1  11  814.72   20.63
   7  -1  11  781.62   20.07
   7   1  12    1.63    1.84
  -7   1 -12    2.80    1.21
  -7  -1 -12    2.68    1.07
   7   1  12    2.97    1.31
  -7   1 -13  685.83   17.38
  -7  -1 -13  672.13   17.11
   7   1  13  671.62   17.76
   7   1  14   10.16    1.48
  -7  -1 -14   11.04    1.18
  -7   1 -14   11.07    1.30
   7   1  14   11.27    1.28
   7   1  15  295.72    8.29
  -7  -1 -15  305.82    7.84
  -7   1 -15  321.93    8.15
   7   2 -18   24.77    1.21
   7  -2 -18   26.48    1.54
   7   2 -18   31.24    1.63
   7  -2 -18   29.31    1.54
   7   2 -17  181.38    5.36
   7   2 -17  172.49    5.71
   7   2 -17  171.50    5.25
   7  -2 -17  181.72    5.72
   7   2 -16  135.37    5.22
  -7   2  16  129.43    4.14
   7   2 -16  130.07    4.71
   7  -2 -16  143.84    5.25
   7   2 -15  166.13    6.37
  -7   2  15  161.49    5.34
   7   2 -15  158.99    5.77
   7  -2 -15  165.96    6.30
  -7  -2  14  245.19   14.05
   7   2 -14  215.72   13.34
   7   2 -14  233.95    8.45
  -7   2  14  254.58   14.61
   7  -2 -14  253.06    8.58
  -7   2  14  236.72    7.58
   7   2 -14  240.00    7.94
  -7  -2  13   95.54    8.94
  -7   2  13   92.01    4.20
   7   2 -13   96.48    4.44
  -7   2  13   95.73    4.41
  -7   2  12  659.22   17.62
  -7   2  12  655.48   17.42
  -7   2  11  210.66    6.94
  -7  -2  11  238.67   14.11
   7   2 -10 1302.75   32.31
   7  -2 -10 1283.31   43.35
   7  -2 -10 1268.20   32.56
  -7  -2  10 1245.40   41.65
  -7   2  10 1316.07   40.26
   7   2 -10 1287.41   31.52
   7   2  -9  157.04   10.17
   7   2  -9  159.78    6.02
   7  -2  -9  156.06   11.64
  -7   2   9  147.64    5.42
  -7   2   9  159.20    9.83
   7   2  -9  148.93    5.36
  -7  -2   9  149.48   10.98
  -7   2   8 1212.44   34.54
   7   2  -8 1189.33   35.28
   7   2  -8 1185.13   28.87
   7  -2  -8 1108.61   37.82
  -7  -2   8 1114.99   37.22
   7   2  -7  344.72   13.57
   7  -2  -7  308.26   14.93
  -7  -2   7  312.21   14.92
   7   2  -6 2025.63   51.19
   7  -2  -6 1983.88   53.48
  -7  -2   6 2006.93   53.36
   7   2  -5  635.13   19.05
  -7   2   5  642.75   19.08
   7  -2  -5  645.59   20.47
   7   2  -4  864.59   24.53
  -7   2   4  940.62   24.92
   7  -2  -4  945.05   25.75
  -7   2   3 1126.22   28.52
   7  -2  -3 1118.55   29.09
   7   2  -3 1096.48   28.41
   7   2  -3 1066.52   29.50
   7  -2  -2  765.47   20.79
   7   2  -2  742.77   20.29
   7   2  -2  733.24   21.80
   7   2  -1  634.23   17.34
   7   2  -1  624.89   17.16
   7   2  -1  636.33   18.89
   7   2   0   23.30    2.14
   7   2   0   28.52    2.50
  -7   2   0   31.48    2.60
   7   2   0   26.82    3.26
   7   2   1  835.42   22.96
   7   2   1  906.52   22.96
  -7   2  -1  860.50   22.89
  -7   2  -1  916.54   22.97
   7   2   1  858.38   24.64
   7   2   2   54.26    3.75
  -7   2  -2   51.63    3.24
  -7  -2  -2   50.81    3.37
   7   2   3 1022.65   27.93
  -7  -2  -3  973.00   26.98
  -7   2  -3 1041.72   26.44
   7  -2   4   26.61    3.14
  -7  -2  -4   24.86    3.03
   7   2   4   24.73    2.60
  -7   2  -4   29.73    2.68
   7  -2   5  577.63   19.54
  -7  -2  -5  576.11   19.92
   7   2   5  625.41   17.83
  -7   2  -5  628.11   17.98
  -7   2  -5  598.55   15.23
   7   2   6   96.73    6.74
   7  -2   6   80.68    6.25
  -7  -2  -6   76.00    6.32
   7   2   6   83.83    5.14
  -7   2  -6   85.78    5.12
   7   2   6   83.05    3.59
   7  -2   6   75.40    5.92
   7   2   6   84.14    3.43
  -7   2  -6   82.79    3.44
   7  -2   7  510.42   18.48
   7  -2   7  509.72   18.24
   7   2   7  541.68   19.59
   7   2   7  520.10   13.50
   7   2   7  545.35   17.01
  -7   2  -7  536.86   17.08
   7   2   7  541.83   13.97
  -7   2  -7  505.08   13.78
   7  -2   8  317.38   12.34
   7  -2   8  302.65   12.77
   7   2   8  328.40   14.44
   7   2   8  307.29    8.56
   7   2   8  299.42    9.15
  -7   2  -8  306.71    9.12
   7   2   8  325.34   12.16
   7  -2   9  142.37    8.21
   7   2   9  153.22    9.62
   7   2   9  162.33    5.83
  -7   2  -9  162.53    5.69
   7   2   9  144.16    7.91
   7  -2  10  261.50   12.02
  -7  -2 -10  265.70    7.92
  -7   2 -10  267.70    8.36
   7   2  10  264.38    8.38
  -7   2 -11  118.26    4.66
  -7  -2 -11  105.15    4.17
   7   2  11  113.87    4.61
  -7  -2 -12  336.05    9.57
   7  -2  12  327.51    9.39
   7   2  12  355.32   10.56
  -7  -2 -13    7.89    1.11
  -7   2 -13   10.44    1.41
   7   2  13    8.07    1.50
  -7   2 -14  278.84    7.78
   7   2  14  275.56    8.11
   7   2  15    3.15    0.83
   7   2  15    4.96    0.84
  -7   2 -15    3.55    0.74
   7   3 -17   39.34    1.59
   7  -3 -17   47.17    2.07
   7   3 -16  270.74    7.12
   7  -3 -16  277.25    7.67
  -7   3  16  238.85    6.60
   7   3 -16  241.02    6.77
   7   3 -15   46.34    2.99
   7   3 -15   47.66    2.69
   7  -3 -15   45.83    2.87
  -7   3  15   42.15    2.32
   7   3 -15   45.79    2.33
   7   3 -14  214.76    7.86
   7   3 -14  220.28    7.39
  -7   3  14  222.33    7.09
   7   3 -14  215.64    6.87
   7  -3 -14  226.92    7.83
  -7  -3  13  238.37   14.40
  -7   3  13  269.57   15.66
  -7   3  13  259.29    8.16
   7   3 -13  246.20    7.84
  -7  -3  12  137.65   11.37
  -7   3  12  136.30    5.44
  -7   3  12  150.19   12.11
  -7   3  12  141.36    5.43
   7   3 -12  139.75    5.24
  -7   3  11  268.65    8.50
  -7  -3  11  256.67   16.14
   7   3 -11  257.41    8.11
  -7  -3  10    0.63    3.44
  -7   3  10    7.35    4.13
   7  -3 -10    4.05    3.87
   7   3 -10    4.29    3.43
   7   3 -10    4.89    1.91
  -7   3  10    2.14    1.39
  -7   3  10    1.21    0.94
   7   3 -10    3.79    1.09
   7   3  -9  432.04   12.83
   7   3  -9  448.24   19.52
   7  -3  -9  434.88   21.50
  -7   3   9  421.99   11.85
  -7  -3   9  405.16   20.62
  -7   3   9  421.31   11.24
   7   3  -9  410.81   11.31
  -7  -3   8   -0.52    3.21
  -7   3   8    3.72    2.77
   7  -3  -8    3.17    3.43
   7   3  -8    2.41    2.16
   7   3  -8    2.75    1.46
  -7   3   8    3.78    1.28
   7   3  -8    3.58    2.90
  -7   3   8    2.62    1.06
   7   3  -8    4.75    0.94
   7  -3  -7  208.46    6.43
  -7   3   7  217.17    6.70
   7   3  -7  203.28   10.81
  -7  -3   7  221.61   12.69
  -7   3   7  235.14   11.24
   7  -3  -7  227.69   12.75
   7   3  -7  225.33   11.29
   7   3  -7  216.19    7.10
  -7   3   7  207.65    7.06
   7  -3  -6  256.71    7.45
   7   3  -6  269.36   12.18
  -7   3   6  253.27    9.01
   7   3  -6  265.15    7.98
   7  -3  -6  269.58   12.93
  -7   3   6  290.00   11.96
   7   3  -6  262.91   11.74
  -7   3   6  262.66    7.90
   7   3  -6  263.44    7.93
   7  -3  -5  340.69    9.22
   7   3  -5  333.29   13.81
  -7   3   5  346.16   11.63
   7   3  -5  334.66    9.52
   7  -3  -5  330.57   13.97
  -7   3   5  352.21   13.31
   7   3  -5  360.04   13.55
  -7   3   5  350.81    9.44
   7   3  -5  337.20    9.50
  -7   3   4  534.68   16.31
   7   3  -4  529.87   18.04
  -7   3   4  517.94   17.18
   7   3  -4  505.44   16.99
   7  -3  -4  499.16   17.68
   7   3  -3  287.59   11.97
   7   3  -3  292.35   11.18
   7  -3  -3  297.10   11.64
   7   3  -2 1149.62   32.24
   7   3  -2 1170.48   31.46
   7   3  -2 1126.71   30.91
   7   3  -1  371.76   13.94
   7   3  -1  353.77   12.75
  -7   3   1  390.61   13.00
   7   3  -1  360.02   12.63
   7   3   0 1213.55   34.21
   7   3   0 1205.33   32.74
  -7   3   0 1280.23   32.87
  -7   3  -1  169.88    7.71
   7   3   1  166.25    7.69
   7   3   2 1505.45   35.70
  -7  -3  -2 1542.97   39.97
   7   3   2 1536.20   39.57
  -7   3  -2 1600.16   39.73
   7   3   2 1519.06   35.72
  -7   3  -2 1508.23   35.97
   7   3   3   18.60    1.57
  -7   3  -3   15.72    2.51
  -7  -3  -3   15.25    2.66
   7   3   3   14.57    1.45
  -7   3  -3   17.46    1.60
   7   3   4 1078.62   26.46
   7   3   4 1130.47   26.74
  -7  -3  -4 1138.42   32.19
  -7   3  -4 1210.42   31.19
   7   3   4 1082.86   26.75
  -7   3  -4 1154.47   27.17
   7   3   5   31.89    2.10
  -7  -3  -5   33.89    4.39
  -7   3  -5   37.84    3.75
   7   3   5   37.04    2.14
   7  -3   5   35.89    4.44
   7   3   5   35.90    2.33
  -7   3  -5   33.80    2.25
  -7  -3  -6  778.05   27.15
  -7   3  -6  855.77   25.00
   7   3   6  784.72   20.90
   7  -3   6  787.52   27.10
  -7   3  -6  917.60   27.02
   7   3   6  854.71   21.09
  -7   3  -6  824.96   20.88
   7  -3   7  142.47    9.29
  -7  -3  -7  117.28    8.94
  -7   3  -7  143.59    7.89
   7   3   7  153.56    5.30
   7  -3   7  129.79    9.09
  -7   3  -7  141.59    8.49
   7   3   7  140.30    5.17
  -7   3  -7  137.83    5.26
   7  -3   8  834.93   28.56
   7  -3   8  891.81   29.20
   7   3   8  936.05   22.48
  -7   3  -8  914.44   27.83
  -7   3  -8  897.23   23.10
   7   3   8  948.48   23.22
  -7   3  -9  106.34    4.48
   7   3   9  107.68    4.56
  -7   3 -10  166.52    5.87
   7   3  10  157.11    5.85
   7   3  11   19.65    2.04
  -7   3 -11   17.80    1.83
   7   3  11   18.66    1.90
   7   3  12  110.98    4.42
  -7   3 -12   93.40    3.60
  -7   3 -12  106.44    4.12
   7   3  12  105.19    3.92
   7   3  12  107.94    4.05
   7  -3  13  122.89    3.82
  -7   3 -13  113.10    3.65
   7   3  13  147.45    4.41
   7   3  13  138.41    4.26
  -7   3 -13  150.82    4.62
   7   3  14   12.82    1.04
   7   3  14   13.57    0.96
  -7   3 -14   13.62    1.14
   7  -4 -16    0.45    0.70
   7   4 -16    0.45    0.74
   7  -4 -16    0.48    0.56
   7   4 -15  318.76    8.32
   7  -4 -15  330.98    9.00
  -7   4  15  309.13    8.29
   7   4 -15  327.72    8.98
   7   4 -14    0.77    1.08
   7  -4 -14    0.52    1.27
  -7   4  14    0.20    0.97
   7   4 -14    1.39    1.40
   7   4 -13   70.62    3.53
   7   4 -13   65.00    2.72
  -7   4  13   70.16    3.38
   7   4 -12   21.31    2.48
  -7   4  12   21.92    2.05
   7   4 -12   18.28    1.53
  -7  -4  11   18.75    5.04
   7   4 -11   17.20    2.63
   7  -4 -11   23.02    5.67
  -7   4  11   17.59    5.18
   7   4 -11   18.11    4.56
  -7   4  11   19.10    1.70
   7   4 -11   16.51    1.53
  -7  -4  10   23.53    5.89
   7  -4 -10   11.95    4.66
  -7   4  10   32.32    5.32
   7   4 -10   32.15    5.47
   7   4 -10   13.85    2.71
  -7   4  10   20.37    1.81
   7   4 -10   21.33    1.66
   7  -4  -9   44.09    7.25
  -7   4   9   45.81    6.32
   7   4  -9   52.58    6.80
  -7   4   9   51.02    2.80
   7   4  -9   50.76    3.92
  -7   4   9   58.34    2.93
   7   4  -9   55.31    2.58
   7   4  -9   50.96    2.51
  -7  -4   8   12.07    4.65
  -7   4   8    8.08    1.94
   7  -4  -8    9.58    4.07
   7   4  -8   13.17    3.78
  -7   4   8    8.74    1.33
   7   4  -8   11.15    2.23
  -7   4   8   13.67    1.62
   7   4  -8    8.48    1.11
   7   4  -8    9.47    1.31
   7   4  -7   71.58    3.80
  -7   4   7   60.13    3.57
   7  -4  -7   75.04    7.94
   7   4  -7   72.07    6.86
  -7   4   7   64.31    2.95
  -7  -4   7   65.08    7.62
   7   4  -7   68.81    3.98
   7   4  -7   54.51    6.42
  -7   4   7   67.36    3.26
   7   4  -7   60.00    2.91
   7   4  -6    7.92    1.61
  -7   4   6    8.36    1.63
   7  -4  -6   10.39    3.44
   7   4  -6    5.53    2.51
   7  -4  -6    7.65    1.28
   7   4  -6    9.64    1.93
   7   4  -6    4.65    2.82
  -7   4   6    8.14    1.36
   7   4  -6    8.36    1.40
   7  -4  -5  159.23   10.10
   7   4  -5  168.09    9.59
   7  -4  -5  162.79    5.29
   7   4  -5  142.25    9.37
   7   4  -5  152.01    5.84
  -7   4   5  153.84    7.54
  -7   4   5  158.85    5.61
   7   4  -5  154.33    5.63
   7   4  -5  148.16    5.25
   7   4  -4  128.16    4.82
  -7   4   4  126.63    4.71
   7   4  -4  124.55    7.96
   7  -4  -4  136.09    8.79
   7  -4  -4  138.49    4.65
  -7   4   4  133.20    7.13
   7   4  -4  116.16    8.12
   7   4  -4  124.83    4.99
   7   4  -4  121.59    4.38
   7   4  -4  122.21    4.61
   7   4  -3  574.06   14.97
  -7   4   3  575.37   14.91
  -7   4   3  575.90   20.26
   7   4  -3  589.17   20.09
   7  -4  -3  619.87   21.11
   7  -4  -3  594.37   14.82
  -7   4   3  558.39   18.76
   7   4  -3  538.81   20.08
   7   4  -3  567.07   15.28
   7   4  -3  564.03   14.73
   7   4  -3  583.73   15.02
  -7   4   2    1.45    1.03
   7   4  -2    1.34    1.08
   7   4  -2    4.06    2.41
  -7   4   2    1.29    1.92
   7  -4  -2    2.47    2.09
  -7   4   2   -0.89    2.30
   7   4  -2    1.28    0.78
   7   4  -2    1.12    1.17
   7   4  -2    1.78    1.21
  -7   4   1 1063.61   30.91
   7   4  -1  998.47   30.99
  -7   4   1 1059.72   30.97
   7   4  -1 1043.89   25.17
  -7   4   1 1066.65   25.69
   7   4  -1 1066.01   25.61
   7   4  -1 1025.13   25.39
  -7   4   1 1066.44   25.51
  -7   4   0    5.52    2.76
   7  -4   0    7.99    1.21
   7   4   0    6.01    2.48
  -7   4   0    7.75    2.53
   7   4   0    7.17    1.14
  -7   4   0    8.16    1.40
   7   4   0    7.01    1.15
  -7   4   0    8.01    1.33
  -7   4  -1 1320.76   31.72
   7   4   1 1321.63   31.57
   7   4   1 1384.73   32.09
   7  -4   1 1277.88   31.82
  -7   4  -1 1309.08   37.30
   7   4   1 1355.62   31.77
  -7   4  -1 1334.19   31.93
   7   4   1 1373.73   32.00
  -7  -4  -2    6.07    2.29
   7   4   2    5.09    2.54
   7   4   2    4.57    1.13
  -7   4  -2    3.66    1.28
   7   4   2    2.73    1.04
  -7   4  -2    4.23    1.16
   7   4   2    3.91    1.32
  -7   4  -2    5.88    2.68
   7  -4   2    4.02    1.22
  -7  -4  -3 1553.43   42.67
   7   4   3 1514.23   35.94
  -7   4  -3 1556.41   35.92
  -7   4  -3 1497.89   35.61
   7   4   3 1461.95   35.46
   7  -4   3 1457.13   35.95
  -7   4  -3 1537.98   42.91
   7   4   3 1558.42   35.91
  -7   4  -4    0.86    1.51
   7   4   4   -0.58    1.87
  -7  -4  -4    3.22    2.36
   7   4   4    2.19    1.27
  -7   4  -4    1.05    2.24
   7  -4   4    0.27    1.09
  -7   4  -4    2.52    1.31
  -7   4  -4    2.87    1.13
   7   4   4    1.41    1.05
  -7   4  -5  659.27   16.64
   7   4   5  636.61   16.72
   7   4   5  585.99   21.14
  -7  -4  -5  650.86   23.83
  -7   4  -5  662.58   21.80
   7   4   5  634.21   16.68
   7   4   5  661.16   16.82
   7  -4   5  668.63   17.20
   7  -4   5  648.80   23.74
  -7   4  -5  673.21   23.19
  -7   4  -5  640.02   16.69
  -7   4  -5  668.84   17.38
  -7   4  -6   17.56    1.68
   7  -4   6   10.34    3.26
  -7  -4  -6   13.56    3.68
  -7   4  -6   15.79    2.97
   7   4   6   13.73    3.16
   7   4   6   17.43    1.75
  -7   4  -6   18.66    3.81
   7   4   6   11.41    2.12
   7   4   6   16.27    1.95
  -7   4  -6   16.01    1.74
  -7   4  -6   18.52    2.05
  -7   4  -7 1006.54   24.13
   7  -4   7 1008.74   32.32
   7   4   7 1011.99   24.70
   7   4   7 1018.84   24.51
  -7   4  -7  955.97   30.45
   7   4   7 1041.61   24.65
  -7   4  -7  997.46   24.90
  -7   4  -8    1.38    0.97
   7   4   8    1.29    1.10
   7   4   8    0.70    1.33
  -7   4  -8    2.15    1.18
   7   4   8    2.22    1.20
   7   4   9  348.59    9.80
   7   4   9  331.17    9.63
  -7   4  -9  325.40    9.64
  -7   4 -10    4.21    1.36
   7   4  10    4.59    1.25
   7  -4  10    4.47    1.09
   7   4  10    5.15    1.31
  -7   4 -10    4.29    1.20
  -7   4 -11  170.82    5.57
   7   4  11  189.61    5.93
   7  -4  11  177.36    5.46
   7   4  11  186.72    5.77
  -7   4 -11  185.68    5.82
   7   4  12   -0.23    0.73
   7   4  12    0.32    0.78
  -7   4 -12    0.24    0.69
   7  -4  12    1.00    0.64
   7   4  13   40.05    1.62
   7   4  13   39.30    1.71
   7  -5 -14   89.12    3.10
   7   5 -14   88.25    3.11
  -7   5  13   28.25    1.78
   7   5 -13   27.54    1.66
   7  -5 -13   27.13    1.65
  -7   5  12   92.45    3.70
  -7   5  12   87.00    3.20
   7   5 -12   96.95    3.76
  -7   5  11   52.27    2.48
   7   5 -11   54.54    3.21
  -7   5  10    8.22    1.35
   7   5 -10    8.58    2.19
  -7   5   9   33.28    2.26
   7   5  -9   36.43    3.19
  -7   5   8   33.41    5.42
   7  -5  -8   34.17    6.24
   7   5  -8   23.78    4.78
  -7   5   8   29.05    2.29
   7   5  -8   35.94    3.03
  -7  -5   8   31.90    6.42
   7   5  -8   28.84    3.21
  -7   5   7   53.88    6.47
   7  -5  -7   65.87    7.99
   7   5  -7   72.81    7.40
  -7   5   7   72.54    3.49
  -7   5   7   69.14    3.99
   7   5  -7   74.44    4.03
   7   5  -7   61.97    4.20
  -7  -5   7   75.71    8.87
  -7   5   6  187.52   11.91
   7  -5  -6  226.91   14.06
   7   5  -6  207.40   12.21
   7   5  -6  214.63    8.08
  -7   5   6  224.26    7.25
   7   5  -6  222.39    7.57
  -7   5   6  218.60    7.63
   7   5  -5   69.73    3.70
  -7   5   5   66.60    3.62
  -7   5   5   59.67    6.48
   7   5  -5   67.93    6.63
   7  -5  -5   65.24    7.37
   7  -5  -5   71.06    3.13
   7   5  -5   66.31    4.02
  -7   5   5   71.74    3.58
   7   5  -5   64.80    3.26
  -7   5   4  317.64   15.16
   7  -5  -4  320.11   16.05
   7  -5  -4  340.17    9.45
  -7   5   4  315.03   13.06
   7   5  -4  336.84   10.57
  -7   5   4  345.03    9.99
  -7   5   4  336.88   10.03
   7   5  -4  330.35   10.02
   7  -5  -3   46.36    2.50
  -7   5   3   39.87    4.47
   7   5  -3   48.08    3.19
  -7   5   3   32.73    4.94
   7  -5  -3   48.43    5.83
   7   5  -3   46.34    2.85
  -7   5   3   44.65    2.75
  -7   5   2  394.69   17.31
   7  -5  -2  422.11   18.02
   7  -5  -2  446.85   11.72
   7   5  -2  452.63   12.58
  -7   5   2  395.09   16.01
   7   5  -2  414.09   11.31
   7   5  -2  425.63   11.97
  -7   5   2  443.36   12.04
   7  -5  -1   58.74    5.94
  -7   5   1   43.58    5.55
   7  -5  -1   49.19    2.63
  -7   5   1   49.90    2.51
  -7   5   1   44.90    4.95
   7   5  -1   56.19    3.33
   7   5  -1   53.84    2.65
  -7   5   1   56.26    3.02
   7   5  -1   54.63    2.94
  -7  -5   0 1074.82   32.24
   7  -5   0  991.28   31.33
   7   5   0  867.43   30.47
  -7   5   0  918.18   30.86
  -7   5   0  977.19   23.96
  -7   5   0  934.47   30.24
   7   5   0  967.13   24.07
   7   5   0 1008.41   24.29
  -7   5   0 1015.49   24.42
  -7  -5  -1   12.59    3.35
   7   5   1   16.69    3.83
  -7   5  -1   11.83    1.57
  -7   5  -1   19.51    3.74
   7   5   1   11.58    1.52
  -7   5  -1   12.78    1.62
   7   5   1   14.54    1.64
  -7  -5  -2  868.82   28.36
  -7   5  -2  851.93   21.01
   7   5   2  845.95   20.99
   7   5   2  821.28   20.70
  -7   5  -2  836.23   20.88
  -7  -5  -3   27.03    4.43
   7   5   3   19.82    3.60
  -7   5  -3   30.25    2.33
   7  -5   3   27.41    2.16
  -7   5  -3   27.74    4.73
   7   5   3   25.05    2.14
  -7   5  -3   27.18    2.10
   7   5   3   25.43    2.02
  -7  -5  -4  850.54   29.57
  -7   5  -4  932.60   22.51
  -7   5  -4  897.71   29.20
   7   5   4  902.30   22.11
   7   5   4  915.11   22.33
  -7   5  -4  896.78   21.83
   7   5   4  896.69   21.92
  -7   5  -5   43.56    2.89
   7  -5   5   36.67    2.56
  -7   5  -5   34.70    4.75
   7   5   5   37.82    2.52
   7   5   5   27.11    3.92
  -7   5  -5   39.37    2.35
   7  -5   5   31.25    5.01
   7   5   5   39.93    2.51
  -7   5  -6  785.50   19.57
   7   5   6  731.48   19.08
   7  -5   6  709.65   19.00
   7   5   6  752.91   18.75
  -7   5  -6  748.11   18.56
  -7   5  -7   59.72    3.34
   7   5   7   63.57    2.93
   7  -5   7   60.10    3.02
   7   5   7   62.22    2.96
  -7   5  -7   60.92    2.69
   7   5   8  351.07    9.61
   7   5   8  335.46    8.87
   7  -5   8  356.43    9.52
   7   5   9   37.04    2.05
  -7   5  -9   32.15    2.16
   7  -5   9   32.62    1.80
   7   5  10  175.66    5.05
  -7   5 -10  164.01    5.18
   7   5  11   25.68    1.25
  -7   5 -11   27.07    1.39
  -7   6  11    7.30    0.98
   7   6 -11    5.78    0.78
  -7   6  10  240.19    6.71
   7  -6 -10  240.76    7.57
   7   6 -10  248.22    6.86
   7   6  -9    2.82    1.35
   7   6  -9    1.38    1.38
  -7   6   9    1.60    0.94
   7   6  -8  278.84    8.71
   7   6  -8  298.43    8.75
  -7   6   8  268.66    7.97
   7   6  -7   21.97    2.50
   7   6  -7   22.60    2.19
  -7   6   7   18.83    1.79
   7   6  -6  255.46    8.86
   7   6  -6  279.93    8.44
  -7   6   6  280.99    8.73
  -7   6   6  265.58    8.07
   7   6  -5  124.18    5.44
   7   6  -5  133.91    4.99
  -7   6   5  125.84    5.10
  -7   6   5  123.56    4.78
  -7   6   4  213.80    7.06
   7   6  -4  210.94    6.91
   7   6  -4  210.81    7.50
   7   6  -3  354.79   10.65
  -7   6   3  361.55   10.17
   7   6  -3  342.34    9.95
  -7   6   3  339.18   10.03
   7   6  -2   70.11    3.82
  -7   6   2   69.69    3.41
   7   6  -2   70.11    3.32
  -7   6   2   73.65    3.52
   7   6  -1  248.96    8.00
  -7   6   1  245.47    7.51
   7   6  -1  240.87    7.41
  -7   6   1  243.82    7.69
   7   6   0    9.21    1.92
  -7   6   0    5.66    1.30
   7   6   0    6.70    1.33
   7   6   0    8.71    1.35
  -7   6   0    6.73    1.43
   7   6   1  585.73   15.18
  -7   6  -1  552.43   14.61
   7   6   1  558.48   14.64
   7   6   1  579.28   14.82
  -7   6  -1  565.07   14.91
  -7   6  -2   11.57    1.60
  -7   6  -2    9.82    1.34
   7   6   2    8.71    1.38
  -7   6  -2    8.14    1.39
  -7   6  -3  262.18    7.86
   7   6   3  244.19    7.31
  -7   6  -3  253.21    7.17
  -7   6  -4    4.90    1.45
  -7   6  -4    5.61    1.07
   7   6   4    3.95    1.15
   7   6   4    4.53    0.90
  -7   6  -4    4.05    0.95
   7   6   5  369.38    9.80
  -7   6  -5  363.60   10.29
  -7   6  -5  347.38    9.24
   7   6   5  350.71    9.26
  -7   6  -6   33.84    2.35
   7   6   6   34.61    1.84
  -7   6  -6   34.07    1.61
   7   6   6   32.69    1.71
  -7   6  -7  268.54    7.53
   7   6   7  253.01    6.72
   7   7  -7  257.39    6.82
  -7   7   7  268.26    6.96
   7   7  -6   13.26    1.35
   7   7  -6   16.99    1.23
  -7   7   6   17.27    1.32
   7   7  -5  192.22    5.17
   7   7  -5  155.80    5.31
   7   7  -4   41.73    2.39
   7   7  -4   44.96    2.05
  -7   7   4   45.46    2.27
   7   7  -3  228.67    6.97
  -7   7   3  229.31    6.68
   7   7  -3  234.34    6.45
   7   7  -2   69.81    3.07
  -7   7   2   70.01    2.76
   7   7  -2   64.50    2.55
  -7   7   2   67.45    2.92
  -7   7   1  105.38    3.51
   7   7  -1  100.50    3.37
  -7   7   1   97.58    3.68
   7   7   0  102.95    3.35
  -7   7   0  104.65    3.39
  -7   7   0   94.61    3.47
   7   7   1   27.05    1.44
  -7   7  -1   31.40    1.43
  -7   7  -2   71.27    2.37
   7   7   2   75.58    2.91
   7   7   3   -0.20    0.93
   8   0 -19    0.21    0.58
   8   0 -18  190.22    5.57
   8   0 -18  186.25    5.80
   8   0 -17   -0.30    1.08
   8   0 -17   -0.08    1.14
   8   0 -16  109.14    4.57
   8   0 -16  107.60    4.78
  -8   0  15    0.88    2.25
   8   0 -15   -0.52    1.28
  -8   0  14   47.62    6.15
   8   0 -14   48.45    3.07
  -8   0  14   49.74    2.88
  -8   0  13   -0.45    2.26
   8   0 -13    0.21    1.21
  -8   0  13    1.24    1.12
  -8   0  12   74.52    3.54
   8   0 -12   73.19    4.05
  -8   0  11    2.46    1.34
   8   0 -11    3.78    1.45
  -8   0  11    6.59    2.99
   8   0 -10  215.92    7.21
  -8   0  10  209.41   11.22
   8   0  -9    0.82    1.07
  -8   0   9    0.30    1.76
  -8   0   8  745.89   23.26
  -8   0   7    0.21    1.53
  -8   0   6  936.18   25.63
  -8   0   5    0.39    1.26
  -8   0   4 2837.97   66.20
   8   0  -3    0.30    1.15
  -8   0   3    0.06    0.66
   8   0  -2 1541.27   37.83
  -8   0   2 1544.27   35.47
   8   0  -1    0.95    1.30
   8   0   0 1211.46   29.99
   8   0   0 1145.84   28.89
   8   0   1    1.20    1.55
   8   0   1   -0.10    1.35
   8   0   2 4277.32   99.71
   8   0   3    0.29    1.44
   8   0   3    0.54    0.48
  -8   0  -3    0.82    0.54
   8   0   4 4024.75   91.51
   8   0   4 3848.80   88.79
  -8   0  -4 3863.16   88.94
   8   0   5    0.48    0.68
   8   0   5   -0.65    1.26
   8   0   6  639.07   16.02
   8   0   6  670.27   17.88
   8   0   7    0.29    0.96
   8   0   7    2.83    2.00
   8   0   7    0.30    0.73
  -8   0  -7    0.13    0.78
   8   0   7   -0.19    0.78
   8   0   8  617.63   21.61
   8   0   8  638.30   18.55
   8   0   8  641.15   16.14
  -8   0  -8  667.84   16.34
   8   0   8  603.34   15.96
   8   0   9    1.69    1.94
   8   0   9    1.27    0.94
  -8   0  -9    1.11    0.99
   8   0   9    1.59    1.13
   8   0   9    0.65    0.80
   8   0  10   11.50    3.11
  -8   0 -10   13.84    1.62
   8   0  10   12.69    1.74
   8   0  11    1.69    2.02
  -8   0 -11    0.85    1.00
   8   0  11    0.99    1.20
  -8   0 -12   93.70    3.86
   8   0  12   89.39    4.08
  -8   0 -13    0.40    0.88
   8   0  13   -0.08    1.07
  -8   0 -14   41.31    2.01
   8   0  14   35.46    1.99
  -8   0 -15    0.37    0.48
   8   0  16   51.94    1.83
   8  -1 -19  223.21    5.91
   8   1 -19  229.70    5.95
   8  -1 -18   13.47    1.36
   8  -1 -18   15.09    1.30
   8   1 -18   12.33    1.07
   8   1 -18   15.02    1.42
   8   1 -17  182.28    5.81
   8  -1 -17  190.78    6.07
   8   1 -17  184.45    6.22
   8  -1 -17  185.65    6.20
   8  -1 -16   39.85    2.62
   8  -1 -16   42.73    2.90
   8   1 -16   40.06    2.82
  -8  -1  15   75.38    7.47
  -8   1  15   64.75    6.82
   8  -1 -15   81.39    3.90
   8   1 -15   70.04    3.68
  -8  -1  14  195.35   12.23
  -8   1  14  195.03   12.01
   8   1 -14  183.12    6.80
  -8   1  14  186.71    6.66
  -8  -1  13    7.15    3.33
  -8   1  13    6.91    2.90
   8   1 -13    5.66    1.49
  -8   1  13    4.45    1.52
  -8  -1  13    3.61    1.08
   8   1 -12  300.31    9.88
   8   1 -12  293.95   15.35
   8  -1 -12  305.59    9.99
  -8  -1  12  305.51   15.49
  -8   1  12  308.55   15.33
   8   1 -12  307.97    9.58
  -8  -1  12  303.20    8.77
  -8   1  12  317.33    9.45
   8   1 -11  150.68    6.00
   8  -1 -11  163.99    6.26
  -8  -1  11  153.39   10.27
  -8   1  11  144.13    9.72
   8   1 -11  152.24    5.77
  -8   1  11  154.31    5.67
  -8  -1  11  154.46    5.18
   8   1 -10  415.05   11.93
   8  -1 -10  429.48   12.19
  -8  -1  10  420.52   17.69
  -8   1  10  413.50   17.01
   8   1 -10  415.04   11.63
  -8  -1  10  402.25   10.97
  -8   1   9  137.34    8.40
  -8  -1   9  140.05    9.02
   8   1  -9  143.82    5.34
   8  -1  -9  149.74    5.60
  -8  -1   8   84.11    6.56
  -8   1   8   89.09    6.02
  -8  -1   7  228.12   10.84
  -8   1   7  219.96    9.30
   8  -1  -7  222.72   11.44
  -8  -1   6   99.85    6.60
   8  -1  -6  108.05    3.93
  -8   1   6  114.71    5.66
   8  -1  -6  114.45    7.43
  -8  -1   5 2487.15   64.87
   8  -1  -5 2745.37   62.07
  -8   1   5 2589.73   62.84
   8   1  -5 2714.89   63.34
   8  -1  -5 2630.35   65.65
   8  -1  -4    7.70    1.67
  -8  -1   4    5.16    1.79
  -8   1   4    3.48    1.14
   8  -1  -4    3.24    1.79
   8   1  -4    5.00    1.25
  -8  -1   3 1828.63   42.85
   8   1  -3 1779.58   40.11
   8   1  -3 1738.55   41.64
   8  -1  -3 1766.10   42.78
   8   1  -2   22.07    1.57
   8  -1  -2   20.40    2.71
  -8   1   2   22.41    1.66
   8  -1  -2   22.67    1.94
   8   1  -2   22.21    1.59
   8  -1  -1 1522.71   36.31
   8   1  -1 1572.58   37.44
  -8   1   1 1653.12   36.26
   8   1  -1 1532.77   36.14
   8  -1  -1 1498.24   36.36
   8  -1   0   53.40    2.25
   8   1   0   60.55    3.88
   8   1   0   56.76    3.56
   8  -1   0   54.76    4.11
   8   1   0   53.08    2.25
  -8   1   0   51.74    2.27
   8   1   1 2464.85   57.01
   8   1   1 2293.57   57.16
   8  -1   1 2345.96   57.66
   8   1   1 2332.55   53.69
  -8  -1  -1 2339.08   54.15
   8  -1   2   61.46    3.09
  -8  -1  -2   57.55    3.17
  -8   1  -2   70.17    2.78
   8   1   2   65.91    4.84
   8  -1   2   73.27    4.99
  -8  -1  -3 1760.36   44.78
   8   1   3 1934.16   43.55
  -8   1  -3 1964.48   43.69
   8  -1   3 1772.67   44.36
   8  -1   3 1689.08   46.91
  -8   1  -4  259.57    8.03
   8   1   4  256.55    7.97
   8  -1   4  236.84   10.10
   8  -1   4  242.93    8.42
  -8   1  -5 1310.97   32.70
   8   1   5 1303.63   32.68
   8  -1   5 1329.87   35.09
   8  -1   5 1326.24   33.26
   8   1   5 1314.30   36.84
   8  -1   6  192.37    8.34
   8  -1   6  193.60    7.71
   8   1   6  192.16   10.02
   8   1   6  196.42    5.78
   8   1   6  195.94    7.48
   8   1   6  183.57    5.94
   8  -1   6  182.48    5.63
  -8   1  -6  193.44    5.87
   8  -1   7  360.05   12.75
   8  -1   7  368.89   12.61
   8   1   7  371.19   15.41
   8  -1   7  378.49   10.40
   8   1   7  403.28   12.68
   8   1   7  385.88   10.46
   8  -1   7  356.78    9.99
  -8   1  -7  387.15   10.37
   8   1   8  273.11   13.13
   8   1   8  295.38    8.64
  -8   1  -8  296.17    8.57
  -8  -1  -8  282.06    8.19
   8  -1   8  285.07    8.55
   8  -1   9  260.89   12.30
   8   1   9  263.60   12.92
   8   1   9  271.71    8.30
  -8   1  -9  281.40    8.29
  -8  -1  -9  268.92    7.95
   8  -1   9  257.18    8.15
   8  -1  10   82.54    6.56
   8   1  10   68.43    6.35
   8   1  10   76.63    3.61
  -8   1 -10   80.81    3.70
  -8  -1 -10   72.20    3.35
   8  -1  10   79.31    3.61
   8  -1  10   74.68    3.41
   8  -1  11  146.42    8.80
   8   1  11  136.06    8.88
   8  -1  11  141.26    5.10
   8   1  11  152.85    5.86
   8  -1  11  130.26    4.67
  -8   1 -11  146.01    5.33
  -8  -1 -11  144.09    5.07
   8   1  11  133.10    5.12
  -8   1 -12  102.49    4.15
  -8  -1 -12   99.48    3.93
   8   1  12   97.03    4.47
  -8  -1 -13   25.03    1.72
  -8   1 -13   25.29    1.88
   8   1  13   26.52    2.17
  -8  -1 -14   51.99    2.15
  -8   1 -14   49.20    2.29
   8   1  14   48.77    2.56
   8   1  15   52.11    2.23
   8  -1  15   57.00    2.18
   8   1  15   57.51    2.42
  -8   1 -15   57.08    2.08
   8   2 -18   58.04    2.12
   8   2 -18   59.43    2.42
   8  -2 -18   61.35    2.35
   8  -2 -18   62.20    2.43
   8   2 -17   99.15    3.88
   8   2 -17   92.07    3.24
   8  -2 -17   96.96    3.66
   8  -2 -17   99.24    3.82
   8   2 -16   66.22    3.50
   8   2 -16   64.04    2.94
   8  -2 -16   75.37    3.37
   8  -2 -16   69.25    3.50
  -8   2  15  422.31   11.18
   8   2 -15  427.67   11.74
  -8  -2  14   21.13    4.28
  -8   2  14   12.10    1.81
  -8   2  14   11.80    4.08
  -8   2  14   16.15    1.74
   8   2 -14   15.92    1.82
  -8  -2  13  552.09   22.96
  -8   2  13  529.70   14.76
  -8   2  13  532.09   14.37
   8   2 -13  525.34   14.50
  -8  -2  12   10.87    3.76
  -8   2  12    6.82    1.65
  -8   2  12    9.04    1.58
   8   2 -12   11.10    1.66
   8   2 -12    3.52    2.95
   8   2 -12    8.61    1.99
   8  -2 -12    8.05    2.07
   8   2 -11  541.67   22.09
   8   2 -11  523.65   14.92
   8  -2 -11  529.00   15.28
  -8  -2  11  514.66   22.26
  -8   2  11  498.61   13.73
   8   2 -10  129.07    9.39
   8   2 -10  128.45    5.41
   8  -2 -10  127.71    5.75
  -8  -2  10  121.77    9.94
   8   2  -9  973.98   30.75
   8   2  -9  968.36   24.16
   8  -2  -9  959.64   34.05
  -8  -2   9  872.12   32.08
   8  -2  -8   14.62    4.04
   8   2  -8   21.63    1.91
   8   2  -8   19.47    3.38
  -8  -2   8   20.82    4.19
   8   2  -7  570.87   18.57
   8  -2  -7  553.72   21.23
   8  -2  -7  556.60   13.75
  -8   2   7  530.21   14.43
  -8  -2   7  522.60   20.65
  -8  -2   6  920.28   27.65
   8   2  -6  904.59   25.26
  -8   2   6  881.67   24.92
   8  -2  -6  918.21   27.84
   8   2  -5  612.50   17.69
   8  -2  -5  616.16   19.28
   8   2  -4  901.64   25.81
   8   2  -4  888.41   24.51
  -8   2   4  958.64   24.86
   8  -2  -4  910.62   25.68
   8   2  -3 1082.57   29.92
  -8   2   3 1125.88   28.36
   8  -2  -3 1098.02   28.97
   8   2  -3 1086.49   28.21
   8   2  -2 1512.56   39.43
   8  -2  -2 1526.95   37.88
   8   2  -2 1526.88   37.41
   8   2  -1   90.67    5.48
  -8   2   1  102.95    4.65
   8   2  -1   98.59    4.66
   8   2  -1   93.72    4.42
   8   2   0 1395.58   37.16
   8   2   0 1417.41   35.01
   8   2   0 1388.17   34.72
  -8   2   0 1452.95   34.85
   8   2   1  307.53   11.64
   8   2   1  316.91   10.56
  -8  -2  -1  306.19    9.91
   8   2   1  301.77    9.72
  -8   2  -1  323.45    9.97
  -8   2  -1  300.95    9.88
   8   2   2 1312.60   33.89
  -8   2  -2 1296.60   32.04
  -8  -2  -2 1238.44   32.32
   8   2   3   86.74    5.76
  -8   2  -3   95.38    4.57
   8  -2   4  844.17   24.89
  -8  -2  -4  824.85   24.97
  -8   2  -4  894.81   23.45
   8   2   4  911.93   26.84
   8  -2   5  293.15   13.05
  -8  -2  -5  285.36   12.44
   8   2   5  314.81   10.65
  -8   2  -5  304.20   10.70
   8   2   5  300.97    8.96
   8  -2   5  296.72   12.18
   8   2   5  321.56    8.65
  -8   2  -5  317.77    8.72
   8  -2   6  231.13   10.37
   8  -2   6  200.10   10.74
   8   2   6  233.94    7.07
  -8  -2  -6  226.48   10.93
   8   2   6  238.95    9.17
  -8   2  -6  247.65    9.37
   8   2   6  232.93    7.03
  -8   2  -6  225.97    7.03
   8  -2   7  569.83   19.54
   8  -2   7  566.14   18.77
   8   2   7  597.52   21.58
   8   2   7  577.20   14.63
   8   2   7  558.51   14.97
  -8   2  -7  585.66   15.01
   8   2   7  544.40   17.43
   8  -2   8  116.12    6.78
   8   2   8  113.32    8.26
  -8   2  -8  119.04    4.61
   8   2   8  111.95    4.57
   8   2   9  206.97   11.64
  -8   2  -9  224.44    7.17
   8   2   9  210.91    7.11
   8  -2  10  100.72    7.21
  -8  -2 -10  104.44    4.07
  -8   2 -10  117.72    4.64
   8   2  10  109.27    4.50
   8   2  11  387.08   11.49
  -8  -2 -11  371.65   10.43
  -8   2 -11  387.19   10.98
   8   2  11  394.13   10.89
   8  -2  12    1.34    0.92
   8   2  12    2.37    1.36
  -8   2 -12    2.11    1.08
   8   2  12    1.28    1.02
   8   2  13  298.64    8.95
  -8   2 -13  298.94    8.51
   8   2  13  305.45    8.40
   8   2  14   22.61    1.70
  -8   2 -14   23.51    1.49
   8   2  14   23.63    1.62
   8   2  15  151.10    4.28
   8   2  15  137.62    4.11
  -8   2 -15  144.46    3.94
   8   3 -17   25.57    1.33
   8  -3 -17   24.76    1.58
   8   3 -16  504.38   12.33
   8  -3 -16  495.72   12.71
   8   3 -15   29.41    2.24
   8   3 -15   27.90    1.74
  -8   3  15   32.46    1.84
   8   3 -14  451.79   12.45
  -8   3  14  426.53   11.76
   8   3 -14  417.01   11.37
  -8  -3  13   42.89    6.03
  -8   3  13   48.72    6.63
  -8   3  13   40.08    2.70
   8   3 -13   41.06    2.40
  -8  -3  12  769.85   29.48
   8   3 -12  684.50   27.75
   8  -3 -12  738.68   20.52
  -8   3  12  820.78   29.49
  -8   3  12  742.71   19.44
   8   3 -12  743.16   27.12
  -8   3  12  752.38   19.27
   8   3 -12  734.43   18.77
  -8   3  11   -1.53    3.51
   8   3 -11    1.56    2.46
   8   3 -11    0.27    1.64
   8  -3 -11    2.23    1.86
  -8   3  11    1.18    1.28
   8   3 -11    4.00    3.06
  -8  -3  11    1.77    3.03
   8   3 -11    1.47    0.94
   8   3 -10 1404.43   43.37
   8  -3 -10 1415.42   47.24
  -8   3  10 1478.50   43.29
  -8   3  10 1433.18   33.73
   8   3 -10 1445.02   42.20
  -8  -3  10 1378.55   45.77
   8   3 -10 1416.38   34.63
   8   3 -10 1308.60   32.74
   8   3  -9  142.94    5.69
   8   3  -9  160.70   10.26
   8  -3  -9  155.84   12.11
  -8   3   9  145.10    9.67
  -8   3   9  135.47    5.18
  -8  -3   9  131.81   11.15
   8   3  -9  142.33    9.44
  -8   3   9  133.61    4.62
   8   3  -9  125.52    4.41
   8   3  -8  791.38   25.93
   8  -3  -8  723.63   28.52
  -8   3   8  759.22   25.19
  -8   3   8  725.70   19.06
  -8  -3   8  670.47   27.72
   8   3  -8  799.26   25.82
  -8   3   8  742.11   18.62
   8   3  -8  795.43   19.68
   8  -3  -7  196.27    6.01
   8   3  -7  186.16   10.14
  -8  -3   7  195.91   11.89
   8   3  -7  193.84    6.49
  -8   3   7  187.95    6.59
   8   3  -7  180.08    6.28
   8  -3  -7  201.44   12.06
  -8   3   7  201.90    9.98
   8   3  -7  200.83   10.26
   8  -3  -6 1038.06   32.05
  -8   3   6 1056.12   29.72
   8   3  -6 1010.20   29.77
   8  -3  -6 1013.97   24.55
   8   3  -6 1070.45   31.03
  -8   3   6  988.62   26.79
   8   3  -6 1029.71   24.95
   8   3  -6  998.44   24.80
  -8   3   6 1004.77   24.90
   8   3  -6 1021.51   24.58
   8  -3  -5  501.26   17.75
  -8   3   5  491.35   16.20
   8   3  -5  455.45   15.93
   8  -3  -5  441.84   11.86
   8   3  -5  477.33   17.26
  -8   3   5  449.67   14.62
  -8   3   5  455.70   11.95
  -8   3   5  455.69   12.04
  -8   3   4  187.43    5.79
   8  -3  -4  182.96    9.21
   8   3  -4  187.87    8.59
   8   3  -4  177.06    9.39
  -8   3   3   96.29    3.56
   8   3  -3   97.06    5.62
   8  -3  -3   94.30    5.89
   8   3  -3   85.13    6.09
   8   3  -3   86.38    3.44
   8  -3  -2  199.20    8.82
  -8   3   2  205.36    8.74
   8   3  -2  204.25    8.55
   8   3  -2  198.51    8.91
   8   3  -2  197.87    9.67
   8   3  -1   41.98    3.80
  -8   3   1   51.79    3.96
   8   3  -1   54.31    4.83
   8   3   0    8.25    2.08
  -8   3   0    9.31    2.18
  -8   3   0   11.80    1.42
   8   3   0    5.99    1.28
   8   3   0   10.59    2.71
  -8   3  -1  395.86   13.59
   8   3   1  385.94   13.41
   8   3   1  409.82   10.81
   8   3   1  398.28   10.52
   8   3   1  404.86   10.59
   8  -3   1  387.81   10.66
   8   3   1  396.88   10.53
   8   3   2  161.75    7.75
  -8   3  -2  183.42    8.06
  -8  -3  -2  181.41    8.30
   8   3   2  177.09    5.54
   8   3   2  179.33    5.65
   8   3   2  183.44    5.58
  -8   3  -2  173.34    5.70
   8   3   3  245.58   10.27
  -8   3  -3  278.82   10.61
  -8  -3  -3  279.73   11.28
   8   3   3  268.90    7.81
   8   3   3  268.77    7.68
   8   3   3  259.56    7.74
   8   3   3  279.34    8.00
  -8   3  -3  269.43    7.96
   8   3   3  276.51    7.65
  -8  -3  -4  272.60   11.94
  -8   3  -4  300.22   11.20
   8   3   4  283.16    8.24
   8   3   4  267.57    8.04
  -8   3  -4  278.40    8.30
   8   3   4  283.33    7.95
  -8  -3  -5  327.33   14.22
  -8   3  -5  337.63   12.53
   8   3   5  329.13    9.11
   8  -3   5  316.83   13.95
   8   3   5  323.34    9.34
  -8   3  -5  339.10    9.62
   8  -3   6  501.37   19.21
   8   3   6  463.23   12.99
  -8   3  -6  485.94   18.28
   8   3   6  464.10   12.61
  -8   3  -6  482.08   12.91
   8  -3   7    9.29    3.15
   8  -3   7   13.22    2.99
   8   3   7    7.11    1.71
  -8   3  -7   15.31    3.47
   8   3   7    9.78    1.49
  -8   3  -7    8.08    1.50
   8  -3   8  440.13   17.50
   8   3   8  456.16   12.25
  -8   3  -8  473.61   12.94
   8   3   8  473.50   12.92
   8   3   9    5.25    1.49
  -8   3  -9    4.33    1.25
   8   3   9    6.26    1.44
   8   3  10  693.18   18.49
  -8   3 -10  712.94   18.20
   8   3  10  703.50   18.09
   8   3  10  698.60   18.13
   8   3  11    5.27    1.35
  -8   3 -11    5.28    1.26
   8   3  11    4.60    1.15
   8   3  11    3.57    1.12
   8   3  12  385.10   10.69
   8  -3  12  372.25   10.05
  -8   3 -12  403.16   10.45
   8   3  12  393.90   10.22
   8   3  12  408.02   10.27
   8   3  13   24.19    1.46
   8   3  13   25.36    1.50
  -8   3 -13   23.37    1.57
   8   3  14  325.11    7.95
   8  -3  14  307.50    7.98
   8   4 -16    5.67    0.95
   8   4 -15  491.67   11.89
  -8   4  15  452.38   11.48
   8   4 -14    0.70    1.17
  -8   4  14    0.67    0.91
   8   4 -13  447.80   12.88
  -8   4  13  478.23   12.64
   8   4 -12   17.67    2.49
  -8   4  12   17.21    1.84
   8   4 -12   15.65    1.31
  -8  -4  11  641.38   26.80
  -8   4  11  668.43   25.45
   8  -4 -11  667.14   28.02
   8   4 -11  621.17   24.99
   8   4 -11  582.07   17.17
  -8   4  11  629.65   15.57
   8   4 -11  588.68   15.15
   8  -4 -10   30.48    6.29
  -8   4  10   27.48    5.27
   8   4 -10   19.05    4.57
  -8   4  10   23.25    2.01
   8   4 -10   27.54    3.00
  -8   4  10   27.50    1.99
  -8  -4  10   21.95    5.77
  -8   4   9  920.74   30.23
   8  -4  -9  826.20   33.51
   8   4  -9  952.54   31.35
  -8   4   9  855.47   21.79
  -8  -4   9  845.14   33.61
   8   4  -9  891.98   23.36
  -8   4   9  888.10   21.76
   8   4  -9  855.93   21.32
  -8  -4   8    2.38    3.41
   8   4  -8    3.49    1.60
   8  -4  -8    2.93    3.29
   8   4  -8    1.26    2.27
  -8   4   8    0.08    1.05
   8   4  -8    0.12    1.73
   8   4  -8    0.96    2.90
  -8   4   8    0.63    1.05
   8   4  -8    2.30    1.11
  -8   4   7  365.40   10.98
   8   4  -7  364.59   10.70
   8  -4  -7  367.33   18.13
   8   4  -7  372.18   16.12
   8  -4  -7  360.97   10.14
  -8   4   7  346.72    9.93
  -8  -4   7  343.44   17.96
   8   4  -7  381.35   11.21
   8   4  -7  342.56   16.77
  -8   4   7  371.27   10.37
   8   4  -7  357.14   10.06
   8  -4  -6    2.67    2.75
   8   4  -6    5.18    2.38
   8  -4  -6    5.15    1.25
   8   4  -6    7.32    1.73
   8   4  -6    2.43    3.02
   8   4  -6    5.13    1.46
  -8   4   6    5.42    1.48
   8   4  -6    5.20    1.37
  -8   4   5  322.05    9.66
   8   4  -5  335.31    9.71
   8  -4  -5  340.88   15.55
   8   4  -5  356.51   14.55
   8  -4  -5  347.08    9.54
   8   4  -5  344.31   10.09
  -8   4   5  318.86   12.30
   8   4  -5  329.59   15.09
   8   4  -5  322.65    9.24
   8   4  -5  337.79    9.66
   8   4  -4   25.35    1.95
  -8   4   4   22.94    1.85
  -8   4   4   22.68    3.76
   8   4  -4   21.62    3.47
   8  -4  -4   31.14    4.35
   8  -4  -4   23.73    1.80
  -8   4   4   19.47    2.99
   8   4  -4   26.09    2.22
   8   4  -4   19.25    4.04
   8   4  -4   22.14    1.88
   8   4  -4   23.07    2.04
   8   4  -3  147.56    5.13
  -8   4   3  149.79    5.14
  -8   4   3  153.32    8.79
   8   4  -3  153.15    8.56
   8  -4  -3  157.53    9.15
   8  -4  -3  146.80    5.09
  -8   4   3  157.83    8.25
   8   4  -3  151.36    9.26
  -8   4   3  154.96    5.42
   8   4  -3  143.93    5.17
   8   4  -3  144.62    5.32
  -8   4   2    0.88    1.02
   8   4  -2    1.30    1.03
   8   4  -2    3.69    2.44
  -8   4   2    2.21    2.07
   8  -4  -2    1.52    1.74
  -8   4   2   -0.29    2.17
   8   4  -2    1.68    0.78
   8   4  -2    0.30    1.28
   8   4  -2    2.01    1.23
   8   4  -1    9.99    1.57
  -8   4   1   10.03    2.74
  -8   4   1   16.52    2.93
   8   4  -1   19.96    3.21
   8   4  -1   11.41    1.34
  -8   4   1   11.59    1.57
   8   4  -1   15.00    1.85
   8   4  -1   13.07    1.44
  -8   4   1   12.90    1.46
   8   4   0    0.76    0.88
  -8   4   0    1.93    1.06
   8   4   0    1.33    1.20
  -8   4   0    0.32    2.29
   8  -4   0    2.18    1.07
   8   4   0    0.84    2.16
  -8   4   0    0.82    1.92
   8   4   0    1.47    0.91
  -8   4   0    1.60    1.34
   8   4   0    1.85    1.41
   8   4   0    2.07    1.32
  -8   4  -1   71.48    3.15
   8   4   1   76.04    3.14
   8   4   1   70.59    3.37
   8  -4   1   74.60    3.41
  -8  -4  -1   70.53    5.86
   8   4   1   66.51    5.34
  -8   4  -1   71.83    3.54
   8   4   1   73.47    3.27
   8   4   1   77.43    3.50
  -8  -4  -2   23.12    3.57
   8   4   2   20.97    1.88
  -8   4  -2   24.64    2.18
  -8   4  -2   19.02    1.72
   8   4   2   19.92    1.67
  -8   4  -2   18.21    3.96
   8   4   2   22.36    1.96
   8  -4   2   21.69    1.92
  -8  -4  -3  113.91    7.80
   8   4   3  124.93    4.68
  -8   4  -3  120.29    8.60
   8  -4   3  115.54    4.73
   8   4   3  120.87    4.77
  -8   4  -3  125.41    4.92
  -8   4  -3  126.05    4.42
   8   4   3  115.93    4.25
  -8  -4  -4   16.93    3.42
   8   4   4   12.01    2.79
   8   4   4   14.00    1.49
   8   4   4   12.85    1.67
  -8   4  -4   16.69    3.81
   8  -4   4   12.48    1.71
  -8   4  -4   16.12    1.98
   8   4   4   12.16    1.73
  -8   4  -4   13.43    1.48
   8   4   4   12.00    1.43
   8   4   5  272.71    8.32
   8   4   5  274.20    8.37
  -8   4  -5  294.65   14.02
   8   4   5  298.98    8.49
   8  -4   5  296.10    8.82
   8  -4   5  284.09   14.00
  -8   4  -5  299.09    8.75
  -8   4  -5  289.50    8.91
   8  -4   6    0.42    2.43
   8   4   6    0.26    0.99
   8  -4   6    2.08    1.14
  -8   4  -6    2.20    2.35
   8   4   6    1.30    1.09
   8   4   6    1.27    1.95
  -8   4  -6    0.95    1.26
  -8   4  -6    1.43    1.24
   8  -4   7  536.55   22.13
   8   4   7  599.44   15.80
   8   4   7  613.11   15.57
  -8   4  -7  554.62   20.90
   8  -4   7  578.14   15.63
   8   4   7  578.92   15.25
   8   4   7  617.60   15.76
  -8   4  -7  598.66   15.91
   8   4   8    3.15    1.21
   8   4   8    3.09    1.25
   8  -4   8    2.32    1.09
   8   4   8    2.70    1.24
   8   4   8    2.10    1.01
  -8   4  -8    3.99    1.28
   8   4   9  909.97   21.95
   8  -4   9  853.07   21.42
   8   4   9  897.11   21.74
  -8   4  -9  913.70   21.89
  -8   4 -10   21.71    1.87
   8   4  10   23.42    1.87
   8  -4  10   22.56    1.67
   8   4  10   20.76    1.46
   8   4  10   24.92    1.83
  -8   4 -10   23.27    1.83
   8   4  11  640.34   15.29
   8   4  11  635.54   15.54
   8  -4  11  605.03   15.08
   8   4  12   -0.45    0.62
  -8   4 -12   -0.43    0.63
   8   4  12   -0.54    0.69
   8  -4  12   -0.44    0.71
   8  -4  12    0.11    0.57
   8   4  13  256.19    6.34
  -8   5  13   11.96    1.26
   8   5 -13   15.04    1.39
   8  -5 -13   11.14    1.23
  -8   5  12  488.46   12.48
   8   5 -12  497.40   12.75
   8  -5 -12  484.28   13.17
   8   5 -11    0.59    1.56
   8  -5 -11    1.13    1.54
   8   5 -11   -0.30    1.53
  -8   5  11    0.91    0.87
   8   5 -10  687.46   17.18
  -8   5  10  627.47   15.83
   8   5  -9   -0.13    2.06
  -8   5   9    0.38    1.10
   8   5  -9    1.84    1.59
  -8  -5   8  679.14   28.62
   8   5  -8  656.21   18.62
  -8   5   8  655.41   17.22
   8   5  -8  722.42   18.09
  -8   5   7   61.28    3.71
   8   5  -7   65.03    3.57
  -8  -5   7   55.86    7.61
   8   5  -7   63.83    4.11
  -8   5   7   43.04    5.60
   8  -5  -7   53.25    7.26
   8   5  -7   52.53    5.97
  -8   5   7   60.81    3.20
   8   5  -7   59.53    2.96
  -8   5   6  370.32   10.85
   8   5  -6  353.83   10.53
   8  -5  -6  350.99   17.86
   8   5  -6  327.98   15.55
   8   5  -6  380.35   11.38
  -8  -5   6  381.92   19.25
  -8   5   6  357.56   10.40
   8   5  -6  346.47   10.06
  -8   5   5   62.90    3.46
   8   5  -5   61.21    3.34
   8  -5  -5   54.93    6.67
   8  -5  -5   61.89    2.95
   8   5  -5   63.08    3.79
  -8   5   5   61.81    3.32
   8   5  -5   61.83    3.24
  -8   5   4  129.11    9.12
   8  -5  -4  125.16    9.58
   8  -5  -4  138.39    4.92
  -8   5   4  123.87    7.61
   8   5  -4  145.69    5.83
   8   5  -4  134.44    5.20
  -8   5   4  143.44    5.35
   8   5  -4  134.79    5.32
   8  -5  -3   18.17    3.87
  -8   5   3   10.68    3.35
   8  -5  -3   19.05    1.78
   8   5  -3   17.38    2.29
  -8   5   3   15.38    3.06
   8   5  -3   17.32    1.88
  -8   5   3   18.69    1.97
   8   5  -3   18.80    2.22
  -8   5   2  152.64    9.92
   8  -5  -2  176.21   10.65
   8  -5  -2  181.69    6.01
   8   5  -2  183.91    6.57
  -8   5   2  167.02    9.57
   8   5  -2  171.90    5.60
   8   5  -2  183.41    6.11
  -8   5   2  186.58    6.13
   8  -5  -1  102.65    7.99
   8  -5  -1  118.48    4.48
  -8   5   1  116.27    4.16
  -8   5   1  120.88    8.05
   8   5  -1  112.67    4.25
  -8   5   1  116.41    4.50
   8   5  -1  113.38    4.44
  -8  -5   0   23.62    4.04
   8  -5   0   27.00    4.14
  -8   5   0   26.03    2.01
  -8   5   0   30.39    4.48
   8   5   0   27.27    2.07
   8   5   0   27.47    2.10
  -8   5   0   27.07    2.12
  -8  -5  -1   99.12    7.76
  -8   5  -1  103.92    4.20
  -8   5  -1   96.52    7.72
   8   5   1  109.96    4.28
   8   5   1  100.49    3.98
  -8   5  -1  104.76    4.14
   8   5   2   74.13    6.59
  -8  -5  -2   87.00    7.46
  -8   5  -2   85.92    3.99
   8   5   2   89.18    4.06
   8   5   2   93.03    4.01
   8   5   2   86.09    3.63
  -8   5  -2   96.02    3.85
   8   5   3   52.44    5.53
  -8   5  -3   73.24    3.71
   8   5   3   70.38    3.46
  -8   5  -3   64.57    6.53
   8  -5   3   58.26    3.24
   8   5   3   68.55    3.49
   8   5   3   68.75    3.17
  -8   5  -3   70.16    3.18
  -8   5  -4   87.99    4.20
   8   5   4   77.23    3.64
   8  -5   4   76.76    3.77
  -8   5  -4   70.30    6.82
   8   5   4   84.69    3.59
  -8   5  -4   82.94    3.47
  -8   5  -5    7.96    1.77
   8  -5   5    4.75    1.40
  -8   5  -5    7.22    2.83
   8   5   5    6.30    1.41
   8   5   5    4.79    1.15
  -8   5  -5    5.46    1.17
   8   5   6  228.35    7.00
   8   5   6  233.45    7.39
  -8   5  -6  233.64    7.84
   8  -5   6  240.56    7.41
   8   5   7    9.32    1.29
  -8   5  -7    6.39    1.64
   8   5   7    6.93    1.38
   8  -5   7    7.16    1.28
   8   5   8  412.54   10.95
   8   5   8  408.25   10.38
   8  -5   8  434.02   10.98
   8   5   9    1.05    0.79
   8  -5   9    2.46    0.78
   8   5  10  376.97    9.38
  -8   5 -10  374.44    9.71
   8  -5  11    1.79    0.65
  -8   5 -11    1.76    0.56
   8  -6 -11  408.90   10.15
  -8   6  11  384.80    9.77
   8   6 -11  401.59    9.96
   8  -6 -10   11.95    1.61
   8   6 -10   12.53    1.45
   8   6 -10   12.42    1.46
  -8   6  10   10.91    1.13
   8   6  -9  317.92    9.84
  -8   6   9  346.18    9.35
   8   6  -8   34.99    2.31
  -8   6   8   36.88    2.18
   8   6  -7  335.94    9.49
  -8   6   7  345.39    9.44
   8   6  -6   70.38    4.07
   8   6  -6   79.16    3.50
  -8   6   6   74.93    3.76
  -8   6   6   84.34    3.63
   8   6  -5  186.72    6.79
  -8   6   5  188.24    6.37
   8   6  -5  170.86    5.89
  -8   6   5  180.82    6.13
  -8   6   4  224.38    7.11
   8   6  -4  209.40    6.75
   8   6  -4  218.88    7.51
  -8   6   3   77.51    3.60
   8   6  -3   80.71    3.50
   8   6  -3   86.93    4.20
   8   6  -2  335.62    9.90
  -8   6   2  325.23    9.33
   8   6  -2  319.51    9.16
  -8   6   2  319.50    9.57
   8   6  -1   36.42    2.73
  -8   6   1   35.01    2.30
   8   6  -1   36.54    2.21
  -8   6   1   40.20    2.67
   8   6   0  331.73    9.43
   8   6   0  309.99    8.79
  -8   6   0  302.09    8.79
  -8   6   0  314.54    9.35
  -8   6  -1    5.76    1.30
  -8   6  -1    5.41    1.17
   8   6   1    7.03    1.24
  -8   6  -1    6.17    1.49
  -8   6  -2  208.88    6.60
   8   6   2  199.49    6.14
  -8   6  -2  198.45    6.00
  -8   6  -2  188.25    6.36
  -8   6  -3  128.95    4.95
   8   6   3  127.77    4.39
  -8   6  -3  128.30    4.20
  -8   6  -3  121.45    4.40
   8   6   4   79.14    3.69
  -8   6  -4   78.47    3.72
  -8   6  -4   83.27    2.91
   8   6   4   76.85    2.74
   8   6   5   84.58    2.92
  -8   6  -5   88.56    3.90
   8   6   6   38.88    1.70
  -8   6  -6   42.01    2.46
  -8   6  -7  192.35    5.76
  -8   7   7  158.76    4.54
   8   7  -6   30.34    1.37
  -8   7   6   30.16    1.65
   8   7  -5  222.63    5.71
   8   7  -5  196.50    6.17
   8   7  -4   43.74    2.33
   8   7  -4   36.20    1.70
  -8   7   4   42.60    2.16
   8   7  -3  388.83    9.70
  -8   7   3  365.13    9.62
   8   7  -2   34.47    2.05
   8   7  -2   28.13    1.49
  -8   7   2   31.09    1.65
  -8   7   2   29.04    1.92
  -8   7   1  286.26    7.53
   8   7  -1  281.67    7.41
   8   7   0    5.09    1.07
   8   7   0    4.36    0.76
  -8   7   0    3.56    0.75
  -8   7   0    3.55    0.91
   8   7   2   24.93    1.57
   8   7   3  239.42    6.09
   9   0 -19   -0.18    0.62
   9   0 -18  363.53    9.33
   9   0 -18  348.29    9.64
   9   0 -17    0.64    0.89
   9   0 -16  646.23   16.97
  -9   0  15   -0.43    2.09
   9   0 -15   -0.10    1.16
   9   0 -14  789.25   21.15
  -9   0  14  804.79   28.37
   9   0 -14  802.72   20.76
  -9   0  14  793.66   20.34
   9   0 -13    0.59    1.52
  -9   0  13   -0.43    2.21
   9   0 -13   -0.20    1.16
  -9   0  13   -0.63    1.20
  -9   0  12  666.63   17.36
  -9   0  12  711.05   24.83
   9   0 -12  651.65   17.87
  -9   0  11    3.20    1.27
  -9   0  11   -0.37    1.98
   9   0 -11    0.70    1.17
  -9   0  10 1091.65   32.85
   9   0 -10 1085.39   26.85
  -9   0   9   -0.28    1.62
   9   0  -9    0.31    0.93
  -9   0   8  666.42   20.94
  -9   0   7    0.39    1.60
  -9   0   6  344.22   11.61
  -9   0   5   -0.24    1.14
  -9   0   4    8.93    1.32
   9   0  -3   -0.71    1.27
  -9   0   3   -0.06    0.59
   9   0  -2  267.83    8.64
   9   0  -2  265.42    9.03
  -9   0   2  256.40    6.44
   9   0  -2  255.78    6.46
   9   0  -1    1.30    1.33
   9   0   0 1176.70   29.45
   9   0   0 1178.74   30.29
   9   0   1    0.11    1.40
   9   0   1    0.14    1.43
   9   0   2   49.98    3.62
   9   0   3    0.31    1.37
   9   0   4 1812.37   45.28
   9   0   5   -0.08    0.53
   9   0   6  958.18   22.62
   9   0   6  896.06   22.70
   9   0   6  961.70   23.14
   9   0   7    0.30    1.84
   9   0   7    0.76    0.79
  -9   0  -7   -0.06    0.77
   9   0   7    0.08    0.96
   9   0   7    0.07    0.82
   9   0   8  775.98   25.71
   9   0   8  802.89   19.70
  -9   0  -8  833.02   19.81
   9   0   8  737.69   19.46
   9   0   8  791.62   20.20
   9   0   9    3.49    2.30
   9   0   9    0.54    0.93
  -9   0  -9    0.39    0.90
   9   0   9    0.07    0.83
   9   0   9    0.19    1.06
   9   0  10  851.68   20.70
   9   0  10  795.21   26.74
   9   0  10  783.46   20.99
   9   0  11   -1.68    1.81
  -9   0 -11   -0.30    0.94
   9   0  11   -0.58    1.13
  -9   0 -12  488.87   12.64
   9   0  12  463.58   13.03
  -9   0 -13    0.23    0.78
   9   0  13    0.21    0.90
  -9   0 -14  323.04    8.34
   9   0  15    0.37    0.69
   9  -1 -19  332.23    8.36
   9   1 -19  335.95    8.39
   9  -1 -18   26.73    1.81
   9   1 -18   29.52    1.88
   9  -1 -18   30.98    1.69
   9   1 -18   28.50    1.46
   9   1 -17  421.12   11.26
   9  -1 -17  442.33   11.63
   9  -1 -16   -0.35    1.09
   9   1 -16   -0.08    0.97
   9  -1 -15  843.64   21.30
   9   1 -15  824.88   21.13
   9   1 -14    7.00    3.08
   9   1 -14    7.07    1.85
   9  -1 -14    5.06    1.91
  -9  -1  14    6.91    3.04
  -9   1  14    5.24    2.75
   9   1 -14    5.95    1.47
  -9   1  14    6.56    1.55
   9   1 -13 1593.84   47.60
   9   1 -13 1593.91   39.02
   9  -1 -13 1609.94   39.12
  -9  -1  13 1543.98   47.30
  -9   1  13 1567.16   46.90
   9   1 -13 1568.09   38.46
  -9  -1  13 1578.80   37.69
  -9   1  13 1622.88   38.52
   9   1 -12    2.61    2.64
   9   1 -12    4.40    1.68
   9  -1 -12    2.92    1.48
  -9  -1  12    5.73    2.82
  -9   1  12    1.24    2.22
   9   1 -12    3.77    1.32
  -9   1  12    2.88    1.35
  -9  -1  12    2.87    1.04
   9   1 -11 1055.39   32.36
   9   1 -11  997.72   24.92
   9  -1 -11  979.29   25.07
  -9   1  11  971.84   24.56
  -9  -1  11  964.72   23.94
  -9  -1  11  979.93   32.02
  -9   1  11  976.70   31.36
   9   1 -11 1020.97   24.55
   9   1 -11  947.38   24.27
   9   1 -10   39.62    2.58
   9  -1 -10   36.10    2.64
  -9  -1  10   34.68    4.63
  -9   1  10   36.97    4.40
   9   1 -10   36.94    2.47
   9   1 -10   37.12    2.32
   9  -1 -10   34.71    2.44
  -9   1   9  575.60   19.71
  -9  -1   9  577.72   20.94
   9   1  -9  580.86   15.34
   9  -1  -9  603.18   15.75
  -9  -1   8    4.18    2.38
  -9   1   8   10.99    2.32
  -9  -1   7  310.90   12.77
  -9   1   7  307.61   11.21
   9  -1  -7  310.35   13.51
   9  -1  -6   94.05    3.94
  -9  -1   6   98.84    6.26
  -9   1   6   97.15    5.01
   9   1  -6  102.67    5.32
   9  -1  -6  102.33    6.72
  -9  -1   5  111.62    6.35
   9  -1  -5  125.55    5.14
  -9   1   5  120.50    5.29
   9  -1  -5  122.02    6.79
   9   1  -5  120.31    5.39
  -9  -1   4  139.21    6.58
   9  -1  -4  147.88    6.19
  -9   1   4  156.18    5.67
   9   1  -4  148.58    5.67
   9  -1  -4  138.25    6.76
  -9  -1   3    0.86    1.28
   9   1  -3    1.01    0.58
  -9   1   3    0.65    1.14
   9  -1  -3    1.01    1.33
   9   1  -3    0.86    0.85
  -9  -1   2  532.30   14.37
   9   1  -2  549.36   14.20
   9  -1  -2  536.24   14.37
   9   1  -2  533.27   13.61
  -9   1   2  547.57   13.58
   9  -1  -1  175.98    5.66
   9   1  -1  186.01    7.63
   9   1  -1  189.53    6.91
  -9   1   1  185.65    5.27
   9  -1  -1  174.76    5.46
   9   1   0  131.35    6.25
   9  -1   0  129.15    3.84
  -9  -1   0  135.47    3.99
   9  -1   1  211.87    5.98
   9   1   1  198.57    5.54
   9   1   1  210.05    8.99
   9  -1   1  225.61    9.40
   9   1   2    6.06    0.88
   9  -1   2    5.74    2.29
   9  -1   2    5.27    0.95
   9   1   2    7.56    2.89
   9  -1   3  550.94   17.35
   9  -1   3  511.72   13.60
   9   1   3  501.08   17.55
   9   1   4   41.88    2.47
   9  -1   4   44.62    4.00
   9  -1   4   42.94    2.63
   9   1   5  940.91   22.56
   9   1   5  971.51   23.84
   9  -1   5  920.20   22.41
   9  -1   5  950.44   26.66
   9  -1   5  935.03   24.15
   9  -1   6    3.61    1.61
   9   1   6    3.22    2.51
   9  -1   6    3.15    0.85
   9   1   6    3.25    0.98
  -9   1  -6    2.86    0.85
   9   1   6    3.74    1.10
   9  -1   6    2.36    0.93
   9   1   6    5.28    1.42
   9  -1   7 1153.71   31.91
   9   1   7 1190.80   35.61
   9  -1   7 1135.56   28.27
   9   1   7 1251.80   28.79
  -9   1  -7 1229.91   28.67
   9  -1   7 1180.90   28.75
   9   1   7 1167.48   28.62
   9   1   8   73.37    6.54
   9   1   8   81.86    3.62
  -9   1  -8   79.37    3.52
   9  -1   8   80.38    3.61
   9  -1   9  842.68   27.77
   9   1   9  890.04   29.07
   9   1   9  906.50   22.23
  -9   1  -9  921.74   22.24
  -9  -1  -9  860.38   21.79
   9  -1   9  869.33   22.19
   9   1   9  883.48   22.89
   9  -1  10  176.14    9.91
   9   1  10  160.18    9.93
   9   1  10  186.10    6.16
  -9   1 -10  186.54    6.18
  -9  -1 -10  176.12    5.85
   9  -1  10  177.04    5.92
   9   1  10  178.98    6.70
   9  -1  10  173.87    6.05
   9  -1  11  584.55   20.97
   9   1  11  596.31   21.65
   9  -1  11  568.67   15.37
   9  -1  11  616.40   15.88
   9   1  11  643.89   16.85
  -9   1 -11  619.63   16.01
  -9  -1 -11  623.28   15.77
   9   1  11  641.74   16.06
   9   1  12   95.86    4.36
  -9  -1 -12   98.12    3.68
  -9   1 -12   96.30    3.86
   9   1  12  101.55    3.98
  -9   1 -13  351.43    9.49
   9   1  13  350.06   10.04
  -9   1 -14   59.00    2.30
   9   1  14   56.04    2.57
   9  -1  15  105.14    3.11
   9   1  15  114.82    3.54
   9   2 -18  167.44    4.77
   9  -2 -18  179.91    4.97
   9  -2 -17    6.89    1.13
   9   2 -17    6.30    0.83
   9  -2 -16  441.69   11.75
   9   2 -16  414.39   11.06
   9   2 -15   26.93    1.95
  -9   2  14  715.71   18.76
   9   2 -14  696.36   26.30
  -9   2  14  785.60   27.44
   9  -2 -14  697.55   19.22
  -9  -2  14  713.47   26.60
   9   2 -14  711.87   18.23
  -9  -2  13    1.96    2.58
  -9   2  13    2.15    1.36
   9   2 -13    3.33    2.79
   9   2 -13    2.21    1.56
   9  -2 -13    3.03    1.76
  -9   2  13    1.60    1.13
   9   2 -13    2.96    1.16
  -9  -2  12  756.36   27.50
  -9   2  12  679.20   18.38
  -9   2  12  699.56   17.97
   9   2 -12  684.74   17.83
   9   2 -12  692.35   26.16
   9   2 -12  699.23   18.93
   9  -2 -12  703.21   19.18
  -9  -2  11   51.09    6.47
  -9   2  11   63.41    3.05
   9   2 -11   50.57    2.75
   9   2 -11   59.21    6.43
   9   2 -11   53.81    3.40
   9  -2 -11   55.35    3.68
   9   2 -10  478.53   18.96
   9   2 -10  467.72   13.11
   9  -2 -10  484.75   13.83
   9   2 -10  443.99   12.12
  -9  -2  10  476.08   20.56
   9   2  -9  393.34   15.84
   9   2  -9  376.92   10.91
   9  -2  -9  404.40   19.10
  -9  -2   9  382.45   17.71
   9   2  -8  661.40   21.19
   9  -2  -8  648.57   24.57
   9   2  -8  622.01   16.17
  -9  -2   8  623.12   23.67
   9   2  -7 1402.59   37.39
   9  -2  -7 1410.57   41.12
  -9  -2   7 1328.25   40.26
  -9  -2   6  695.04   22.44
   9   2  -6  686.87   19.84
  -9   2   6  649.44   19.58
   9  -2  -6  677.55   22.43
  -9  -2   5 1759.72   44.84
   9   2  -5 1629.63   42.22
  -9   2   5 1651.89   42.42
   9  -2  -5 1672.80   44.51
   9  -2  -5 1713.38   42.39
  -9   2   4   28.94    2.87
   9  -2  -4   25.69    3.15
   9   2  -4   26.01    2.63
   9   2  -4   29.17    3.54
   9  -2  -3  558.44   16.96
   9   2  -3  573.16   16.29
  -9   2   3  589.91   16.38
   9   2  -3  580.24   18.28
   9   2  -2   94.46    4.43
   9  -2  -2   95.76    4.74
   9   2  -2   91.08    5.70
   9   2  -1 1764.67   44.86
   9  -2  -1 1767.21   42.51
  -9   2   1 1786.38   42.25
   9   2  -1 1644.46   42.26
   9   2  -1 1777.30   42.18
   9   2   0  341.18   12.44
   9   2   0  316.95   10.09
  -9   2   0  319.37   10.12
   9   2   1  497.29   13.96
  -9  -2  -1  484.96   14.09
   9   2   1  506.16   15.62
   9   2   2  342.29   10.82
  -9   2  -2  376.28   11.13
  -9  -2  -2  350.78   11.38
   9   2   2  367.84   13.33
   9  -2   3  539.31   16.68
   9   2   3  562.69   19.16
   9  -2   3  597.44   19.26
  -9  -2  -3  511.72   16.55
  -9   2  -3  563.91   15.71
   9   2   4  468.73   13.28
   9   2   4  515.95   13.23
   9  -2   4  458.36   15.94
   9   2   4  524.34   18.92
   9  -2   4  482.79   18.00
  -9   2  -4  515.17   12.87
   9  -2   5  233.98    9.83
   9  -2   5  220.15   11.30
   9   2   5  234.41    6.86
  -9   2  -5  246.56    7.00
   9   2   5  245.39    7.29
   9  -2   6  976.56   29.89
   9   2   6  961.09   24.00
  -9   2  -6  992.12   24.08
   9   2   6  993.65   23.98
   9  -2   7    9.28    2.48
   9   2   7    9.82    3.26
   9   2   7   12.25    1.53
  -9   2  -7   10.67    1.49
   9   2   7   10.66    1.67
   9   2   8  296.66   14.61
  -9   2  -8  321.45    9.33
   9   2   8  309.09    9.26
   9   2   9    8.32    2.88
   9   2   9    8.25    1.49
  -9   2  -9    8.87    1.51
   9  -2  10  351.63   14.96
   9   2  10  380.39   11.53
  -9   2 -10  394.30   11.04
   9   2  10  384.43   10.86
   9  -2  11   33.48    2.22
   9   2  11   26.17    2.48
  -9   2 -11   31.53    2.24
   9   2  11   31.98    2.18
   9  -2  12  282.83    8.08
   9   2  12  308.31    9.21
  -9   2 -12  317.75    8.75
   9   2  12  304.82    8.52
   9   2  13   55.95    2.88
  -9   2 -13   58.71    2.59
   9   2  13   61.97    2.58
   9   2  13   56.62    2.75
   9   2  14  105.12    3.70
   9   2  14  110.54    3.63
  -9   2 -14  105.68    3.36
   9  -3 -17  181.67    5.22
   9   3 -17  179.20    5.02
   9   3 -16    1.68    1.13
  -9   3  15  179.07    5.31
   9   3 -15  172.90    5.13
   9   3 -15  189.09    6.16
   9  -3 -14   43.30    3.09
   9   3 -14   51.38    3.19
  -9   3  14   49.80    2.64
   9   3 -14   46.47    2.26
  -9  -3  13  161.88   11.48
   9   3 -13  180.80    6.94
   9  -3 -13  192.01    7.12
  -9   3  13  195.46   12.27
  -9   3  13  183.35    6.42
   9  -3 -13  179.13    6.23
  -9   3  13  183.88    6.19
   9   3 -13  167.24    5.52
  -9  -3  12   61.77    7.38
   9   3 -12   69.18    4.06
   9   3 -12   53.85    6.61
   9  -3 -12   73.35    4.41
  -9   3  12   71.20    7.65
  -9   3  12   65.65    3.58
   9   3 -12   66.57    7.05
  -9   3  12   73.07    3.52
   9   3 -12   64.80    2.90
  -9   3  11   10.75    3.88
   9   3 -11    5.58    2.83
   9   3 -11    5.91    1.87
   9  -3 -11    5.72    2.08
  -9   3  11    3.84    1.38
   9   3 -11    3.01    2.70
  -9  -3  11    3.97    3.38
   9   3 -11    6.33    1.05
  -9   3  10  716.54   18.92
   9   3 -10  764.11   26.24
   9   3 -10  754.86   26.57
   9  -3 -10  734.02   30.01
  -9   3  10  725.29   25.81
  -9  -3  10  729.06   29.08
   9   3 -10  721.79   19.37
   9   3  -9  141.09    9.12
   9  -3  -9  128.00   11.04
  -9   3   9  123.01    8.50
  -9   3   9  130.86    5.09
   9   3  -9  112.64    8.40
  -9  -3   9  125.49   10.55
  -9   3   9  124.42    4.41
   9   3  -9  128.17    5.18
   9  -3  -8  598.34   24.37
  -9   3   8  575.45   20.19
   9   3  -8  566.88   20.49
   9  -3  -8  575.11   14.88
   9   3  -8  581.17   21.09
  -9  -3   8  556.73   23.60
  -9   3   8  570.47   14.68
   9   3  -8  577.25   15.30
   9  -3  -7  170.03   10.90
  -9   3   7  157.56    8.52
   9   3  -7  145.26    8.44
   9  -3  -7  156.67    5.21
   9   3  -7  159.38    9.36
  -9  -3   7  135.55    9.84
   9   3  -7  148.10    5.32
  -9   3   7  148.74    5.67
   9   3  -7  163.26    5.44
   9  -3  -6  690.61   23.79
  -9   3   6  611.75   20.81
   9   3  -6  658.84   21.42
   9  -3  -6  680.84   16.94
   9   3  -6  709.98   22.99
  -9  -3   6  705.77   24.23
  -9   3   6  677.18   19.53
  -9   3   6  680.70   17.24
   9   3  -6  660.53   16.99
   9   3  -6  694.63   17.30
   9   3  -6  651.88   16.70
  -9   3   5  122.08    4.42
   9  -3  -5  131.21    8.02
   9   3  -5  122.88    6.93
  -9   3   5  122.66    6.95
   9  -3  -5  127.50    4.41
  -9   3   5  118.63    4.38
   9   3  -5  128.34    4.70
   9   3  -5  122.71    4.37
   9   3  -5  129.87    8.04
   9  -3  -4 1328.91   37.05
   9   3  -4 1337.84   35.86
  -9   3   4 1398.02   31.93
   9   3  -4 1332.36   31.91
   9   3  -4 1346.91   32.11
   9   3  -4 1288.59   31.74
   9   3  -4 1372.28   37.90
   9   3  -3    0.59    1.28
   9  -3  -3   -0.46    1.53
  -9   3   3   -0.45    1.01
   9   3  -3    0.85    1.08
   9   3  -3    0.28    2.05
   9   3  -3    0.48    0.95
   9   3  -3    0.97    1.14
   9  -3  -2 1148.43   30.45
  -9   3   2 1148.23   29.97
   9   3  -2 1115.12   29.69
  -9   3   2 1119.05   26.43
   9   3  -2 1085.01   26.49
   9  -3  -2 1082.76   26.26
   9   3  -2 1119.03   32.00
   9   3  -2 1059.14   26.17
   9   3  -1   47.33    4.07
  -9   3   1   62.67    4.30
   9   3  -1   53.22    2.77
   9   3  -1   54.57    2.65
   9   3  -1   52.26    4.97
   9   3  -1   50.05    2.45
   9  -3  -1   49.65    2.52
   9   3   0 1522.49   40.80
  -9   3   0 1638.92   41.02
   9   3   0 1613.86   37.85
   9   3   0 1627.54   37.70
   9  -3   0 1561.22   37.72
   9   3   0 1690.58   43.95
   9   3   0 1605.33   37.50
  -9  -3  -1   32.38    3.25
   9   3   1   28.99    3.13
   9  -3   1   29.83    2.01
   9   3   1   32.41    1.97
   9   3   1   32.58    1.99
   9   3   1   28.84    1.93
   9   3   2 1153.84   32.72
  -9  -3  -2 1308.44   34.00
   9   3   2 1203.27   29.70
   9   3   2 1265.15   29.67
   9   3   2 1214.89   29.85
   9   3   2 1267.08   30.05
   9   3   2 1260.08   29.75
  -9   3  -2 1322.14   30.08
   9   3   3   57.40    4.44
  -9   3  -3   67.95    4.65
  -9  -3  -3   76.67    5.41
   9   3   3   64.15    2.99
   9   3   3   67.89    2.94
   9   3   3   65.95    3.03
   9   3   3   65.20    3.20
  -9   3  -3   67.44    3.10
   9   3   3   65.40    2.85
  -9  -3  -4  373.12   14.73
   9   3   4  391.74   10.86
   9   3   4  391.83   10.40
   9  -3   4  383.57   14.91
   9   3   4  383.44   10.66
   9   3   4  399.90   10.42
  -9   3  -4  393.65   10.83
   9  -3   5  498.88   19.08
   9   3   5  479.98   12.75
   9   3   5  425.67   12.80
   9  -3   5  449.91   17.26
   9   3   5  459.51   11.99
   9   3   5  474.22   12.28
   9   3   5  452.00   12.38
  -9   3  -5  487.22   12.66
   9  -3   6  164.86   10.54
   9   3   6  188.62    6.36
   9   3   6  164.70    6.15
  -9   3  -6  185.04   10.58
   9   3   6  174.41    5.98
   9   3   6  175.28    6.05
  -9   3  -6  190.49    6.28
   9  -3   7  112.22    8.39
   9   3   7  126.09    4.72
   9   3   7  119.26    4.98
  -9   3  -7  118.23    8.22
  -9   3  -7  127.10    4.90
   9   3   7  125.27    4.83
   9   3   7  119.76    4.74
   9   3   8   72.72    3.80
   9   3   8   77.84    3.40
  -9   3  -8   76.14    3.69
   9   3   8   77.73    3.65
   9   3   8   75.05    3.62
   9   3   9  154.90    5.88
  -9   3  -9  154.30    5.59
   9   3   9  144.72    5.48
   9   3   9  151.09    5.49
   9   3  10   88.08    4.08
  -9   3 -10   86.03    3.85
   9   3  10   86.29    3.73
   9   3  10   88.56    3.81
   9   3  11   84.25    3.87
  -9   3 -11   96.07    3.80
   9   3  11   88.91    3.64
   9   3  11   87.65    3.53
  -9   3 -12   59.00    2.46
   9  -3  12   61.11    2.58
   9   3  12   65.96    3.04
  -9   3 -12   66.95    2.86
   9   3  12   69.56    2.80
   9   3  12   67.36    2.72
  -9   3 -13   55.05    2.22
   9   3  13   52.61    2.09
   9   3  13   51.41    2.08
   9  -3  14   98.09    2.88
   9   4 -15    2.03    0.99
  -9   4  14    4.74    1.00
   9  -4 -14    4.21    1.34
   9   4 -14    4.97    1.39
   9  -4 -13   60.58    3.51
  -9   4  13   58.25    2.88
   9   4 -13   56.05    3.31
   9   4 -13   51.15    3.23
   9   4 -12  129.09    5.61
  -9   4  12  129.83    4.89
   9  -4 -12  126.20    5.63
   9  -4 -11  141.88    6.24
  -9   4  11  134.82    5.12
   9   4 -11  148.05    6.25
  -9   4  11  135.09    4.71
  -9  -4  11  135.87   11.14
  -9  -4  10    5.53    3.53
   9  -4 -10    5.85    3.95
   9   4 -10    3.53    2.82
  -9   4  10    6.32    1.33
   9   4 -10    6.02    2.02
  -9   4  10    7.01    1.28
   9   4 -10    6.97    1.17
   9   4  -9  359.70   10.79
   9  -4  -9  341.44   19.15
   9   4  -9  366.63   16.51
  -9   4   9  350.09   10.19
   9   4  -9  384.02   11.47
   9   4  -9  345.58   17.72
  -9  -4   9  352.59   19.28
  -9   4   9  365.40   10.15
   9   4  -9  346.60    9.85
  -9  -4   8   19.86    4.90
   9   4  -8   22.08    2.18
   9  -4  -8   14.42    4.41
   9   4  -8   21.69    3.98
  -9   4   8   17.95    1.74
   9   4  -8   16.12    4.24
   9   4  -8   21.10    2.45
  -9   4   8   21.59    1.92
   9   4  -8   20.55    1.87
  -9   4   7  685.64   18.47
   9   4  -7  682.82   18.05
   9  -4  -7  703.59   27.17
   9   4  -7  675.31   23.79
   9  -4  -7  717.66   17.81
  -9   4   7  656.16   17.48
  -9  -4   7  689.15   27.34
   9   4  -7  735.32   18.65
   9   4  -7  709.21   25.98
  -9   4   7  689.90   17.87
   9   4  -7  719.44   17.91
  -9   4   6   72.08    3.62
   9   4  -6   69.20    3.38
   9  -4  -6   69.27    7.12
   9   4  -6   76.72    6.27
   9  -4  -6   78.30    3.39
   9   4  -6   70.50    7.07
   9   4  -6   76.86    3.80
  -9   4   6   65.93    4.73
   9   4  -6   65.68    3.21
   9   4  -6   73.38    3.54
  -9   4   5 1021.02   24.91
   9   4  -5  988.72   24.73
   9  -4  -5 1045.80   32.58
   9   4  -5  984.55   30.30
   9  -4  -5 1003.89   24.70
  -9   4   5  952.14   28.37
   9   4  -5  982.67   32.02
   9   4  -5 1015.12   24.72
   9   4  -5 1025.66   25.09
   9   4  -4   22.47    1.88
  -9   4   4   25.40    1.97
  -9   4   4   22.98    3.86
   9   4  -4   22.79    3.52
   9  -4  -4   18.74    3.60
   9  -4  -4   23.37    1.90
   9   4  -4   20.05    4.14
  -9   4   4   27.40    3.57
   9   4  -4   25.33    2.18
   9   4  -4   23.73    2.21
   9   4  -3 1183.03   28.93
  -9   4   3 1196.50   28.94
  -9   4   3 1189.08   34.33
   9   4  -3 1200.09   36.22
  -9   4   3 1171.10   34.63
   9   4  -3 1264.93   34.74
   9  -4  -3 1217.54   35.56
   9   4  -3 1221.35   29.40
  -9   4   3 1219.66   29.41
   9   4  -3 1210.67   29.56
   9   4  -2   18.05    3.72
  -9   4   2   14.08    3.17
   9   4  -2   15.37    1.79
   9  -4  -2    9.91    2.74
  -9   4   2   16.54    3.14
   9   4  -2   15.93    1.47
   9   4  -2   16.28    1.94
  -9   4   2   16.82    1.58
   9   4  -2   15.31    1.51
   9  -4  -1 1187.49   28.48
  -9   4   1 1178.28   34.90
   9   4  -1 1182.84   28.52
   9  -4  -1 1196.75   33.98
  -9   4   1 1091.39   32.92
   9   4  -1 1168.18   28.11
   9   4  -1 1184.56   28.71
   9   4  -1 1140.34   27.97
  -9   4   1 1191.57   28.13
   9   4   0   24.99    1.77
  -9   4   0   24.93    1.87
  -9   4   0   17.26    3.68
   9  -4   0   22.91    1.92
   9   4   0   24.16    2.05
  -9   4   0   22.79    3.55
   9   4   0   20.49    3.48
  -9   4   0   26.33    2.32
   9   4   0   26.46    1.91
   9   4   0   32.75    2.46
   9   4   0   31.47    2.33
   9   4   1  881.46   21.91
  -9   4  -1  907.65   22.10
   9  -4   1  867.40   22.55
   9   4   1  923.14   22.50
  -9  -4  -1  918.68   27.83
   9   4   1  946.93   22.58
  -9   4  -1  959.65   23.08
   9   4   1  908.89   22.63
  -9  -4  -2    3.04    1.75
   9   4   2    2.36    2.02
   9   4   2    1.52    1.11
  -9   4  -2    1.27    1.55
   9   4   2    1.92    0.91
   9   4   2    1.38    1.17
  -9   4  -2    4.37    3.16
   9  -4   2    1.72    1.19
  -9  -4  -3  319.85   14.14
   9  -4   3  322.52    9.63
   9   4   3  331.56    9.38
  -9   4  -3  348.76   15.82
  -9   4  -3  346.35   10.16
   9   4   3  335.60    9.84
   9   4   3  322.11    8.99
   9   4   4   -0.26    1.71
   9   4   4    0.81    0.88
   9   4   4    3.35    1.28
   9  -4   4    0.72    1.20
  -9   4  -4    0.41    2.62
  -9   4  -4   -0.51    1.66
   9   4   4   -0.14    0.95
   9  -4   4    0.70    1.65
   9   4   5  134.25    4.91
   9   4   5  122.49    5.55
   9  -4   5  131.76    5.12
   9   4   5  131.77    4.83
  -9   4  -5  132.07    9.30
   9   4   5  132.63    4.82
   9   4   5  135.04    4.87
  -9   4  -5  140.46    5.43
   9  -4   5  145.97   10.06
   9  -4   6   17.83    4.23
   9   4   6   15.48    1.67
   9  -4   6   17.05    1.81
  -9   4  -6   15.09    3.56
   9   4   6   14.34    1.58
   9   4   6   16.38    1.73
   9   4   6   15.07    2.26
  -9   4  -6   12.85    1.84
  -9   4  -6   16.59    1.91
   9  -4   7   30.59    4.72
   9   4   7   35.89    2.50
   9   4   7   35.25    2.40
   9  -4   7   34.47    2.37
  -9   4  -7   29.89    4.29
   9   4   7   32.17    2.11
  -9   4  -7   27.59    2.12
   9   4   7   33.26    2.32
  -9   4  -7   38.05    2.52
   9   4   8    0.77    1.04
   9  -4   8    1.06    1.10
   9   4   8   -0.94    1.19
   9   4   8   -0.84    0.97
  -9   4  -8    0.50    1.05
   9   4   9   12.34    1.53
   9  -4   9   10.62    1.34
   9   4   9    7.91    1.12
   9   4   9   12.76    1.48
  -9   4  -9    9.17    1.45
   9   4  10    1.53    0.74
   9   4  10    1.14    0.86
   9   4  10    0.14    0.92
  -9   4 -10    1.58    1.14
   9  -4  10    0.79    0.82
   9   4  11   47.10    2.07
   9   4  11   49.74    2.30
  -9   4 -11   48.39    2.20
   9  -4  11   46.85    2.09
   9   4  12    0.62    0.50
   9  -4  12    0.37    0.56
  -9   4 -12    0.03    0.50
   9  -4  12    0.99    0.54
   9   5 -14    3.36    0.73
   9  -5 -14    5.69    0.87
   9   5 -14    5.37    0.91
   9  -5 -13   20.25    1.49
   9   5 -13   21.06    1.62
   9  -5 -13   18.62    1.65
  -9   5  13   16.77    1.33
   9   5 -13   21.06    1.67
   9   5 -12   91.37    3.94
   9  -5 -12   90.37    4.02
  -9   5  12   93.81    3.59
   9   5 -12   94.58    3.88
   9   5 -11   24.89    2.56
   9  -5 -11   26.72    2.50
   9   5 -11   24.43    2.22
  -9   5  11   27.09    1.71
   9   5 -10  311.30   10.24
   9   5 -10  337.87    9.78
  -9   5  10  313.13    8.96
   9   5  -9   84.64    4.04
  -9   5   9   79.72    3.59
   9   5  -8  704.33   18.70
  -9   5   8  662.19   17.33
   9   5  -8  663.36   17.61
   9   5  -7    6.85    1.60
  -9  -5   7    5.24    3.28
  -9   5   7    7.10    1.88
   9   5  -7    5.92    2.10
   9  -5  -7    6.11    3.25
   9   5  -7    6.62    2.50
  -9   5   7    3.31    2.57
  -9   5   7   10.28    1.60
   9   5  -7    9.22    1.59
   9   5  -6 1078.20   27.28
  -9   5   6 1133.84   27.81
   9  -5  -6 1127.09   37.25
   9   5  -6 1043.26   33.56
  -9  -5   6 1103.73   38.06
   9   5  -6 1200.12   28.38
  -9   5   6 1130.72   27.46
   9   5  -6 1118.35   27.33
   9   5  -5   24.76    2.10
  -9   5   5   26.86    2.33
   9  -5  -5   19.08    4.14
  -9   5   5   20.24    3.95
   9  -5  -5   27.16    2.06
   9   5  -5   27.61    2.68
  -9   5   5   22.61    2.19
   9   5  -5   23.94    2.30
   9  -5  -4  457.86   19.42
  -9   5   4  388.07   17.36
   9  -5  -4  469.17   12.61
  -9   5   4  412.43   16.25
   9   5  -4  482.47   13.36
   9   5  -4  464.84   12.70
  -9   5   4  461.67   12.79
   9   5  -4  494.86   13.31
   9  -5  -3   24.14    4.22
  -9   5   3   24.04    4.07
   9  -5  -3   26.89    2.06
  -9   5   3   19.42    3.39
   9   5  -3   23.53    2.01
  -9   5   3   25.15    2.07
   9   5  -3   25.85    2.52
   9  -5  -2  848.36   21.31
  -9   5   2  814.82   27.00
  -9   5   2  771.85   26.98
   9  -5  -2  838.06   28.09
  -9   5   2  844.11   21.17
   9   5  -2  876.81   21.22
  -9   5   1    2.81    2.42
   9  -5  -1    0.36    2.21
  -9   5   1    0.80    0.92
   9  -5  -1    0.76    1.00
  -9   5   1    1.08    2.37
   9   5  -1    0.44    0.94
  -9   5   1    1.42    1.14
   9   5  -1    0.37    1.08
  -9  -5   0  850.48   27.31
   9  -5   0  774.40   26.10
  -9   5   0  812.63   20.22
   9   5   0  795.20   20.58
  -9   5   0  770.09   27.06
   9   5   0  794.37   20.25
   9   5   0  802.90   20.01
  -9   5   0  823.95   20.16
   9  -5   1  138.10    8.92
  -9   5  -1  165.90    5.82
   9   5   1  162.15    5.84
  -9   5  -1  164.65   10.46
   9   5   1  159.43    5.70
   9   5   1  158.61    5.32
  -9   5  -1  166.83    5.48
   9   5   2  555.23   14.25
  -9   5  -2  601.25   15.28
   9   5   2  561.36   14.80
   9   5   2  548.40   14.28
  -9   5  -2  562.41   14.36
  -9   5  -3   26.38    2.47
   9  -5   3   23.48    2.10
   9   5   3   22.57    2.09
  -9   5  -3   22.45    4.38
   9   5   3   22.07    1.83
  -9   5  -3   25.23    1.85
  -9   5  -4  394.47   11.31
   9  -5   4  379.78   10.66
   9   5   4  373.49   10.28
  -9   5  -4  359.87   16.50
   9   5   4  365.02   10.09
   9   5   5   34.00    2.08
  -9   5  -5   41.73    3.10
   9   5   5   35.85    2.91
   9  -5   5   40.73    2.54
   9   5   6  100.69    3.72
   9   5   6  104.66    4.10
   9  -5   6  103.22    4.05
   9   5   7   74.97    3.08
   9   5   7   83.79    3.18
  -9   5  -7   82.88    3.85
   9  -5   7   82.80    3.34
   9   5   8   15.87    1.31
   9  -5   8   14.89    1.30
   9   5   9   34.45    1.57
   9  -5   9   30.28    1.52
   9   5  10    1.94    0.42
  -9   5 -10    1.52    0.75
   9  -6 -11   53.90    2.26
  -9   6  11   51.29    2.06
   9   6 -11   57.49    2.18
   9  -6 -11   54.68    2.29
   9  -6 -10  167.18    5.46
   9   6 -10  160.48    5.30
  -9   6  10  166.74    4.92
   9   6  -9  171.26    5.24
  -9   6   9  170.09    5.13
   9   6  -8  119.95    5.03
   9   6  -8  129.21    4.42
  -9   6   8  124.00    4.39
   9   6  -7  261.98    8.37
   9   6  -7  244.75    7.39
  -9   6   7  258.50    7.62
   9   6  -6   53.16    3.35
   9   6  -6   48.08    2.56
  -9   6   6   51.12    2.80
   9   6  -5  355.83   10.27
  -9   6   5  334.01    9.69
  -9   6   5  341.62    9.73
   9   6  -4   11.27    1.96
   9   6  -4    9.15    1.33
  -9   6   4   10.14    1.58
   9   6  -3  583.94   15.21
  -9   6   3  552.21   14.63
   9   6  -3  554.06   14.35
   9  -6  -2    5.70    0.92
   9   6  -2    2.42    1.49
   9   6  -2    3.46    1.07
  -9   6   2    4.25    1.23
  -9   6   2    4.42    1.52
  -9   6   1  602.95   15.52
   9   6  -1  599.23   15.39
  -9   6   1  644.77   16.40
   9   6   0  112.29    4.07
  -9   6   0  118.94    4.18
  -9   6   0  119.50    4.82
  -9   6  -1  360.03   10.07
   9   6   1  363.56    9.76
  -9   6  -1  370.15    9.74
  -9   6  -1  358.73   10.51
  -9   6  -2   60.74    3.07
  -9   6  -2   57.23    3.02
   9   6   2   59.27    2.62
  -9   6  -2   56.69    2.48
  -9   6  -3  159.41    5.40
  -9   6  -3  161.32    5.88
  -9   6  -4  208.40    6.17
  -9   6  -4  220.37    7.15
   9   6   5   80.59    3.05
  -9   6  -5   76.37    3.45
  -9   6  -6  149.29    4.85
   9   6   6  143.36    4.08
  -9   6  -7   47.11    2.12
  -9   7   7   46.40    1.83
   9   7  -6   30.77    1.76
  -9   7   6   39.31    1.81
   9   7  -5   26.83    1.25
   9   7  -5   32.88    1.85
   9   7  -4   41.35    1.64
  -9   7   4   43.87    2.21
   9   7  -3    2.55    1.02
   9   7  -3    1.77    0.57
  -9   7   3    1.81    1.04
   9   7  -2   83.34    2.73
  -9   7   2   84.89    3.39
  -9   7   1    7.32    1.17
   9   7  -1   15.74    1.30
  -9   7   0   57.85    2.46
   9   7   0   85.91    2.79
   9   7   1   68.95    2.67
   9   7   2   23.49    1.34
  10   0 -18    0.67    0.69
  10   0 -17    0.26    0.95
  10   0 -16   33.19    2.62
  10   0 -16   37.87    2.48
  10   0 -15    0.11    1.40
 -10   0  15    0.41    1.89
  10   0 -15    0.66    1.25
 -10   0  15    0.08    1.16
  10   0 -14  211.97    7.63
 -10   0  14  205.87   12.06
  10   0 -14  215.57    7.27
 -10   0  14  213.16    7.09
  10   0 -13    0.34    1.49
 -10   0  13    2.06    2.27
 -10   0  13    0.46    1.18
 -10   0  12  350.82   10.12
 -10   0  12  330.53   15.31
  10   0 -12  330.80   10.31
 -10   0  11    0.70    1.92
  10   0 -11   -0.09    1.12
 -10   0  10  955.87   29.35
  10   0 -10  958.50   23.80
 -10   0   9    0.27    1.61
  10   0  -9    0.43    0.89
 -10   0   8 1429.49   38.24
 -10   0   7   -0.55    1.30
 -10   0   6 2105.93   51.33
 -10   0   5    0.90    0.98
 -10   0   4 1915.28   45.17
 -10   0   3    0.46    0.58
  10   0  -2 2476.57   59.94
  10   0  -2 2579.98   60.62
  10   0  -1    0.85    1.35
  10   0   0 1596.78   39.68
  10   0   0 1652.64   40.62
  10   0   1    0.31    1.41
  10   0   2   40.13    3.31
  10   0   3    0.51    1.35
  10   0   4   19.35    2.55
  10   0   5    2.39    0.75
  10   0   5    0.58    0.86
  10   0   5   -0.07    0.86
  10   0   6  118.54    4.06
  10   0   6  112.22    4.19
  10   0   6  114.34    4.46
  10   0   7    0.07    0.81
  10   0   7    0.94    1.68
  10   0   7    0.56    0.90
  10   0   7    0.80    1.12
  10   0   8   28.30    2.00
  10   0   8   26.62    3.92
  10   0   8   26.56    1.96
  10   0   8   30.92    2.34
  10   0   9    0.71    2.11
  10   0   9    0.63    1.00
 -10   0  -9    0.43    0.86
  10   0   9    0.91    0.91
  10   0   9    1.69    1.12
  10   0  10  163.73    9.87
  10   0  10  176.14    5.91
 -10   0 -10  170.00    5.63
  10   0  10  163.66    6.14
  10   0  11    1.95    1.71
 -10   0 -11    1.39    0.85
  10   0  11    0.55    1.08
 -10   0 -12  303.18    8.30
  10   0  12  287.75    8.72
 -10   0 -13    0.14    0.64
  10   0  13    0.48    0.77
  10   0  14  367.49    9.72
  10   0  15    0.44    0.52
  10  -1 -18   38.99    1.84
  10   1 -18   35.58    1.51
  10   1 -17   23.41    1.58
  10  -1 -17   22.72    1.79
  10   1 -16  101.55    4.53
  10  -1 -16  103.14    4.51
  10   1 -16  106.43    4.02
  10  -1 -16  101.04    3.77
  10  -1 -16  109.12    4.34
  10   1 -15  143.27    5.70
  10  -1 -15  136.79    5.65
  10  -1 -15  151.11    5.51
  10   1 -15  130.13    5.06
 -10   1  15  136.44    5.34
  10   1 -14   64.71    3.75
  10  -1 -14   58.08    3.56
  10   1 -14   53.56    6.33
 -10  -1  14   62.85    6.65
 -10   1  14   53.58    6.03
  10   1 -14   56.56    3.12
 -10   1  14   55.59    3.31
  10   1 -13  526.66   21.46
  10   1 -13  543.44   15.17
  10  -1 -13  541.76   15.29
 -10  -1  13  547.31   21.83
 -10   1  13  509.98   20.82
  10   1 -13  547.96   14.64
 -10  -1  13  535.42   14.18
 -10   1  13  537.16   14.87
  10   1 -12  102.17    8.11
  10   1 -12   95.61    4.45
  10  -1 -12   89.15    4.47
 -10   1  12   90.90    4.24
 -10  -1  12   93.97    3.85
 -10  -1  12   98.53    8.02
 -10   1  12   96.06    7.63
  10   1 -12   95.58    4.08
  10   1 -12   93.76    4.04
  10   1 -11  609.31   22.04
  10   1 -11  608.17   16.17
  10  -1 -11  596.80   16.35
 -10  -1  11  599.88   15.57
 -10  -1  11  650.64   22.89
 -10   1  11  584.75   21.46
  10   1 -11  614.99   15.93
  10   1 -11  607.14   15.76
  10  -1 -11  585.65   15.80
  10   1 -10   97.40    7.07
  10   1 -10   99.03    4.08
  10  -1 -10   95.27    4.28
 -10  -1  10   81.75    6.90
 -10   1  10   93.21    6.73
  10   1 -10   97.74    4.09
  10   1 -10   94.79    3.75
  10  -1 -10   93.35    4.07
  10   1  -9 1110.88   31.49
  10   1  -9 1074.70   26.08
  10  -1  -9 1071.86   26.53
  10   1  -9 1083.31   26.18
 -10  -1   9 1070.48   32.30
 -10   1   9 1026.45   30.58
 -10   1   8  238.80   10.11
 -10  -1   8  253.66   11.57
  10   1  -8  264.36   10.63
 -10  -1   7  718.63   22.06
 -10   1   7  677.24   20.05
  10   1  -7  698.14   20.46
  10  -1  -6   96.23    4.28
 -10  -1   6   97.15    6.00
 -10   1   6  103.20    5.08
  10   1  -6  101.47    5.18
  10  -1  -6  110.17    6.80
  10  -1  -5 3033.37   69.70
 -10  -1   5 2783.49   71.36
 -10   1   5 3018.55   69.75
  10   1  -5 2981.63   69.87
  10  -1  -5 2927.33   72.13
 -10  -1   4   89.90    5.03
  10  -1  -4  107.97    5.16
  10   1  -4  108.36    4.48
  10  -1  -4   93.92    5.29
 -10  -1   3 1275.65   33.83
  10  -1  -3 1406.14   35.17
  10   1  -3 1406.55   32.41
  10   1  -3 1398.02   32.83
  10  -1  -3 1281.05   34.01
 -10   1   3 1407.78   32.84
  10   1  -2   70.56    4.51
  10  -1  -2   63.10    3.17
 -10  -1   2   55.20    2.96
  10  -1  -2   63.63    4.38
  10   1  -2   63.22    3.37
  10  -1  -2   58.12    3.05
  10   1  -2   61.64    2.51
  10  -1  -1 1188.25   25.93
  10   1  -1 1222.16   28.80
  10   1  -1 1045.84   27.63
  10  -1  -1  964.21   24.78
  10  -1   0  382.37   13.56
  10   1   0  309.57   12.33
  10   1   1 2016.00   44.94
  10  -1   1 1833.11   45.58
  10  -1   2  460.07   15.35
  10   1   2  412.66   15.37
  10  -1   3   91.22    5.79
  10   1   3   86.93    6.21
  10  -1   4  329.83   11.98
  10   1   4  288.45    8.16
  10   1   5   45.06    2.27
  10  -1   5   44.53    4.00
  10   1   5   43.23    2.40
  10  -1   5   39.66    2.26
  10   1   5   43.79    2.56
  10   1   5   40.36    2.42
  10  -1   6  106.36    6.22
  10   1   6  113.70    7.93
  10   1   6  112.48    4.11
 -10   1  -6  109.72    4.02
  10   1   6  112.37    4.28
  10  -1   6  109.54    4.22
  10   1   6  110.78    4.54
  10  -1   7   -0.21    1.34
  10   1   7    1.07    2.28
  10   1   7    1.09    0.90
 -10   1  -7    1.13    0.83
  10   1   7    5.61    1.18
  10  -1   7    1.83    1.00
  10   1   7    1.39    1.12
  10   1   8    5.56    2.73
  10   1   8    8.21    1.32
 -10   1  -8    6.30    1.18
  10  -1   8    6.14    1.26
  10   1   8    7.27    1.58
  10  -1   9  245.35   11.96
  10   1   9  241.86   12.44
  10   1   9  245.98    7.60
 -10   1  -9  244.38    7.59
  10  -1   9  241.24    7.68
  10  -1   9  246.94    7.72
  10   1   9  252.07    8.39
  10  -1  10   71.13    6.28
  10   1  10   80.84    4.15
  10  -1  10   73.66    3.34
  10  -1  10   74.40    3.45
 -10   1 -10   79.11    3.49
  10   1  10   78.93    3.53
  10  -1  11  427.34   11.67
  10   1  11  464.98   12.73
 -10   1 -11  443.08   11.78
  10   1  11  461.58   11.91
  10   1  12   16.36    1.85
 -10   1 -12   19.35    1.57
  10   1  12   19.76    1.61
 -10   1 -13  383.95   10.02
  10   1  13  393.57   10.66
  10   1  14   36.03    1.86
 -10   1 -14   33.97    1.50
  10  -1  14   38.93    1.74
  10   1  14   40.39    2.02
  10   1  15  305.68    7.70
  10  -2 -18    2.00    0.67
  10   2 -18    1.82    0.76
  10  -2 -17  223.64    6.55
  10   2 -16    0.81    0.70
  10  -2 -16    2.38    1.11
  10   2 -16    3.00    1.35
  10  -2 -16    1.85    1.24
  10  -2 -15  305.01    9.33
  10   2 -15  293.74    9.24
  10   2 -15  286.11    8.18
 -10   2  14   49.44    6.12
  10  -2 -14   40.29    3.06
 -10  -2  14   44.34    5.82
  10   2 -14   41.99    2.99
  10   2 -14   40.01    2.33
 -10   2  14   41.34    2.87
  10   2 -13  284.48   14.55
  10   2 -13  274.06    9.08
 -10   2  13  293.21   14.81
  10  -2 -13  283.56    9.36
 -10   2  13  280.56    8.93
 -10  -2  13  244.60   14.16
  10   2 -13  268.28    8.06
  10   2 -12  487.73   19.82
  10   2 -12  482.80   13.58
  10  -2 -12  506.30   14.07
 -10   2  12  456.00   13.26
 -10  -2  12  506.47   20.99
  10   2 -12  464.27   12.47
  10  -2 -12  449.08   13.12
  10   2 -11  226.55   12.03
  10   2 -11  215.63    7.25
  10  -2 -11  216.59    7.74
  10   2 -11  194.53    6.25
 -10  -2  11  218.06   12.75
  10   2 -10  513.77   19.51
  10   2 -10  512.36   14.14
  10  -2 -10  529.59   14.92
 -10  -2  10  534.30   21.58
  10   2  -9  176.05    9.34
  10   2  -9  172.16    5.74
  10  -2  -9  180.23   11.84
 -10  -2   9  165.03   10.70
  10   2  -9  151.89    5.92
  10   2  -8 1282.99   33.90
  10   2  -8 1219.74   28.59
  10  -2  -8 1285.56   38.39
 -10  -2   8 1198.14   36.86
 -10  -2   7   40.03    5.08
  10  -2  -7   36.53    2.61
  10   2  -7   36.77    3.62
  10  -2  -7   34.03    5.03
 -10   2   7   39.84    3.81
 -10  -2   6  967.98   29.39
  10  -2  -6  931.12   25.76
  10   2  -6  974.22   26.70
 -10   2   6  958.10   26.72
  10  -2  -6  992.53   29.80
  10   2  -5  204.67    9.44
 -10  -2   5  212.38    9.74
  10  -2  -5  179.79    8.30
  10   2  -5  191.39    7.96
 -10   2   5  212.49    8.39
  10  -2  -5  200.11    9.48
  10   2  -4  537.49   17.63
  10  -2  -4  537.67   16.98
  10  -2  -4  503.78   16.67
 -10   2   4  544.32   15.70
  10   2  -4  516.69   15.50
  10   2  -3  113.00    6.56
  10  -2  -3  106.80    5.51
  10   2  -3  105.64    4.93
  10   2  -2  951.07   27.02
 -10   2   2  981.80   24.30
  10   2  -2  910.40   24.06
  10  -2  -2  920.30   24.64
  10   2  -1  317.75   11.89
 -10   2   1  288.70    9.30
  10  -2  -1  290.71    9.48
  10   2  -1  309.39    9.86
 -10   2   0  251.23    8.25
  10   2   0  271.92    9.49
  10   2   1  513.40   14.69
 -10  -2  -1  544.25   15.16
  10   2   2  427.29   12.54
  10   2   2  450.39   16.22
  10  -2   2  474.72   16.74
  10   2   3  455.07   14.17
  10   2   3  486.35   13.70
  10   2   3  535.88   13.63
  10  -2   3  492.14   15.63
  10   2   3  530.70   13.47
  10   2   3  556.31   13.37
  10   2   3  487.78   18.67
  10  -2   3  534.77   18.97
  10   2   4   49.41    5.48
  10  -2   4   41.28    4.82
  10   2   4   45.33    2.23
 -10   2  -4   50.20    2.39
  10   2   4   49.52    2.96
  10   2   4   45.36    2.58
  10  -2   5  911.28   27.99
  10   2   5  909.42   21.41
 -10   2  -5  945.51   21.57
  10   2   5  945.17   22.16
  10   2   5  941.42   21.80
  10  -2   6    6.30    2.44
  10   2   6    5.61    1.18
 -10   2  -6    5.93    1.15
  10   2   6    6.45    1.55
  10   2   6    4.96    1.42
  10   2   6    5.88    1.39
  10  -2   7 1010.53   29.06
  10   2   7  949.66   24.02
 -10   2  -7 1033.80   24.28
  10   2   7  944.15   23.71
 -10   2  -8    9.03    1.42
  10   2   8   11.30    1.51
  10   2   9  484.56   13.16
 -10   2  -9  504.83   13.40
  10  -2  10  268.73   12.50
  10   2  10  280.70    9.19
 -10   2 -10  292.73    8.68
  10   2  10  294.39    8.52
  10  -2  11  362.76   10.24
  10   2  11  378.50   11.14
 -10   2 -11  378.05   10.46
  10   2  11  384.91   10.33
  10   2  12  291.56    8.53
 -10   2 -12  290.10    7.97
  10   2  12  290.34    7.86
  10   2  12  282.51    8.25
  10   2  13  102.64    3.96
 -10   2 -13  108.81    3.58
  10   2  13  114.31    3.95
  10   2  13  110.34    3.62
  10   2  14  305.95    7.71
  10   2  14  311.22    7.62
  10  -3 -17    0.75    0.75
  10  -3 -17    0.65    0.68
  10   3 -17    0.67    0.74
  10   3 -16  383.38   10.34
  10  -3 -16  395.20   10.54
  10   3 -15    9.70    1.67
  10   3 -15    8.21    1.52
  10  -3 -15    7.79    1.50
  10   3 -14  506.80   13.64
  10  -3 -14  474.10   13.63
  10   3 -14  477.26   13.62
 -10   3  13    2.19    1.31
  10   3 -13    5.04    1.76
  10  -3 -13    2.52    1.43
 -10   3  13    5.49    1.29
  10   3 -13    5.49    1.64
  10  -3 -13    2.08    1.49
  10  -3 -12  227.62    8.20
 -10   3  12  226.80   12.79
  10   3 -12  217.47   12.53
 -10   3  12  220.95    7.51
  10   3 -12  213.76   12.57
 -10   3  12  223.15    7.11
 -10  -3  12  223.64   13.63
  10   3 -12  220.02    7.74
 -10   3  11    3.86    1.49
  10   3 -11    7.50    3.17
 -10   3  11    3.60    2.87
  10   3 -11    3.74    2.29
  10   3 -11    4.22    1.48
  10  -3 -11    5.01    1.92
 -10  -3  11    3.20    3.24
 -10   3  10  339.40   10.21
  10   3 -10  338.51   15.65
  10   3 -10  326.43   15.15
  10  -3 -10  364.53   19.18
 -10   3  10  353.01   15.36
 -10  -3  10  318.56   17.40
  10   3 -10  340.17   10.27
  10  -3  -9  100.61    9.61
 -10   3   9  102.91    7.44
  10   3  -9   96.83    7.29
 -10   3   9  104.65    4.55
  10   3  -9  102.67    7.95
 -10  -3   9   94.82    9.08
 -10   3   9  104.50    3.93
  10   3  -9  104.16    4.39
  10  -3  -8   38.74    6.13
 -10   3   8   33.97    4.34
  10   3  -8   32.75    4.13
  10  -3  -8   36.06    2.28
  10   3  -8   35.24    4.78
  10   3  -8   38.76    2.41
 -10  -3   8   35.23    5.55
  10   3  -8   35.44    2.57
  10  -3  -7  171.84   11.11
 -10   3   7  185.61    9.14
  10   3  -7  153.36    8.58
  10  -3  -7  178.60    5.77
  10   3  -7  182.63   10.10
 -10  -3   7  164.96   10.91
  10   3  -7  163.31    5.66
  10   3  -7  173.76    5.57
  10   3  -7  182.22    6.26
  10  -3  -6    0.91    1.66
 -10  -3   6    0.37    2.31
 -10   3   6    1.09    1.13
 -10   3   6    0.24    1.90
  10  -3  -6    1.47    2.31
  10   3  -6    1.25    1.51
  10  -3  -6    0.84    0.93
  10   3  -6    0.79    1.07
 -10   3   6    3.56    1.72
  10   3  -6    2.25    2.53
  10   3  -6    1.53    1.15
 -10   3   6    0.67    1.06
  10   3  -6   -0.27    1.39
 -10   3   5   88.14    3.62
  10  -3  -5   92.87    6.82
  10   3  -5   83.87    5.62
  10  -3  -5   91.80    3.65
 -10   3   5   91.41    3.69
  10   3  -5  107.70    3.69
  10   3  -5   90.74    3.83
  10   3  -5   88.81    4.09
  10   3  -5   86.52    3.64
  10   3  -5   96.94    6.98
  10  -3  -4   47.33    4.53
  10   3  -4   51.85    4.21
 -10   3   4   53.43    2.70
  10   3  -4   52.86    2.59
  10   3  -4   48.25    2.86
  10   3  -4   52.59    2.88
  10   3  -4   47.90    2.55
  10   3  -4   56.79    5.32
 -10   3   3  463.89   15.08
  10   3  -3  457.66   14.85
  10  -3  -3  442.29   15.49
 -10   3   3  462.25   12.00
  10   3  -3  467.58   12.30
  10   3  -3  414.26   12.06
  10   3  -3  428.70   11.65
  10   3  -3  467.12   16.94
 -10   3   2  682.94   19.64
  10   3  -2  656.39   19.46
  10  -3  -2  681.22   20.18
 -10   3   2  672.86   16.67
  10   3  -2  625.09   16.68
  10  -3  -2  639.93   16.47
  10   3  -2  654.38   21.76
  10   3  -2  649.45   16.30
  10  -3  -1  374.53   12.93
 -10   3   1  363.32   12.44
 -10   3   1  382.48   10.38
  10   3  -1  360.39   10.24
  10   3  -1  363.21   10.11
  10  -3  -1  360.85   10.05
  10   3  -1  385.36   14.90
  10   3  -1  357.41    9.81
  10   3   0  640.56   19.95
 -10   3   0  676.44   20.06
  10  -3   0  696.80   17.39
  10   3   0  685.76   17.03
  10   3   0  679.07   17.25
  10   3   0  698.80   17.54
  10   3   0  674.55   17.26
  10   3   1  154.02    7.39
 -10  -3  -1  180.28    8.05
  10   3   1  171.08    5.45
  10  -3   1  175.19    5.77
  10   3   1  179.53    5.50
  10   3   1  175.61    5.70
  10   3   1  181.38    5.68
  10   3   2  699.24   17.59
  10  -3   2  697.73   17.80
  10   3   2  704.66   17.38
  10   3   2  711.44   17.76
  10   3   2  717.90   17.96
  10   3   2  708.39   17.51
  10   3   3    8.09    1.85
  10   3   3    7.96    1.25
  10   3   3    8.71    1.36
  10   3   3    7.73    1.09
  10   3   3    6.05    1.23
 -10   3  -3    6.40    1.23
  10   3   3    7.10    1.22
  10  -3   4 1571.34   44.62
  10   3   4 1495.42   36.55
  10   3   4 1522.01   35.91
  10   3   4 1498.82   36.41
  10   3   4 1549.02   36.09
 -10   3  -4 1570.60   36.58
  10  -3   5   51.17    6.01
  10   3   5   49.63    3.26
  10   3   5   51.31    2.94
  10   3   5   50.26    2.54
  10   3   5   54.28    2.73
  10   3   5   50.97    2.80
 -10   3  -5   55.57    2.93
  10  -3   6  591.66   22.73
  10   3   6  623.41   16.27
  10   3   6  617.42   16.59
 -10   3  -6  601.35   22.55
  10   3   6  604.88   16.23
  10   3   6  626.24   16.14
 -10   3  -6  640.55   16.45
  10  -3   7  114.44    8.15
  10   3   7  125.56    5.17
  10   3   7  121.67    4.67
 -10   3  -7  119.47    8.39
 -10   3  -7  123.98    4.90
  10   3   7  124.09    4.90
  10   3   7  126.43    4.81
  10   3   8  904.32   22.57
 -10   3  -8  928.08   22.31
  10   3   8  910.42   22.27
  10   3   8  883.50   21.98
  10   3   9   62.65    3.46
 -10   3  -9   65.79    3.32
  10   3   9   63.28    3.27
  10   3   9   67.22    3.20
  10   3  10  204.01    7.04
 -10   3 -10  219.79    6.89
  10   3  10  218.78    6.87
  10   3  10  217.75    6.64
  10  -3  11   25.41    1.86
  10   3  11   28.13    2.09
 -10   3 -11   29.84    1.95
  10   3  11   26.54    1.88
  10   3  11   26.94    1.73
  10   3  12  231.65    6.78
  10  -3  12  222.83    6.17
 -10   3 -12  239.45    6.50
  10   3  12  231.62    6.43
  10   3  12  233.59    6.29
  10   3  13   43.49    1.75
  10   3  13   48.25    1.77
  10  -3  13   48.98    1.99
  10   4 -16    1.44    0.62
  10  -4 -16    0.66    0.62
  10   4 -16    0.18    0.72
  10  -4 -16    0.10    0.53
  10  -4 -15  527.20   13.16
  10   4 -15  524.75   13.14
  10   4 -15  493.84   12.95
  10  -4 -14    1.75    1.15
 -10   4  14    1.37    0.81
  10   4 -14    1.75    1.28
  10   4 -14    1.83    1.26
  10  -4 -13  559.34   14.94
 -10   4  13  535.96   14.07
  10   4 -13  547.20   14.67
  10  -4 -13  535.14   14.37
  10   4 -13  563.60   14.91
  10  -4 -12   18.47    2.24
  10   4 -12   19.43    2.41
 -10   4  12   16.47    1.69
  10   4 -12   17.08    2.07
  10  -4 -11  258.42    9.12
 -10   4  11  249.19    8.04
  10   4 -11  287.22    9.12
 -10   4  11  258.68    7.59
  10   4 -11  275.97    8.59
 -10  -4  10    2.90    2.90
  10   4 -10    3.49    1.55
  10  -4 -10    1.23    3.00
  10   4 -10    3.13    2.15
 -10   4  10    1.54    1.10
  10   4 -10    2.57    1.79
 -10   4  10    1.42    1.03
  10   4 -10    2.28    1.10
  10   4  -9  164.48    6.04
  10  -4  -9  156.51   12.43
  10   4  -9  158.76    9.94
 -10   4   9  160.92    5.77
 -10  -4   9  148.85   12.11
  10   4  -9  180.06    6.64
  10   4  -9  173.07   11.78
 -10   4   9  171.07    5.73
  10   4  -9  170.63    5.70
 -10  -4   8    2.29    2.86
  10   4  -8    3.46    1.35
  10  -4  -8    1.13    2.68
  10   4  -8    3.15    2.20
 -10   4   8    2.31    1.08
  10   4  -8    3.58    1.69
  10   4  -8    3.22    3.26
 -10   4   8    4.10    1.27
  10   4  -8    3.20    1.35
  10  -4  -7    2.53    2.85
  10   4  -7    8.57    2.76
  10  -4  -7    4.91    1.22
 -10   4   7    2.31    1.12
  10   4  -7    5.25    1.69
  10   4  -7    4.33    3.03
 -10  -4   7    4.71    3.55
  10   4  -7    5.46    1.39
 -10   4   7    3.57    1.58
  10   4  -7    5.57    1.41
  10   4  -7    6.13    1.66
  10  -4  -6    3.13    2.81
  10   4  -6    3.13    1.76
 -10   4   6    4.79    1.20
  10  -4  -6    3.88    1.20
 -10   4   6    3.97    1.59
  10   4  -6    2.88    2.71
 -10  -4   6    2.82    2.53
  10   4  -6    4.72    1.29
 -10   4   6    3.84    1.41
  10   4  -6    1.83    1.43
  10   4  -6    4.67    1.49
 -10   4   5    7.52    2.77
  10  -4  -5    7.11    3.05
  10   4  -5    6.58    2.12
  10  -4  -5    7.07    1.43
  10   4  -5    8.25    3.38
 -10   4   5    6.83    2.17
  10   4  -5    5.85    1.29
 -10   4   5    5.92    1.42
  10   4  -5   10.39    1.89
  10   4  -5    6.50    1.73
  10   4  -4    2.79    1.13
 -10   4   4    2.38    1.20
  10  -4  -4    4.23    2.43
  10   4  -4    1.43    1.57
 -10   4   4    0.91    2.25
  10  -4  -4    1.86    1.13
  10   4  -4    0.38    2.27
 -10   4   4    3.30    1.97
 -10   4   4    2.54    1.43
  10   4  -4    1.48    1.52
  10   4  -4    1.30    1.51
  10   4  -3  225.71    7.02
 -10   4   3  234.58    7.08
 -10   4   3  227.05   11.15
  10   4  -3  233.99   12.19
  10   4  -3  238.75    7.46
 -10   4   3  205.54   10.58
  10  -4  -3  259.44   12.02
  10   4  -3  236.07    7.73
 -10   4   3  233.30    7.59
  10   4  -3  244.04    7.87
 -10   4   2    3.89    1.11
  10   4  -2    3.09    1.01
 -10   4   2    4.05    2.15
  10  -4  -2    0.89    1.91
  10   4  -2    4.41    2.67
 -10   4   2    4.02    2.61
 -10   4   2    3.54    1.36
  10   4  -2    3.09    1.58
 -10   4   1  488.21   12.34
  10   4  -1  472.51   12.22
 -10   4   1  414.75   16.13
  10  -4  -1  484.87   17.22
  10   4  -1  445.41   12.25
 -10   4   1  517.83   19.41
  10   4  -1  484.52   12.77
  10  -4  -1  462.37   12.80
  10   4  -1  463.33   13.06
  10   4  -1  471.23   12.51
  10   4  -1  468.93   13.02
  10   4   0    0.53    0.86
  10   4   0    0.92    1.16
 -10   4   0    4.82    3.32
  10  -4   0    0.68    1.08
 -10   4   0    0.79    1.97
 -10  -4   0    2.28    1.76
  10  -4   0    1.35    1.70
  10   4   0    1.63    1.84
  10   4   0    0.78    1.09
 -10   4   0    1.09    1.41
  10   4   0    0.87    1.41
  10   4   0    1.21    1.66
  10   4   1  755.79   19.17
 -10  -4  -1  841.04   25.30
  10   4   1  832.59   20.18
 -10   4  -1  843.84   20.91
  10   4   1  779.12   20.00
  10  -4   1  773.64   20.03
  10   4   1  819.79   19.88
  10  -4   2   25.16    2.16
 -10   4  -2   25.78    4.90
  10   4   2   29.18    2.14
  10   4   2   18.47    3.09
 -10   4  -2   30.53    2.85
  10   4   3  435.62   11.42
 -10   4  -3  448.37   13.00
  10   4   3  409.25   11.67
 -10   4  -3  461.84   19.56
  10  -4   3  429.16   12.10
  10   4   3  437.45   11.73
  10   4   4   -0.30    0.84
 -10   4  -4    0.44    2.80
  10  -4   4    0.09    1.11
  10   4   4    0.36    1.13
  10   4   4    0.71    1.04
  10   4   4    1.04    0.91
 -10   4  -4   -0.46    1.81
  10  -4   4    0.45    2.61
  10   4   5  610.52   16.41
  10   4   5  602.16   15.66
  10   4   5  605.18   15.43
  10  -4   5  609.86   15.91
 -10   4  -5  599.84   22.86
  10   4   5  598.23   15.54
  10   4   5  590.67   15.49
 -10   4  -5  580.13   16.30
  10  -4   5  585.91   23.55
  10   4   6   32.23    2.61
  10   4   6   32.64    2.29
  10  -4   6   32.22    2.33
 -10   4  -6   31.32    4.65
  10   4   6   34.32    2.19
 -10   4  -6   28.89    2.41
  10   4   6   35.30    2.24
  10  -4   6   31.77    5.04
  10   4   7  490.04   12.80
  10   4   7  490.33   13.00
  10   4   7  513.34   13.34
  10   4   7  520.61   12.99
  10  -4   7  482.91   13.12
  10   4   8    1.33    0.86
  10   4   8    0.07    0.92
  10   4   8    3.79    1.32
  10   4   8    0.48    0.96
  10  -4   8    2.08    1.03
  10   4   9  392.06   10.17
  10   4   9  402.20   10.57
  10  -4   9  379.47   10.22
  10   4  10   25.21    1.50
  10   4  10   21.07    1.31
 -10   4 -10   24.59    1.78
  10   4  10   26.78    1.77
  10  -4  10   25.61    1.62
  10   4  11  171.94    4.77
  10  -4  11  178.71    5.17
 -10   4 -11  166.25    4.95
  10   4  11  183.51    5.14
  10  -4  11  169.36    4.92
  10  -4  12    6.71    0.64
  10  -5 -14  225.24    5.99
  10   5 -14  232.58    5.97
  10   5 -13    4.86    1.20
  10  -5 -13    4.44    0.97
  10  -5 -13    4.30    1.03
 -10   5  13    3.27    0.75
  10   5 -13    3.66    1.01
  10   5 -12  203.26    6.72
  10  -5 -12  212.48    6.74
 -10   5  12  215.98    6.26
  10   5 -12  213.45    6.48
  10   5 -11   22.84    2.39
  10  -5 -11   19.58    2.18
 -10   5  11   20.15    1.52
  10   5 -11   22.39    1.96
 -10   5  10  109.75    4.12
  10   5 -10  112.50    4.46
  10   5 -10  123.77    5.29
 -10   5   9   35.76    2.31
  10   5  -9   35.19    2.44
  10   5  -9   40.85    3.19
  10   5  -8   19.26    2.02
  10   5  -8   24.26    2.70
 -10   5   8   21.11    1.97
  10   5  -8   23.36    1.94
  10   5  -7   44.50    2.73
 -10  -5   7   47.88    6.74
  10   5  -7   54.77    3.45
 -10   5   7   44.74    2.80
  10   5  -7   52.84    2.99
  10   5  -6   10.24    1.59
 -10  -5   6    5.33    3.30
 -10   5   6    9.66    1.78
  10  -5  -6    9.93    3.57
 -10   5   6   10.96    3.30
  10  -5  -6   11.95    1.57
  10   5  -6   12.98    2.15
 -10   5   6   11.55    1.75
  10   5  -6   15.58    2.10
  10  -5  -5  141.30   10.29
  10  -5  -5  140.72    5.18
  10   5  -5  150.12    5.81
  10   5  -5  145.44    5.22
 -10   5   5  148.74    5.51
  10   5  -5  152.24    5.90
  10  -5  -4   35.61    5.11
 -10   5   4   38.93    4.86
  10  -5  -4   49.83    2.86
 -10   5   4   43.86    4.62
  10   5  -4   49.69    2.75
 -10   5   4   51.00    2.89
  10   5  -4   53.98    3.47
 -10   5   3   10.50    3.10
  10  -5  -3   17.49    3.67
  10  -5  -3   16.17    1.82
 -10   5   3    9.65    2.73
  10   5  -3   16.63    1.73
 -10   5   3   13.78    1.65
  10   5  -3   18.43    2.37
 -10   5   2  180.35   10.50
  10  -5  -2  186.53   10.86
  10  -5  -2  194.38    6.63
 -10   5   2  184.30   10.65
 -10   5   2  208.50    6.47
  10   5  -2  202.62    6.37
  10   5  -2  202.59    7.26
 -10   5   1   28.90    2.02
  10   5  -1   31.60    2.48
 -10   5   1   27.04    4.54
  10  -5  -1   25.71    4.29
 -10   5   1   31.39    2.11
  10   5  -1   26.82    1.96
 -10   5   0  445.30   12.02
  10   5   0  444.35   12.23
 -10   5   0  442.23   18.91
  10  -5   0  395.78   16.53
  10   5   0  429.16   11.54
 -10   5   0  439.52   11.68
 -10   5  -1   29.55    2.42
  10   5   1   31.26    2.38
 -10   5  -1   31.73    5.30
  10   5   1   27.85    1.91
 -10   5  -1   29.79    1.96
 -10   5  -2  401.06   11.45
  10   5   2  366.05   10.30
  10   5   2  391.09   10.79
 -10   5  -2  405.71   11.72
  10   5   2  366.49   10.23
 -10   5  -3   15.93    2.24
  10   5   3   12.82    1.70
 -10   5  -3   15.50    3.75
  10  -5   3   13.18    1.68
  10   5   3   12.61    1.42
  10   5   4  560.02   14.93
 -10   5  -4  583.31   16.56
  10   5   4  588.48   16.32
  10  -5   4  661.90   16.10
  10   5   4  648.21   15.63
  10   5   5    0.98    0.78
  10   5   5   -0.75    1.68
 -10   5  -5    0.74    1.54
  10  -5   5   -0.16    1.04
  10   5   6  763.48   19.79
  10   5   6  884.39   20.40
 -10   5  -6  788.01   21.07
  10  -5   6  887.10   20.54
  10   5   7   11.87    1.13
  10   5   7   14.35    1.44
 -10   5  -7   14.05    1.79
  10  -5   7   14.25    1.34
  10   5   8  508.44   12.61
 -10   5  -8  535.27   13.51
  10  -5   8  528.02   12.91
  10   5   9    9.59    0.72
  10  -5   9   11.38    0.89
  10  -5  10  235.71    6.21
 -10   5 -10  231.20    6.00
  10   5  10  223.06    5.92
  10  -6 -11  128.69    4.02
  10   6 -11  140.14    3.96
  10   6 -11  136.96    4.12
  10  -6 -10  262.93    7.45
 -10   6  10  266.07    7.06
  10   6 -10  277.94    7.17
  10   6 -10  262.59    7.57
  10  -6  -9   49.67    2.62
  10   6  -9   51.65    2.85
  10   6  -9   47.22    2.19
 -10   6   9   49.06    2.28
  10   6  -8  153.42    5.49
  10   6  -8  142.69    4.62
 -10   6   8  142.12    4.82
  10   6  -7    0.97    1.51
  10   6  -7    1.55    0.94
 -10   6   7    0.27    1.04
  10   6  -6  271.05    7.94
 -10   6   6  287.21    8.49
  10   6  -5   42.85    2.81
 -10   6   5   37.90    2.41
  10   6  -5   36.00    2.10
 -10   6   5   38.93    2.56
 -10   6   4  206.28    7.00
 -10   6   4  209.01    6.66
  10   6  -4  209.43    6.29
  10  -6  -3  111.90    4.02
  10   6  -3  127.84    4.83
 -10   6   3  117.64    4.36
  10   6  -3  119.56    4.11
  10  -6  -2  127.73    4.48
 -10   6   2  135.63    4.66
  10   6  -2  135.39    4.47
  10  -6  -1  210.77    6.68
 -10   6   1  245.05    6.82
  10   6  -1  223.51    6.56
 -10   6   1  244.91    7.77
  10  -6   0  154.36    5.24
 -10   6   0  166.73    6.09
  10   6   0  162.65    5.06
 -10   6   0  174.97    5.20
 -10   6  -1  189.75    5.87
  10  -6   1  165.94    5.61
  10   6   1  198.07    6.00
 -10   6  -1  180.81    6.37
  10   6   1  177.71    5.42
 -10   6  -1  190.13    5.45
  10  -6   2   39.69    2.26
  10   6   2   41.63    2.11
 -10   6  -2   42.35    2.62
 -10   6  -3  294.38    8.41
  10   6   3  325.46    8.67
  10   6   4   36.65    2.21
 -10   6  -4   33.76    2.25
  10   6   5  329.05    8.57
 -10   6  -5  336.83    9.17
 -10   6  -6    0.29    0.88
  10   6   6    3.21    0.76
 -10   6  -7  250.09    6.56
 -10   7   6    6.57    0.88
  10   7  -6    5.94    0.87
  10   7  -5  371.38    9.46
  10   7  -4    2.60    0.90
 -10   7   3  249.75    7.94
  10   7  -3  352.90    8.07
 -10   7   2    4.01    1.04
  10   7  -2    6.85    0.98
 -10   7   1  128.37    4.51
  10   7  -1  187.05    4.67
  10   7   0   66.06    2.60
  10   7   1  114.49    3.52
  10   7   2  113.52    3.19
  11   0 -19   -0.07    0.56
  11   0 -18  433.10   10.65
  11   0 -18  381.39    9.90
  11   0 -17    0.54    1.11
  11   0 -17    1.07    0.85
  11   0 -16  809.28   20.61
  11   0 -16  793.18   20.06
  11   0 -15    0.94    1.37
  11   0 -15    0.18    1.08
  11   0 -15    1.27    1.19
 -11   0  15   -1.01    1.30
  11   0 -14  268.04    8.72
 -11   0  14  241.55   13.06
  11   0 -14  255.38    8.04
  11   0 -14  268.36    8.31
 -11   0  14  265.16    8.30
  11   0 -13    0.11    1.22
 -11   0  13    0.39    1.99
  11   0 -13    0.09    1.03
 -11   0  13    0.56    1.18
 -11   0  12   77.68    6.77
  11   0 -12   79.76    3.89
 -11   0  12   76.08    3.78
  11   0 -11    0.54    1.01
 -11   0  11    1.33    1.79
  11   0 -10   59.19    3.02
 -11   0  10   60.02    5.43
  11   0 -10   62.79    2.98
  11   0  -9    1.23    1.09
 -11   0   9   -0.76    1.45
  11   0  -9    0.20    0.87
 -11   0   8   38.20    3.73
 -11   0   7    0.18    1.14
 -11   0   6  665.69   18.66
 -11   0   5   -0.11    0.84
 -11   0   4  907.41   22.46
 -11   0   3    0.53    0.47
  11   0  -3    0.56    0.50
  11   0  -2  329.93   10.77
  11   0  -2  311.01   10.89
  11   0  -1    0.53    1.34
  11   0   0  160.59    6.56
  11   0   0  157.48    7.08
  11   0   1   -0.17    1.39
  11   0   2 1492.22   38.31
  11   0   3    1.11    1.47
  11   0   4 1605.55   36.54
  11   0   4 1480.84   36.21
  11   0   5   -0.14    0.89
  11   0   5   -0.31    0.99
  11   0   6 1654.21   40.84
  11   0   6 1712.69   41.26
  11   0   7    0.96    0.83
  11   0   7   -0.32    1.74
  11   0   7    1.02    1.20
  11   0   7   -0.15    0.93
  11   0   8  300.15    8.53
  11   0   8  302.42   13.63
  11   0   8  276.33    8.39
  11   0   8  287.31    8.98
  11   0   9    0.70    0.97
  11   0   9    3.19    2.23
  11   0   9    0.43    0.93
  11   0   9   -0.30    1.08
  11   0  10  204.62   11.03
 -11   0 -10  225.38    6.62
  11   0  10  215.75    7.23
  11   0  10  204.72    6.39
 -11   0 -11    1.27    0.81
  11   0  11    1.54    1.11
  11   0  12  147.52    5.10
  11   0  13    1.09    0.99
  11   0  14    4.10    0.84
  11   1 -19  269.20    6.66
  11  -1 -19  273.95    6.64
  11  -1 -18    2.47    0.71
  11   1 -18    2.45    0.94
  11  -1 -18    3.07    0.95
  11  -1 -17  406.53   10.87
  11   1 -17  368.77    9.92
  11  -1 -17  404.55   10.52
  11   1 -17  405.33   10.88
  11   1 -16    3.61    1.44
  11  -1 -16    4.26    1.39
  11   1 -16    3.27    0.95
  11  -1 -16    3.83    1.16
  11  -1 -16    2.77    1.19
  11   1 -15  385.48   11.38
  11  -1 -15  384.87   11.44
  11  -1 -15  403.91   11.19
 -11   1  15  374.20   11.15
  11   1 -14   55.30    6.16
  11   1 -14   56.04    3.40
  11  -1 -14   60.10    3.54
 -11  -1  14   50.31    6.01
 -11   1  14   61.13    6.26
  11   1 -14   58.07    2.99
 -11  -1  14   57.86    2.85
 -11   1  14   62.13    3.47
  11   1 -13  192.66   11.32
  11   1 -13  187.58    6.85
  11  -1 -13  195.38    7.01
 -11  -1  13  187.38   11.42
 -11   1  13  193.20   11.04
  11   1 -13  181.23    6.27
  11   1 -13  191.86    6.29
 -11   1  13  194.19    6.88
 -11  -1  13  187.79    6.20
  11   1 -12  167.12   10.29
  11   1 -12  183.18    6.49
  11  -1 -12  177.25    6.58
 -11  -1  12  180.09   10.84
 -11   1  12  192.62   10.66
  11   1 -12  175.71    6.16
  11   1 -12  177.98    5.94
 -11   1  12  184.63    6.60
 -11  -1  12  173.26    5.93
  11   1 -11   81.51    6.63
  11   1 -11   80.30    3.78
  11  -1 -11   82.18    3.94
 -11  -1  11   76.00    6.71
 -11   1  11   62.28    5.81
  11  -1 -11   82.63    3.75
  11   1 -11   81.29    3.77
  11   1 -11   80.06    3.35
  11   1 -10   71.78    5.91
  11   1 -10   71.50    3.35
  11  -1 -10   72.19    3.55
 -11  -1  10   68.77    6.08
 -11   1  10   64.12    5.45
  11   1 -10   75.08    3.51
  11  -1 -10   76.82    3.63
  11   1  -9    5.35    1.94
  11   1  -9    5.46    1.12
  11  -1  -9    1.12    1.07
 -11  -1   9   -0.30    1.79
 -11   1   9    4.10    1.73
  11   1  -9    3.00    1.31
  11  -1  -9    3.63    1.33
  11   1  -8  262.39   10.54
  11   1  -8  258.04    7.60
 -11  -1   8  269.15   11.63
 -11   1   8  249.23   10.16
 -11  -1   7  187.26    9.04
 -11   1   7  200.06    8.17
  11   1  -7  209.31    8.48
 -11  -1   6   23.97    3.00
  11  -1  -6   17.93    2.01
 -11   1   6   22.39    2.34
  11   1  -6   20.59    2.31
  11  -1  -5  685.98   18.79
 -11  -1   5  658.99   19.63
  11   1  -5  690.19   18.57
  11  -1  -4  638.13   17.55
  11   1  -4  616.30   16.11
  11  -1  -4  615.64   17.61
 -11   1   4  592.44   16.11
  11   1  -3 1199.06   30.60
  11  -1  -3 1180.65   29.85
  11   1  -3 1124.69   27.33
  11  -1  -3 1150.95   28.28
 -11   1   3 1110.52   26.93
  11   1  -3 1155.83   27.06
  11   1  -2   39.26    3.57
  11  -1  -2   38.72    2.60
  11  -1  -2   38.08    3.55
  11   1  -2   38.28    2.85
  11  -1  -1  765.42   18.78
  11   1  -1  804.81   21.61
  11  -1   0  223.99    9.71
  11   1   0  215.55    9.41
  11   1   1 2246.54   54.33
  11  -1   1 2251.05   55.00
  11  -1   2    0.67    1.72
  11   1   2    1.79    1.66
  11  -1   3 1942.43   49.60
  11   1   3 1905.04   44.81
  11  -1   4   16.89    2.73
  11   1   4   19.18    3.55
  11   1   4   17.29    1.68
  11  -1   4   18.61    1.54
  11   1   4   21.69    1.81
  11   1   4   20.98    1.78
  11   1   5  731.24   17.59
  11  -1   5  722.34   21.79
  11   1   5  709.63   18.04
  11  -1   5  695.24   17.87
  11   1   5  709.28   18.34
  11   1   5  695.41   17.57
  11  -1   6   28.52    3.37
  11   1   6   32.61    1.97
 -11   1  -6   26.96    1.81
  11  -1   6   29.43    2.07
  11   1   6   29.27    2.36
  11   1   6   26.94    2.01
  11  -1   7  288.47   11.70
  11   1   7  313.26   14.26
  11   1   7  299.54    8.65
 -11   1  -7  308.48    8.67
  11   1   7  293.84    8.76
  11   1   7  310.05    9.50
  11  -1   7  300.42    8.98
  11   1   8   51.46    5.70
  11   1   8   59.29    2.92
 -11   1  -8   58.35    2.87
  11  -1   8   57.65    3.15
  11   1   8   54.67    2.83
  11  -1   8   59.51    3.07
  11   1   8   60.91    3.55
  11  -1   9  367.11   15.75
  11   1   9  421.23   17.12
  11   1   9  414.09   11.12
 -11   1  -9  393.49   10.95
  11  -1   9  410.91   11.31
  11   1   9  405.10   11.99
  11  -1   9  381.97   11.17
  11  -1  10  114.90    7.90
  11   1  10  119.46    8.30
  11   1  10  128.93    5.36
  11  -1  10  125.17    4.67
  11  -1  10  124.17    4.58
 -11   1 -10  125.94    4.57
  11   1  10  130.76    4.70
  11   1  11  132.64    5.19
 -11   1 -11  127.44    4.42
  11   1  11  136.26    4.64
 -11   1 -12  102.80    3.60
  11   1  12  101.58    4.19
  11   1  13   50.80    2.48
  11  -1  13   50.65    2.27
  11   1  13   53.64    2.54
 -11   1 -13   49.78    2.00
  11  -1  14   51.42    1.88
  11   1  14   57.88    2.27
  11  -2 -18  176.69    4.93
  11   2 -18  180.12    5.00
  11   2 -18  174.36    4.83
  11  -2 -17   33.46    2.02
  11   2 -17   34.36    2.07
  11  -2 -17   28.53    1.57
  11  -2 -17   34.10    1.87
  11   2 -17   33.79    2.02
  11  -2 -16  289.06    8.69
  11   2 -16  288.69    8.70
  11  -2 -16  303.64    8.55
  11  -2 -15   99.97    4.40
  11   2 -15   97.38    4.32
  11   2 -15   91.44    3.34
 -11   2  15   98.06    4.24
  11  -2 -14  130.64    5.42
 -11   2  14  125.13    9.18
  11   2 -14  135.68    5.38
 -11  -2  14  123.38    9.17
  11   2 -14  124.39    4.30
 -11   2  14  128.23    5.24
  11   2 -13  345.12   16.15
 -11   2  13  387.96   16.88
  11  -2 -13  383.40   11.35
 -11   2  13  374.42   11.03
 -11  -2  13  361.54   16.98
  11   2 -13  357.50   10.95
  11   2 -13  351.29    9.83
  11  -2 -13  375.80   10.54
 -11  -2  12   18.70    4.17
  11   2 -12   20.75    2.11
  11   2 -12   15.99    3.66
  11  -2 -12   19.80    2.25
  11  -2 -12   19.12    2.25
  11   2 -11  328.83   14.87
  11   2 -11  331.84   10.12
  11  -2 -11  359.81   10.80
 -11  -2  11  360.22   16.70
  11   2 -10    4.81    2.21
  11   2 -10    5.36    1.25
  11  -2 -10    4.65    1.56
  11   2 -10    4.50    1.58
 -11  -2  10    7.61    3.11
  11   2  -9  637.67   20.69
  11   2  -9  595.10   15.60
  11  -2  -9  611.94   16.47
 -11  -2   9  591.28   22.77
  11   2  -9  604.19   16.30
 -11   2   8   17.09    3.05
  11  -2  -8   19.33    4.36
  11   2  -8   13.15    2.57
  11  -2  -8   18.22    1.54
 -11  -2   8   11.84    3.61
  11   2  -8   15.04    1.42
  11   2  -8   18.16    2.11
  11   2  -8   17.83    1.81
  11   2  -7  189.13    8.48
 -11   2   7  184.73    8.51
  11  -2  -7  154.56    9.90
  11  -2  -7  184.75    5.73
 -11  -2   7  161.68    9.83
  11  -2  -7  165.38    6.61
  11   2  -7  182.27    5.56
  11   2  -7  177.15    6.25
  11   2  -7  200.71    6.30
  11  -2  -6  199.14    8.16
  11   2  -6  219.92    8.83
 -11   2   6  212.54    8.87
  11  -2  -6  204.28   10.57
  11  -2  -6  207.39    6.24
  11   2  -6  228.19   10.36
 -11  -2   6  205.50   10.47
  11   2  -6  189.70    6.00
  11   2  -6  225.42    6.82
  11   2  -5 1184.09   32.99
 -11  -2   5 1129.32   32.68
  11  -2  -5 1079.54   31.17
  11  -2  -5 1110.86   32.55
 -11   2   5 1218.32   30.69
  11   2  -5 1197.90   30.56
  11   2  -4  621.28   19.87
 -11  -2   4  632.14   19.23
  11  -2  -4  594.88   18.77
 -11   2   4  630.87   17.42
  11   2  -4  610.22   17.32
  11   2  -3  367.25   13.65
  11  -2  -3  354.91   11.93
  11   2  -3  346.72   10.92
  11  -2  -3  346.45   13.33
 -11   2   2  481.09   13.56
  11   2  -2  480.85   13.51
  11  -2  -2  457.05   13.99
  11  -2  -2  480.80   16.70
  11  -2  -1  158.50    6.11
  11   2  -1  167.83    6.81
  11  -2  -1  168.10    8.75
  11  -2   0 1157.66   29.12
  11   2   0 1247.59   31.93
  11   2   1   49.41    4.56
  11  -2   1   51.13    5.12
  11   2   2  953.82   22.39
  11   2   2  989.81   22.26
  11   2   2  781.70   27.16
  11  -2   2  902.33   28.37
  11   2   2  713.80   22.68
  11   2   2  983.04   22.45
  11  -2   3   19.94    3.63
  11   2   3   21.04    3.91
  11   2   3   20.32    1.77
  11   2   3   22.45    1.79
  11   2   3   19.90    2.23
 -11   2  -3   24.94    1.69
  11   2   3   13.02    2.00
  11   2   3   22.04    1.85
  11  -2   4  855.99   27.54
  11   2   4  757.70   27.73
  11   2   4  901.31   21.63
  11   2   4  833.15   20.87
 -11   2  -4  926.11   21.24
  11   2   4  673.07   21.81
  11   2   4  932.98   21.91
  11   2   4  929.74   21.73
  11  -2   5   80.98    6.38
  11   2   5   62.85    6.41
  11   2   5   69.12    3.02
 -11   2  -5   74.53    3.21
  11   2   5   66.62    3.34
  11   2   5   73.41    3.58
  11   2   5   64.98    3.70
  11  -2   6  345.88   14.00
  11   2   6  334.46   15.77
  11   2   6  336.94    9.48
 -11   2  -6  351.75    9.70
  11   2   6  313.52    9.95
  11   2   6  338.81   10.24
  11   2   6  338.37    9.53
  11  -2   7  486.20   17.29
 -11   2  -7  511.72   13.37
  11   2   7  480.85   13.12
 -11   2  -8  442.85   12.00
  11   2   8  433.82   11.82
  11   2   9  315.37   14.93
 -11   2  -9  345.03    9.76
  11   2   9  333.49    9.55
  11   2  10  285.50    9.03
  11  -2  10  282.67    8.44
 -11   2 -10  278.82    8.30
  11   2  10  280.44    8.14
  11  -2  10  276.29    7.99
  11   2  10  279.54    8.68
  11  -2  11  222.44    6.83
  11   2  11  227.81    7.56
 -11   2 -11  243.60    7.04
  11   2  11  238.83    6.90
  11   2  11  239.98    7.41
  11   2  12   66.90    3.15
  11  -2  12   59.14    2.35
 -11   2 -12   68.79    2.69
  11   2  12   68.75    3.02
  11   2  12   66.46    2.68
  11   2  13  203.95    5.94
 -11   2 -13  194.99    5.31
  11   2  13  200.93    5.80
  11   2  14    8.84    0.77
  11  -2  14   11.16    0.81
  11  -3 -17   56.59    2.22
  11   3 -17   56.50    2.20
  11  -3 -17   51.71    2.08
  11   3 -17   55.56    2.16
  11   3 -16  141.70    4.68
  11  -3 -16  139.15    4.69
  11   3 -15   76.68    3.50
  11  -3 -15   73.75    3.44
  11   3 -15   68.48    3.34
 -11   3  14  239.69    7.79
  11   3 -14  261.62    8.10
  11  -3 -14  250.68    8.07
  11   3 -14  245.89    7.95
 -11   3  13    9.36    1.59
  11   3 -13    9.90    1.85
  11  -3 -13    5.13    1.56
  11   3 -13    8.04    1.67
  11  -3 -13    8.34    1.82
  11  -3 -12  517.43   14.48
 -11   3  12  487.81   19.46
  11   3 -12  490.70   19.61
 -11   3  12  494.35   13.86
  11   3 -12  507.09   20.34
 -11   3  12  498.94   13.25
 -11  -3  12  483.84   20.97
  11   3 -12  481.02   13.83
 -11   3  11   25.72    2.39
  11   3 -11   34.70    4.95
 -11   3  11   29.71    4.52
  11   3 -11   24.03    4.00
  11  -3 -11   26.04    2.71
  11   3 -11   29.42    2.40
 -11  -3  11   25.99    5.20
 -11   3  10 1115.05   27.47
  11   3 -10 1087.05   34.39
  11  -3 -10 1209.74   39.26
  11  -3 -10 1101.34   28.21
 -11   3  10 1105.03   33.25
  11   3 -10 1068.08   33.35
 -11  -3  10 1082.44   36.96
  11   3 -10 1075.11   27.15
  11   3  -9   70.99    3.43
  11  -3  -9   66.19    7.87
 -11   3   9   63.57    5.71
  11   3  -9   72.21    6.05
  11   3  -9   73.63    6.65
 -11  -3   9   66.60    7.57
 -11   3   9   76.00    3.19
  11   3  -9   76.10    3.70
  11  -3  -8  916.03   32.37
 -11   3   8  922.92   27.68
  11   3  -8  867.44   27.51
  11  -3  -8  938.82   22.73
  11   3  -8  959.23   29.73
 -11  -3   8  872.58   31.66
  11   3  -8  904.26   22.61
  11   3  -8  897.61   23.24
 -11   3   7    9.33    2.44
  11  -3  -7    7.94    3.40
  11   3  -7    7.44    2.19
  11   3  -7    9.53    1.25
  11  -3  -7    7.91    1.31
  11   3  -7   11.71    1.53
  11   3  -7   10.32    1.55
  11   3  -7   14.20    3.42
 -11  -3   7    8.73    3.51
  11   3  -7    7.37    1.83
 -11   3   6 1180.16   28.07
  11  -3  -6  972.83   31.49
  11  -3  -6 1165.79   35.41
  11   3  -6 1152.23   32.31
 -11   3   6 1177.34   32.32
  11  -3  -6 1155.04   27.82
 -11  -3   6 1156.98   35.59
  11   3  -6 1134.44   27.69
  11   3  -6 1220.47   34.84
 -11   3   6 1190.29   27.78
  11   3  -6 1036.83   28.33
  11   3  -6 1208.65   28.16
 -11   3   5  126.59    4.62
  11   3  -5  126.18    4.39
  11  -3  -5  139.57    7.86
  11  -3  -5  130.03    8.19
  11   3  -5  134.42    7.14
  11  -3  -5  129.83    4.70
 -11  -3   5  138.41    8.63
  11   3  -5  128.24    4.63
  11   3  -5  128.37    8.29
 -11   3   5  128.56    4.74
  11   3  -5  149.25    4.67
  11   3  -5  137.04    5.20
  11   3  -5  123.41    5.17
  11   3  -4  713.76   17.43
  11  -3  -4  713.92   22.67
  11   3  -4  728.99   21.38
  11   3  -4  672.19   17.41
  11   3  -4  699.10   17.75
  11   3  -4  737.05   23.80
 -11   3   4  763.26   18.16
  11   3  -4  682.84   17.62
  11   3  -4  784.90   18.78
  11   3  -4  689.45   18.38
 -11   3   3  127.66    6.70
  11   3  -3  122.86    6.37
  11  -3  -3  133.50    7.26
  11   3  -3  124.00    4.33
  11   3  -3  133.64    4.52
  11   3  -3  130.74    8.16
 -11   3   3  135.35    4.86
  11   3  -3  128.11    4.51
  11   3  -3  117.61    4.85
  11   3  -3  130.56    5.18
 -11   3   2  485.93   15.76
  11  -3  -2  520.02   16.69
  11   3  -2  499.23   13.09
  11  -3  -2  492.12   13.35
  11   3  -2  561.05   19.00
  11   3  -2  510.77   13.12
 -11   3   2  548.29   13.79
  11   3  -2  495.40   13.27
  11   3  -2  529.86   14.05
  11   3  -2  496.57   13.65
 -11   3   1  185.23    8.04
  11  -3  -1  192.76    8.34
  11   3  -1  197.39    6.10
  11   3  -1  194.43    6.21
  11   3  -1  183.94    6.36
  11   3  -1  190.11    6.30
  11  -3  -1  199.54    6.26
  11   3  -1  197.44    5.96
  11  -3   0   44.16    3.67
  11  -3   0   49.73    2.64
  11   3   0   52.03    5.19
  11   3   0   46.43    2.40
  11   3   0   49.15    2.63
  11   3   0   48.42    2.63
  11   3   1  207.15    6.39
  11  -3   1  220.23    6.76
  11   3   1  221.32    6.40
  11   3   1  217.19    6.74
  11   3   1  216.64    6.58
  11  -3   2    0.37    2.69
  11   3   2    3.36    1.01
  11   3   2    3.45    1.03
  11  -3   2    2.79    1.09
  11   3   2    3.45    1.18
  11   3   2    5.76    1.63
  11   3   2    3.22    1.20
  11  -3   3  219.06   12.00
  11   3   3  208.72    6.78
  11   3   3  210.88    6.38
  11   3   3  213.98    6.84
 -11   3  -3  223.66    6.85
  11  -3   4   42.36    5.54
  11   3   4   53.32    2.91
  11   3   4   43.64    3.28
  11   3   4   51.05    2.45
  11   3   4   49.80    2.83
  11   3   4   50.33    2.54
 -11   3  -4   50.03    2.77
  11  -3   5  208.77   12.09
  11   3   5  217.16    7.12
  11   3   5  213.21    6.77
 -11   3  -5  232.93    7.22
  11   3   5  218.96    7.31
  11   3   5  227.47    7.45
  11  -3   6   96.20    7.77
  11   3   6   92.06    4.07
  11   3   6   93.84    4.25
  11   3   6   87.07    4.03
  11   3   6   98.94    3.94
 -11   3  -6   93.35    4.05
  11  -3   7   87.36    6.79
  11   3   7   93.81    4.35
  11   3   7  103.00    4.09
 -11   3  -7   86.53    7.23
 -11   3  -7   99.70    4.23
  11   3   7  100.35    4.29
  11   3   7   94.75    3.98
  11   3   8  281.80    8.79
 -11   3  -8  283.88    8.49
  11   3   8  278.33    8.53
  11   3   8  284.93    8.24
  11   3   9  114.51    4.85
 -11   3  -9  129.77    4.73
  11   3   9  118.26    4.68
  11   3   9  122.60    4.41
  11   3  10  427.23   12.24
 -11   3 -10  468.93   12.08
  11   3  10  442.70   12.05
  11   3  10  452.15   11.69
  11   3  11   81.60    3.43
  11  -3  11   78.69    3.18
  11   3  11   84.12    3.25
  11   3  11   80.46    2.99
 -11   3 -11   87.32    3.25
  11   3  12  330.37    8.22
  11   3  12  334.23    8.03
  11  -3  12  298.95    7.85
  11   3  12  316.42    8.50
 -11   3 -12  278.98    7.75
  11  -3  12  352.80    8.48
  11   3  13   -0.17    0.54
  11  -3  13    0.57    0.48
  11   4 -16    9.83    0.83
  11  -4 -16    7.17    0.81
  11   4 -16    7.30    0.84
  11  -4 -16    8.00    0.78
  11  -4 -15  275.75    7.69
  11   4 -15  278.70    7.65
  11   4 -15  283.86    7.73
  11  -4 -14    0.35    1.01
  11   4 -14   -0.33    1.10
  11   4 -14    2.05    1.25
  11  -4 -14    0.61    0.86
  11  -4 -13  452.93   12.44
 -11   4  13  427.60   11.56
  11   4 -13  454.06   12.17
  11  -4 -13  436.59   12.07
  11   4 -13  475.22   12.55
  11  -4 -12    3.43    1.41
  11   4 -12    3.26    1.64
 -11   4  12    4.22    1.12
  11   4 -12    5.31    1.48
  11   4 -11  960.87   23.66
  11  -4 -11  928.66   24.46
 -11   4  11  931.92   23.50
 -11   4  11  906.87   22.79
  11   4 -11  933.77   22.79
 -11  -4  10    1.62    2.78
  11   4 -10    2.01    1.40
  11  -4 -10    4.63    3.39
  11   4 -10    0.70    1.71
 -11   4  10    1.83    1.17
  11   4 -10    1.69    1.70
 -11   4  10    1.83    1.07
  11   4 -10    2.70    1.22
  11   4  -9 1016.39   25.52
  11  -4  -9  993.67   36.42
  11   4  -9  960.46   31.30
 -11   4   9 1004.79   25.51
 -11  -4   9 1005.82   36.29
  11   4  -9 1066.94   26.16
  11   4  -9 1097.01   34.84
 -11   4   9 1038.57   25.34
  11   4  -9 1064.92   25.55
 -11  -4   8   30.66    5.59
  11   4  -8   34.48    2.43
  11  -4  -8   35.22    5.89
  11   4  -8   29.49    4.09
 -11   4   8   30.22    2.24
  11   4  -8   28.17    5.01
 -11   4   8   35.89    2.45
  11   4  -8   39.23    2.75
  11  -4  -7  619.65   25.32
  11   4  -7  604.02   21.64
 -11   4   7  617.70   16.65
  11  -4  -7  652.92   16.95
  11   4  -7  657.91   24.33
 -11  -4   7  638.42   25.87
  11   4  -7  636.88   16.72
  11   4  -7  681.37   17.13
  11   4  -7  690.17   17.60
  11  -4  -6   11.70    3.48
  11   4  -6   13.02    2.76
  11  -4  -6   15.15    1.77
 -11   4   6   21.01    1.87
  11   4  -6   12.61    3.81
  11  -4  -6    9.49    2.63
 -11   4   6   15.31    1.91
 -11  -4   6   16.52    4.14
  11   4  -6   16.59    1.71
  11   4  -6   16.39    2.23
  11   4  -6   17.25    2.16
 -11   4   5  983.97   31.62
  11  -4  -5 1095.57   34.25
  11   4  -5 1087.09   31.90
  11  -4  -5 1090.90   26.79
 -11   4   5 1025.73   31.01
  11   4  -5 1095.37   34.33
  11   4  -5 1069.39   26.77
  11   4  -5 1075.32   26.36
 -11   4   5 1077.23   26.66
  11   4  -5 1139.25   27.69
  11   4  -5 1137.02   27.40
  11   4  -4   27.00    1.98
 -11   4   4   28.23    2.09
  11  -4  -4   23.31    3.85
 -11   4   4   24.92    3.78
  11   4  -4   27.03    3.65
  11  -4  -4   24.28    2.10
  11   4  -4   26.61    4.44
 -11   4   4   27.54    4.02
  11   4  -4   28.39    2.17
  11   4  -4   24.61    2.53
 -11   4   4   26.47    2.44
  11   4  -4   30.58    2.76
 -11   4   3  590.40   14.95
  11   4  -3  580.85   14.81
 -11   4   3  589.16   21.07
  11   4  -3  583.84   21.70
  11   4  -3  591.06   15.33
 -11   4   3  523.49   19.08
  11  -4  -3  576.60   20.50
 -11   4   3  604.69   15.75
  11   4  -3  573.10   15.85
  11   4  -3  544.65   15.74
  11   4  -2    6.42    1.12
  11  -4  -2    6.52    2.16
 -11   4   2    3.11    2.04
  11   4  -2    5.15    1.46
  11   4  -2    5.29    3.04
 -11   4   2    3.07    2.76
 -11   4   2    6.42    1.82
  11   4  -2    7.83    1.91
  11   4  -1  337.15    8.99
  11  -4  -1  334.21   13.46
  11   4  -1  325.17    9.27
  11  -4  -1  328.77    9.73
  11   4  -1  338.31    9.55
  11   4  -1  325.74   10.06
  11   4  -1  317.11    9.84
  11  -4   0   16.48    2.80
  11   4   0   12.84    1.57
 -11   4   0   22.97    2.57
  11   4   0   21.26    2.43
  11   4   0   20.72    2.11
  11  -4   0   19.23    1.89
  11   4   0   19.47    1.89
 -11   4  -1  138.33    5.95
  11   4   1  125.42    4.73
  11   4   1  134.80    5.08
  11  -4   1  128.70    5.02
  11   4   1  137.09    4.90
 -11   4  -2  234.39   13.94
  11   4   2  235.87    7.10
  11  -4   2  227.91    7.38
 -11   4  -2  234.28    8.43
  11   4   2  211.68    7.00
  11   4   3    4.71    1.28
 -11   4  -3    7.26    3.81
  11  -4   3    4.16    1.31
  11   4   3    3.21    1.23
 -11   4  -3    4.53    2.23
  11  -4   3   10.84    3.59
  11   4   4   14.17    1.52
  11  -4   4   16.46    1.75
  11   4   4   13.02    1.54
 -11   4  -4   10.14    3.90
  11   4   4   15.24    1.48
  11   4   4   10.41    2.28
  11   4   4    9.81    1.48
 -11   4  -4   13.20    2.48
  11  -4   4   12.57    3.86
  11   4   5    3.00    1.11
  11  -4   5    4.05    1.22
  11   4   5    4.53    1.05
  11   4   5    2.21    1.85
  11   4   5    3.52    1.10
 -11   4  -5    2.80    1.80
  11  -4   5    0.47    2.52
  11   4   6    0.81    1.00
  11   4   6    1.02    1.49
  11  -4   6    1.40    1.10
 -11   4  -6   -1.89    2.45
  11   4   6    0.69    0.88
  11   4   6   -0.14    0.92
 -11   4  -6   -0.18    1.61
  11  -4   6    0.81    2.18
  11   4   7  179.46    5.72
  11   4   7  180.45    5.74
  11   4   7  192.40    6.17
  11   4   7  190.58    5.89
  11  -4   7  188.48    6.09
  11   4   8   13.11    1.31
  11   4   8   14.94    1.35
  11   4   8   13.10    1.47
  11  -4   8   13.07    1.44
  11   4   9  315.40    8.11
  11   4   9  324.14    8.64
  11  -4   9  310.14    8.41
  11   4  10    1.65    0.60
 -11   4 -10    2.31    0.95
  11  -4  10    2.00    0.97
  11  -4  10    2.42    0.78
  11   4  11  297.15    7.53
  11  -4  11  324.74    8.06
 -11   4 -11  319.00    7.90
  11  -4  11  314.50    7.92
  11   4  12    0.13    0.45
  11   5 -14  189.97    5.18
  11  -5 -14  192.66    5.15
  11   5 -14  193.02    5.10
  11  -5 -13   15.78    1.30
  11   5 -13   18.97    1.58
  11  -5 -13   13.71    1.29
  11   5 -13   16.06    1.28
  11  -5 -12  408.06   10.92
  11   5 -12  428.20   11.15
  11  -5 -12  401.30   10.92
 -11   5  12  390.17   10.34
  11   5 -12  402.15   10.59
  11   5 -11   20.81    2.21
  11  -5 -11   17.49    1.86
 -11   5  11   15.60    1.33
  11   5 -11   18.19    1.66
  11  -5 -10  640.20   17.89
 -11   5  10  670.17   16.96
  11   5 -10  661.65   17.10
  11   5  -9    0.51    1.08
 -11   5   9    1.58    1.15
  11   5  -9    3.32    1.17
  11   5  -9    2.12    1.64
  11   5  -8  746.05   19.58
 -11   5   8  774.46   19.88
  11   5  -8  795.23   19.88
  11   5  -7    8.00    1.41
  11   5  -7    8.38    1.92
 -11   5   7    4.77    1.43
  11   5  -7    8.59    1.80
  11   5  -6  499.06   13.33
 -11   5   6  506.75   13.87
  11  -5  -6  518.50   13.55
 -11  -5   6  491.11   22.06
 -11   5   6  502.56   13.83
  11   5  -6  537.45   14.38
 -11   5   5    3.90    2.36
  11  -5  -5    4.01    2.50
  11  -5  -5    0.91    1.12
  11   5  -5    0.15    1.07
 -11  -5   5   -0.98    3.45
 -11   5   5    0.79    1.33
  11   5  -5    1.26    1.72
  11  -5  -4  574.75   22.79
  11  -5  -4  639.00   16.50
 -11   5   4  555.60   20.70
  11   5  -4  615.89   16.04
 -11   5   4  638.45   16.39
  11  -5  -4  640.14   22.84
  11   5  -4  660.10   17.50
  11  -5  -3   11.59    3.06
  11  -5  -3   18.17    1.92
  11   5  -3   19.70    2.11
 -11   5   3   18.26    3.64
 -11   5   3   16.27    1.72
  11   5  -3   14.60    1.60
  11   5  -3   16.89    2.40
  11  -5  -2  277.89    8.76
  11   5  -2  292.94    8.83
 -11   5   2  294.12   14.23
 -11   5   2  291.72    8.38
  11   5  -2  293.61    8.26
 -11   5   1   83.59    3.56
  11   5  -1   92.87    4.05
 -11   5   1   79.54    7.58
 -11   5   1   88.71    3.54
  11   5  -1   90.61    3.48
 -11   5   0   55.62    3.04
  11   5   0   60.17    3.21
 -11   5   0   51.42    6.56
  11   5   0   55.28    2.59
 -11   5  -1   90.79    4.13
  11   5   1   76.95    3.22
  11   5   1   79.99    3.66
 -11   5  -1   75.60    7.91
 -11   5  -1   79.77    4.49
  11   5   1   76.45    3.13
 -11   5  -2    3.43    1.62
  11   5   2    2.26    1.06
  11   5   2    0.97    1.19
 -11   5  -2    1.44    2.75
 -11   5  -2    3.90    1.98
  11  -5   2    2.26    2.43
 -11   5  -3   66.48    3.99
 -11   5  -3   68.48    4.00
  11   5   3   71.26    3.12
  11   5   3   72.38    3.27
  11  -5   3   76.75    3.53
 -11   5  -4   22.55    2.52
  11   5   4   25.73    2.62
  11   5   4   26.09    1.90
  11  -5   4   23.42    2.00
  11   5   4   27.94    1.96
  11   5   5   80.60    3.64
  11  -5   5   85.15    3.49
 -11   5  -6  128.68    5.05
  11   5   6  131.04    4.45
  11  -5   6  130.47    4.46
  11   5   7   49.08    2.16
 -11   5  -7   46.62    2.61
  11  -5   7   44.44    2.14
  11   5   8  228.93    6.27
 -11   5  -8  230.47    6.50
  11  -5   8  210.59    5.94
  11   5   9   49.00    1.95
  11  -5  10  167.97    4.50
  11  -6 -11  203.11    5.54
  11   6 -11  200.62    5.50
  11  -6 -10    1.08    0.72
 -11   6  10    0.64    0.64
 -11   6  10    0.40    0.64
  11   6 -10   -0.19    0.61
  11   6 -10    1.78    1.04
  11  -6 -10    0.68    1.01
  11  -6  -9  289.76    8.29
  11   6  -9  287.52    7.85
 -11   6   9  305.31    8.14
  11   6  -8    1.16    1.32
  11   6  -8    0.53    0.80
 -11   6   8    0.58    0.91
  11   6  -7  232.45    6.73
 -11   6   7  240.90    7.28
  11   6  -6   13.91    1.80
  11   6  -6   11.73    1.23
 -11   6   6   14.67    1.65
  11   6  -5  232.38    6.84
 -11   6   5  250.43    7.74
 -11   6   4   58.12    2.83
  11   6  -4   63.69    2.61
 -11   6   3  214.24    6.46
  11   6  -3  214.78    6.14
  11  -6  -3  213.90    6.38
  11  -6  -2  226.96    6.89
 -11   6   2  244.61    7.91
 -11   6   2  247.74    6.90
  11   6  -2  230.78    6.57
  11  -6  -1   97.91    3.74
  11   6  -1  100.63    3.93
 -11   6   1   97.79    4.48
  11   6  -1   96.03    3.34
  11  -6   0  415.23   11.43
 -11   6   0  401.94   12.21
  11   6   0  423.43   10.93
 -11   6  -1    3.42    1.50
 -11   6  -1    3.98    1.09
  11  -6   1    3.07    1.16
  11   6   1    2.47    1.10
 -11   6  -2  262.81    7.13
  11   6   2  255.56    7.59
  11   6   2  266.59    6.92
  11   6   3   -0.96    1.50
 -11   6  -3    1.77    1.00
 -11   6  -3    0.51    1.08
  11  -6   3    1.87    0.88
  11   6   4  245.78    6.83
 -11   6  -4  241.02    7.05
 -11   6  -5   11.72    1.24
  11   6   5   13.81    1.15
 -11   6  -6  162.54    4.64
  11  -6   7   59.78    2.09
  11   7  -5   77.48    2.58
  11   7  -4  122.87    3.67
 -11   7   3  238.23    7.09
  11   7  -3  289.27    6.96
 -11   7   2   75.41    2.78
 -11   7   1  183.22    5.26
  11   7  -1  206.86    5.47
  11   7   0   -0.03    0.81
  11   7   1  272.17    6.79
  12   0 -19   -0.24    0.47
  12   0 -18  220.55    5.81
  12   0 -18  174.49    4.87
  12   0 -17    0.43    1.05
  12   0 -16  607.40   15.77
  12   0 -16  580.23   15.11
  12   0 -15    0.88    1.41
  12   0 -15   -0.24    1.02
  12   0 -15    0.29    1.12
 -12   0  15   -1.10    1.33
  12   0 -14  627.30   23.32
  12   0 -14  639.56   17.19
 -12   0  14  612.75   22.84
  12   0 -14  637.29   16.70
  12   0 -14  645.72   16.68
 -12   0  14  648.95   16.96
  12   0 -13    0.40    1.30
 -12   0  13    0.74    1.79
  12   0 -13    1.31    1.10
 -12   0  13    0.77    1.39
  12   0 -12 1651.53   39.54
 -12   0  12 1622.44   46.16
  12   0 -11   -0.34    0.98
 -12   0  11   -0.32    1.78
  12   0 -10 1065.65   26.08
 -12   0  10 1072.17   31.40
  12   0 -10 1073.00   26.05
 -12   0   9    0.24    1.45
  12   0  -9    0.07    0.85
  12   0  -9    0.98    1.03
  12   0  -8 1882.33   43.56
 -12   0   8 1795.80   47.29
 -12   0   7    0.68    1.15
 -12   0   6 1310.97   33.16
 -12   0   5    1.32    0.94
 -12   0   4  229.41    6.92
  12   0  -4  237.16    7.00
  12   0  -3    0.64    1.53
  12   0  -2    5.66    1.87
  12   0  -1    1.02    1.52
  12   0   0   64.98    4.05
  12   0   0   65.49    4.49
  12   0   1    0.55    1.43
  12   0   2  263.57   10.31
  12   0   3    0.99    0.93
  12   0   3    0.63    0.85
  12   0   4  382.69   10.93
  12   0   4  397.80   11.12
  12   0   5    0.15    0.88
  12   0   5    1.17    1.02
  12   0   5    1.64    0.83
  12   0   6  419.64   12.02
  12   0   6  453.43   12.48
  12   0   6  440.74   17.01
  12   0   6  469.09   11.88
  12   0   7    0.47    1.04
  12   0   7   -0.57    1.18
  12   0   7    0.33    1.75
  12   0   7    1.05    0.93
  12   0   8  753.83   19.83
  12   0   8  772.49   20.40
  12   0   8  830.65   26.68
  12   0   8  837.08   19.95
  12   0   9   -0.70    1.97
  12   0   9    0.22    0.94
  12   0   9    0.68    1.15
  12   0  10  728.22   24.13
  12   0  10  695.66   17.60
  12   0  10  731.45   18.58
  12   0  11    0.63    0.98
  12   0  12  669.65   17.06
  12   0  13    0.81    0.85
  12   0  14  366.64    9.13
  12  -1 -18   11.01    1.12
  12  -1 -18    9.39    0.84
  12   1 -18   12.30    1.22
  12  -1 -17  322.88    9.25
  12  -1 -17  330.88    8.92
  12   1 -17  339.83    9.34
  12   1 -16   12.84    1.66
  12  -1 -16   11.80    1.63
  12   1 -16   11.74    1.17
  12  -1 -16   11.47    1.49
  12  -1 -16   10.86    1.40
  12   1 -15  520.60   14.43
  12  -1 -15  525.84   14.53
  12  -1 -15  540.05   14.20
 -12   1  15  529.21   14.47
  12   1 -14   64.69    6.41
  12   1 -14   66.16    3.58
  12  -1 -14   71.89    3.72
 -12  -1  14   61.14    6.37
 -12   1  14   64.87    6.31
  12   1 -14   65.17    3.00
 -12  -1  14   67.52    3.12
 -12   1  14   67.55    3.62
  12   1 -13  999.77   32.05
  12   1 -13 1007.41   25.35
  12  -1 -13 1033.93   25.59
 -12   1  13 1034.95   25.60
 -12  -1  13 1036.77   24.87
 -12  -1  13  992.65   32.32
 -12   1  13  946.36   31.18
  12   1 -13  981.83   24.52
  12   1 -13  990.26   24.92
  12   1 -12    1.44    2.02
  12   1 -12    0.46    1.12
  12  -1 -12   -0.10    1.21
 -12  -1  12    5.44    1.54
 -12  -1  12    0.38    2.06
 -12   1  12   -0.68    1.90
  12   1 -12   -0.18    1.33
  12  -1 -12   -0.32    1.23
  12   1 -11  812.84   26.07
  12   1 -11  774.67   20.27
  12  -1 -11  799.05   20.56
 -12  -1  11  813.66   26.76
 -12   1  11  795.11   25.66
  12   1 -11  820.45   20.42
  12  -1 -11  811.01   20.42
  12   1 -10    3.71    1.92
  12   1 -10    6.06    1.20
  12  -1 -10    6.43    1.33
 -12  -1  10    6.11    2.37
 -12   1  10    6.52    2.03
  12   1 -10    7.86    1.49
  12  -1 -10    7.20    1.56
  12   1  -9  990.20   27.89
  12   1  -9  947.15   23.07
  12  -1  -9  970.82   23.41
  12  -1  -9  945.40   23.65
 -12  -1   9  974.15   28.88
 -12   1   9  921.21   27.25
  12   1  -9  947.63   23.35
  12   1  -9  918.45   23.38
  12   1  -8   29.13    3.20
  12  -1  -8   33.46    1.91
 -12  -1   8   26.19    3.57
 -12   1   8   27.24    3.01
  12   1  -8   32.41    2.13
  12   1  -8   31.65    2.32
  12  -1  -8   27.81    2.28
  12   1  -7  725.88   20.74
 -12  -1   7  701.10   21.66
 -12   1   7  732.47   20.54
  12   1  -7  707.44   17.77
  12  -1  -7  716.95   18.23
 -12  -1   6  318.14   11.69
 -12   1   6  331.01   10.83
  12   1  -6  329.82   10.91
  12  -1  -5 1341.60   33.74
  12   1  -5 1341.46   32.96
 -12   1   5 1373.09   33.18
  12   1  -4  143.20    7.19
  12  -1  -4  127.61    6.09
 -12  -1   4  118.64    5.27
 -12   1   4  136.52    5.00
  12   1  -4  137.07    5.00
  12  -1  -3   23.84    2.33
  12   1  -3   23.28    2.99
  12  -1  -3   22.98    2.75
  12   1  -3   27.54    2.14
  12   1  -3   20.20    1.44
  12  -1  -2  553.78   15.01
  12   1  -2  570.19   17.41
  12  -1  -2  555.01   17.05
  12   1  -2  506.63   15.63
  12   1  -1    4.46    2.05
  12  -1  -1    3.34    1.17
  12   1  -1    4.13    1.87
  12   1   0  355.24   12.43
  12   1   0  332.08   12.30
  12  -1   1   22.48    3.31
  12   1   1   15.70    2.88
  12   1   2   55.93    2.74
  12  -1   2   56.87    4.66
  12   1   2   67.85    5.33
  12   1   2   61.73    2.96
  12   1   3  400.18   11.05
  12  -1   3  409.33   14.61
  12   1   3  435.13   15.89
  12   1   3  403.27   11.14
  12   1   3  402.09   10.72
  12   1   4  222.47    6.37
  12  -1   4  230.29   10.06
  12   1   4  246.07   11.41
  12   1   4  222.32    6.69
  12   1   4  226.43    7.23
  12   1   4  218.76    6.98
  12   1   5  525.09   13.21
  12  -1   5  501.54   17.36
  12   1   5  519.13   19.18
  12   1   5  501.23   13.71
  12  -1   5  520.63   13.71
  12   1   5  524.33   14.17
  12   1   6  160.88    5.12
  12  -1   6  148.23    7.91
  12  -1   6  157.11    5.48
  12   1   6  144.63    5.31
  12   1   6  152.78    5.84
  12   1   7  699.50   24.04
  12   1   7  677.50   17.07
 -12   1  -7  681.18   17.05
  12  -1   7  681.37   17.75
  12   1   7  654.40   17.26
  12  -1   7  666.07   17.50
  12   1   7  696.88   18.20
  12  -1   8  117.39    8.03
  12   1   8  128.30    8.75
  12   1   8  127.74    4.54
 -12   1  -8  124.39    4.47
  12   1   8  117.63    4.47
  12  -1   8  124.97    4.90
  12  -1   8  120.08    4.73
  12   1   8  117.10    5.21
  12  -1   9  779.09   26.46
  12   1   9  814.74   27.30
  12   1   9  834.98   21.80
  12  -1   9  827.27   21.03
 -12   1  -9  844.30   20.67
  12   1   9  848.93   20.77
  12  -1  10   15.59    1.58
  12   1  10   18.80    2.06
 -12   1 -10   17.63    1.53
  12   1  10   18.54    1.62
  12   1  11  755.97   19.17
 -12   1 -11  733.92   18.11
  12  -1  11  772.78   18.69
  12   1  11  778.57   19.07
  12   1  12    0.64    1.02
  12  -1  12    0.75    0.84
  12   1  12   -0.42    0.99
  12   1  12   -1.16    0.87
  12  -1  13  325.25    8.42
  12   1  13  333.93    8.85
  12   1  14    1.55    0.60
  12  -2 -18   55.63    2.12
  12   2 -18   54.95    2.13
  12  -2 -17   63.06    2.70
  12   2 -17   58.14    2.65
  12  -2 -17   56.98    2.28
  12  -2 -17   58.12    2.45
  12   2 -17   64.01    2.74
  12  -2 -16  264.16    7.91
  12   2 -16  263.18    7.90
  12  -2 -16  265.64    7.69
  12   2 -15    7.44    1.46
  12  -2 -15    7.59    1.52
 -12   2  15    5.05    1.53
 -12   2  14  310.58    9.65
  12   2 -14  315.61    9.52
  12  -2 -14  311.55    9.67
 -12   2  13    0.41    1.37
 -12  -2  13    3.34    2.49
 -12   2  13    1.88    2.49
  12   2 -13    1.12    1.97
  12   2 -13    1.45    1.28
  12  -2 -13    1.81    1.40
  12  -2 -13    0.51    1.29
 -12  -2  12  439.37   18.78
  12   2 -12  440.92   12.42
  12   2 -12  433.64   17.63
 -12   2  12  420.63   17.48
  12  -2 -12  448.96   12.88
  12  -2 -12  437.12   12.54
 -12   2  11   28.56    4.36
  12   2 -11   31.18    4.25
  12   2 -11   36.40    2.44
  12  -2 -11   35.64    2.68
 -12  -2  11   30.90    4.74
  12   2 -11   37.14    2.69
  12  -2 -11   32.09    2.68
  12   2 -10  319.28   13.55
 -12   2  10  324.33   13.65
  12  -2 -10  315.59    9.85
  12   2 -10  338.53    9.97
 -12  -2  10  343.50   15.53
  12   2 -10  310.05    9.27
  12   2  -9   92.49    6.35
 -12   2   9  108.45    6.92
  12  -2  -9  104.94    4.50
 -12  -2   9  103.98    7.86
  12   2  -9   99.29    3.94
  12   2  -9  102.64    4.10
  12   2  -9  107.79    4.64
  12   2  -8  440.54   15.80
  12  -2  -8  473.37   19.16
 -12   2   8  488.97   16.39
  12  -2  -8  444.21   12.75
  12  -2  -8  464.56   12.34
 -12  -2   8  432.86   17.88
  12   2  -8  454.95   12.11
  12   2  -8  487.71   13.05
  12   2  -8  474.53   12.79
  12   2  -7  374.49   13.18
  12  -2  -7  361.02   15.68
 -12   2   7  381.97   13.40
  12  -2  -7  370.51   10.05
 -12  -2   7  346.30   15.17
  12  -2  -7  359.78   11.45
  12   2  -7  367.41    9.74
  12   2  -7  371.86   10.55
  12   2  -7  348.94   10.64
  12  -2  -6  642.32   18.61
  12   2  -6  651.38   19.04
  12  -2  -6  648.56   21.87
 -12   2   6  714.65   19.51
  12  -2  -6  664.31   16.05
  12   2  -6  688.03   21.81
 -12  -2   6  601.53   21.13
  12   2  -6  584.45   15.73
  12   2  -6  672.83   16.51
  12   2  -6  560.86   16.63
  12  -2  -5  376.15   13.12
  12   2  -5  428.76   15.25
 -12  -2   5  378.01   14.18
  12  -2  -5  356.52   14.03
 -12   2   5  389.70   12.34
  12   2  -5  378.23   12.22
  12   2  -5  363.05    9.99
  12   2  -5  381.64   10.31
  12   2  -5  313.60   10.50
  12  -2  -4  140.66    7.28
  12   2  -4  155.04    6.30
  12  -2  -4  148.89    7.89
  12   2  -4  136.35    5.43
  12   2  -4  151.91    5.09
 -12  -2   4  130.21    7.14
  12   2  -4  156.37    8.44
 -12   2   3  757.53   19.85
  12  -2  -3  750.29   21.16
  12   2  -3  757.94   19.83
  12  -2  -3  701.88   23.08
  12   2  -3  764.55   18.57
  12   2  -3  711.35   18.93
  12  -2  -3  741.51   18.28
 -12  -2   3  734.23   21.28
  12  -2  -2   60.35    5.30
  12  -2  -2   56.72    3.62
  12  -2  -1  850.97   20.49
  12   2  -1  811.86   23.01
  12  -2  -1  804.55   26.09
  12   2  -1  857.49   20.62
  12   2  -1  821.21   20.85
  12   2   0   12.57    2.33
  12   2   0    9.99    1.71
  12   2   0   12.36    1.59
  12  -2   0   11.24    1.31
  12   2   0    9.37    1.31
  12   2   0   13.96    1.51
  12   2   1  638.90   22.92
  12  -2   1  707.80   24.59
  12   2   1  791.10   19.10
  12   2   1  817.66   18.99
  12   2   1  781.08   19.09
  12   2   1  648.54   19.50
  12   2   1  786.54   18.99
  12  -2   2  115.14    7.95
  12   2   2  103.58    7.50
  12   2   2  123.52    4.49
  12   2   2  123.44    4.37
 -12   2  -2  126.96    4.15
  12   2   2  116.38    4.43
  12   2   2   99.96    4.91
  12  -2   3  720.52   24.28
  12   2   3  639.54   24.11
  12   2   3  745.18   18.06
  12   2   3  716.77   18.31
 -12   2  -3  745.39   17.88
  12   2   3  736.05   18.46
  12   2   3  612.40   18.89
  12   2   3  746.72   18.56
  12  -2   4  380.87   15.59
  12   2   4  385.09   16.71
  12   2   4  387.43   10.89
  12   2   4  367.15   10.07
 -12   2  -4  394.75   10.45
  12   2   4  371.74   11.55
  12   2   4  388.81   10.80
  12   2   4  391.62   11.06
  12  -2   5  724.35   23.51
  12   2   5  733.79   25.50
  12   2   5  714.92   18.37
  12   2   5  677.20   17.52
 -12   2  -5  717.77   17.87
  12   2   5  709.37   18.58
  12   2   5  702.31   18.77
  12   2   5  715.05   17.99
  12  -2   6  801.14   25.05
  12   2   6  815.12   27.57
  12   2   6  805.34   20.49
  12   2   6  766.50   19.62
 -12   2  -6  806.08   19.94
  12   2   6  789.20   19.82
  12   2   6  799.03   20.74
  12   2   6  797.06   20.49
  12  -2   7  154.99    8.39
  12   2   7  150.47    5.73
  12   2   7  148.41    5.13
 -12   2  -7  151.49    5.29
  12   2   8  437.62   12.44
  12   2   8  430.71   11.66
 -12   2  -8  432.58   11.86
  12  -2   9   51.59    5.13
  12   2   9   50.39    5.49
  12  -2   9   62.00    3.26
 -12   2  -9   63.97    3.01
  12   2   9   62.64    2.90
  12   2   9   65.15    3.43
  12  -2  10  481.50   12.98
  12   2  10  470.39   13.55
 -12   2 -10  503.68   12.85
  12   2  10  489.64   12.67
  12   2  10  491.39   13.37
  12  -2  11    0.82    0.86
  12   2  11    1.30    1.13
 -12   2 -11    0.70    0.77
  12   2  11   -0.37    1.08
  12   2  11    0.64    0.73
  12   2  12  310.49    8.69
 -12   2 -12  296.72    7.93
  12   2  13   11.26    1.02
  12   2  13    9.04    0.80
  12  -3 -17    5.08    0.77
  12   3 -17    4.71    0.79
  12  -3 -17    4.71    0.66
  12  -3 -17    4.32    0.69
  12   3 -17    6.25    0.89
  12   3 -16   96.70    3.56
  12  -3 -16   90.89    3.44
  12   3 -15  118.33    4.45
  12  -3 -15  114.26    4.36
  12  -3 -14   37.97    2.52
 -12   3  14   40.57    2.60
  12   3 -14   42.00    2.73
  12   3 -14   36.38    2.41
  12  -3 -14   32.04    2.12
 -12   3  13   33.86    2.57
  12  -3 -13   32.87    2.50
  12   3 -13   36.80    2.75
  12   3 -13   36.46    2.51
  12  -3 -13   39.75    2.82
 -12   3  12    1.00    1.35
  12   3 -12    5.08    1.69
  12  -3 -12    2.50    1.62
  12   3 -12    1.61    2.48
 -12  -3  12    2.63    2.20
 -12   3  12    1.72    2.05
  12   3 -12    0.35    1.62
  12   3 -12    2.58    1.27
  12  -3 -12    2.41    1.49
 -12   3  11   94.20    4.37
  12   3 -11   97.38    8.08
 -12  -3  11   94.04    8.58
  12   3 -11   95.07    4.14
  12  -3 -11   94.63    4.66
 -12   3  11   83.41    6.95
  12   3 -11   76.48    6.64
  12  -3 -10  172.79    6.76
 -12   3  10  184.69    9.98
  12   3 -10  164.83    9.57
 -12   3  10  186.18    6.67
  12   3 -10  183.52   10.90
  12   3 -10  170.44    6.04
 -12  -3  10  180.87   11.91
  12   3 -10  182.05    6.27
  12   3  -9  199.55    6.70
 -12  -3   9  195.39   12.56
  12  -3  -9  233.89   13.92
 -12   3   9  210.39   10.50
  12   3  -9  212.53   10.57
  12   3  -9  227.67   12.02
 -12   3   9  218.01    6.55
  12   3  -9  207.89    7.32
  12  -3  -8  185.07   12.01
 -12   3   8  197.92    9.62
  12   3  -8  180.40    9.29
  12  -3  -8  188.30    6.23
  12   3  -8  190.73   10.82
 -12  -3   8  163.92   11.32
  12   3  -8  179.62    6.09
  12   3  -8  184.85    5.99
  12   3  -8  192.15    6.16
  12   3  -8  152.12    6.48
  12  -3  -7  348.69    9.69
  12   3  -7  340.27   14.91
 -12  -3   7  316.14   15.65
  12   3  -7  328.11    9.46
  12  -3  -7  322.90   15.85
  12   3  -7  339.45   13.25
 -12   3   7  349.36   13.33
  12   3  -7  356.36    9.94
  12  -3  -6  489.96   17.72
  12   3  -6  529.08   13.62
  12  -3  -6  517.75   20.30
  12   3  -6  544.43   17.91
  12  -3  -6  536.99   14.18
  12   3  -6  533.59   13.90
  12   3  -6  582.63   20.41
 -12  -3   6  558.51   20.99
 -12   3   6  547.06   14.10
  12   3  -6  461.12   14.56
  12   3  -6  579.46   14.85
  12   3  -5   37.22    2.08
  12  -3  -5   33.23    4.25
  12  -3  -5   35.59    4.51
  12   3  -5   39.21    3.78
  12   3  -5   39.88    2.35
  12  -3  -5   39.25    2.41
 -12  -3   5   40.98    4.97
  12   3  -5   35.70    2.26
  12   3  -5   36.14    4.68
 -12   3   5   41.38    2.50
  12   3  -5   36.86    2.88
  12   3  -5   40.07    3.01
  12  -3  -4  858.39   27.10
 -12   3   4  856.51   24.72
  12  -3  -4  848.99   26.23
  12   3  -4  888.57   24.76
  12   3  -4  827.45   20.97
  12   3  -4  885.77   21.25
  12   3  -4  912.40   27.89
 -12   3   4  913.89   21.70
  12   3  -4  824.22   21.23
  12   3  -4  898.46   22.45
  12   3  -4  831.30   21.91
  12  -3  -3    1.92    1.94
  12  -3  -3    2.36    1.65
 -12   3   3    3.36    1.72
  12   3  -3    2.20    1.00
  12   3  -3    4.74    1.14
  12   3  -3    2.84    1.66
  12   3  -3    3.17    2.39
  12   3  -3    5.48    1.20
 -12   3   3    1.83    1.35
  12   3  -3    2.67    1.51
  12  -3  -2  903.40   26.28
  12   3  -2  906.69   22.75
  12  -3  -2  944.89   23.07
  12   3  -2  977.03   29.27
  12   3  -2  929.19   22.69
 -12   3   2  975.76   23.56
  12   3  -2  925.96   23.05
  12   3  -2  931.34   23.80
  12   3  -2  916.66   23.36
  12  -3  -1    4.82    2.62
  12  -3  -1    2.22    1.36
  12   3  -1    1.19    1.04
  12   3  -1    2.25    1.17
  12   3  -1    2.44    1.37
  12   3  -1    2.63    1.24
  12   3  -1    1.46    0.94
  12   3  -1    2.22    2.33
  12  -3  -1    3.33    1.13
  12   3   0 1758.70   41.39
  12   3   0 1731.89   41.21
  12  -3   0 1763.35   41.37
  12   3   0 1745.51   40.83
  12  -3   1    1.15    2.57
  12   3   1    0.36    0.90
  12  -3   1    1.74    1.11
  12   3   1    1.36    1.15
  12   3   1    0.69    1.03
  12   3   1    2.59    1.38
  12  -3   2  651.06   24.34
  12   3   2  651.93   17.20
  12  -3   2  661.24   17.42
  12   3   2  680.62   16.84
  12   3   2  681.63   17.44
  12   3   2  709.90   17.66
  12   3   2  686.25   17.02
  12   3   3   40.28    3.19
  12   3   3   52.15    2.87
  12   3   3   53.73    2.47
  12  -3   3   53.11    2.89
  12   3   3   50.54    2.83
  12  -3   3   46.68    5.97
  12   3   4  617.51   16.75
  12   3   4  646.22   16.60
  12   3   4  628.41   15.64
  12   3   4  628.89   16.43
  12   3   4  613.89   15.81
 -12   3  -4  650.49   16.38
  12  -3   5  156.24   10.07
  12   3   5  159.94    5.77
  12   3   5  159.60    5.31
 -12   3  -5  165.77    5.69
  12   3   5  155.95    5.79
  12   3   5  155.46    5.83
  12  -3   6  471.77   18.38
  12   3   6  477.08   13.22
  12   3   6  466.24   12.66
 -12   3  -6  498.91   13.16
  12   3   6  482.07   13.44
  12   3   6  477.08   12.90
  12  -3   7  231.31   11.29
  12   3   7  251.34    8.25
  12   3   7  248.66    7.58
 -12   3  -7  258.94    7.96
  12   3   7  261.59    8.12
  12   3   7  265.32    7.67
  12   3   8   64.82    3.39
 -12   3  -8   66.47    3.17
  12   3   8   58.18    3.15
  12   3   8   64.22    2.88
 -12   3  -8   56.70    2.99
  12   3   9   43.34    2.70
 -12   3  -9   49.20    2.61
  12   3   9   49.73    2.75
  12   3   9   49.52    2.38
  12  -3  10   47.98    2.58
  12   3  10   49.62    2.65
  12   3  10   47.25    2.50
  12   3  10   48.58    2.19
 -12   3 -10   46.38    2.34
  12   3  11  168.98    4.80
  12   3  11  168.52    5.13
  12   3  11  164.95    5.33
  12  -3  11  165.66    5.04
  12  -3  11  179.50    5.35
  12   3  12    0.73    0.60
 -12   3 -12    0.17    0.42
  12  -3  12    1.38    0.69
  12   4 -16    0.82    0.60
  12   4 -15  103.11    3.58
  12   4 -15   99.47    3.39
  12  -4 -15  100.83    3.44
  12   4 -14    0.33    1.20
  12  -4 -14    0.37    0.86
  12   4 -14    0.57    0.98
  12  -4 -14   -0.31    0.93
  12  -4 -13   25.83    2.12
  12   4 -13   28.20    2.29
  12  -4 -13   23.43    2.03
  12   4 -13   27.45    2.00
  12  -4 -12    7.56    1.57
 -12   4  12    7.44    1.41
  12   4 -12    9.07    1.84
 -12   4  12    6.25    1.14
  12   4 -12    9.18    1.43
  12  -4 -11   22.55    2.33
 -12   4  11   21.63    2.03
  12   4 -11   20.74    2.33
  12   4 -11   21.38    1.97
  12   4 -11   20.57    1.77
 -12  -4  10    4.00    3.09
  12   4 -10    2.58    1.20
  12  -4 -10    2.59    1.64
 -12   4  10    0.09    1.21
  12   4 -10    3.46    1.66
 -12   4  10    2.01    1.05
  12   4 -10    1.25    1.25
  12   4  -9  251.86    7.78
  12  -4  -9  227.58   14.67
  12   4  -9  230.44   11.71
 -12   4   9  253.01    7.99
 -12  -4   9  230.10   14.47
  12   4  -9  239.30   13.52
 -12   4   9  257.74    7.76
  12   4  -9  269.75    8.24
 -12  -4   8    1.08    2.40
  12   4  -8    0.55    1.11
  12  -4  -8   -0.54    2.71
  12   4  -8    1.24    1.67
 -12   4   8    1.04    1.17
  12  -4  -8    2.94    1.20
  12   4  -8    3.78    2.68
 -12   4   8    0.33    1.12
  12   4  -8    1.69    1.56
  12   4  -8    1.16    1.43
  12  -4  -7  384.08   18.47
  12   4  -7  376.49   15.24
 -12   4   7  372.54   10.90
  12  -4  -7  396.38   11.15
 -12  -4   7  408.21   19.23
  12   4  -7  399.03   17.34
  12   4  -7  381.51   10.76
  12   4  -7  412.19   12.06
  12   4  -7  391.87   11.55
 -12   4   6   31.40    4.35
  12  -4  -6   27.72    4.86
  12   4  -6   30.47    3.91
  12  -4  -6   38.93    2.61
 -12   4   6   40.75    2.54
  12   4  -6   33.69    4.88
 -12  -4   6   42.68    5.97
  12   4  -6   38.70    2.63
 -12   4   6   35.57    2.57
  12   4  -6   36.17    2.29
  12   4  -6   38.99    3.26
  12   4  -6   39.38    3.11
 -12   4   5  557.49   20.35
  12  -4  -5  594.77   22.64
  12   4  -5  604.13   20.50
  12  -4  -5  611.16   16.28
 -12  -4   5  635.03   23.89
 -12   4   5  596.39   20.66
  12   4  -5  631.30   23.00
  12   4  -5  611.05   16.10
  12   4  -5  610.57   15.66
 -12   4   5  662.88   16.28
  12  -4  -5  597.43   21.89
  12   4  -5  595.14   16.88
  12   4  -5  603.49   17.11
  12  -4  -4    3.74    2.61
  12   4  -4    3.63    1.08
 -12   4   4    4.02    1.21
  12  -4  -4    6.40    2.48
 -12   4   4    8.06    2.61
  12  -4  -4    4.06    1.39
  12   4  -4    3.26    1.32
  12   4  -4    3.50    2.71
 -12   4   4    4.41    2.81
 -12   4   4    4.41    1.60
  12   4  -4    5.59    1.98
  12   4  -4    3.30    1.85
  12  -4  -3 1009.67   30.56
 -12   4   3 1058.52   32.68
  12   4  -3 1090.82   32.66
  12   4  -3 1058.98   24.81
 -12   4   3 1067.86   25.51
  12   4  -3 1012.75   25.52
  12   4  -3 1003.08   24.05
  12  -4  -2    1.73    1.55
  12   4  -2    2.50    1.07
  12   4  -2    3.04    1.31
  12   4  -2    3.61    1.23
 -12   4   2    3.92    1.73
  12   4  -2    3.26    1.68
  12   4  -2    1.93    1.73
  12   4  -1  973.98   23.31
  12   4  -1  991.95   23.46
  12   4  -1  951.28   24.17
  12   4  -1  942.84   23.89
  12   4   0    3.18    1.21
  12   4   0    2.87    1.20
 -12   4   0    0.90    1.98
  12   4   0    2.23    1.43
  12   4   0    3.45    1.70
  12   4   0    3.16    1.23
  12  -4   0    3.21    1.26
 -12   4  -1 1239.20   31.62
  12   4   1 1160.27   29.75
  12   4   1 1257.62   30.02
  12   4   1 1275.12   29.74
  12  -4   1 1237.53   30.17
 -12   4  -2   17.74    5.10
  12   4   2   13.86    1.58
  12  -4   2   11.90    1.65
  12  -4   2   10.73    3.97
  12   4   2   14.28    1.68
 -12   4  -2   14.12    2.64
  12   4   3  369.14    9.94
 -12   4  -3  392.93   18.50
  12  -4   3  381.77   10.52
  12  -4   3  391.99   18.35
  12   4   3  367.55   10.20
  12   4   4   16.13    1.61
  12  -4   4   16.90    1.81
 -12   4  -4   16.90    4.39
  12   4   4   13.68    2.37
 -12   4  -4   11.40    2.52
  12   4   4   16.49    1.69
  12  -4   4   13.52    4.09
  12   4   5  438.39   11.72
  12  -4   5  423.58   11.48
 -12   4  -5  394.64   17.70
 -12   4  -5  365.97   11.83
  12   4   5  394.33   10.68
  12   4   5  407.69   11.09
  12  -4   5  410.46   18.09
  12   4   6   16.81    1.44
 -12   4  -6   15.91    1.96
  12   4   6   16.24    1.61
  12   4   6   17.40    1.69
  12   4   6   14.78    1.87
  12  -4   6   18.86    1.79
  12   4   7  143.07    4.45
 -12   4  -7  128.06    4.65
  12   4   7  129.95    4.54
  12   4   7  141.41    4.74
  12   4   7  139.90    4.91
  12  -4   7  145.52    4.98
  12   4   8   11.51    1.08
  12   4   8   11.01    1.19
  12  -4   8   10.53    1.32
  12   4   9   86.11    2.77
  12   4   9   81.95    2.86
  12  -4   9   88.13    3.25
  12   4  10   25.12    1.14
  12  -4  10   29.71    1.71
 -12   4 -10   29.17    1.61
  12  -4  10   30.60    1.57
  12   4  11   23.58    1.31
  12  -4  11   20.89    1.11
 -12   4 -11   22.05    1.07
  12  -4  11   22.93    1.13
  12   5 -14   14.74    1.03
  12   5 -13   40.39    2.05
  12  -5 -13   36.39    1.80
  12   5 -13   40.85    1.74
  12  -5 -13   37.04    1.78
  12   5 -12    2.53    1.22
  12  -5 -12    2.44    1.14
  12  -5 -12    3.86    1.02
 -12   5  12    2.33    0.74
  12   5 -12    3.35    0.96
  12  -5 -11   49.11    2.67
 -12   5  11   43.99    2.08
  12   5 -11   49.01    2.35
  12   5 -10   37.55    2.61
  12  -5 -10   29.13    2.36
 -12   5  10   31.74    1.96
  12   5 -10   32.48    2.02
  12   5  -9   58.08    2.75
 -12   5   9   56.19    2.85
  12   5  -9   57.95    2.91
  12   5  -9   64.91    3.41
  12   5  -8  236.88    7.27
 -12   5   8  238.66    7.61
  12   5  -8  253.89    7.91
  12   5  -7   46.99    2.52
 -12   5   7   44.85    2.86
  12   5  -7   49.37    3.30
  12   5  -6  381.64   10.64
 -12   5   6  389.55   11.34
  12   5  -6  402.23   11.97
  12  -5  -6  399.21   11.07
  12  -5  -5   14.94    1.76
  12   5  -5   14.62    1.55
 -12   5   5   14.91    1.78
  12   5  -5   15.37    2.53
  12  -5  -4  362.47   10.51
  12   5  -4  369.29   10.55
 -12   5   4  369.21   10.30
  12  -5  -4  340.66   15.85
  12   5  -4  365.82    9.93
  12   5  -4  361.24   11.39
  12  -5  -3   26.52    2.24
  12   5  -3   26.62    2.31
 -12   5   3   24.13    4.14
  12  -5  -3   20.28    3.99
 -12   5   3   24.21    1.96
  12   5  -3   21.95    1.74
  12   5  -3   20.58    2.66
  12  -5  -2  669.54   17.91
  12   5  -2  712.51   17.89
 -12   5   2  680.64   25.22
  12   5  -2  679.84   17.02
  12  -5  -2  732.82   25.64
  12   5  -1    5.23    1.49
 -12   5   1    4.27    2.89
  12  -5  -1    6.06    2.98
  12   5  -1    4.73    0.95
 -12   5   0  584.88   15.92
  12   5   0  638.26   15.97
 -12   5   0  551.79   24.05
 -12   5   0  627.33   17.37
  12  -5   0  601.77   23.51
 -12   5  -1   11.90    2.48
  12   5   1   20.18    1.64
 -12   5  -1   19.58    2.14
  12   5   1   22.56    1.96
 -12   5  -1   18.95    4.65
  12   5   2  479.59   12.08
  12   5   2  503.03   12.33
  12   5   3    1.98    2.03
 -12   5  -3   -0.78    1.95
 -12   5  -3    2.17    1.68
  12   5   3    2.61    1.02
  12   5   3    2.66    1.12
  12   5   4  583.83   15.00
  12   5   4  613.79   15.65
  12  -5   4  612.20   15.32
 -12   5  -5   11.62    1.81
[truncated: 234,984 more chars]
