# Supplementary material for: Platinum(II) Phenylpyridyl Schiff Base Complexes as Latent, Photoactivated, Alkene Hydrosilylation Catalysts
Source: ACS Catal. 2024 Apr 30;14(10):7492–505. doi: 10.1021/acscatal.4c01353 (PMC11106775; doi:10.1021/acscatal.4c01353)
Supplement: Supplementary file 4 — cs4c01353_si_004.cif [file cs4c01353_si_004.cif]

data_1g
_audit_creation_date               2024-03-27
_audit_creation_method
;
Olex2 1.5
(compiled 2021.08.20 svn.r13c46975 for OlexSys, GUI svn.r6396)
;
_shelx_SHELXL_version_number       '2018/3'
loop_
  _audit_author_name
  _audit_author_email
  _audit_author_address
 'Goodall, J.C.' jcg536@york.ac.uk
;
University of York
Department of Chemistry
Heslington
York
YO10 5DR
UK
;

_audit_contact_author_address      ?
_audit_contact_author_email        ?
_audit_contact_author_name         ''
_audit_contact_author_phone        ?
_publ_contact_author_id_orcid      ?
_publ_section_references
;
Dolomanov, O.V., Bourhis, L.J., Gildea, R.J, Howard, J.A.K. & Puschmann, H.
 (2009), J. Appl. Cryst. 42, 339-341.

Sheldrick, G.M. (2015). Acta Cryst. C71, 3-8.
;
_chemical_name_common              ?
_chemical_name_systematic          ?
_chemical_formula_moiety           'C24 H16 F2 N2 O Pt'
_chemical_formula_sum              'C24 H16 F2 N2 O Pt'
_chemical_formula_weight           581.48
_chemical_melting_point            ?
loop_
  _atom_type_symbol
  _atom_type_description
  _atom_type_scat_dispersion_real
  _atom_type_scat_dispersion_imag
  _atom_type_scat_source
 'C' 'C' 0.0181 0.0091 'International Tables Vol C Tables 4.2.6.8 and 6.1.1.4'
 'H' 'H' 0.0000 0.0000 'International Tables Vol C Tables 4.2.6.8 and 6.1.1.4'
 'F' 'F' 0.0727 0.0534 'International Tables Vol C Tables 4.2.6.8 and 6.1.1.4'
 'N' 'N' 0.0311 0.0180 'International Tables Vol C Tables 4.2.6.8 and 6.1.1.4'
 'O' 'O' 0.0492 0.0322 'International Tables Vol C Tables 4.2.6.8 and 6.1.1.4'
 'Pt' 'Pt' -4.5932 6.9264
 'International Tables Vol C Tables 4.2.6.8 and 6.1.1.4'

_shelx_space_group_comment
;
The symmetry employed for this shelxl refinement is uniquely defined
by the following loop, which should always be used as a source of
symmetry information in preference to the above space-group names.
They are only intended as comments.
;
_space_group_crystal_system        'monoclinic'
_space_group_IT_number             14
_space_group_name_H-M_alt          'P 1 21/n 1'
_space_group_name_Hall             '-P 2yn'
loop_
  _space_group_symop_operation_xyz
 'x, y, z'
 '-x+1/2, y+1/2, -z+1/2'
 '-x, -y, -z'
 'x-1/2, -y-1/2, z-1/2'

_cell_length_a                     15.4703(2)
_cell_length_b                     7.43550(10)
_cell_length_c                     16.5876(2)
_cell_angle_alpha                  90
_cell_angle_beta                   100.7560(10)
_cell_angle_gamma                  90
_cell_volume                       1874.54(4)
_cell_formula_units_Z              4
_cell_measurement_reflns_used      6965
_cell_measurement_temperature      110.05(10)
_cell_measurement_theta_max        71.0080
_cell_measurement_theta_min        4.3320
_shelx_estimated_absorpt_T_max     0.649
_shelx_estimated_absorpt_T_min     0.320
_exptl_absorpt_coefficient_mu      14.343
_exptl_absorpt_correction_T_max    1.00000
_exptl_absorpt_correction_T_min    0.66491
_exptl_absorpt_correction_type     multi-scan
_exptl_absorpt_process_details
;
CrysAlisPro 1.171.41.113a (Rigaku Oxford Diffraction, 2021)
Empirical absorption correction using spherical harmonics,
implemented in SCALE3 ABSPACK scaling algorithm.
;
_exptl_absorpt_special_details     ?
_exptl_crystal_colour              'clear orange'
_exptl_crystal_colour_lustre       clear
_exptl_crystal_colour_modifier     .
_exptl_crystal_colour_primary      orange
_exptl_crystal_density_diffrn      2.060
_exptl_crystal_density_meas        ?
_exptl_crystal_density_method      ?
_exptl_crystal_description         block
_exptl_crystal_F_000               1112
loop_
  _exptl_crystal_face_index_h
  _exptl_crystal_face_index_k
  _exptl_crystal_face_index_l
  _exptl_crystal_face_perp_dist
 2 0 -1 0.0313
 -1 -1 2 0.0364
 1 0 -1 0.0275
 -1 0 1 0.0052
 -1 0 -2 0.0181
 1 0 1 0.0426
 0 1 -2 0.0399
 0 2 1 0.0542
 0 -2 -1 0.0410
 2 1 2 0.0448
 1 0 -2 0.0233

_exptl_crystal_recrystallization_method 
 'diffusion of ethyl acetate into a saturated solution of dichloromethane'
_exptl_crystal_size_max            0.103
_exptl_crystal_size_mid            0.062
_exptl_crystal_size_min            0.033
_exptl_transmission_factor_max     ?
_exptl_transmission_factor_min     ?
_diffrn_reflns_av_R_equivalents    0.0322
_diffrn_reflns_av_unetI/netI       0.0296
_diffrn_reflns_Laue_measured_fraction_full  0.999
_diffrn_reflns_Laue_measured_fraction_max  0.988
_diffrn_reflns_limit_h_max         18
_diffrn_reflns_limit_h_min         -15
_diffrn_reflns_limit_k_max         8
_diffrn_reflns_limit_k_min         -9
_diffrn_reflns_limit_l_max         19
_diffrn_reflns_limit_l_min         -20
_diffrn_reflns_number              12228
_diffrn_reflns_point_group_measured_fraction_full  0.999
_diffrn_reflns_point_group_measured_fraction_max  0.988
_diffrn_reflns_theta_full          67.684
_diffrn_reflns_theta_max           71.107
_diffrn_reflns_theta_min           3.587
_diffrn_ambient_temperature        110.15
_diffrn_detector_area_resol_mean   16.1450
_diffrn_detector_type              Eos
_diffrn_measured_fraction_theta_full  0.999
_diffrn_measured_fraction_theta_max  0.988
_diffrn_measurement_details
;
List of Runs (angles in degrees, time in seconds):

  # Type    Start    End  Width  t~exp~   \w     \q     \k     \f   Frames
--------------------------------------------------------------------------
  1  \w    -16.00  23.00   1.00    1.00    --    0.00 -77.00-150.00   39
  2  \w    -20.00   9.00   1.00    1.00    --    0.00 -77.00 -30.00   29
  3  \w    -24.00   2.00   1.00    1.00    --    0.00  77.00   0.00   26
  4  \w      7.00  33.00   1.00    1.00    --    0.00  77.00   0.00   26
  5  \w     -8.00  39.00   1.00    1.00    --    0.00  77.00 120.00   47
  6  \w     -7.00  79.00   1.00    2.51    --   54.00 -38.00 120.00   86
  7  \w    -18.00  72.00   1.00    2.51    --   54.00 -38.00  30.00   90
  8  \w    -14.00  47.00   1.00    2.51    --   54.00 -57.00-120.00   61
  9  \w     25.00  86.00   1.00    2.51    --   54.00 -99.00   0.00   61
 10  \w     18.00 122.00   1.00    2.51    --   54.00  19.00  30.00  104
 11  \w     49.00 101.00   1.00    2.51    --   54.00-125.00-180.00   52
 12  \w     88.00 114.00   1.00    2.51    --  108.00  50.00  30.00   26
 13  \w     40.00 109.00   1.00    2.51    --  108.00-111.00  30.00   69
 14  \w     40.00 109.00   1.00    2.51    --  108.00 -63.00  90.00   69
 15  \w    104.00 155.00   1.00    2.51    --  108.00  77.00 -90.00   51
 16  \w    140.00 178.00   1.00    2.51    --  108.00  50.00-120.00   38
 17  \w     98.00 128.00   1.00    2.51    --  108.00 -63.00-180.00   30
 18  \w    109.00 176.00   1.00    2.51    --  108.00  77.00-180.00   67
 19  \w     94.00 120.00   1.00    2.51    --  108.00  63.00 -30.00   26
 20  \w     36.00 106.00   1.00    2.51    --  108.00-111.00 -60.00   70
 21  \w    140.00 172.00   1.00    2.51    --  108.00  63.00 -30.00   32
 22  \w     69.00 104.00   1.00    2.51    --  108.00-111.00-150.00   35
 23  \w     87.00 128.00   1.00    2.51    --  108.00  50.00-120.00   41
 24  \w     37.00 106.00   1.00    2.51    --  108.00-111.00 120.00   69
 25  \w    104.00 159.00   1.00    2.51    --  108.00  63.00  60.00   55
 26  \w    105.00 174.00   1.00    2.51    --  108.00 111.00  90.00   69
 27  \w     43.00  71.00   1.00    2.51    --  108.00 -91.00  60.00   28
 28  \w     40.00  90.00   1.00    2.51    --  108.00 -63.00-180.00   50
 29  \w    118.00 143.00   1.00    2.51    --  108.00  50.00  30.00   25
 30  \w     89.00 156.00   1.00    2.51    --  108.00  63.00 150.00   67
;
_diffrn_measurement_device         'four-circle diffractometer'
_diffrn_measurement_device_type    'SuperNova, Dual, Cu at home/near, Eos'
_diffrn_measurement_method         '\w scans'
_diffrn_radiation_type             CuK\a
_diffrn_radiation_wavelength       1.54184
_diffrn_source                     ?
_reflns_Friedel_coverage           0.000
_reflns_Friedel_fraction_full      .
_reflns_Friedel_fraction_max       .
_reflns_number_gt                  3175
_reflns_number_total               3581
_reflns_special_details
;
 Reflections were merged by SHELXL according to the crystal
 class for the calculation of statistics and refinement.
 
 _reflns_Friedel_fraction is defined as the number of unique
 Friedel pairs measured divided by the number that would be
 possible theoretically, ignoring centric projections and
 systematic absences.
;
_reflns_threshold_expression       'I > 2\s(I)'
_computing_cell_refinement         'CrysAlisPro 1.171.41.113a (Rigaku OD, 2021)'
_computing_data_collection         'CrysAlisPro 1.171.41.113a (Rigaku OD, 2021)'
_computing_data_reduction          'CrysAlisPro 1.171.41.113a (Rigaku OD, 2021)'
_computing_molecular_graphics      'Olex2 1.5 (Dolomanov et al., 2009)'
_computing_publication_material    'Olex2 1.5 (Dolomanov et al., 2009)'
_computing_structure_refinement    'SHELXL 2018/3 (Sheldrick, 2015)'
_computing_structure_solution      'SHELXT 2018/2 (Sheldrick, 2018)'
_refine_diff_density_max           0.475
_refine_diff_density_min           -0.677
_refine_diff_density_rms           0.101
_refine_ls_extinction_coef         .
_refine_ls_extinction_method       none
_refine_ls_goodness_of_fit_ref     1.054
_refine_ls_hydrogen_treatment      constr
_refine_ls_matrix_type             full
_refine_ls_number_parameters       271
_refine_ls_number_reflns           3581
_refine_ls_number_restraints       0
_refine_ls_R_factor_all            0.0244
_refine_ls_R_factor_gt             0.0192
_refine_ls_restrained_S_all        1.054
_refine_ls_shift/su_max            0.000
_refine_ls_shift/su_mean           0.000
_refine_ls_structure_factor_coef   Fsqd
_refine_ls_weighting_details      
 'w=1/[\s^2^(Fo^2^)+(0.0176P)^2^] where P=(Fo^2^+2Fc^2^)/3'
_refine_ls_weighting_scheme        calc
_refine_ls_wR_factor_gt            0.0412
_refine_ls_wR_factor_ref           0.0435
_refine_special_details            ?
_olex2_refinement_description
;
1.a Aromatic/amide H refined with riding coordinates:
 C18(H18), C1(H1), C7(H7), C2(H2), C9(H9), C16(H16), C10(H10), C4(H4), C3(H3),
 C23(H23), C8(H8), C13(H13), C14(H14), C22(H22), C15(H15), C21(H21)
;
_atom_sites_solution_hydrogens     geom
_atom_sites_solution_primary       dual
_atom_sites_solution_secondary     ?
loop_
  _atom_site_label
  _atom_site_type_symbol
  _atom_site_fract_x
  _atom_site_fract_y
  _atom_site_fract_z
  _atom_site_U_iso_or_equiv
  _atom_site_adp_type
  _atom_site_occupancy
  _atom_site_site_symmetry_order
  _atom_site_calc_flag
  _atom_site_refinement_flags_posn
  _atom_site_refinement_flags_adp
  _atom_site_refinement_flags_occupancy
  _atom_site_disorder_assembly
  _atom_site_disorder_group
 Pt1 Pt 0.34512(2) 0.38186(2) 0.49641(2) 0.01114(5) Uani 1 1 d . . . . .
 F1 F 0.32034(13) 0.8002(3) 0.55231(12) 0.0223(4) Uani 1 1 d . . . . .
 F2 F 0.07873(13) 0.5225(3) 0.38466(12) 0.0248(5) Uani 1 1 d . . . . .
 O1 O 0.42223(15) 0.3878(3) 0.40738(14) 0.0182(5) Uani 1 1 d . . . . .
 N2 N 0.26085(17) 0.5554(4) 0.42863(16) 0.0126(5) Uani 1 1 d . . . . .
 N1 N 0.43898(18) 0.2354(4) 0.56852(17) 0.0143(6) Uani 1 1 d . . . . .
 C6 C 0.3352(2) 0.2444(4) 0.6564(2) 0.0148(7) Uani 1 1 d . . . . .
 C17 C 0.3202(2) 0.5382(4) 0.30117(19) 0.0139(6) Uani 1 1 d . . . . .
 C11 C 0.2822(2) 0.3305(4) 0.58905(19) 0.0145(7) Uani 1 1 d . . . . .
 C18 C 0.2606(2) 0.5985(4) 0.3522(2) 0.0150(7) Uani 1 1 d . . . . .
 H18 H 0.215670 0.679030 0.327553 0.018 Uiso 1 1 calc R U . . .
 C12 C 0.3993(2) 0.4433(4) 0.3323(2) 0.0153(7) Uani 1 1 d . . . . .
 C19 C 0.2018(2) 0.6575(4) 0.46712(19) 0.0128(6) Uani 1 1 d . . . . .
 C1 C 0.5161(2) 0.1908(4) 0.5470(2) 0.0163(7) Uani 1 1 d . . . . .
 H1 H 0.526575 0.224224 0.494395 0.020 Uiso 1 1 calc R U . . .
 C5 C 0.4235(2) 0.1933(4) 0.6441(2) 0.0147(7) Uani 1 1 d . . . . .
 C7 C 0.3037(2) 0.1970(5) 0.7268(2) 0.0183(7) Uani 1 1 d . . . . .
 H7 H 0.342417 0.144850 0.771936 0.022 Uiso 1 1 calc R U . . .
 C2 C 0.5797(2) 0.0982(5) 0.5996(2) 0.0192(7) Uani 1 1 d . . . . .
 H2 H 0.632792 0.063553 0.582848 0.023 Uiso 1 1 calc R U . . .
 C20 C 0.2327(2) 0.7756(5) 0.5307(2) 0.0165(7) Uani 1 1 d . . . . .
 C9 C 0.1610(2) 0.3007(5) 0.6645(2) 0.0180(7) Uani 1 1 d . . . . .
 H9 H 0.100318 0.316461 0.665668 0.022 Uiso 1 1 calc R U . . .
 C16 C 0.3027(2) 0.5957(4) 0.2177(2) 0.0171(7) Uani 1 1 d . . . . .
 H16 H 0.250185 0.660542 0.197552 0.021 Uiso 1 1 calc R U . . .
 C10 C 0.1936(2) 0.3540(4) 0.5950(2) 0.0149(6) Uani 1 1 d . . . . .
 H10 H 0.154615 0.407817 0.550562 0.018 Uiso 1 1 calc R U . . .
 C4 C 0.4869(2) 0.1051(5) 0.7000(2) 0.0206(7) Uani 1 1 d . . . . .
 H4 H 0.476427 0.078578 0.753342 0.025 Uiso 1 1 calc R U . . .
 C24 C 0.1108(2) 0.6393(5) 0.4458(2) 0.0166(7) Uani 1 1 d . . . . .
 C3 C 0.5656(2) 0.0556(5) 0.6780(2) 0.0218(8) Uani 1 1 d . . . . .
 H3 H 0.609211 -0.006428 0.715699 0.026 Uiso 1 1 calc R U . . .
 C23 C 0.0534(2) 0.7285(5) 0.4860(2) 0.0233(8) Uani 1 1 d . . . . .
 H23 H -0.008377 0.711107 0.470856 0.028 Uiso 1 1 calc R U . . .
 C8 C 0.2157(2) 0.2255(5) 0.7314(2) 0.0180(7) Uani 1 1 d . . . . .
 H8 H 0.193815 0.194053 0.779350 0.022 Uiso 1 1 calc R U . . .
 C13 C 0.4583(2) 0.4112(4) 0.2778(2) 0.0199(7) Uani 1 1 d . . . . .
 H13 H 0.512384 0.351011 0.297185 0.024 Uiso 1 1 calc R U . . .
 C14 C 0.4383(3) 0.4660(5) 0.1974(2) 0.0232(8) Uani 1 1 d . . . . .
 H14 H 0.478361 0.440022 0.162047 0.028 Uiso 1 1 calc R U . . .
 C22 C 0.0879(2) 0.8438(5) 0.5489(2) 0.0248(8) Uani 1 1 d . . . . .
 H22 H 0.049153 0.906056 0.577383 0.030 Uiso 1 1 calc R U . . .
 C15 C 0.3601(3) 0.5594(5) 0.1659(2) 0.0221(8) Uani 1 1 d . . . . .
 H15 H 0.347430 0.596402 0.110077 0.027 Uiso 1 1 calc R U . . .
 C21 C 0.1780(2) 0.8711(5) 0.5718(2) 0.0220(7) Uani 1 1 d . . . . .
 H21 H 0.201132 0.952939 0.614382 0.026 Uiso 1 1 calc R U . . .

loop_
  _atom_site_aniso_label
  _atom_site_aniso_U_11
  _atom_site_aniso_U_22
  _atom_site_aniso_U_33
  _atom_site_aniso_U_23
  _atom_site_aniso_U_13
  _atom_site_aniso_U_12
 Pt1 0.01031(7) 0.01301(7) 0.01054(7) 0.00059(5) 0.00307(5) 0.00133(5)
 F1 0.0196(11) 0.0245(11) 0.0223(11) -0.0070(9) 0.0024(8) -0.0055(8)
 F2 0.0166(10) 0.0350(12) 0.0207(11) -0.0066(9) -0.0014(8) -0.0025(9)
 O1 0.0154(11) 0.0239(13) 0.0167(11) 0.0039(10) 0.0063(9) 0.0044(10)
 N2 0.0127(13) 0.0152(13) 0.0102(13) -0.0017(11) 0.0027(10) -0.0005(11)
 N1 0.0127(14) 0.0126(13) 0.0169(14) -0.0016(11) 0.0007(11) -0.0017(11)
 C6 0.0138(17) 0.0131(16) 0.0172(16) -0.0008(13) 0.0019(13) -0.0015(13)
 C17 0.0157(16) 0.0148(16) 0.0126(15) -0.0005(12) 0.0058(13) -0.0039(13)
 C11 0.0190(17) 0.0136(16) 0.0109(15) 0.0019(12) 0.0031(13) -0.0024(13)
 C18 0.0160(16) 0.0138(16) 0.0153(15) -0.0020(13) 0.0030(13) -0.0021(13)
 C12 0.0214(18) 0.0119(15) 0.0151(16) -0.0006(13) 0.0098(13) -0.0025(13)
 C19 0.0143(16) 0.0127(15) 0.0121(15) 0.0019(12) 0.0039(12) 0.0016(12)
 C1 0.0149(17) 0.0149(17) 0.0192(17) -0.0020(13) 0.0030(13) -0.0028(13)
 C5 0.0165(17) 0.0127(16) 0.0152(16) -0.0012(12) 0.0033(13) -0.0020(13)
 C7 0.0236(19) 0.0176(17) 0.0130(16) 0.0010(13) 0.0013(14) 0.0012(14)
 C2 0.0131(16) 0.0172(17) 0.0268(18) -0.0021(14) 0.0019(14) -0.0028(13)
 C20 0.0169(17) 0.0161(17) 0.0164(16) 0.0013(13) 0.0029(13) -0.0001(13)
 C9 0.0160(17) 0.0183(17) 0.0214(18) -0.0023(14) 0.0078(14) 0.0000(13)
 C16 0.0217(18) 0.0146(17) 0.0151(16) -0.0006(13) 0.0037(13) -0.0036(14)
 C10 0.0164(16) 0.0145(16) 0.0146(15) 0.0028(13) 0.0047(13) 0.0035(13)
 C4 0.0183(17) 0.0234(19) 0.0190(17) 0.0055(14) 0.0007(14) -0.0006(15)
 C24 0.0164(16) 0.0184(17) 0.0142(15) 0.0022(14) 0.0010(12) 0.0008(14)
 C3 0.0155(18) 0.0171(17) 0.0294(19) 0.0055(15) -0.0042(15) 0.0020(14)
 C23 0.0132(18) 0.036(2) 0.0215(19) 0.0044(16) 0.0061(14) 0.0094(15)
 C8 0.026(2) 0.0191(17) 0.0112(16) -0.0022(13) 0.0086(14) -0.0047(14)
 C13 0.0211(18) 0.0151(17) 0.0273(19) -0.0006(14) 0.0146(15) -0.0010(14)
 C14 0.032(2) 0.0201(18) 0.0236(19) -0.0058(15) 0.0202(16) -0.0082(16)
 C22 0.028(2) 0.030(2) 0.0192(18) 0.0045(16) 0.0116(15) 0.0155(16)
 C15 0.034(2) 0.0213(18) 0.0129(16) -0.0024(14) 0.0096(15) -0.0098(16)
 C21 0.032(2) 0.0233(18) 0.0117(15) -0.0035(14) 0.0057(14) 0.0057(16)

_geom_special_details
;
 All esds (except the esd in the dihedral angle between two l.s. planes)
 are estimated using the full covariance matrix.  The cell esds are taken
 into account individually in the estimation of esds in distances, angles
 and torsion angles; correlations between esds in cell parameters are only
 used when they are defined by crystal symmetry.  An approximate (isotropic)
 treatment of cell esds is used for estimating esds involving l.s. planes.
;
loop_
  _geom_bond_atom_site_label_1
  _geom_bond_atom_site_label_2
  _geom_bond_distance
  _geom_bond_site_symmetry_2
  _geom_bond_publ_flag
 Pt1 O1 2.065(2) . ?
 Pt1 N2 2.020(3) . ?
 Pt1 N1 2.019(3) . ?
 Pt1 C11 2.003(3) . ?
 F1 C20 1.349(4) . ?
 F2 C24 1.357(4) . ?
 O1 C12 1.297(4) . ?
 N2 C18 1.307(4) . ?
 N2 C19 1.427(4) . ?
 N1 C1 1.349(4) . ?
 N1 C5 1.356(4) . ?
 C6 C11 1.409(4) . ?
 C6 C5 1.468(4) . ?
 C6 C7 1.392(5) . ?
 C17 C18 1.435(4) . ?
 C17 C12 1.423(5) . ?
 C17 C16 1.426(4) . ?
 C11 C10 1.404(4) . ?
 C18 H18 0.9500 . ?
 C12 C13 1.421(4) . ?
 C19 C20 1.387(5) . ?
 C19 C24 1.392(5) . ?
 C1 H1 0.9500 . ?
 C1 C2 1.373(5) . ?
 C5 C4 1.382(5) . ?
 C7 H7 0.9500 . ?
 C7 C8 1.395(5) . ?
 C2 H2 0.9500 . ?
 C2 C3 1.395(5) . ?
 C20 C21 1.378(5) . ?
 C9 H9 0.9500 . ?
 C9 C10 1.398(4) . ?
 C9 C8 1.382(5) . ?
 C16 H16 0.9500 . ?
 C16 C15 1.374(5) . ?
 C10 H10 0.9500 . ?
 C4 H4 0.9500 . ?
 C4 C3 1.384(5) . ?
 C24 C23 1.377(5) . ?
 C3 H3 0.9500 . ?
 C23 H23 0.9500 . ?
 C23 C22 1.379(5) . ?
 C8 H8 0.9500 . ?
 C13 H13 0.9500 . ?
 C13 C14 1.373(5) . ?
 C14 H14 0.9500 . ?
 C14 C15 1.408(5) . ?
 C22 H22 0.9500 . ?
 C22 C21 1.389(5) . ?
 C15 H15 0.9500 . ?
 C21 H21 0.9500 . ?

loop_
  _geom_angle_atom_site_label_1
  _geom_angle_atom_site_label_2
  _geom_angle_atom_site_label_3
  _geom_angle
  _geom_angle_site_symmetry_1
  _geom_angle_site_symmetry_3
  _geom_angle_publ_flag
 N2 Pt1 O1 89.26(10) . . ?
 N1 Pt1 O1 89.30(10) . . ?
 N1 Pt1 N2 172.84(11) . . ?
 C11 Pt1 O1 168.81(12) . . ?
 C11 Pt1 N2 101.15(12) . . ?
 C11 Pt1 N1 80.86(12) . . ?
 C12 O1 Pt1 127.0(2) . . ?
 C18 N2 Pt1 125.6(2) . . ?
 C18 N2 C19 114.7(3) . . ?
 C19 N2 Pt1 119.4(2) . . ?
 C1 N1 Pt1 123.3(2) . . ?
 C1 N1 C5 120.4(3) . . ?
 C5 N1 Pt1 116.1(2) . . ?
 C11 C6 C5 115.2(3) . . ?
 C7 C6 C11 122.5(3) . . ?
 C7 C6 C5 122.1(3) . . ?
 C12 C17 C18 123.0(3) . . ?
 C12 C17 C16 119.8(3) . . ?
 C16 C17 C18 116.9(3) . . ?
 C6 C11 Pt1 113.6(2) . . ?
 C10 C11 Pt1 130.6(2) . . ?
 C10 C11 C6 115.6(3) . . ?
 N2 C18 C17 127.5(3) . . ?
 N2 C18 H18 116.2 . . ?
 C17 C18 H18 116.2 . . ?
 O1 C12 C17 124.7(3) . . ?
 O1 C12 C13 117.7(3) . . ?
 C13 C12 C17 117.6(3) . . ?
 C20 C19 N2 121.2(3) . . ?
 C20 C19 C24 116.3(3) . . ?
 C24 C19 N2 122.4(3) . . ?
 N1 C1 H1 119.3 . . ?
 N1 C1 C2 121.3(3) . . ?
 C2 C1 H1 119.3 . . ?
 N1 C5 C6 113.5(3) . . ?
 N1 C5 C4 120.2(3) . . ?
 C4 C5 C6 126.3(3) . . ?
 C6 C7 H7 119.8 . . ?
 C6 C7 C8 120.4(3) . . ?
 C8 C7 H7 119.8 . . ?
 C1 C2 H2 120.4 . . ?
 C1 C2 C3 119.2(3) . . ?
 C3 C2 H2 120.4 . . ?
 F1 C20 C19 118.3(3) . . ?
 F1 C20 C21 118.6(3) . . ?
 C21 C20 C19 123.1(3) . . ?
 C10 C9 H9 119.5 . . ?
 C8 C9 H9 119.5 . . ?
 C8 C9 C10 121.0(3) . . ?
 C17 C16 H16 119.3 . . ?
 C15 C16 C17 121.4(3) . . ?
 C15 C16 H16 119.3 . . ?
 C11 C10 H10 119.0 . . ?
 C9 C10 C11 122.0(3) . . ?
 C9 C10 H10 119.0 . . ?
 C5 C4 H4 120.1 . . ?
 C5 C4 C3 119.9(3) . . ?
 C3 C4 H4 120.1 . . ?
 F2 C24 C19 117.6(3) . . ?
 F2 C24 C23 119.4(3) . . ?
 C23 C24 C19 122.9(3) . . ?
 C2 C3 H3 120.5 . . ?
 C4 C3 C2 119.0(3) . . ?
 C4 C3 H3 120.5 . . ?
 C24 C23 H23 120.9 . . ?
 C24 C23 C22 118.1(3) . . ?
 C22 C23 H23 120.9 . . ?
 C7 C8 H8 120.8 . . ?
 C9 C8 C7 118.4(3) . . ?
 C9 C8 H8 120.8 . . ?
 C12 C13 H13 119.6 . . ?
 C14 C13 C12 120.8(3) . . ?
 C14 C13 H13 119.6 . . ?
 C13 C14 H14 119.0 . . ?
 C13 C14 C15 122.0(3) . . ?
 C15 C14 H14 119.0 . . ?
 C23 C22 H22 119.2 . . ?
 C23 C22 C21 121.7(3) . . ?
 C21 C22 H22 119.2 . . ?
 C16 C15 C14 118.3(3) . . ?
 C16 C15 H15 120.8 . . ?
 C14 C15 H15 120.8 . . ?
 C20 C21 C22 117.8(3) . . ?
 C20 C21 H21 121.1 . . ?
 C22 C21 H21 121.1 . . ?

loop_
  _geom_torsion_atom_site_label_1
  _geom_torsion_atom_site_label_2
  _geom_torsion_atom_site_label_3
  _geom_torsion_atom_site_label_4
  _geom_torsion
  _geom_torsion_site_symmetry_1
  _geom_torsion_site_symmetry_2
  _geom_torsion_site_symmetry_3
  _geom_torsion_site_symmetry_4
  _geom_torsion_publ_flag
 Pt1 O1 C12 C17 10.9(5) . . . . ?
 Pt1 O1 C12 C13 -170.9(2) . . . . ?
 Pt1 N2 C18 C17 -2.1(5) . . . . ?
 Pt1 N2 C19 C20 60.4(4) . . . . ?
 Pt1 N2 C19 C24 -116.9(3) . . . . ?
 Pt1 N1 C1 C2 176.9(2) . . . . ?
 Pt1 N1 C5 C6 7.0(4) . . . . ?
 Pt1 N1 C5 C4 -175.2(3) . . . . ?
 Pt1 C11 C10 C9 176.6(3) . . . . ?
 F1 C20 C21 C22 -179.8(3) . . . . ?
 F2 C24 C23 C22 178.8(3) . . . . ?
 O1 C12 C13 C14 179.9(3) . . . . ?
 N2 C19 C20 F1 3.9(5) . . . . ?
 N2 C19 C20 C21 -177.2(3) . . . . ?
 N2 C19 C24 F2 -1.6(5) . . . . ?
 N2 C19 C24 C23 175.7(3) . . . . ?
 N1 C1 C2 C3 -2.5(5) . . . . ?
 N1 C5 C4 C3 -1.6(5) . . . . ?
 C6 C11 C10 C9 2.0(5) . . . . ?
 C6 C5 C4 C3 176.0(3) . . . . ?
 C6 C7 C8 C9 0.3(5) . . . . ?
 C17 C12 C13 C14 -1.7(5) . . . . ?
 C17 C16 C15 C14 -1.1(5) . . . . ?
 C11 C6 C5 N1 -1.1(4) . . . . ?
 C11 C6 C5 C4 -178.8(3) . . . . ?
 C11 C6 C7 C8 3.3(5) . . . . ?
 C18 N2 C19 C20 -113.0(3) . . . . ?
 C18 N2 C19 C24 69.7(4) . . . . ?
 C18 C17 C12 O1 6.2(5) . . . . ?
 C18 C17 C12 C13 -172.1(3) . . . . ?
 C18 C17 C16 C15 173.9(3) . . . . ?
 C12 C17 C18 N2 -11.2(5) . . . . ?
 C12 C17 C16 C15 0.9(5) . . . . ?
 C12 C13 C14 C15 1.5(5) . . . . ?
 C19 N2 C18 C17 170.9(3) . . . . ?
 C19 C20 C21 C22 1.3(5) . . . . ?
 C19 C24 C23 C22 1.5(5) . . . . ?
 C1 N1 C5 C6 -177.5(3) . . . . ?
 C1 N1 C5 C4 0.3(5) . . . . ?
 C1 C2 C3 C4 1.2(5) . . . . ?
 C5 N1 C1 C2 1.7(5) . . . . ?
 C5 C6 C11 Pt1 -5.3(4) . . . . ?
 C5 C6 C11 C10 170.3(3) . . . . ?
 C5 C6 C7 C8 -171.0(3) . . . . ?
 C5 C4 C3 C2 0.8(5) . . . . ?
 C7 C6 C11 Pt1 -179.9(3) . . . . ?
 C7 C6 C11 C10 -4.4(5) . . . . ?
 C7 C6 C5 N1 173.6(3) . . . . ?
 C7 C6 C5 C4 -4.1(5) . . . . ?
 C20 C19 C24 F2 -179.0(3) . . . . ?
 C20 C19 C24 C23 -1.6(5) . . . . ?
 C16 C17 C18 N2 176.1(3) . . . . ?
 C16 C17 C12 O1 178.8(3) . . . . ?
 C16 C17 C12 C13 0.5(5) . . . . ?
 C10 C9 C8 C7 -2.6(5) . . . . ?
 C24 C19 C20 F1 -178.7(3) . . . . ?
 C24 C19 C20 C21 0.2(5) . . . . ?
 C24 C23 C22 C21 0.2(6) . . . . ?
 C23 C22 C21 C20 -1.5(6) . . . . ?
 C8 C9 C10 C11 1.4(5) . . . . ?
 C13 C14 C15 C16 -0.1(5) . . . . ?

_shelx_res_file
;
TITL 1g.res in P2(1)/n
    1g.res
    created by SHELXL-2018/3 at 13:08:57 on 12-Dec-2023
REM Old TITL 1g in P2(1)/n
REM SHELXT solution in P2(1)/n: R1 0.039, Rweak 0.010, Alpha 0.033
REM <I/s> 0.486 for 295 systematic absences, Orientation as input
REM Formula found by SHELXT: C24 N2 O F2 Pt
CELL 1.54184 15.4703 7.4355 16.5876 90 100.756 90
ZERR 4 0.0002 0.0001 0.0002 0 0.001 0
LATT 1
SYMM 0.5-X,0.5+Y,0.5-Z
SFAC C H F N O Pt
UNIT 96 64 8 8 4 4

L.S. 100
PLAN  5
SIZE 0.033 0.062 0.103
TEMP -163
CONF
BOND
list 4
MORE -1
BOND $H
fmap 2 53
acta
REM <olex2.extras>
REM <HklSrc "%.\\1g.hkl">
REM </olex2.extras>

WGHT    0.017600
FVAR       0.24901
PT1   6    0.345121    0.381856    0.496411    11.00000    0.01031    0.01301 =
         0.01054    0.00059    0.00307    0.00133
F1    3    0.320343    0.800242    0.552307    11.00000    0.01964    0.02449 =
         0.02231   -0.00705    0.00245   -0.00546
F2    3    0.078732    0.522504    0.384660    11.00000    0.01659    0.03505 =
         0.02073   -0.00659   -0.00140   -0.00246
O1    5    0.422234    0.387833    0.407380    11.00000    0.01535    0.02395 =
         0.01669    0.00394    0.00632    0.00438
N2    4    0.260848    0.555365    0.428626    11.00000    0.01275    0.01516 =
         0.01023   -0.00172    0.00267   -0.00048
N1    4    0.438976    0.235416    0.568522    11.00000    0.01269    0.01256 =
         0.01692   -0.00163    0.00065   -0.00170
C6    1    0.335201    0.244391    0.656367    11.00000    0.01385    0.01310 =
         0.01718   -0.00084    0.00187   -0.00146
C17   1    0.320222    0.538212    0.301169    11.00000    0.01569    0.01478 =
         0.01257   -0.00052    0.00578   -0.00391
C11   1    0.282224    0.330452    0.589049    11.00000    0.01904    0.01361 =
         0.01092    0.00194    0.00305   -0.00240
C18   1    0.260569    0.598463    0.352201    11.00000    0.01600    0.01384 =
         0.01526   -0.00195    0.00301   -0.00206
AFIX  43
H18   2    0.215670    0.679030    0.327553    11.00000   -1.20000
AFIX   0
C12   1    0.399266    0.443283    0.332318    11.00000    0.02136    0.01194 =
         0.01506   -0.00059    0.00981   -0.00246
C19   1    0.201782    0.657464    0.467121    11.00000    0.01426    0.01270 =
         0.01212    0.00191    0.00388    0.00164
C1    1    0.516093    0.190842    0.547012    11.00000    0.01486    0.01491 =
         0.01918   -0.00205    0.00303   -0.00275
AFIX  43
H1    2    0.526575    0.224224    0.494395    11.00000   -1.20000
AFIX   0
C5    1    0.423489    0.193333    0.644098    11.00000    0.01647    0.01270 =
         0.01516   -0.00122    0.00335   -0.00201
C7    1    0.303712    0.196966    0.726773    11.00000    0.02355    0.01757 =
         0.01298    0.00103    0.00131    0.00123
AFIX  43
H7    2    0.342417    0.144850    0.771936    11.00000   -1.20000
AFIX   0
C2    1    0.579744    0.098204    0.599621    11.00000    0.01305    0.01718 =
         0.02677   -0.00213    0.00187   -0.00284
AFIX  43
H2    2    0.632792    0.063553    0.582848    11.00000   -1.20000
AFIX   0
C20   1    0.232676    0.775641    0.530705    11.00000    0.01695    0.01610 =
         0.01639    0.00133    0.00291   -0.00005
C9    1    0.161007    0.300722    0.664476    11.00000    0.01602    0.01830 =
         0.02140   -0.00228    0.00781    0.00004
AFIX  43
H9    2    0.100318    0.316461    0.665668    11.00000   -1.20000
AFIX   0
C16   1    0.302688    0.595728    0.217726    11.00000    0.02166    0.01461 =
         0.01511   -0.00058    0.00366   -0.00362
AFIX  43
H16   2    0.250185    0.660542    0.197552    11.00000   -1.20000
AFIX   0
C10   1    0.193621    0.354010    0.595047    11.00000    0.01638    0.01453 =
         0.01461    0.00278    0.00471    0.00349
AFIX  43
H10   2    0.154615    0.407817    0.550562    11.00000   -1.20000
AFIX   0
C4    1    0.486861    0.105146    0.699961    11.00000    0.01829    0.02338 =
         0.01904    0.00546    0.00070   -0.00059
AFIX  43
H4    2    0.476427    0.078578    0.753342    11.00000   -1.20000
AFIX   0
C24   1    0.110839    0.639290    0.445825    11.00000    0.01637    0.01842 =
         0.01417    0.00216    0.00104    0.00084
C3    1    0.565557    0.055609    0.677986    11.00000    0.01546    0.01711 =
         0.02944    0.00554   -0.00423    0.00204
AFIX  43
H3    2    0.609211   -0.006428    0.715699    11.00000   -1.20000
AFIX   0
C23   1    0.053358    0.728501    0.486039    11.00000    0.01319    0.03640 =
         0.02148    0.00440    0.00610    0.00942
AFIX  43
H23   2   -0.008377    0.711107    0.470856    11.00000   -1.20000
AFIX   0
C8    1    0.215669    0.225526    0.731384    11.00000    0.02582    0.01913 =
         0.01118   -0.00216    0.00862   -0.00475
AFIX  43
H8    2    0.193815    0.194053    0.779350    11.00000   -1.20000
AFIX   0
C13   1    0.458327    0.411166    0.277793    11.00000    0.02114    0.01509 =
         0.02731   -0.00061    0.01463   -0.00098
AFIX  43
H13   2    0.512384    0.351011    0.297185    11.00000   -1.20000
AFIX   0
C14   1    0.438269    0.465958    0.197442    11.00000    0.03163    0.02014 =
         0.02364   -0.00581    0.02017   -0.00822
AFIX  43
H14   2    0.478361    0.440022    0.162047    11.00000   -1.20000
AFIX   0
C22   1    0.087929    0.843758    0.548948    11.00000    0.02798    0.03002 =
         0.01920    0.00449    0.01160    0.01549
AFIX  43
H22   2    0.049153    0.906056    0.577383    11.00000   -1.20000
AFIX   0
C15   1    0.360129    0.559396    0.165855    11.00000    0.03416    0.02128 =
         0.01287   -0.00238    0.00965   -0.00982
AFIX  43
H15   2    0.347430    0.596402    0.110077    11.00000   -1.20000
AFIX   0
C21   1    0.177987    0.871121    0.571815    11.00000    0.03154    0.02331 =
         0.01166   -0.00347    0.00570    0.00565
AFIX  43
H21   2    0.201132    0.952939    0.614382    11.00000   -1.20000
AFIX   0
HKLF 4


REM  1g.res in P2(1)/n
REM wR2 = 0.0435, GooF = S = 1.054, Restrained GooF = 1.054 for all data
REM R1 = 0.0192 for 3175 Fo > 4sig(Fo) and 0.0244 for all 3581 data
REM 271 parameters refined using 0 restraints

END

WGHT      0.0176      0.0000

REM Highest difference peak  0.475,  deepest hole -0.677,  1-sigma level  0.101
Q1    1   0.1631  0.5956  0.4771  11.00000  0.05    0.48
Q2    1   0.3479  0.8401  0.4979  11.00000  0.05    0.47
Q3    1   0.3449  0.4283  0.5823  11.00000  0.05    0.42
Q4    1   0.4265  0.2769  0.5239  11.00000  0.05    0.41
Q5    1   0.0363  0.6232  0.4878  11.00000  0.05    0.40
;
_shelx_res_checksum                94153
_shelx_hkl_file
;
   0   0   2 5537.49   34.65
   0   0   3    2.35    2.50
   0   0  -4 3455.71   39.22
   0   0   4 3319.40   38.37
   0   0  -5   -0.83    3.58
   0   0  -6 2544.67   41.07
   0   0  -6 2370.02   40.65
   0   0  -7   -0.96    3.90
   0   0  -7    7.25    5.09
   0   0  -8 1062.45   30.91
   0   0  -8  999.60   30.86
   0   0  -9   -0.04    4.43
   0   0  -9    0.85    4.56
   0   0 -10 2035.44   48.06
   0   0 -10 2045.74   49.86
   0   0 -11    2.65    5.46
   0   0 -11    0.14    4.81
   0   0 -12 1850.33   50.28
   0   0 -12 1901.02   53.57
   0   0 -13   -3.87    4.72
   0   0 -13    5.36    5.41
   0   0 -13    4.29    5.89
   0   0 -14 1462.64   48.78
   0   0 -14 1513.50   50.76
   0   0 -15   -0.26    7.07
   0   0 -15    3.88    5.53
   0   0 -16  663.31   32.87
   0   0 -17    2.93    5.60
   0   0 -18 1015.92   35.22
   0   0 -19    6.57    4.79
   0  -1   0   -0.17    2.42
   0  -1  -1 3731.41   31.37
   0  -1   1 3716.34   40.35
   0  -1   1 3711.50   32.14
   0   1  -1 3795.42   39.43
   0  -1   2  663.00   20.78
   0   1  -2  647.58   10.69
   0   1  -2  634.80   20.55
   0   1   2  646.03   15.63
   0   1  -3 2676.88   48.62
   0   1   3 2568.64   37.24
   0  -1  -4  140.22    8.49
   0   1  -4  125.49    8.27
   0   1  -4  133.19   13.35
   0  -1  -5  886.78   22.43
   0   1  -5  853.45   22.48
   0   1  -5  817.97   21.58
   0   1  -5  900.74   36.15
   0  -1  -5  784.00   21.93
   0  -1  -6   56.51    7.37
   0   1  -6   74.60    8.22
   0   1   6   79.82   10.47
   0   1  -6   67.02    7.42
   0   1  -6   72.26   11.95
   0  -1  -6   55.46    7.38
   0   1  -7 2074.90   41.01
   0  -1  -7 2073.58   40.82
   0  -1  -7 2024.42   41.69
   0   1  -8   20.10    6.29
   0  -1  -8   21.55    6.02
   0   1  -8   14.26    5.38
   0  -1  -8   12.60    5.75
   0  -1  -9 1836.23   43.87
   0   1  -9 1950.81   45.42
   0  -1  -9 1855.21   45.47
   0   1 -10   61.50    9.54
   0  -1 -10   47.17    8.43
   0  -1 -10   62.21   10.47
   0   1 -10   56.64    9.49
   0  -1 -11 1288.50   40.99
   0   1 -11 1234.55   40.31
   0  -1 -11 1329.00   43.10
   0   1 -11 1248.93   42.35
   0  -1 -12  101.83   12.91
   0   1 -12  102.93   12.81
   0   1 -12  101.78   13.46
   0  -1 -12  115.99   14.41
   0  -1 -13  980.05   40.07
   0   1 -13  887.65   38.89
   0   1  13  957.03   40.91
   0   1 -13  905.41   39.29
   0  -1 -13  946.61   37.78
   0   1 -13  955.46   38.36
   0   1 -13  898.22   38.25
   0  -1 -14    7.06    6.08
   0   1 -14    0.63    5.13
   0   1 -15  545.71   30.27
   0   1  15  587.52   31.92
   0  -1 -16   38.69    9.95
   0   1 -16   46.38   10.72
   0  -1 -17  408.96   24.59
   0   1 -17  420.37   24.68
   0   1 -18   74.75   10.66
   0  -1 -18   57.41    9.58
   0  -1 -19  353.06   18.09
   0   1 -19  348.32   17.72
   0   1 -19  326.29   15.85
   0   2   0   56.71    5.30
   0  -2   0   44.33    4.41
   0  -2   0   44.26    6.98
   0  -2   1    2.45    3.12
   0  -2   1    6.54    3.59
   0   2  -1    9.83    3.59
   0  -2  -1    2.56    2.53
   0  -2  -1   10.09    5.19
   0  -2  -1    6.01    3.03
   0  -2  -2  335.24   12.49
   0  -2   2  345.98   18.25
   0  -2   2  348.74   11.03
   0  -2   2  337.66   14.01
   0  -2  -2  344.10   13.69
   0  -2  -2  356.85   19.96
   0  -2  -3  496.61   15.52
   0   2  -3  462.85   23.19
   0  -2   3  457.29   13.55
   0   2   3  440.73   17.60
   0  -2  -3  474.88   16.26
   0  -2  -4  125.57    8.92
   0   2  -4  127.84    8.81
   0  -2  -4  117.38    9.31
   0   2   4  130.35   10.75
   0   2  -4  132.33   14.29
   0  -2  -5   23.08    5.11
   0   2  -5   12.07    6.74
   0   2  -5   16.51    4.56
   0  -2  -6   58.15    7.51
   0   2   6   44.31    8.25
   0   2  -6   49.48    7.07
   0  -2  -7    8.84    4.96
   0  -2  -7    9.99    5.39
   0   2  -7    9.87    4.97
   0  -2  -8   32.03    6.78
   0   2  -8   11.35    5.50
   0  -2  -8   26.38    7.40
   0  -2  -9   41.67    8.09
   0   2  -9   31.35    8.01
   0  -2  -9   24.56    7.14
   0  -2 -10  388.08   22.78
   0  -2 -10  364.29   22.79
   0   2 -10  337.74   22.22
   0  -2 -11  232.75   18.67
   0   2 -11  224.73   19.19
   0  -2 -11  226.51   19.16
   0   2  12   -0.79    7.49
   0  -2 -12    8.27    6.52
   0   2 -12   13.31    7.23
   0  -2 -12    8.29    5.44
   0  -2 -12    7.15    5.65
   0   2 -13  221.56   20.18
   0   2  13  198.22   20.23
   0  -2 -13  209.72   19.37
   0   2 -13  214.66   20.20
   0   2  14   -2.16    8.38
   0  -2 -14   -5.50    5.70
   0   2 -14    0.12    6.08
   0   2 -14   -3.17    6.36
   0   2  15  169.55   18.75
   0   2 -15  144.71   16.28
   0   2 -16   51.07   10.32
   0   2  16   36.65    9.78
   0   2 -17  130.57   12.85
   0   2  17  148.06   15.02
   0  -2 -17  147.15   14.87
   0   2 -17  138.50   14.33
   0  -2  18   10.26    5.13
   0  -2 -18   -2.65    4.34
   0   2 -18    6.89    4.62
   0   2  18    4.51    4.42
   0  -2  19   99.36    9.32
   0  -2 -19  127.46   10.37
   0  -2  19  110.37   10.05
   0  -3   0   -1.57    3.01
   0   3   0   -0.14    3.21
   0  -3   0   -1.97    3.36
   0  -3   0    4.62    3.73
   0  -3   0   -3.52    5.69
   0   3   1  835.57   21.68
   0   3  -1  863.59   23.92
   0  -3   1  871.07   21.20
   0  -3   1  821.76   31.31
   0  -3  -1  826.15   22.00
   0  -3  -1  855.66   26.75
   0  -3  -1  802.20   34.98
   0  -3   1  850.26   31.89
   0  -3  -2   19.29    4.59
   0  -3   2   24.75    7.38
   0   3  -2   23.37    5.56
   0  -3   2   18.34    5.66
   0   3   2   18.27    3.87
   0  -3   2   30.42    4.69
   0   3  -3 1003.47   28.76
   0  -3  -3 1016.94   27.36
   0  -3   3 1012.07   39.34
   0  -3   3 1016.61   23.65
   0  -3  -4    8.75    4.38
   0   3  -4   14.28    5.96
   0  -3   4   10.06    3.77
   0  -3  -4    6.32    4.15
   0  -3  -5 1173.46   31.53
   0  -3   5 1116.24   27.76
   0  -3  -6   46.36    7.64
   0  -3   6   35.97    6.15
   0  -3  -7 1326.13   37.81
   0  -3   7 1254.84   34.07
   0  -3  -8   26.93    7.81
   0   3  -8   17.41    6.40
   0  -3  -8   41.82    8.83
   0  -3   8   24.97    6.64
   0  -3  -9  811.51   33.26
   0  -3  -9  792.38   34.14
   0   3  -9  771.90   33.54
   0  -3 -10   70.78   11.17
   0  -3 -10   69.02   11.44
   0   3 -10   52.73   11.23
   0   3 -11 1341.15   45.57
   0   3  11 1312.46   49.77
   0  -3 -11 1241.52   45.96
   0   3 -11 1146.81   45.21
   0  -3 -11 1226.41   44.44
   0  -3 -11 1321.44   46.89
   0   3  12   15.94    8.49
   0   3 -12   -1.63    5.75
   0   3 -12   -3.19    5.99
   0  -3 -12    3.53    5.15
   0  -3 -12    0.59    6.67
   0   3 -12    2.53    5.67
   0   3 -13  488.13   29.17
   0   3  13  524.30   33.00
   0   3 -13  505.01   29.63
   0   3 -13  597.84   31.27
   0   3 -13  517.89   31.40
   0  -3 -13  572.49   32.15
   0   3 -14  381.73   25.10
   0   3  14  383.47   28.12
   0   3 -14  425.47   26.05
   0   3 -14  374.41   25.34
   0   3 -15  231.02   18.53
   0   3  15  203.89   20.17
   0  -3  16   19.15    7.09
   0   3  16   23.85    8.42
   0   3  17  178.16   15.96
   0  -3 -17  147.10   13.68
   0  -3  17  166.86   14.15
   0  -3  17  146.54   14.38
   0   3  18  113.37   10.94
   0  -3  18  113.29   10.86
   0  -3 -18  122.06   10.62
   0   4   0 2821.26   48.59
   0  -4   0 2807.86   46.82
   0   4   1    5.15    3.43
   0  -4   1    0.92    3.32
   0  -4  -1   -0.60    3.42
   0   4  -1    2.21    3.61
   0   4  -2 2837.00   53.34
   0   4   2 2940.50   47.05
   0  -4  -2 2878.40   50.84
   0  -4   2 2860.52   46.54
   0  -4  -3   63.11    8.79
   0  -4  -3   52.20    8.11
   0  -4   3   42.40    5.86
   0   4  -3   39.26    7.95
   0  -4  -4 2174.81   47.71
   0   4  -4 2059.47   49.76
   0  -4  -4 2133.48   48.02
   0  -4  -5   25.13    6.65
   0   4  -5   14.05    6.55
   0  -4  -6 1304.04   40.18
   0   4  -6 1224.16   42.43
   0  -4  -7  104.15   12.71
   0   4  -7  100.26   13.29
   0  -4  -8 1577.18   48.42
   0   4  -8 1579.33   51.87
   0  -4  -8 1496.05   48.49
   0  -4  -9    2.44    5.47
   0  -4  -9    5.40    5.79
   0   4  -9   14.40    8.21
   0   4 -10 1822.18   59.47
   0  -4 -10 1753.17   56.43
   0   4 -10 1838.55   56.36
   0  -4 -10 1730.13   54.32
   0  -4 -10 1811.72   54.48
   0   4 -11    8.70    7.27
   0   4  11    6.40    7.95
   0  -4 -11    9.10    5.09
   0   4 -11   19.61    7.91
   0  -4 -11   18.08    7.20
   0   4 -12 1290.36   47.45
   0   4  12 1294.08   51.69
   0  -4 -12 1330.73   48.29
   0  -4  12 1279.24   50.48
   0   4  13   87.69   14.64
   0   4 -13   74.18   12.59
   0  -4  13   77.47   13.82
   0   4 -14 1035.63   40.02
   0   4  14 1101.31   45.66
   0  -4  14 1040.39   43.96
   0   4  15   -2.03    6.85
   0  -4  15    5.04    6.48
   0   4  16  525.42   27.40
   0  -4  16  530.64   26.67
   0   4  17    1.08    4.86
   0  -4  17    2.79    4.54
   0  -4 -17   -1.77    2.71
   0   5   0    1.50    4.16
   0  -5  -1 1952.15   47.01
   0   5  -1 1929.68   48.46
   0  -5  -2   32.76    6.55
   0   5  -2   33.65    7.63
   0  -5  -3 1776.87   47.83
   0  -5  -3 1784.63   49.12
   0   5  -3 1763.89   49.96
   0   5  -4    4.05    4.98
   0  -5  -4    4.73    5.39
   0  -5  -4    5.13    5.22
   0   5  -5 1316.94   46.85
   0  -5  -5 1358.90   44.77
   0   5  -6   23.63    7.72
   0  -5  -6   24.03    7.24
   0  -5  -7  960.53   39.60
   0  -5   7  989.84   40.51
   0   5  -7 1023.25   41.02
   0  -5  -7  988.80   40.75
   0   5  -7  912.60   41.83
   0   5  -8    1.19    5.56
   0  -5  -8  -13.34    6.87
   0   5  -8   12.32    6.83
   0  -5  -8   -8.27    5.71
   0  -5   8    4.28    6.56
   0   5  -8   -2.26    5.55
   0  -5  -8   -0.73    7.60
   0  -5  -9  719.66   37.54
   0   5  -9  753.61   38.33
   0  -5  -9  735.50   36.25
   0   5  -9  668.64   32.94
   0  -5   9  687.90   36.47
   0   5  -9  760.79   39.71
   0  -5  -9  755.00   37.07
   0  -5  10    1.71    7.05
   0   5 -10    4.93    6.88
   0   5  10   -0.68    7.73
   0  -5 -10   -0.66    6.75
   0  -5  11  354.79   27.42
   0   5  11  366.05   27.51
   0  -5 -11  355.76   24.69
   0  -5  12    5.65    8.11
   0  -5 -12    6.31    5.47
   0   5  12   11.04    8.09
   0  -5  13  869.10   39.09
   0   5  13  937.60   40.62
   0  -5  14    3.73    6.97
   0   5  14    3.79    5.91
   0  -5  15  507.36   25.18
   0   5  15  505.30   25.99
   0  -5  16   82.05    9.33
   0   5  16   78.41    9.67
   0   6   0  202.47   19.81
   0   6   1    6.49    6.28
   0   6  -1    3.46    7.31
   0  -6  -2   25.81    7.89
   0  -6   2   16.40    7.20
   0   6  -2    2.32    5.62
   0   6   2   10.92    7.88
   0   6  -3   28.80    7.24
   0  -6   3   60.89   10.92
   0   6  -3   40.35   10.93
   0  -6  -3   36.50    8.37
   0   6  -4   97.82   14.00
   0   6  -4   81.55   13.70
   0  -6   4  113.16   13.81
   0  -6  -4   98.06   13.70
   0  -6  -4  128.30   15.29
   0   6  -5   26.65    8.06
   0  -6   5   18.17    6.08
   0   6  -5   14.76    7.41
   0  -6  -5   -0.97    6.88
   0  -6  -5   20.06    7.53
   0   6  -6  142.84   17.34
   0  -6  -6  114.36   14.75
   0  -6  -6  151.70   17.29
   0   6  -6  149.58   17.71
   0  -6   6  125.24   15.10
   0   6  -7   23.34    9.24
   0  -6   7   21.49    7.49
   0  -6  -7   20.94    7.69
   0   6  -8   83.96   13.40
   0  -6   8   79.81   13.37
   0  -6  -8   79.36   12.58
   0   6  -9   28.47    8.09
   0  -6   9   31.62   10.43
   0   6   9   25.18    8.18
   0  -6  -9   18.79    7.11
   0   6 -10   77.83   11.64
   0  -6  10   80.55   13.25
   0   6  10   85.17   13.60
   0  -6 -10   80.24   12.63
   0  -6  11  146.18   17.03
   0   6  11  154.90   16.55
   0  -6 -11  149.06   15.12
   0  -6  12  141.40   15.90
   0   6  12  145.70   15.14
   0  -6 -12  146.57   13.88
   0  -6  13  114.14   13.33
   0   6  13  130.33   13.25
   0   6  13  121.59   12.90
   0  -6  14  123.30   11.90
   0   6  14  122.94   11.70
   0  -6  15   56.78    6.97
   0   7   0   10.73    9.70
   0  -7   1  514.86   28.29
   0   7   1  466.33   30.69
   0   7  -1  548.14   33.62
   0  -7  -2    7.32    5.82
   0   7   2   30.30   10.18
   0   7  -2   29.04   10.34
   0  -7  -3  266.42   21.89
   0   7  -3  239.43   22.96
   0  -7  -4    7.57    6.70
   0   7  -4   11.07    8.39
   0  -7  -5  203.99   19.27
   0   7  -5  176.60   19.96
   0  -7  -6   43.13   10.36
   0   7  -6   54.90   12.14
   0  -7   6   37.85    9.95
   0  -7  -7  122.92   14.88
   0   7  -7  156.89   17.74
   0  -7   7  142.94   16.02
   0  -7  -8   -4.10    6.05
   0  -7   8   10.13    7.06
   0   7  -8    1.87    5.44
   0  -7  -9  208.99   17.68
   0   7  -9  205.52   17.19
   0  -7   9  192.93   17.27
   0  -7 -10   57.54    9.23
   0   7 -10   58.25    8.50
   0  -7  10   46.65    9.44
   0  -7 -11   80.00    9.53
   0  -7  11   92.51   10.92
   0   7  11   84.95   11.49
   0   7 -12   61.82    8.51
   0   7  12   66.06    9.03
   0  -7  12   64.20    8.37
   0   8   0  572.09   31.26
   0  -8   0  640.34   30.78
   0   8  -1   19.86    8.20
   0   8   1   14.71    8.27
   0  -8   1   19.07    7.15
   0  -8  -1   24.28    8.02
   0   8   2  900.01   36.18
   0   8  -2  964.89   40.90
   0  -8  -2 1005.61   38.09
   0   8  -3   11.90    8.27
   0   8   3   20.27    6.13
   0  -8  -3    9.69    5.91
   0   8  -4  825.62   36.98
   0   8   4  734.82   32.86
   0  -8   4  715.24   29.63
   0  -8  -4  752.55   32.42
   0   8   5   38.02   10.21
   0   8  -5   39.23    9.13
   0  -8   5   17.35    6.19
   0  -8  -5   30.41    7.70
   0   8  -6  508.06   26.81
   0   8   6  472.09   26.20
   0  -8  -6  489.83   25.03
   0  -8   6  489.31   23.43
   0   8   7    7.15    5.45
   0   8  -7   10.38    5.34
   0  -8  -7    5.37    5.08
   0   8  -8  756.68   27.87
   0   8   8  738.61   29.98
   0  -8  -8  710.12   26.49
   0   8  -9   -2.45    2.86
   0   8   9    4.83    4.56
   0  -9   0   -0.26    4.69
   0  -9   1  438.03   19.70
   0  -9  -1  463.33   20.49
   0  -9  -2   -0.73    3.39
   0  -9  -3  505.44   20.79
   1   0 -20   -3.56    3.90
   1   0 -19  660.63   25.69
   1   0 -18   -1.48    5.04
   1   0 -17  686.57   32.41
   1   0 -16    8.08    6.34
   1   0 -16    8.76    8.22
   1   0 -15  842.02   37.64
   1   0 -15  850.71   38.12
   1   0 -14  -14.88    7.05
   1   0 -14    3.50    6.88
   1   0 -14   -0.62    5.65
   1   0 -13 1507.97   49.66
   1   0 -12  -10.47    5.38
   1   0 -12   -3.22    6.48
   1   0 -11 2057.07   48.44
   1   0 -11 2096.44   53.21
   1   0 -10   -2.73    3.83
   1   0 -10   -3.72    5.08
   1   0  -9  818.97   27.37
   1   0  -9  848.02   30.26
   1   0  -8    1.31    3.36
   1   0  -8    0.10    4.50
   1   0  -7 1071.72   27.11
   1   0  -7 1035.88   31.37
   1   0  -7 1097.86   29.98
   1   0  -6   -1.04    3.20
   1   0  -6    0.89    3.66
   1   0  -6   -0.58    3.16
   1   0  -5  691.69   18.30
   1   0  -5  669.94   20.92
   1   0  -4   -0.79    2.76
   1   0  -3  442.84   13.43
   1   0  -2    2.34    3.10
   1   0  -2   -0.44    2.19
  -1   0   2    5.01    2.26
  -1   0   1 2541.20   26.48
   1   0  -1 2598.13   26.57
  -1   0  -1 1745.82   26.35
  -1   0  -2    1.00    2.86
  -1   0  -3  646.00   18.91
  -1   0  -4    0.30    3.04
  -1   0  -5 1912.51   35.14
  -1   0  -5 1841.49   32.46
  -1   0  -6   -0.35    4.22
  -1   0  -6    2.51    3.81
  -1   0  -7  103.65   10.42
  -1   0  -7  107.03   10.14
  -1   0  -8    3.12    4.41
  -1   0  -8    4.20    4.63
  -1   0  -9  503.00   24.21
  -1   0  -9  466.55   22.81
  -1   0 -10    9.05    5.27
  -1   0 -10    6.12    4.48
  -1   0 -11  110.54   12.89
  -1   0 -11  136.42   14.41
  -1   0 -12    3.11    4.52
  -1   0 -12    0.69    6.91
  -1   0 -13  263.25   20.82
  -1   0 -13  274.37   20.99
  -1   0 -13  290.09   22.35
  -1   0 -14    6.95    6.37
  -1   0 -14    1.25    4.82
  -1   0 -15  130.59   15.47
  -1   0 -16  -29.24    9.16
  -1   0 -17    2.45    5.49
  -1   0 -18   -3.27    6.00
  -1   0 -19   27.97    5.95
   1  -1 -20  279.91   13.43
   1   1 -19   63.35    8.06
   1   1 -19   62.66    8.64
   1  -1 -19   81.21    9.35
   1   1 -18  419.06   22.92
   1  -1 -18  405.94   22.72
   1  -1 -17  167.09   16.64
   1   1 -17  157.74   15.59
   1  -1 -16  424.79   25.09
   1  -1 -16  403.38   26.10
   1   1 -16  386.19   25.34
   1  -1 -15   68.96   10.58
   1   1 -15   86.79   13.42
  -1   1  14  490.52   29.35
   1   1 -14  463.54   28.83
   1  -1 -14  510.64   28.45
   1  -1 -14  551.08   31.10
   1   1 -14  535.52   30.91
   1   1 -14  491.78   29.15
  -1   1  13  494.27   29.44
   1  -1 -13  569.31   30.66
   1   1 -13  577.93   31.50
   1   1 -13  494.61   28.48
   1  -1 -13  516.00   28.07
   1   1 -13  533.25   30.23
   1   1 -12  638.48   28.99
   1  -1 -12  633.37   31.50
   1   1 -12  605.40   31.11
   1  -1 -11  448.52   23.18
   1   1 -11  445.77   23.32
   1  -1 -11  525.10   27.26
   1   1 -11  460.29   26.02
   1   1 -10  811.76   29.59
   1  -1 -10  817.24   29.49
   1  -1 -10  792.29   31.68
   1   1 -10  780.67   31.84
   1   1  -9 1169.01   33.50
   1  -1  -9 1123.68   32.57
   1   1  -9 1035.19   34.30
   1  -1  -9 1133.91   35.55
   1   1  -8  675.20   23.87
   1  -1  -8  687.17   24.03
   1  -1  -8  711.88   26.52
   1   1  -8  649.31   25.38
   1  -1  -7  873.53   25.09
   1   1  -7  877.08   25.19
   1  -1  -7  868.27   27.34
   1   1  -7  814.56   26.17
   1  -1  -7  857.93   35.36
   1   1  -6 1280.56   28.03
   1  -1  -6 1253.75   27.56
   1  -1  -6 1247.74   30.32
   1  -1  -6 1300.56   40.34
   1   1  -6 1220.02   29.26
   1   1  -6 1298.90   48.24
   1  -1  -5  926.85   21.43
   1   1  -5  920.83   21.61
   1  -1  -5  948.02   32.03
   1   1  -5  913.32   36.54
   1   1  -5  919.80   22.87
   1  -1  -5  953.67   23.85
   1  -1  -4 2400.64   30.09
   1   1  -4 2426.32   31.46
   1  -1  -4 2368.53   46.91
  -1  -1   3  108.15   11.10
   1  -1  -3  137.46   11.06
   1   1  -2 1128.91   28.35
  -1  -1   2 1107.28   28.47
  -1   1   2 1097.45   14.29
   1  -1  -1 1133.12   25.47
  -1  -1   1 1184.81   25.65
   1  -1   0  747.70   11.02
  -1   1   0  761.65   19.47
   1  -1   0  743.59   19.52
  -1  -1   0  766.59   18.88
  -1   1  -1  461.04   14.72
  -1   1  -1  470.48   13.19
   1   1   1  488.56   15.49
  -1  -1  -1  476.24   15.02
  -1  -1  -2   32.43    5.20
  -1   1  -2   27.41    5.38
   1   1   2   26.02    5.06
  -1   1  -3   57.74    4.92
   1   1   3   40.43    6.46
   1   1   4  245.54   15.51
  -1   1  -4  266.40   11.05
  -1  -1  -4  265.65   11.78
  -1  -1  -5 1290.09   29.03
  -1   1  -5 1246.03   29.15
  -1  -1  -5 1253.74   28.05
   1   1   5 1226.40   37.76
  -1   1  -5 1330.47   27.34
   1   1   5 1411.36   42.68
  -1   1  -5 1341.42   27.30
  -1   1  -6  246.91   14.54
  -1  -1  -6  251.84   14.38
   1   1   6  239.86   18.84
  -1  -1  -6  206.41   12.84
  -1   1  -6  242.18   13.24
   1   1   6  255.53   19.89
  -1   1  -7 1124.01   32.17
  -1  -1  -7 1067.56   31.18
  -1  -1  -7 1068.94   30.59
  -1   1  -7 1062.62   29.83
  -1   1  -8   43.87    8.12
  -1  -1  -8   53.98    8.79
  -1  -1  -8   56.05    8.21
  -1   1  -8   48.20    7.97
  -1  -1  -9 1898.42   46.92
  -1   1  -9 1998.91   48.34
  -1  -1  -9 1940.96   46.75
  -1   1 -10  170.95   15.48
  -1  -1 -10  166.05   15.32
  -1  -1 -10  174.71   15.38
  -1   1 -10  172.33   15.36
  -1   1 -11 1540.56   46.89
  -1  -1 -11 1455.12   45.63
  -1   1 -11 1403.65   44.84
  -1  -1 -11 1530.80   46.25
  -1  -1 -12  350.58   23.48
  -1   1 -12  401.59   25.46
  -1  -1 -12  350.02   23.60
  -1   1 -12  362.56   24.21
   1   1  13 1626.58   53.98
  -1  -1 -13 1796.03   53.90
  -1   1 -13 1691.77   53.18
  -1  -1 -13 1659.26   51.65
  -1   1 -13 1660.33   52.15
  -1   1 -13 1666.94   52.04
   1   1  14  199.02   19.89
  -1  -1 -14  231.72   20.25
  -1   1 -14  217.37   19.85
  -1  -1 -14  189.40   17.65
  -1   1 -14  199.32   18.89
  -1   1 -15  339.05   23.99
   1   1  15  316.44   24.08
  -1   1 -16   13.96    7.55
   1   1  16    2.00    5.35
  -1  -1 -17  381.95   23.54
  -1   1 -17  408.21   23.78
  -1   1 -18    4.14    4.97
  -1  -1 -18    8.21    4.99
   1  -1  19  407.28   20.03
  -1   1 -19  444.31   18.68
  -1  -1 -19  433.53   19.30
   1   2 -19    3.63    3.68
  -1  -2  19    3.38    3.40
   1  -2 -19   10.98    4.32
  -1  -2  19    0.29    3.75
   1  -2 -18  305.17   18.88
   1   2 -18  319.53   18.25
   1   2 -17    1.45    5.64
   1  -2 -17    1.89    6.30
  -1   2  17    3.33    6.18
   1   2 -17   -3.53    6.68
  -1   2  16  439.77   27.44
   1   2 -16  490.88   27.88
  -1   2  15   -3.51    7.50
   1   2 -15   -2.41    6.25
   1   2 -14  263.11   21.60
  -1   2  14  259.99   22.81
   1  -2 -14  295.00   22.93
   1   2 -14  284.41   23.66
   1   2 -13    9.35    6.14
   1   2 -13    4.51    5.50
   1  -2 -13    1.59    5.76
   1  -2 -12 1103.40   42.40
   1   2 -12 1052.64   42.53
   1   2 -11    0.84    5.79
   1  -2 -11   14.42    7.71
   1  -2 -10 1413.93   43.98
   1   2 -10 1365.95   43.73
   1  -2 -10 1432.40   41.16
   1   2  -9    4.72    5.16
   1  -2  -9   16.26    6.33
   1  -2  -9   13.25    4.53
   1  -2  -8 1145.98   35.63
   1   2  -8 1153.30   35.27
   1  -2  -8 1111.11   32.23
   1   2  -7   73.54    8.99
   1  -2  -7   96.41   10.25
   1  -2  -7   85.46    8.98
   1   2  -6  654.42   22.73
   1  -2  -6  634.90   21.05
   1  -2  -5  341.52   15.94
   1   2  -5  333.96   15.07
   1   2  -5  343.13   25.09
   1  -2  -5  354.32   14.60
   1  -2  -4 1056.61   38.59
   1   2  -4 1053.26   38.91
   1  -2  -4 1036.77   25.39
  -1  -2   4 1068.14   39.86
  -1   2   4 1018.12   24.27
   1   2  -4 1082.35   24.46
   1  -2  -4 1055.57   22.85
   1   2  -3  205.14   11.32
   1  -2  -3  210.30   16.84
  -1  -2   3  190.04   16.15
  -1  -2   3  201.50    7.74
   1  -2  -3  222.86   11.30
   1  -2  -3  226.03   10.11
   1  -2  -2 1164.40   23.28
  -1  -2   2 1183.59   35.63
   1  -2  -2 1214.80   37.14
  -1  -2   2 1206.78   24.69
   1  -2  -2 1199.17   18.65
   1  -2  -1 1198.08   20.43
   1  -2  -1 1099.86   33.59
  -1  -2   1 1119.27   31.95
   1  -2  -1 1128.08   21.51
   1   2  -1 1146.86   23.05
  -1  -2   0 2997.37   48.64
   1  -2   0 2968.93   38.04
   1  -2   0 2926.52   33.05
   1  -2   0 2975.64   51.67
   1   2   0 2900.15   34.93
   1  -2   1 1687.04   32.32
   1  -2   1 1617.36   24.66
  -1   2  -1 1669.06   35.47
   1  -2   1 1672.61   37.05
   1   2   1 1657.59   26.05
  -1  -2  -2 9656.80   65.39
   1  -2   2 9734.52   62.73
   1   2   2 9810.00   89.44
  -1  -2  -2 9999.00   85.96
  -1   2  -2 9930.10   81.02
   1   2   2 9776.16   63.35
   1   2   3    7.47    3.76
  -1   2  -3    1.18    4.42
  -1   2  -3    4.35    3.04
   1  -2   3    4.86    3.05
  -1  -2  -3    9.63    3.81
  -1   2  -4 2252.71   33.83
  -1   2  -4 2310.26   56.12
  -1   2  -4 2322.12   35.79
   1   2   4 2292.38   49.77
  -1  -2  -4 2309.74   37.82
  -1   2  -5   90.75    8.41
  -1   2  -5   88.65   13.12
  -1  -2  -5   84.06    8.69
  -1  -2  -6 2331.48   43.86
  -1   2  -6 2373.81   42.85
  -1  -2  -6 2348.64   44.72
  -1   2  -7    4.22    4.68
  -1  -2  -7   -0.05    4.49
  -1  -2  -7    0.45    5.04
  -1   2  -8 1566.41   40.68
  -1  -2  -8 1493.18   40.97
  -1  -2  -8 1568.28   42.09
  -1   2  -9   23.66    6.90
  -1  -2  -9   26.26    7.09
  -1  -2  -9   21.25    6.54
  -1  -2 -10 2113.45   54.01
  -1   2 -10 2007.68   53.03
  -1  -2 -10 2082.42   54.29
  -1  -2 -11  136.42   14.94
  -1   2 -11  135.69   15.39
  -1  -2 -11  125.62   14.58
  -1  -2 -12 2012.92   57.41
   1   2  12 1999.22   60.97
  -1  -2 -12 2005.90   56.60
  -1   2 -12 1925.13   57.19
  -1   2 -12 1907.62   55.41
  -1  -2 -12 1976.72   58.54
   1   2  13   14.17    7.49
  -1   2 -13    5.71    5.42
  -1  -2 -13    2.93    6.04
  -1  -2 -13    2.08    6.27
  -1   2 -13    3.21    6.66
  -1   2 -14 1138.89   41.85
   1   2  14 1100.09   46.38
  -1   2 -14 1112.83   42.96
  -1   2 -15    6.25    5.76
   1   2  15   13.23    8.51
   1   2  16  855.33   37.67
  -1   2 -16  862.22   35.13
  -1   2 -17   13.17    5.90
  -1  -2 -17    6.06    5.47
   1   2  17    2.71    5.57
   1   2  18  627.07   25.24
   1  -2  18  650.54   26.84
  -1  -2 -18  665.20   26.37
   1  -2  18  699.22   26.42
  -1  -2 -19    4.08    2.70
   1  -2  19   13.95    4.32
  -1  -3  19  159.55   10.66
   1  -3 -18  251.70   15.15
  -1  -3  18  277.41   17.09
  -1   3  17  188.27   16.62
   1   3 -17  191.70   14.64
   1  -3 -17  212.40   16.14
  -1  -3  17  186.96   16.61
  -1   3  16  188.21   18.38
   1   3 -16  213.68   17.47
  -1   3  15  134.28   16.72
   1   3 -15  157.47   16.23
   1   3 -14  190.66   19.40
   1   3 -14  209.90   18.15
  -1   3  14  228.14   22.19
   1   3 -14  186.60   18.09
   1   3 -13  289.91   23.24
  -1   3  13  292.24   24.68
   1   3 -13  287.65   23.43
   1   3 -13  302.92   22.33
   1   3 -13  287.22   23.19
   1  -3 -13  265.21   22.57
   1   3 -12  187.66   18.83
   1   3 -12  185.38   17.93
  -1   3  12  193.85   20.17
   1   3 -12  196.28   19.05
   1  -3 -12  205.81   19.55
   1  -3 -12  162.95   17.82
   1   3 -12  214.85   19.91
   1   3 -12  192.55   19.75
   1   3 -11  640.76   33.88
   1  -3 -11  726.87   35.24
   1   3 -11  666.91   33.92
   1  -3 -10  785.89   33.00
   1   3 -10  812.73   36.18
   1  -3 -10  862.18   37.16
   1   3 -10  816.06   36.30
   1  -3  -9  738.36   30.49
   1  -3  -9  698.09   31.96
   1   3  -9  728.69   32.68
   1   3  -9  740.69   32.71
   1  -3  -8 1322.07   38.82
   1  -3  -8 1388.11   42.43
   1   3  -8 1323.46   42.14
   1   3  -8 1381.54   42.07
   1  -3  -7 1223.15   34.99
   1   3  -7 1248.73   39.10
   1  -3  -6  683.18   24.79
   1   3  -6  675.52   27.59
   1  -3  -5 1212.55   30.68
   1  -3  -5 1296.88   34.90
   1   3  -5 1249.39   35.42
   1  -3  -4  482.44   18.62
  -1  -3   4  482.06   16.06
   1   3  -4  482.26   21.20
   1  -3  -4  513.97   20.83
  -1  -3   3 1494.40   26.48
  -1  -3   3 1459.85   49.68
   1   3  -3 1468.99   34.88
   1  -3  -3 1489.52   33.41
   1   3  -2  454.27   18.74
  -1   3   2  462.98   14.64
  -1  -3   2  438.34   14.20
  -1  -3   2  425.81   20.47
   1  -3  -2  459.99   17.89
  -1  -3   2  419.60   25.60
  -1   3   1  922.85   21.57
   1   3  -1  933.21   25.37
   1  -3  -1  902.48   37.84
  -1  -3   1  912.84   32.68
   1  -3  -1  941.14   24.08
  -1  -3   1  939.21   21.02
  -1  -3   1  950.12   34.95
  -1  -3   1  947.48   36.27
   1   3   0   78.80    7.76
  -1   3   0   63.59    6.65
  -1  -3   0   86.90   10.51
   1  -3   0   69.58    8.22
  -1  -3   0   95.44    7.31
  -1  -3   0   86.37   11.49
   1  -3   0   78.12   11.01
   1  -3   0   79.51    8.41
   1  -3   0   90.09    7.78
   1   3   1 1275.87   28.16
   1  -3   1 1244.35   40.55
  -1  -3  -1 1272.24   26.58
  -1   3  -1 1210.82   28.03
   1  -3   1 1280.66   27.12
  -1  -3  -1 1220.82   43.20
   1  -3   1 1261.74   34.99
   1   3   2  336.16   14.46
   1  -3   2  316.85   13.94
  -1  -3  -2  321.78   14.47
  -1  -3  -2  368.90   19.55
  -1   3  -2  316.93   15.63
  -1  -3  -3 2934.24   46.75
  -1  -3  -3 2846.34   45.04
   1  -3   3 2872.94   42.41
  -1  -3  -4   27.79    5.92
   1  -3   4   29.85    5.46
  -1  -3  -5 1781.97   40.46
   1  -3   5 1720.71   36.81
  -1  -3  -6   42.25    8.10
   1  -3   6   34.32    6.45
  -1  -3  -7 1068.36   35.61
   1  -3   7 1019.28   32.70
  -1  -3  -7 1124.13   36.13
  -1  -3  -8   67.06   10.38
  -1  -3  -8   58.01    9.84
   1  -3   8   55.63    8.77
  -1  -3  -9 1288.13   43.68
   1  -3   9 1196.17   40.19
  -1  -3  -9 1256.03   42.92
  -1  -3 -10   99.44   13.35
  -1  -3 -10  110.03   13.74
   1  -3  10   78.51   11.45
   1   3  11  931.70   42.51
  -1   3 -11  886.21   38.34
  -1  -3 -11  874.21   38.52
   1  -3  11  775.69   36.05
  -1  -3 -11  889.68   39.29
  -1  -3 -11  963.47   40.82
  -1  -3 -12  180.89   18.33
  -1  -3 -12  174.65   17.77
  -1   3 -12  195.53   18.84
   1   3  12  187.53   20.21
  -1  -3 -12  194.22   19.41
  -1   3 -12  178.14   17.64
  -1   3 -13  421.46   26.88
   1   3  13  410.89   29.55
  -1  -3 -13  433.32   28.88
  -1   3 -13  449.78   27.62
  -1   3 -14   38.78    8.97
  -1   3 -14   31.52    9.20
   1   3  14   50.27   12.13
   1  -3  15  540.43   29.73
   1   3  15  539.55   31.56
  -1   3 -15  541.77   27.91
  -1   3 -16   34.40    6.95
   1   3  16   46.14   10.27
   1  -3  16   54.16   10.09
   1  -3  16   53.66   10.00
   1   3  17  388.37   22.50
   1  -3  17  380.19   20.49
   1  -3  17  423.80   22.52
   1   3  18   -1.76    4.62
  -1  -3 -18    4.28    3.80
   1  -3  18    4.95    3.37
  -1  -4  18   -3.68    3.52
  -1   4  17  312.08   19.18
   1  -4 -17  293.05   15.26
  -1  -4  17  284.50   17.64
  -1  -4  16   34.79    8.29
  -1   4  16   45.66    9.74
  -1  -4  15  678.12   33.88
  -1   4  15  676.15   34.26
  -1  -4  14   -8.57    6.94
  -1   4  14   -2.08    7.83
   1   4 -13  541.18   30.20
  -1   4  13  538.10   33.26
   1   4 -13  519.44   29.64
   1   4 -12   -6.71    7.99
  -1   4  12    6.53    8.23
   1   4 -12    6.45    6.23
   1  -4 -12    3.79    3.85
   1   4 -12   16.68    6.42
   1  -4 -12   -0.02    6.98
   1   4 -11  992.56   43.87
   1  -4 -11  989.07   43.78
   1   4 -11  891.01   39.04
   1   4 -11 1037.66   42.36
   1  -4 -11  931.14   40.81
   1   4 -10   69.01   12.51
   1  -4 -10   58.68   11.10
   1   4 -10   62.28   11.74
   1  -4 -10   48.99    9.90
   1  -4  -9 2282.30   62.90
   1   4  -9 2480.68   66.10
   1  -4  -9 2351.48   59.23
   1  -4  -8  255.02   20.24
   1   4  -8  259.43   21.13
   1  -4  -8  284.18   20.16
   1   4  -7 1295.55   44.78
   1  -4  -7 1305.78   40.80
   1   4  -6  142.20   15.19
   1  -4  -6  160.86   14.09
   1  -4  -5 1125.35   37.00
   1  -4  -5 1151.63   35.00
   1   4  -5 1105.89   38.17
   1  -4  -4  272.19   17.61
   1   4  -4  246.78   17.82
   1  -4  -4  262.58   16.42
   1  -4  -3  544.63   23.83
   1   4  -3  555.14   25.12
   1  -4  -2    6.05    4.45
   1   4  -2    5.15    4.32
   1  -4  -1 1256.68   33.44
   1   4  -1 1227.38   34.15
  -1   4   1 1271.85   30.44
   1  -4   0    1.24    3.67
  -1  -4   0    2.47    3.41
  -1   4   0    7.20    3.90
   1   4   0   10.62    5.03
   1  -4   1  501.53   20.49
  -1  -4  -1  505.56   20.22
  -1   4  -1  483.02   20.95
   1   4   1  509.71   21.24
  -1   4  -2    3.27    4.47
   1   4   2    5.97    3.72
  -1  -4  -2    8.70    4.80
   1  -4   2    6.12    4.08
   1  -4   3  403.89   18.87
  -1  -4  -3  458.49   21.13
  -1   4  -3  396.08   21.42
  -1  -4  -3  466.04   22.34
  -1   4  -4   60.80    9.77
   1  -4   4   61.35    8.17
  -1  -4  -4   62.43    9.32
  -1   4  -5  370.04   22.86
   1  -4   5  394.91   20.25
  -1  -4  -5  403.99   22.44
  -1   4  -6   26.47    8.19
   1  -4   6   16.45    5.58
  -1  -4  -6   39.64    8.90
  -1   4  -7  320.74   23.35
  -1  -4  -7  290.53   21.02
  -1  -4  -8   44.06    9.09
  -1   4  -8   77.09   13.83
  -1  -4  -8   66.78   11.34
  -1   4  -9  407.58   26.87
   1   4   9  369.63   26.43
  -1   4  -9  355.28   26.30
  -1  -4  -9  378.91   25.92
   1  -4   9  413.08   27.21
  -1  -4  -9  363.77   25.21
  -1  -4 -10   28.79    8.73
   1   4  10   18.74    8.27
  -1   4 -10   22.59    9.08
  -1  -4 -10   31.73    8.74
  -1   4 -10   36.70   10.56
   1  -4  10   37.44    9.97
  -1  -4 -10   30.18    8.84
  -1  -4 -11  424.96   28.43
  -1   4 -11  347.05   27.09
  -1  -4 -11  403.20   27.58
   1   4  11  405.75   29.06
  -1   4 -11  417.83   28.15
  -1  -4 -11  409.15   27.49
   1  -4  11  371.83   27.13
  -1   4 -12   66.51   12.67
   1   4  12   78.33   14.37
  -1  -4 -12   68.67   12.15
   1  -4  12   51.97   11.95
   1   4  13   85.14   14.18
  -1   4 -13   56.72   11.87
  -1  -4 -13   79.39   13.03
   1  -4  13   69.32   13.33
  -1   4 -14   42.39    9.72
   1   4  14   40.03    9.40
   1  -4  14   35.50   10.81
  -1   4 -15   12.47    5.83
   1   4  15   16.51    7.25
   1  -4  15   19.63    7.13
   1   4  16   -2.99    5.54
   1  -4  16   -2.22    4.76
   1   4  17   58.75    8.47
  -1  -4 -17   59.42    7.26
   1  -4  17   74.08    8.99
  -1  -5  16  426.30   20.66
  -1   5  16  388.07   20.56
  -1  -5  15  125.02   13.72
  -1   5  15  140.27   14.57
  -1  -5  14  525.31   28.86
  -1   5  14  608.14   31.73
  -1  -5  13   45.54   11.21
  -1   5  13   71.55   12.43
   1  -5 -13   60.14   11.00
  -1  -5  12  510.13   31.59
  -1   5  12  584.04   34.55
   1  -5 -12  515.43   29.54
  -1  -5  11  457.10   30.18
  -1   5  11  486.09   31.91
   1  -5 -11  408.06   27.39
   1  -5 -10  147.14   16.80
   1  -5 -10  109.23   16.28
  -1  -5  10  106.05   15.84
   1   5 -10  152.76   18.22
   1  -5  -9  515.99   31.22
   1  -5  -9  560.21   33.33
  -1  -5   9  514.53   31.16
   1   5  -9  490.16   31.60
   1   5  -8  717.03   37.77
   1  -5  -8  724.42   35.75
   1  -5  -8  684.52   36.25
   1   5  -8  676.46   33.12
  -1  -5   8  722.10   35.59
   1  -5  -8  627.12   32.35
  -1  -5   7  139.95   15.77
   1   5  -7  121.34   14.45
   1   5  -7  152.85   17.72
   1  -5  -7  141.36   15.61
   1  -5  -7  144.17   15.75
   1  -5  -6  301.57   21.51
   1   5  -6  259.41   22.30
   1  -5  -5  165.83   16.65
   1   5  -5  161.17   17.16
   1  -5  -5  187.26   16.56
   1  -5  -4  373.07   23.33
   1  -5  -4  442.87   24.70
   1   5  -4  387.29   25.15
   1  -5  -3  271.98   19.33
   1   5  -3  229.02   18.62
   1  -5  -3  272.19   19.16
   1  -5  -2  595.00   27.73
   1   5  -2  584.39   28.49
   1  -5  -1  407.71   22.56
   1   5  -1  456.69   24.24
   1  -5   0 1049.97   35.32
   1   5   0 1145.37   37.33
   1  -5   1  549.06   25.49
   1   5   1  531.14   25.01
  -1   5  -1  503.58   24.46
   1  -5   2  615.85   26.70
  -1  -5  -2  620.15   29.33
  -1   5  -2  650.40   29.04
  -1  -5  -3  480.40   26.30
  -1   5  -3  506.26   27.26
  -1   5  -4  266.48   21.00
  -1  -5  -4  283.84   20.75
  -1   5  -5  276.38   22.07
  -1  -5  -5  277.97   21.17
  -1   5  -6  450.59   29.04
  -1  -5  -6  406.93   26.43
  -1   5  -7  312.01   24.70
  -1  -5  -7  374.01   24.45
  -1   5  -7  342.78   24.03
   1  -5   7  332.04   24.11
  -1  -5  -7  349.66   25.20
  -1   5  -7  317.20   25.38
  -1  -5  -8  206.12   20.24
  -1   5  -8  191.46   21.09
   1   5   8  194.64   19.73
  -1   5  -8  189.78   20.17
  -1  -5  -8  204.99   18.78
  -1   5  -8  199.02   18.85
   1  -5   8  177.15   18.58
  -1  -5  -8  197.74   19.65
  -1  -5  -9  486.77   30.79
  -1  -5  -9  487.14   30.77
  -1   5  -9  534.13   34.34
  -1   5  -9  550.63   33.41
   1   5   9  533.97   32.32
  -1  -5  -9  509.59   29.48
  -1  -5  -9  536.27   29.97
   1  -5   9  519.20   31.56
  -1   5  -9  536.22   29.69
  -1   5 -10  158.26   18.48
   1   5  10  199.03   20.43
  -1  -5 -10  177.93   18.03
   1  -5  10  193.72   20.25
  -1   5 -11  429.32   29.21
   1   5  11  401.34   28.59
  -1  -5 -11  433.61   26.84
   1  -5  11  406.34   28.33
   1   5  12  111.39   15.46
  -1  -5 -12   78.32   11.70
   1  -5  12   86.96   15.08
   1  -5  13  230.86   20.37
   1   5  13  252.46   21.40
   1  -5  14   72.18   11.44
   1   5  14   42.65    9.18
   1  -5  15  288.81   18.60
   1   5  15  291.90   19.62
   1  -5  16  -16.55    4.73
   1   5  16   -0.28    4.57
  -1  -6  15   45.40    6.65
  -1   6  15   57.06    7.04
  -1  -6  14  480.52   22.46
  -1   6  14  496.97   23.47
  -1  -6  13   30.47    8.61
  -1   6  13   31.73    7.65
  -1  -6  12  369.23   24.07
  -1   6  12  448.12   26.51
   1  -6 -12  411.93   23.82
  -1  -6  11   25.10    8.96
  -1   6  11   19.75    6.91
   1  -6 -11   23.79    7.23
  -1  -6  10  621.30   33.21
   1   6 -10  661.35   31.22
  -1   6  10  689.60   35.32
   1  -6 -10  679.32   34.42
   1   6  -9   -1.22    5.60
  -1  -6   9    7.85    7.71
  -1   6   9    5.03    6.99
   1  -6  -9    6.73    6.70
   1  -6  -8 1109.73   45.25
  -1  -6   8 1080.41   44.03
   1   6  -8 1170.45   44.89
   1  -6  -7    0.23    6.00
   1   6  -7   -0.28    6.61
  -1  -6   7   -2.27    6.03
   1  -6  -6  292.85   23.15
  -1  -6   6  263.84   21.54
   1   6  -6  275.61   23.16
   1  -6  -6  263.70   21.93
   1   6  -6  239.25   23.16
   1  -6  -5   26.70    7.17
   1  -6  -5   16.13    7.56
   1   6  -5   -0.58    6.12
  -1  -6   5   20.70    8.02
   1   6  -5   -3.59    9.67
   1  -6  -5   13.91    5.67
   1   6  -4  550.27   32.35
   1  -6  -4  557.70   30.86
   1  -6  -4  575.11   31.03
   1   6  -4  585.70   33.18
  -1  -6   4  540.88   28.74
   1  -6  -4  610.32   31.36
   1  -6  -3   33.90    8.95
   1   6  -3   15.63    7.44
  -1  -6   3   24.56    5.91
   1   6  -3   28.19    9.17
   1  -6  -3   28.82    8.22
   1   6  -2  793.04   38.79
  -1   6   2  799.14   37.59
   1   6  -2  804.95   36.88
   1  -6  -2  848.37   37.16
   1  -6  -2  774.84   34.54
  -1   6   1  242.94   21.33
   1   6  -1  232.94   21.75
  -1   6   0 1178.52   46.59
   1   6   0 1256.59   48.17
  -1  -6  -1   43.37   10.00
   1   6   1   17.20    7.92
  -1   6  -1   54.42   11.27
  -1  -6  -2  861.70   38.69
   1   6   2  889.55   35.37
   1   6   2  868.08   39.85
  -1   6  -2  879.99   41.23
   1  -6   2  834.23   35.46
  -1  -6  -3    1.85    6.19
  -1   6  -3   -3.85    6.68
   1   6   3   12.14    7.26
   1  -6   3    6.22    6.53
   1   6   3   -0.49    6.15
   1  -6   4 1116.17   42.43
  -1   6  -4 1199.78   48.20
  -1   6  -4 1105.03   44.47
  -1  -6  -4 1135.87   45.57
  -1  -6  -4 1117.77   42.83
  -1   6  -5    7.97    7.27
  -1  -6  -5   19.68    7.42
  -1  -6  -5   17.98    6.74
   1  -6   5   12.04    7.46
  -1   6  -5   12.27    8.45
  -1  -6  -6  814.77   37.16
  -1  -6  -6  853.30   40.62
  -1   6  -6  824.82   41.18
   1  -6   6  871.22   38.98
  -1   6  -6  852.71   40.61
   1  -6   7   18.00    8.32
  -1   6  -7    5.93    7.54
  -1  -6  -7    4.19    6.58
  -1   6  -8  647.87   34.32
   1  -6   8  692.02   35.70
  -1  -6  -8  602.89   32.51
  -1   6  -9   41.98   10.26
   1  -6   9   53.05   11.38
   1   6   9   53.41   11.16
  -1  -6  -9   44.02    9.91
  -1   6 -10 1073.48   39.74
   1  -6  10 1129.05   44.58
   1   6  10 1104.18   42.67
  -1  -6 -10 1084.42   40.75
   1   6  11   42.56    9.12
   1  -6  11   53.72   11.61
   1   6  12  962.22   36.79
   1   6  12  964.14   36.79
   1  -6  12  968.82   37.79
   1   6  13    6.20    3.32
   1  -6  13    4.38    6.29
   1   6  14  637.51   24.58
   1  -6  14  653.25   25.11
  -1   7  12  141.51   11.04
  -1   7  12  125.75   12.07
   1   7 -12  127.75   12.82
  -1  -7  12  145.23   11.91
   1  -7 -11  251.24   16.66
  -1  -7  11  233.11   16.13
   1  -7 -10   67.86   10.52
   1   7 -10   76.30   10.15
  -1  -7  10   59.19    9.61
   1  -7  -9  300.70   21.54
  -1  -7   9  283.47   19.97
   1   7  -9  304.36   20.64
   1  -7  -8  109.36   14.13
   1   7  -8  119.34   14.67
  -1  -7   8  127.84   14.46
   1  -7  -7  277.34   21.88
   1   7  -7  321.43   23.89
  -1  -7   7  264.24   20.57
   1  -7  -6   86.28   13.69
   1   7  -6  103.94   15.26
  -1  -7   6   73.56   11.54
   1  -7  -5  562.40   31.30
   1   7  -5  590.29   34.17
   1  -7  -4   49.97   10.52
   1   7  -4   81.79   15.03
   1  -7  -3  630.95   32.91
   1  -7  -3  630.74   31.81
   1   7  -3  574.28   34.78
   1   7  -2  107.96   16.36
  -1   7   2  115.72   15.82
   1  -7  -2  106.82   14.16
   1  -7  -2  103.88   13.53
  -1   7   1  731.27   37.41
   1   7  -1  730.14   39.06
   1  -7  -1  782.78   35.51
   1   7   0  124.01   17.06
  -1   7   0  120.11   17.47
   1  -7   0  123.19   14.80
  -1   7  -1  697.94   38.02
   1   7   1  670.90   36.08
   1  -7   1  708.00   34.15
  -1   7  -2  172.08   19.95
   1   7   2  182.53   19.76
  -1   7  -3  686.58   37.96
  -1  -7  -3  721.06   34.85
  -1   7  -4   62.86   13.25
  -1  -7  -4   68.40   11.69
  -1   7  -5  936.48   43.11
  -1  -7  -5  943.51   39.63
  -1   7  -6   69.33   13.37
   1  -7   6   49.97   10.40
  -1  -7  -6   52.78   10.60
   1  -7   7  451.26   27.39
  -1   7  -7  449.38   28.40
  -1  -7  -7  438.83   26.44
   1  -7   8    6.24    7.03
  -1   7  -8    7.12    6.25
  -1  -7  -8   -2.42    7.50
   1  -7   9  667.87   31.10
  -1   7  -9  706.76   31.03
  -1  -7  -9  659.17   29.58
   1  -7  10   27.53    7.33
   1   7  10    8.04    6.55
  -1   7 -10   19.43    5.47
  -1  -7 -10   22.07    6.08
   1  -7  11  426.82   21.95
   1   7  11  430.00   22.85
   1   7  12    6.92    4.23
  -1   8   9  384.55   20.39
   1  -8  -9  422.28   19.06
   1   8  -9  428.25   18.49
   1   8  -8   73.92    9.22
  -1   8   8   57.56    9.59
   1  -8  -8   64.65    9.34
   1   8  -7  252.86   18.05
   1  -8  -7  251.14   17.62
   1   8  -6   37.73    8.79
   1  -8  -6   44.63    9.03
   1   8  -5  326.83   22.96
   1  -8  -5  308.15   20.81
   1   8  -4  131.56   15.77
   1  -8  -4  123.75   14.16
   1   8  -3  244.00   21.31
  -1   8   3  251.56   18.70
   1  -8  -3  276.26   20.54
   1   8  -2   86.67   13.62
   1  -8  -2  110.16   13.69
  -1   8   1  171.12   16.72
   1   8  -1  191.22   18.93
   1  -8  -1  163.67   16.24
  -1   8   0   64.88   11.84
   1   8   0   57.65   11.80
  -1  -8   0   59.24   10.96
   1  -8   0   51.12   10.15
   1  -8   0   41.55    8.41
   1   8   1  185.03   18.41
  -1   8  -1  164.09   17.74
   1  -8   1  188.30   16.72
  -1  -8  -1  220.49   19.30
   1  -8   1  193.58   17.14
  -1   8  -2  173.26   18.82
   1  -8   2  202.58   16.92
  -1  -8  -2  198.65   17.63
   1  -8   2  236.40   18.45
  -1   8  -3  204.75   19.42
   1   8   3  218.97   17.94
  -1  -8  -3  196.11   17.51
   1  -8   3  172.53   15.72
   1  -8   3  183.69   16.02
  -1   8  -4   37.62    9.81
   1  -8   4   39.21    8.55
   1  -8   4   38.30    7.34
  -1  -8  -4   58.56   10.09
  -1   8  -5  131.50   15.00
   1   8   5  113.93   13.75
   1  -8   5  114.60   12.35
  -1  -8  -5   98.57   12.13
  -1   8  -6  156.09   15.27
   1   8   6  155.72   15.47
  -1  -8  -6  129.13   12.90
  -1   8  -7  147.46   14.05
   1   8   7  170.77   15.55
  -1  -8  -7  184.44   14.39
   1   8   8    2.36    5.04
  -1   8  -8    4.26    4.41
  -1  -8  -8    8.51    4.34
   1   8   9   71.81    9.34
   1  -9  -3   58.74    7.71
   1  -9  -2  262.61   15.32
  -1  -9   2  282.12   15.73
   1  -9  -1   46.02    7.26
  -1  -9   1   41.47    6.96
  -1  -9   0  155.69   12.43
   1  -9   0  116.51   11.04
  -1  -9  -1   82.08    9.33
  -1  -9  -2  106.48   10.01
   2   0 -20    1.66    3.20
   2   0 -20    5.25    3.13
   2   0 -19   -2.07    4.59
   2   0 -18    3.73    5.09
   2   0 -17   -2.04    5.02
   2   0 -17    6.28    6.47
   2   0 -16   26.59    8.48
   2   0 -16   27.88    8.64
   2   0 -15   -3.90    6.49
   2   0 -15   -3.74    4.90
   2   0 -15    1.46    6.18
   2   0 -14   -0.26    4.00
   2   0 -14    6.64    6.48
   2   0 -14    6.48    7.48
   2   0 -13    2.61    5.31
   2   0 -12    1.30    4.86
   2   0 -11    0.82    5.58
   2   0 -10   69.25    8.50
   2   0 -10   67.24   10.02
   2   0  -9    1.99    2.89
   2   0  -9   -1.50    5.14
   2   0  -8  352.47   15.79
   2   0  -8  350.66   15.82
   2   0  -8  371.25   18.90
   2   0  -7    0.80    2.78
   2   0  -7    0.54    4.09
   2   0  -7   -0.97    2.90
   2   0  -6   69.22    6.23
   2   0  -6   78.01    8.61
   2   0  -6   62.29    7.57
   2   0  -6   76.98   11.61
   2   0  -5   -0.97    3.72
   2   0  -5    0.32    3.10
   2   0  -5   -0.54    3.55
   2   0  -4  533.02   18.15
   2   0  -4  555.07   24.08
   2   0  -4  599.83   16.84
   2   0  -3    2.81    3.22
   2   0  -3    4.48    4.20
  -2   0   3    4.12    2.96
  -2   0   2  548.73   17.70
   2   0  -2  575.03   17.90
  -2   0   2  535.47   16.11
  -2   0   1    3.93    2.51
  -2   0   1    2.03    2.47
   2   0   0 1288.58   22.33
  -2   0   0 1281.98   22.01
   2   0   1    0.01    2.83
   2   0   2  730.32   22.00
  -2   0  -2  747.49   24.43
  -2   0  -3   -4.21    4.67
  -2   0  -4  933.20   20.37
  -2   0  -4  977.01   30.01
  -2   0  -5    1.00    3.61
  -2   0  -5    0.25    3.18
  -2   0  -6  451.89   19.92
  -2   0  -6  402.62   16.89
  -2   0  -7    1.43    5.02
  -2   0  -7   -0.49    3.73
  -2   0  -8  350.89   20.28
  -2   0  -8  322.93   17.75
  -2   0  -9   -1.34    5.05
  -2   0  -9    5.48    4.48
  -2   0 -10  141.75   14.92
  -2   0 -10  136.31   13.86
  -2   0 -11    2.21    5.16
  -2   0 -11    4.92    4.45
  -2   0 -12 1131.39   43.05
  -2   0 -12 1150.69   41.69
  -2   0 -13   -1.17    5.75
  -2   0 -13    1.26    5.06
  -2   0 -14 1043.45   42.77
  -2   0 -14 1005.72   40.69
  -2   0 -15   -1.35    6.05
  -2   0 -16  246.45   19.90
  -2   0 -17   -0.17    5.66
  -2   0 -18  320.11   18.64
  -2   0 -19    4.23    3.90
   2   0  19   -4.69    4.94
   2  -1 -20  430.38   16.98
   2  -1 -19    0.68    3.31
   2   1 -19    8.82    5.18
   2   1 -19   -0.54    3.99
   2   1 -18  394.80   22.70
   2  -1 -18  433.13   23.42
   2  -1 -17    8.60    5.99
   2   1 -17    0.88    6.46
   2  -1 -17    2.14    6.15
   2  -1 -16  670.60   32.30
   2  -1 -16  655.08   32.83
   2   1 -16  636.23   32.56
   2  -1 -15   11.00    6.24
   2   1 -15    8.72    6.66
   2  -1 -15    1.89    5.40
   2   1 -15    3.98    6.78
   2   1 -14  455.89   27.83
   2  -1 -14  488.18   29.28
   2   1 -14  499.93   29.95
   2  -1 -14  450.73   27.29
   2   1 -14  459.83   29.18
   2   1 -13    5.14    6.19
   2  -1 -13    7.03    5.76
   2   1 -13   -3.61    7.37
   2   1 -13   -0.70    5.42
   2  -1 -13    7.81    5.84
   2  -1 -12 1071.18   40.21
   2   1 -12 1028.17   39.97
   2  -1 -11  164.98   15.76
   2   1 -11  159.31   15.46
   2   1 -10 1018.85   31.35
   2   1 -10  939.74   34.71
   2  -1 -10 1007.83   35.46
   2   1  -9   12.03    4.18
   2  -1  -9   11.33    4.28
   2   1  -9    8.58    5.10
   2  -1  -9   17.55    6.37
   2   1  -8 2132.40   39.72
   2  -1  -8 2094.05   38.96
   2   1  -8 2068.97   44.49
   2  -1  -8 2186.05   45.99
   2   1  -7   13.44    3.62
   2   1  -7    2.79    3.06
   2  -1  -7    3.14    2.90
   2  -1  -7    9.81    4.84
   2   1  -7    1.59    4.36
   2  -1  -7    4.90    4.99
   2   1  -6 2049.73   32.13
   2  -1  -6 2169.82   33.54
   2   1  -6 2260.90   34.56
   2  -1  -6 2208.12   53.26
   2   1  -6 2092.88   38.12
   2  -1  -6 2115.09   39.02
   2   1  -5  501.05   15.18
   2  -1  -5  475.07   14.21
   2  -1  -5  493.08   24.01
   2   1  -5  470.88   16.61
   2  -1  -5  452.43   16.76
   2   1  -5  531.73   28.30
   2   1  -4 2929.67   33.99
   2   1  -4 2898.24   35.77
   2  -1  -4 2854.66   36.58
   2  -1  -4 2868.48   53.48
  -2  -1   4 2811.40   59.62
   2   1  -3  629.96   15.77
  -2  -1   3  598.14   11.86
  -2  -1   3  609.59   25.49
   2   1  -3  614.88   17.66
   2  -1  -3  646.41   24.16
   2   1  -2 3002.11   42.56
  -2  -1   2 2896.10   48.89
   2  -1  -2 2899.34   48.41
   2  -1  -1  178.92   12.04
   2   1  -1  206.98   12.76
  -2   1   0 3664.22   51.06
   2   1   0 3645.03   48.22
  -2   1  -1 1983.77   37.69
   2   1   1 1915.95   36.15
  -2   1  -2 2649.41   32.32
  -2  -1  -2 2797.88   45.42
  -2   1  -3    5.54    2.42
   2   1   3    7.43    4.34
   2   1   3   10.31    5.66
  -2   1  -4  765.27   22.15
  -2  -1  -4  842.80   22.89
  -2  -1  -4  780.62   20.27
   2   1   4  912.51   35.82
   2   1   4  852.28   30.88
  -2   1  -4  810.13   18.82
  -2   1  -5  273.37   15.00
  -2  -1  -5  333.23   16.20
  -2   1  -5  293.48   13.06
  -2  -1  -5  293.29   14.05
  -2   1  -5  318.26   17.42
   2   1   5  304.23   22.41
   2   1   5  318.68   21.20
  -2  -1  -6  509.24   21.40
  -2   1  -6  490.14   21.09
  -2  -1  -6  457.42   18.84
  -2   1  -6  511.96   18.64
   2   1   6  541.68   31.84
  -2   1  -7  652.60   26.02
  -2  -1  -7  655.57   26.09
  -2  -1  -7  609.01   23.32
  -2   1  -7  600.70   22.31
  -2  -1  -8  488.53   24.00
  -2   1  -8  510.45   24.65
  -2  -1  -8  480.32   22.06
  -2   1  -8  455.31   21.14
  -2   1  -9   50.99    9.64
  -2  -1  -9   79.54   11.21
  -2  -1  -9   59.27    9.05
  -2   1  -9   60.21    8.93
  -2  -1 -10  569.24   28.75
  -2   1 -10  563.30   28.79
  -2  -1 -10  588.80   27.56
  -2   1 -10  544.48   26.56
  -2  -1 -11  433.24   26.40
  -2   1 -11  448.05   26.73
  -2  -1 -11  409.19   24.24
  -2   1 -11  414.06   24.59
  -2   1 -12  458.01   27.88
  -2  -1 -12  497.68   28.94
  -2  -1 -12  510.92   28.01
  -2   1 -12  482.89   27.75
  -2   1 -13  289.62   22.28
  -2  -1 -13  310.73   22.66
   2   1  13  326.93   25.11
  -2   1 -13  369.46   24.34
  -2   1 -13  306.55   23.44
  -2  -1 -13  292.22   22.89
  -2   1 -13  277.45   21.94
   2   1  14 1039.52   44.30
  -2  -1 -14 1012.46   40.86
  -2   1 -14  953.22   40.59
  -2   1 -14 1044.28   43.25
  -2  -1 -14 1005.33   41.98
  -2   1 -14  965.45   39.90
  -2   1 -15  609.04   31.58
   2   1  15  598.38   32.85
   2   1  16  189.49   17.68
  -2   1 -16  193.98   17.50
   2   1  17  106.49   12.18
  -2  -1 -17  106.28   12.68
  -2   1 -17  114.48   12.61
  -2  -1 -18  120.86   11.89
   2  -1  18  108.98   12.48
  -2   1 -18  135.83   11.92
   2   1  19  152.37   11.74
   2  -1  19  147.87   11.75
  -2   1 -19  130.53    9.68
  -2  -1 -19  149.72   10.89
   2   2 -19 1160.04   29.94
   2  -2 -19 1176.48   30.90
   2  -2 -18    0.53    3.94
   2   2 -18    9.36    5.77
  -2   2  17 1154.57   39.34
   2   2 -17 1233.13   40.66
   2   2 -17 1263.29   41.76
   2  -2 -17 1250.01   41.08
  -2   2  16    0.75    6.35
   2  -2 -16   -7.61    4.76
   2   2 -16   -5.79    6.34
   2  -2 -16    5.16    5.29
   2   2 -15  658.21   33.52
  -2   2  15  620.58   33.62
   2  -2 -15  668.35   31.79
  -2   2  14   37.53   10.01
   2  -2 -14   21.03    6.70
   2   2 -14   32.51    9.18
   2  -2 -14   25.41    8.00
   2   2 -14   30.94    9.37
  -2   2  13 1441.56   51.52
   2   2 -13 1386.27   48.30
   2  -2 -13 1488.84   50.71
   2   2 -13 1473.06   51.28
   2  -2 -13 1469.71   47.37
   2   2 -13 1494.16   52.63
   2   2 -12   32.46    8.50
   2   2 -12   58.75   10.53
   2  -2 -12   40.16    9.31
   2  -2 -11 2234.23   57.43
   2   2 -11 2098.54   56.54
   2   2 -10    7.32    6.18
   2  -2 -10    3.08    4.66
   2  -2  -9 3406.03   64.52
   2   2  -9 3140.99   61.75
   2  -2  -8   27.77    5.87
   2  -2  -8   22.46    6.95
   2   2  -8   27.17    7.02
   2  -2  -7 2041.95   38.56
   2  -2  -7 1992.77   43.37
   2   2  -7 2025.70   42.75
   2  -2  -6   44.87    5.95
   2  -2  -6   44.68    7.36
   2   2  -6   39.67    6.45
   2  -2  -5 2387.11   35.05
   2  -2  -5 2469.06   42.32
   2   2  -5 2409.99   41.93
   2   2  -5 2467.44   39.90
   2  -2  -4   11.37    3.32
  -2   2   4    9.54    1.91
   2  -2  -4   15.32    4.59
   2   2  -4   14.18    4.50
   2  -2  -4    3.84    6.72
   2   2  -4    8.44    4.22
   2   2  -4   10.73    3.97
  -2  -2   4   14.27    6.29
  -2  -2   3 1808.79   25.41
   2  -2  -3 1881.58   50.44
  -2  -2   3 1831.85   50.59
   2  -2  -3 1883.35   31.91
   2   2  -3 1895.10   33.34
   2  -2  -2   44.54    8.62
  -2  -2   2   50.04    8.98
   2  -2  -2   39.31    5.05
  -2   2   1 1657.02   42.81
   2  -2  -1 1634.08   43.27
   2  -2  -1 1548.27   17.19
  -2  -2   1 1674.29   41.86
   2  -2  -1 1577.77   18.46
   2   2   0  133.86    8.76
  -2   2   0  143.57   12.79
   2  -2   0  141.86   12.99
  -2  -2   0  129.91   11.73
   2   2   1 9262.60   66.97
  -2   2  -1 9221.56   94.18
   2  -2   1 9026.79   63.08
  -2  -2  -2  536.47   16.91
  -2   2  -2  494.69   18.55
   2   2   2  553.87   24.43
   2  -2   2  486.06   15.58
  -2   2  -2  501.30   21.76
  -2  -2  -2  556.47   23.47
  -2  -2  -3 5028.27   55.12
  -2  -2  -3 5136.91   73.97
   2   2   3 4928.09   75.50
   2  -2   3 4829.26   50.92
  -2   2  -3 4933.10   66.81
  -2  -2  -4   29.70    5.59
   2   2   4   36.06    9.67
  -2   2  -4   15.93    6.04
   2   2   4   32.21    7.42
  -2   2  -4   23.31    5.05
  -2   2  -4   23.28    4.65
  -2  -2  -5 2874.24   48.39
  -2   2  -5 2782.11   69.51
  -2   2  -5 2930.98   43.66
  -2   2  -6  104.06   11.33
  -2  -2  -6  125.45   11.70
  -2   2  -6  108.28    9.67
  -2  -2  -6  129.69   11.01
  -2   2  -7 2226.07   50.04
  -2  -2  -7 2271.00   49.81
  -2  -2  -7 2180.60   46.63
  -2   2  -7 2229.76   44.81
  -2   2  -8    8.18    5.68
  -2  -2  -8    4.82    5.18
  -2   2  -8    5.26    4.87
  -2  -2  -8   12.34    5.31
  -2   2  -9 1211.60   41.60
  -2  -2  -9 1131.14   39.92
  -2   2  -9 1169.37   38.04
  -2  -2  -9 1212.51   39.17
  -2  -2 -10   12.31    6.87
  -2  -2 -10   16.69    6.68
  -2   2 -10    4.60    5.79
  -2  -2 -11 1261.56   45.86
  -2  -2 -11 1329.06   44.54
  -2   2 -11 1222.69   43.60
   2   2  12   -7.37    8.53
  -2   2 -12    5.03    5.28
  -2  -2 -12    4.65    5.54
  -2  -2 -12  -10.36    6.92
  -2   2 -12  -14.57    6.62
  -2  -2 -12    2.69    4.88
  -2   2 -12    9.43    6.75
   2   2  13  783.43   39.43
  -2   2 -13  705.50   35.74
  -2  -2 -13  846.04   37.44
  -2   2 -13  788.81   36.41
  -2  -2 -13  816.22   38.52
  -2   2 -14   70.80   11.52
   2   2  14   67.83   13.22
  -2   2 -15  662.76   31.72
  -2   2 -15  644.31   30.79
   2   2  15  673.60   35.38
  -2   2 -16   60.19    9.93
   2   2  16   72.39   12.06
  -2   2 -17  515.15   23.64
   2  -2  17  482.86   23.77
  -2  -2 -17  473.91   24.49
   2  -2  17  449.72   25.31
   2   2  17  463.03   25.09
   2  -2  18    9.16    3.25
  -2  -2 -18   -0.04    3.93
   2  -2  18   -0.52    5.44
   2   2  18    6.56    3.78
  -2  -3  19    1.26    3.51
   2  -3 -18  630.21   23.14
  -2  -3  18  611.13   25.77
   2   3 -18  619.85   23.12
  -2   3  18  595.41   24.42
   2  -3 -17    1.97    3.73
   2   3 -17    5.14    5.30
  -2   3  17   -3.65    6.88
  -2   3  16  600.85   31.60
   2   3 -16  628.96   29.79
   2   3 -15    6.66    6.15
  -2   3  15   14.25    7.79
   2   3 -14  724.15   35.60
  -2   3  14  730.83   38.17
   2   3 -14  720.28   35.39
   2   3 -13   -2.86    6.93
  -2   3  13    4.41    6.93
   2   3 -13   -2.49    7.52
   2  -3 -13    6.66    6.48
   2   3 -13    8.93    7.62
   2   3 -12 1000.57   41.69
   2   3 -12  970.17   38.23
   2   3 -12 1011.16   41.90
   2   3 -12  989.00   43.67
   2  -3 -12 1091.95   44.27
   2   3 -12 1001.19   41.65
   2  -3 -12 1045.53   42.04
   2   3 -11    3.76    5.46
   2   3 -11   22.41    8.81
   2  -3 -11   24.17    7.90
   2  -3 -10 1265.67   44.69
   2   3 -10 1320.39   44.89
   2   3  -9    4.00    5.66
   2   3  -9    7.66    6.17
   2  -3  -9    6.97    5.52
   2  -3  -8  931.94   31.29
   2   3  -8  938.22   35.06
   2   3  -8  883.43   33.69
   2  -3  -8  962.32   35.58
   2  -3  -7  515.76   21.92
   2   3  -7  565.22   26.27
   2  -3  -6 1015.20   28.87
   2   3  -6  978.16   32.71
   2  -3  -6 1004.06   32.77
   2  -3  -5   50.49    6.78
   2   3  -5   39.18    7.59
   2  -3  -5   52.46    8.22
   2   3  -4  694.36   25.34
   2  -3  -4  711.79   21.70
   2  -3  -4  709.37   24.85
   2  -3  -3   65.07    7.89
   2   3  -3   49.04    7.42
   2   3  -2 1629.49   35.55
   2  -3  -2 1644.19   33.95
   2   3  -1  159.27   11.59
  -2   3   1  169.12    9.15
  -2  -3   1  157.09   16.08
   2  -3  -1  165.22   10.89
  -2  -3   1  136.96   13.39
  -2  -3   1  173.80   16.22
   2   3   0 1659.61   34.36
  -2  -3   0 1721.60   48.10
   2  -3   0 1618.34   32.28
  -2   3   0 1659.30   30.27
   2  -3   0 1646.30   51.15
  -2  -3   0 1613.87   27.26
   2   3   1  487.61   18.49
   2  -3   1  523.19   18.33
  -2  -3  -1  503.85   16.50
  -2   3  -1  494.15   18.16
   2   3   2 2414.94   41.09
  -2  -3  -2 2461.97   42.84
  -2  -3  -2 2299.92   37.72
   2  -3   2 2357.50   39.38
  -2  -3  -2 2422.49   55.72
  -2  -3  -3  246.42   14.57
   2  -3   3  260.75   14.03
  -2  -3  -4 3353.17   54.81
   2  -3   4 3251.56   50.49
  -2  -3  -5   13.60    5.65
   2  -3   5    6.99    4.09
  -2  -3  -6 1086.97   35.64
   2  -3   6 1065.49   32.98
  -2  -3  -7  150.82   14.56
   2  -3   7  129.57   12.80
  -2  -3  -7  173.27   14.48
  -2  -3  -8 1174.78   41.14
  -2  -3  -8 1220.92   40.43
   2  -3   8 1201.24   39.79
  -2  -3  -9  245.07   20.38
  -2  -3  -9  268.67   20.01
   2  -3   9  282.34   20.79
  -2  -3 -10  597.60   30.97
   2  -3  10  575.36   30.82
   2   3  11  261.13   23.43
   2  -3  11  182.37   18.16
  -2  -3 -11  276.16   21.79
  -2  -3 -11  238.95   21.14
  -2  -3 -11  261.29   22.19
   2   3  12  403.54   29.17
  -2   3 -12  400.43   26.99
  -2  -3 -12  416.38   26.58
   2  -3  12  345.41   25.53
  -2  -3 -12  434.61   28.82
  -2  -3 -12  416.74   28.36
  -2  -3 -13  148.45   17.52
   2  -3  13  146.69   17.37
  -2   3 -13  177.52   18.24
   2   3  13  181.64   20.28
   2  -3  14  360.83   25.93
  -2   3 -14  421.88   26.21
   2   3  14  405.08   28.60
  -2   3 -15  140.53   14.95
   2   3  15  132.37   16.77
   2  -3  15  112.89   14.31
   2  -3  15  157.72   16.71
   2   3  16  526.78   28.56
  -2   3 -16  524.24   24.84
   2  -3  16  499.47   26.44
   2  -3  16  501.79   26.26
  -2   3 -17   68.82    7.91
   2   3  17   68.13   10.44
   2  -3  17   66.36    9.04
   2  -3  17   50.77    7.91
  -2  -3 -18  261.04   14.09
   2   3  18  234.17   14.18
  -2  -4  18    6.02    3.23
  -2   4  18   -4.31    4.44
  -2  -4  17   28.28    6.91
  -2   4  17   17.60    6.42
  -2  -4  16   -3.86    6.91
   2   4 -16  -13.22    5.51
  -2   4  16   -4.84    6.00
  -2  -4  15    2.60    7.97
   2   4 -15   15.06    7.03
  -2   4  15    1.67    7.65
  -2  -4  14   -6.45    9.57
   2   4 -14   10.46    6.26
  -2   4  14    1.57    7.21
   2   4 -13  157.96   17.42
  -2   4  13  168.92   19.57
   2  -4 -13  151.64   16.70
   2   4 -12   39.53    8.73
   2  -4 -12   12.45    6.58
   2   4 -12   19.09    8.36
   2  -4 -12   38.53    8.27
   2  -4 -11   87.14   13.72
   2   4 -11   77.80   12.40
   2   4 -11   48.59   11.79
   2   4 -11   68.79   11.99
   2  -4 -11   67.99   12.41
   2  -4 -10   73.53   12.61
   2   4 -10  103.08   14.23
   2   4 -10   88.70   13.24
   2   4 -10   70.66   12.98
   2  -4 -10   81.65   13.39
   2  -4  -9  136.18   16.07
   2   4  -9  127.04   16.17
   2  -4  -8  214.22   19.12
   2   4  -8  173.00   17.50
   2   4  -7  208.60   18.32
   2  -4  -7  209.25   16.05
   2  -4  -6  300.57   20.65
   2   4  -6  270.89   20.36
   2  -4  -6  277.21   17.82
   2   4  -5   68.62   10.54
   2  -4  -5   55.36    9.54
   2  -4  -5   67.63    9.07
   2   4  -4   10.52    6.22
   2  -4  -4    5.16    4.81
   2  -4  -4   11.16    4.13
   2   4  -3   45.98    8.29
   2  -4  -3   51.95    8.56
   2  -4  -2   92.58   10.23
   2   4  -2  101.19   11.30
   2   4  -1   11.52    5.50
   2  -4  -1   13.09    5.09
   2  -4   0  375.26   18.78
  -2   4   0  403.32   17.78
   2   4   0  398.63   20.08
   2  -4   1  469.63   20.83
  -2   4  -1  485.12   20.82
   2   4   1  486.64   21.83
   2  -4   2 1449.03   36.63
  -2   4  -2 1480.83   38.44
  -2  -4  -2 1554.05   40.29
   2   4   2 1502.57   37.63
   2  -4   3  337.08   18.22
  -2   4  -3  323.15   19.57
  -2  -4  -3  343.92   19.91
  -2   4  -4  599.55   28.02
   2  -4   4  623.82   25.43
  -2  -4  -4  638.36   27.92
  -2   4  -5   20.54    7.19
   2  -4   5   17.09    6.28
  -2  -4  -5   23.78    7.23
  -2   4  -6  304.62   22.50
   2  -4   6  320.12   20.26
  -2  -4  -6  354.25   23.00
   2  -4   7  111.44   12.94
  -2  -4  -7   92.12   12.27
  -2  -4  -7   92.17   12.83
  -2  -4  -8  393.30   25.38
   2  -4   8  346.15   22.87
  -2  -4  -8  405.46   26.69
  -2  -4  -9    7.07    5.49
  -2   4  -9    7.60    7.33
   2   4   9   13.66    8.09
   2  -4   9    0.77    6.20
  -2  -4  -9   10.12    6.58
   2  -4   9   -6.11    7.10
  -2  -4  -9    1.38    5.89
  -2  -4 -10  415.16   28.35
   2   4  10  429.38   29.15
  -2   4 -10  410.34   28.08
  -2   4 -10  406.72   28.99
  -2  -4 -10  389.67   26.52
   2  -4  10  435.94   28.75
  -2  -4 -10  398.84   26.84
  -2  -4 -11   37.55    9.56
  -2   4 -11   61.79   12.91
  -2  -4 -11   62.96   11.29
  -2   4 -11   45.20   11.10
   2   4  11   75.50   13.97
  -2  -4 -11   64.31   12.34
   2  -4  11   44.49   11.60
  -2   4 -12  517.01   31.47
   2   4  12  567.53   34.14
  -2  -4 -12  542.57   31.75
   2  -4  12  589.31   33.74
  -2   4 -13   70.38   11.93
   2   4  13   70.01   12.85
  -2  -4 -13   81.05   13.35
   2  -4  13   65.25   12.10
   2   4  14  561.97   32.08
  -2   4 -14  568.75   29.95
   2  -4  14  590.80   31.55
   2   4  15   11.93    6.12
  -2   4 -15   -0.95    5.79
   2  -4  15   -4.24    6.62
   2   4  16  405.61   22.96
   2  -4  16  413.88   21.54
   2   4  17   42.97    7.15
  -2  -4 -17   47.54    6.65
   2  -4  17   40.60    5.86
  -2  -5  16  271.54   16.79
  -2   5  16  267.61   17.28
  -2  -5  15    2.86    5.28
  -2   5  15   -2.62    6.44
  -2  -5  14  224.77   19.18
  -2   5  14  231.63   20.28
  -2  -5  13    6.86    7.05
  -2   5  13    2.71    7.08
   2  -5 -13   -2.23    5.03
  -2  -5  12  125.10   16.52
  -2   5  12   94.99   15.28
   2   5 -12  102.41   14.03
   2  -5 -12  116.02   15.41
  -2  -5  11   -0.71    7.38
   2   5 -11   -3.15    7.13
   2  -5 -11   14.81    7.47
   2  -5 -10  271.49   23.77
   2   5 -10  244.93   21.14
   2  -5 -10  258.53   22.77
  -2  -5  10  255.99   22.94
   2   5 -10  297.52   25.02
   2   5  -9   28.99    9.04
   2  -5  -9   52.96   11.33
  -2  -5   9   42.35    9.84
   2   5  -9   28.53    9.14
   2  -5  -9   62.72   12.69
   2   5  -8  262.32   23.03
   2  -5  -8  244.39   21.86
   2   5  -8  258.69   21.33
   2   5  -8  243.28   20.40
  -2  -5   8  233.06   20.52
   2  -5  -8  219.69   19.96
   2  -5  -8  209.48   20.00
   2   5  -7  254.35   22.40
   2   5  -7  269.41   21.13
  -2  -5   7  231.69   19.77
   2  -5  -7  225.43   19.62
   2  -5  -7  250.72   21.34
   2   5  -6  394.93   26.83
   2  -5  -6  404.85   24.18
   2   5  -5   96.92   14.01
   2  -5  -5  100.85   13.39
   2  -5  -5   95.47   12.30
   2  -5  -4  466.40   26.61
   2   5  -4  454.54   27.27
   2  -5  -4  463.59   24.49
   2  -5  -3  186.29   16.95
   2   5  -3  202.66   17.82
   2  -5  -2  443.78   24.64
   2   5  -2  397.82   24.16
   2  -5  -1  221.68   17.28
   2   5  -1  220.95   17.79
   2  -5   0  634.77   28.35
   2   5   0  616.44   28.48
   2  -5   1  205.58   16.49
   2   5   1  216.60   17.03
   2  -5   2  702.67   29.93
  -2   5  -2  739.84   30.60
  -2  -5  -2  778.27   33.48
   2  -5   3  210.76   17.15
  -2   5  -3  196.49   17.33
  -2  -5  -3  207.07   18.14
   2  -5   4  756.21   31.80
  -2  -5  -4  740.12   34.49
  -2   5  -4  757.85   34.59
  -2  -5  -5  302.01   22.86
  -2   5  -5  303.06   23.22
  -2   5  -6  250.84   22.49
  -2   5  -6  326.78   25.04
  -2   5  -6  259.91   21.48
   2  -5   6  285.26   21.51
  -2  -5  -6  253.46   21.73
  -2   5  -7  211.00   21.57
  -2   5  -7  188.30   20.19
  -2  -5  -7  219.58   18.53
  -2   5  -7  205.96   19.40
   2  -5   7  229.46   20.06
  -2  -5  -7  233.43   21.63
  -2   5  -8  157.08   18.60
   2   5   8  175.01   18.24
  -2  -5  -8  188.97   19.45
  -2   5  -8  187.39   20.58
   2  -5   8  195.55   19.78
  -2   5  -8  175.39   17.92
  -2  -5  -8  179.14   19.38
  -2  -5  -9  364.42   27.24
  -2  -5  -9  307.10   24.14
  -2   5  -9  319.87   26.59
   2   5   9  345.08   26.03
  -2   5  -9  350.03   27.30
  -2  -5  -9  353.24   25.10
   2  -5   9  376.73   26.91
  -2   5  -9  380.48   25.50
   2   5  10  243.19   22.19
  -2   5 -10  247.44   22.79
  -2  -5 -10  247.63   21.23
   2  -5  10  253.13   22.93
  -2   5 -10  254.78   20.23
  -2   5 -11  343.14   26.43
   2   5  11  409.93   28.29
  -2  -5 -11  416.69   26.85
   2  -5  11  410.25   28.07
  -2   5 -12  343.37   25.10
   2   5  12  338.07   24.77
  -2  -5 -12  340.71   23.71
   2  -5  12  342.57   25.34
   2   5  13  325.77   23.30
  -2  -5 -13  313.89   21.29
   2  -5  13  274.98   21.39
   2   5  14  173.95   16.19
   2  -5  14  166.37   15.45
   2   5  15  261.83   17.37
   2  -5  15  256.73   16.75
   2   5  16  102.81    9.55
   2  -5  16   94.47    8.61
  -2   6  15  572.28   22.05
  -2  -6  15  543.43   19.89
  -2   6  14   10.63    4.72
  -2  -6  14    7.84    5.58
  -2   6  13  723.95   31.64
  -2  -6  13  675.21   29.18
   2   6 -13  746.76   33.43
  -2  -6  12    7.92    5.84
  -2   6  12    9.30    5.30
   2  -6 -12   -1.03    6.17
  -2  -6  11  682.18   33.22
  -2   6  11  727.56   35.60
   2  -6 -11  706.40   34.19
   2  -6 -10   40.08   10.49
  -2  -6  10   30.91    9.70
   2  -6  -9 1198.52   47.64
   2   6  -9 1233.36   44.44
  -2  -6   9 1131.93   44.28
   2  -6  -8   39.47   10.39
   2   6  -8   51.55   11.10
  -2  -6   8   45.21   10.30
   2  -6  -7 1611.02   54.72
  -2  -6   7 1597.04   50.96
   2   6  -7 1648.03   54.18
   2  -6  -7 1653.39   53.57
   2   6  -6   45.87   10.97
  -2  -6   6   35.44    8.58
   2  -6  -6   37.72    9.95
   2  -6  -6   39.60    9.75
   2   6  -6   45.58   10.39
   2   6  -5 1376.16   52.11
   2  -6  -5 1549.94   52.04
   2   6  -5 1441.72   51.67
   2  -6  -5 1263.60   46.46
   2  -6  -4   -1.38    5.36
   2  -6  -4   -1.80    6.08
   2   6  -4    3.70    4.33
   2  -6  -4   -2.23    7.82
   2   6  -4    3.97    6.76
   2  -6  -4   -3.41    5.63
   2  -6  -3 1471.11   48.62
   2  -6  -3 1385.93   47.40
   2  -6  -3 1484.76   50.23
   2   6  -3 1439.40   52.13
   2   6  -3 1391.92   50.21
   2  -6  -3 1392.76   46.96
   2  -6  -2    5.28    5.33
   2  -6  -2   13.17    6.83
   2   6  -2   -1.54    9.29
   2   6  -2    8.16    5.05
   2  -6  -2    5.84    5.24
   2   6  -2   -4.25    6.03
   2   6  -1 1190.68   44.32
  -2   6   1 1180.95   45.42
   2   6  -1 1244.16   48.60
   2   6  -1 1221.46   42.22
   2  -6  -1 1191.51   44.03
  -2  -6   0    6.85    5.09
   2   6   0  -21.03    6.91
  -2   6   0  -15.17    7.76
   2   6   0    2.77    7.11
  -2  -6  -1 1266.50   47.70
   2   6   1 1331.44   44.10
  -2   6  -1 1195.60   47.27
   2   6   1 1288.99   49.22
  -2  -6  -2   14.50    7.15
   2   6   2   13.03    6.51
   2   6   2   28.10    7.02
  -2   6  -2   13.59    8.89
  -2  -6  -3  818.33   39.03
   2   6   3  811.25   35.26
   2  -6   3  810.17   35.97
   2   6   3  824.42   38.84
  -2   6  -3  786.40   39.31
  -2  -6  -4   19.39    6.73
   2  -6   4   10.27    6.92
  -2   6  -4    2.18    7.95
   2   6   4   13.56    6.64
   2  -6   5 1018.72   41.63
  -2   6  -5 1017.05   45.11
  -2  -6  -5 1064.16   45.42
  -2  -6  -5 1065.92   41.57
  -2   6  -6   31.20   10.40
   2  -6   6   35.99    9.77
  -2  -6  -6   47.06   11.47
  -2  -6  -6   27.47    7.70
  -2  -6  -7  423.00   26.65
   2  -6   7  392.58   26.95
  -2   6  -7  404.42   28.17
  -2  -6  -8   12.93    5.03
  -2  -6  -8   19.24    7.09
  -2   6  -8    0.39    7.44
   2  -6   8    3.53    7.70
  -2  -6  -9  976.73   38.04
  -2   6  -9  883.28   38.30
   2  -6   9  952.20   41.38
   2   6  10  -13.74    6.43
  -2  -6 -10    4.65    4.70
  -2   6 -10    2.27    6.23
   2  -6  10    2.42    6.22
   2   6  11  714.07   33.76
   2   6  11  685.41   31.33
  -2  -6 -11  672.14   29.03
   2  -6  11  691.70   33.30
  -2   6 -11  719.32   29.52
   2   6  12   13.87    5.58
  -2  -6 -12   14.18    4.65
   2  -6  12   10.04    6.18
   2   6  12   15.24    7.13
   2   6  13  551.26   24.39
   2  -6  13  538.44   24.93
   2   6  14   28.64    5.39
   2  -6  14   29.88    6.24
  -2   7  12  774.79   26.19
  -2  -7  12  773.74   24.88
   2   7 -12  776.48   30.39
  -2   7  11   32.64    6.65
   2  -7 -11   18.27    6.22
  -2  -7  11   37.88    6.91
   2   7 -11   41.10    9.29
  -2  -7  10  518.08   24.50
   2   7 -10  500.21   23.49
  -2   7  10  508.87   24.96
   2  -7 -10  482.72   25.71
   2  -7  -9   45.34    9.93
   2   7  -9   49.64    9.27
  -2  -7   9   55.20    9.67
   2  -7  -8  387.06   25.49
  -2  -7   8  345.72   21.91
   2   7  -8  412.49   25.20
   2  -7  -7   48.57   11.36
   2   7  -7   28.78    9.09
  -2  -7   7   35.16    8.56
   2  -7  -6 1121.94   44.35
   2  -7  -6 1078.82   41.17
   2   7  -6 1122.59   45.11
   2  -7  -5   95.94   13.12
   2  -7  -5   82.05   12.71
   2   7  -5   80.16   13.83
   2  -7  -4 1053.45   42.63
   2  -7  -4  981.91   40.43
   2   7  -4  994.66   44.64
   2  -7  -3  102.42   14.23
   2  -7  -3  121.72   15.07
   2   7  -3   74.75   14.42
   2  -7  -2  871.07   38.19
   2  -7  -2  926.80   39.36
   2   7  -2  969.64   44.74
  -2   7   2  874.61   39.22
   2  -7  -1  144.78   16.11
   2  -7  -1  167.01   17.52
  -2   7   1  131.57   16.68
   2   7  -1  110.41   16.36
   2  -7   0  906.84   38.89
   2   7   0  918.24   36.54
   2   7   0  949.19   43.70
  -2   7   0  849.19   41.06
   2   7   1    7.15    5.71
  -2   7  -1   15.31    7.45
   2   7   1    4.03    7.26
   2   7   1   -1.58    7.27
   2   7   2  869.07   35.79
  -2   7  -2  826.19   41.53
   2   7   2  852.22   40.68
   2   7   3   41.45   10.15
  -2   7  -3   48.01   12.13
  -2  -7  -3   35.73    9.26
  -2   7  -4  592.52   35.33
  -2  -7  -4  573.02   30.68
  -2   7  -5   87.83   14.92
  -2  -7  -5   87.96   12.80
  -2   7  -6  523.01   31.77
  -2  -7  -6  455.47   26.96
   2  -7   7   10.43    6.56
   2   7   7    8.55    7.95
  -2   7  -7    3.99    6.44
  -2  -7  -7    4.57    5.35
  -2   7  -8  518.50   28.47
   2  -7   8  509.80   28.02
   2   7   8  495.93   29.43
  -2  -7  -8  486.58   25.66
  -2   7  -9   98.13   12.37
   2  -7   9   92.12   12.54
   2   7   9   87.87   13.60
  -2  -7  -9   74.41   10.42
  -2   7 -10  430.85   21.70
   2  -7  10  404.32   22.66
   2   7  10  396.60   23.70
   2   7  11   84.10   10.38
  -2   7 -11   69.33    7.90
   2  -7  11   84.70   10.12
  -2   8   9  107.25   11.03
   2  -8  -9   96.54    9.87
   2   8  -9   90.36   11.44
   2   8  -9  109.74    9.44
   2  -8  -8   70.88    9.38
   2   8  -8   90.24   12.86
   2   8  -8   72.41    8.91
   2  -8  -7   21.25    5.99
   2   8  -7   17.20    6.96
   2   8  -7   20.01    6.80
   2  -8  -6  109.06   12.59
   2   8  -6  121.71   13.78
   2  -8  -5  114.77   13.26
   2   8  -5  100.93   12.91
   2  -8  -4   14.54    6.67
   2  -8  -4   20.61    6.57
   2   8  -4   17.53    8.64
   2  -8  -3   82.79   11.93
   2  -8  -3   80.53   10.53
   2   8  -3   48.75   11.51
   2   8  -3   52.31   10.95
   2   8  -2   61.81   11.73
   2  -8  -2   80.54   11.09
   2  -8  -2   66.53   10.65
  -2   8   1   56.15   10.34
   2   8  -1   71.73   12.28
   2  -8  -1   62.91   10.42
   2  -8  -1   69.50   10.94
   2   8   0   60.33   12.22
  -2   8   0   58.71   11.08
   2  -8   0   91.44   12.09
  -2  -8   0   86.90   12.83
   2  -8   0   75.65   11.08
  -2   8  -1  104.89   14.03
  -2  -8  -1  135.51   15.29
   2  -8   1  112.77   13.00
   2  -8   1  126.83   13.77
   2   8   2   73.07   10.69
  -2   8  -2   90.70   14.41
  -2  -8  -2  101.50   13.08
   2  -8   2   96.81   12.17
   2  -8   2   99.83   12.65
  -2   8  -3  101.47   14.12
   2   8   3  103.39   12.90
  -2  -8  -3  124.33   13.68
   2  -8   3  120.24   13.38
   2  -8   3  120.03   12.59
  -2   8  -4  181.44   18.13
   2   8   4  228.25   18.65
   2  -8   4  223.53   17.66
  -2  -8  -4  188.21   16.66
   2   8   5   92.06   12.21
  -2   8  -5   64.64   11.89
   2  -8   5   85.77   10.87
  -2  -8  -5   82.44   10.82
  -2   8  -6  259.66   19.10
   2   8   6  223.61   18.06
  -2  -8  -6  228.83   16.19
   2  -8   6  229.25   16.58
   2   8   7   19.11    6.65
  -2   8  -7   17.45    6.18
  -2  -8  -7   26.50    6.16
  -2   8  -8  145.06   12.26
   2   8   8  142.48   13.01
  -2  -9   2  133.84   11.08
  -2  -9   1   10.32    4.35
  -2  -9   0  215.37   14.18
  -2  -9  -1   26.62    5.73
   3   0 -20  -10.74    4.21
   3   0 -19  483.39   22.49
   3   0 -18   -7.65    5.17
   3   0 -17 1073.89   40.60
   3   0 -17 1081.31   40.41
   3   0 -16    6.08    7.31
   3   0 -16    3.24    6.19
   3   0 -15 1497.04   50.65
   3   0 -15 1488.28   49.61
   3   0 -15 1448.54   49.94
   3   0 -14    4.67    5.80
   3   0 -14    6.83    6.79
   3   0 -14    5.18    7.25
   3   0 -13  581.02   30.70
   3   0 -13  573.31   29.73
   3   0 -13  580.89   31.04
   3   0 -12    2.16    5.22
   3   0 -11 1048.11   37.23
   3   0 -10    0.83    5.16
   3   0  -9 3212.10   51.88
   3   0  -9 3217.03   57.95
   3   0  -8    1.36    3.67
   3   0  -8    0.51    4.52
   3   0  -7 5130.60   60.62
   3   0  -7 5444.42   65.57
   3   0  -6   -0.73    2.16
   3   0  -6   -1.02    5.60
   3   0  -6    2.97    3.15
   3   0  -6    2.37    4.00
   3   0  -5 2923.66   40.78
   3   0  -5 3048.37   63.05
   3   0  -4    3.42    3.61
  -3   0   4    4.78    3.79
   3   0  -4    1.86    4.50
   3   0  -4   -2.21    3.57
  -3   0   3 3565.42   50.69
  -3   0   3 3556.41   55.47
  -3   0   2   -2.07    2.92
  -3   0   2    1.65    3.75
  -3   0   2    1.20    3.32
  -3   0   1  920.55   22.65
   3   0  -1  890.58   22.42
   3   0   0    0.07    2.92
  -3   0   0    0.27    3.50
   3   0   1 5876.56   63.78
  -3   0  -2    4.81    4.02
   3   0   2   -3.07    4.52
  -3   0  -2    2.24    5.45
  -3   0  -3 5261.51   79.17
   3   0   3 5240.20   73.02
  -3   0  -4    2.52    4.41
  -3   0  -4    1.07    4.72
  -3   0  -4    1.14    2.39
   3   0   4    3.31    4.01
  -3   0  -5 3552.66   54.77
  -3   0  -5 3667.94   44.27
  -3   0  -5 3698.92   69.37
  -3   0  -6   -1.58    4.32
  -3   0  -6   -3.10    3.32
  -3   0  -7 2595.86   53.62
  -3   0  -7 2511.50   44.48
  -3   0  -8   -0.10    5.80
  -3   0  -8    1.02    4.01
  -3   0  -9 2206.48   54.90
  -3   0  -9 2061.75   46.96
  -3   0 -10   -2.92    6.75
  -3   0 -10    6.14    4.46
  -3   0 -11 3155.42   71.54
  -3   0 -11 2931.67   62.79
  -3   0 -12    3.52    5.44
  -3   0 -12  -25.46    8.12
   3   0  12   18.56    7.91
  -3   0 -12  -22.67    7.57
  -3   0 -13 2682.96   69.49
  -3   0 -13 2514.29   62.20
   3   0  13 2588.52   68.15
   3   0  14    1.02    6.26
  -3   0 -15 1143.89   42.77
  -3   0 -16   -3.36    6.16
  -3   0 -17  590.61   26.63
  -3   0 -18    1.10    4.25
   3   0  18   -0.88    4.99
   3   0  19  826.55   25.42
   3   1 -20  188.51   11.65
   3  -1 -20  195.37   11.48
   3   1 -19   70.16    8.89
   3  -1 -19   59.17    7.98
   3  -1 -18  372.38   21.29
   3  -1 -18  359.70   21.34
   3   1 -18  350.25   21.56
   3   1 -17   36.00    9.84
   3  -1 -17   26.56    8.62
   3  -1 -17   57.02    9.86
   3   1 -16  688.51   34.83
   3  -1 -16  699.07   33.34
   3  -1 -16  750.38   34.67
   3   1 -16  720.50   34.45
   3   1 -15   51.78   11.11
   3  -1 -15   37.67    9.54
   3   1 -15   72.35   12.26
   3  -1 -15   62.23   11.32
   3   1 -14  688.87   33.98
   3  -1 -14  696.45   34.42
   3   1 -14  736.68   35.96
   3   1 -14  670.58   35.03
   3  -1 -14  751.19   35.16
   3   1 -13  181.77   17.12
   3  -1 -13  205.54   18.76
   3   1 -13  197.16   18.80
   3  -1 -13  180.90   17.02
   3   1 -13  192.05   18.73
   3  -1 -12  897.71   36.82
   3   1 -12  920.06   37.76
   3  -1 -11  135.90   14.31
   3   1 -11  128.53   14.14
   3  -1 -10  963.07   34.53
   3   1 -10  945.61   34.37
   3   1  -9   37.24    7.51
   3  -1  -9   33.68    7.52
   3  -1  -8 1526.08   38.38
   3   1  -8 1547.12   38.54
   3   1  -7  705.94   22.15
   3  -1  -7  790.50   26.17
   3   1  -7  770.92   25.36
   3   1  -6 2512.21   39.76
   3  -1  -6 2694.35   44.03
   3  -1  -6 2814.96   64.04
   3  -1  -6 2701.98   61.55
   3   1  -6 2725.58   43.15
   3   1  -6 2615.75   39.66
   3   1  -5  338.74   14.20
   3  -1  -5  363.61   14.71
   3  -1  -5  338.17   20.88
   3   1  -5  394.54   24.98
   3   1  -5  325.68   13.88
   3  -1  -5  333.80   14.54
   3  -1  -5  392.96   21.45
   3   1  -5  352.06   13.88
   3   1  -4 1141.73   24.17
  -3   1   4 1177.58   36.76
  -3  -1   4 1140.57   21.96
   3  -1  -4 1188.84   37.12
   3  -1  -4 1166.82   31.92
   3   1  -4 1187.07   39.54
  -3  -1   4 1115.02   39.50
   3  -1  -4 1149.35   23.39
   3   1  -4 1172.92   23.36
   3   1  -4 1138.38   22.37
   3   1  -3  382.64   13.38
   3   1  -3  390.37   12.94
   3  -1  -3  345.24   12.01
  -3   1   3  330.84   10.40
  -3   1   3  386.42   20.55
   3  -1  -3  340.40   19.64
  -3  -1   3  349.52   20.63
   3  -1  -3  341.29   14.65
   3   1  -2 1418.27   23.28
   3  -1  -2 1442.89   22.16
  -3  -1   2 1387.59   36.82
   3  -1  -2 1394.63   37.55
  -3   1   2 1313.97   17.45
   3  -1  -1  218.21    8.56
   3   1  -1  233.98   15.64
   3  -1  -1  214.68    8.31
  -3  -1   1  202.95   15.56
   3   1   0 3486.65   53.94
   3  -1   0 3464.90   39.64
  -3  -1  -1  188.58    8.83
   3   1   1  181.89   13.08
   3  -1   1  171.70   10.84
  -3   1  -2 1758.49   28.46
  -3  -1  -2 1818.40   29.77
  -3   1  -3   76.55    7.58
  -3  -1  -3   72.06    7.44
  -3   1  -3   76.54    5.37
   3   1   3   67.81   11.75
   3   1   3   73.21   10.03
  -3  -1  -4 2303.50   40.85
  -3   1  -4 2211.20   39.82
  -3  -1  -4 2257.31   34.47
   3   1   4 2300.34   55.65
  -3  -1  -5   49.20    7.17
  -3   1  -5   42.61    7.46
   3   1   5   58.48   12.88
  -3   1  -5   40.14    7.68
  -3   1  -5   55.94    6.12
  -3  -1  -5   59.11    6.82
  -3   1  -6 1370.10   36.94
  -3  -1  -6 1489.05   38.31
  -3  -1  -6 1397.23   32.54
  -3   1  -6 1464.20   31.11
  -3  -1  -7    5.66    4.87
  -3   1  -7    3.92    5.11
  -3   1  -7   -1.05    3.33
  -3  -1  -7   -1.36    3.96
  -3  -1  -8  822.08   32.54
  -3   1  -8  842.80   32.97
  -3  -1  -8  801.19   28.35
  -3   1  -8  741.71   26.49
  -3   1  -9   72.67   10.90
  -3  -1  -9   80.51   11.48
  -3   1  -9   68.03    9.50
  -3  -1  -9   65.68    9.35
  -3   1 -10 1872.90   53.88
  -3  -1 -10 1873.61   53.67
  -3  -1 -10 1816.11   47.52
  -3   1 -10 1714.62   46.11
  -3  -1 -11   -1.12    5.81
  -3   1 -11    2.28    5.19
  -3   1 -11  -18.72    6.63
  -3  -1 -11  -14.71    6.37
   3   1  12 1060.60   44.55
  -3   1 -12 1145.55   42.99
  -3  -1 -12 1096.10   44.07
  -3   1 -12 1121.70   45.02
  -3  -1 -12 1094.49   40.22
  -3   1 -12  992.06   38.57
  -3   1 -13    8.06    5.48
   3   1  13    7.29    5.90
  -3   1 -13    7.00    6.35
  -3  -1 -13  -16.63    8.20
  -3   1 -13   -1.85    6.02
  -3   1 -13   -2.36    6.80
   3   1  14  823.11   39.74
  -3   1 -14  804.23   36.63
  -3   1 -14  841.47   36.83
  -3   1 -15   35.36    8.98
   3   1  15   42.64   10.31
   3   1  16  485.58   27.74
  -3   1 -16  519.29   26.68
   3  -1  17   29.55    7.99
  -3  -1 -17   21.05    6.30
  -3   1 -17   36.29    7.59
   3   1  17   23.33    5.99
   3   1  18  359.24   19.49
   3  -1  18  325.39   19.45
  -3  -1 -18  355.92   18.47
  -3   1 -18  318.76   16.40
   3  -1  19   10.92    4.24
   3   2 -19    6.93    4.06
   3  -2 -19  -10.57    3.45
   3  -2 -18  370.17   19.98
   3   2 -18  406.72   21.83
   3  -2 -18  387.46   19.74
   3   2 -17   10.47    6.56
   3  -2 -17    9.49    5.60
   3   2 -17    9.68    6.08
   3  -2 -17   10.67    5.67
  -3   2  16  156.44   16.23
   3  -2 -16  189.53   16.99
   3   2 -16  156.05   16.66
   3  -2 -16  187.15   17.44
  -3   2  15   65.73   11.61
   3  -2 -15   67.35   10.78
   3   2 -15   64.54   11.99
  -3   2  14  538.48   31.81
   3   2 -14  600.03   32.27
   3  -2 -14  601.36   32.45
   3   2 -14  606.96   33.37
   3   2 -14  633.66   34.94
   3  -2 -14  595.46   30.90
   3   2 -13   -7.86    6.01
   3  -2 -13    3.98    5.01
   3   2 -13  -11.65    6.92
   3   2 -13    5.88    6.56
   3  -2 -13   -5.07    5.47
   3  -2 -12  439.05   27.02
   3   2 -12  434.48   27.35
   3   2 -11   36.41    8.31
   3   2 -11   33.03    8.51
   3  -2 -11   35.66    8.78
   3  -2 -10  428.12   24.47
   3   2 -10  398.32   23.82
   3   2 -10  441.25   23.53
   3   2  -9   60.67    8.98
   3   2  -9   39.55    8.19
   3  -2  -9   47.31    8.97
   3  -2  -8  317.58   18.97
   3   2  -8  353.13   19.86
   3   2  -8  317.20   18.19
   3   2  -7    4.45    4.02
   3  -2  -7    4.02    4.79
   3   2  -7    6.59    4.72
   3   2  -7    9.51    4.63
   3   2  -6  212.94   12.37
   3  -2  -6  195.40   13.41
   3   2  -6  196.15   12.74
   3   2  -6  198.90   13.23
   3   2  -5  447.11   16.98
   3  -2  -5  415.51   14.02
   3  -2  -5  451.15   18.58
   3   2  -5  432.65   16.96
   3   2  -5  463.15   18.76
   3   2  -4  428.66   17.32
   3  -2  -4  405.91   12.82
   3  -2  -4  431.43   16.94
   3   2  -4  422.39   21.00
   3  -2  -4  411.08   18.05
   3   2  -4  416.73   15.30
   3  -2  -3    5.92    2.41
  -3  -2   3   10.84    5.89
  -3   2   3   -2.16    5.19
   3  -2  -3    1.07    4.35
   3  -2  -3   -1.67    3.75
   3   2  -3    4.19    3.83
   3   2  -3    6.72    4.12
   3   2  -2  175.74   10.49
  -3   2   2  182.59   16.76
  -3  -2   2  179.11   15.93
  -3  -2   2  165.72   15.60
   3  -2  -2  172.41    9.87
   3  -2  -2  165.15   16.30
   3   2  -2  173.56   15.48
   3   2  -1   32.85    8.20
   3   2  -1   33.51    5.30
  -3  -2   1   40.29    7.94
  -3   2   1   36.30    8.24
   3  -2  -1   31.16    8.30
   3  -2  -1   34.48    4.83
  -3   2   0 1143.88   38.21
   3  -2   0 1135.34   23.48
   3   2   0 1221.64   43.35
  -3  -2   0 1152.36   36.84
  -3  -2  -1  262.31   12.27
   3   2   1  251.30   12.43
  -3   2  -1  262.10   18.49
   3  -2   1  253.27   11.57
   3   2   1  306.29   23.11
  -3  -2  -1  277.81   18.30
  -3  -2  -2    3.99    3.51
   3   2   2    2.67    4.96
   3   2   2    4.98    6.43
  -3   2  -2    0.23    2.77
  -3   2  -2    5.99    3.61
   3  -2   2   -0.50    2.83
  -3  -2  -2    4.21    3.66
  -3  -2  -3  110.36    9.32
   3   2   3  115.01   13.34
   3  -2   3  107.91    8.75
  -3   2  -3   86.81   11.18
  -3  -2  -3  136.60   13.85
  -3   2  -3  108.54   11.13
  -3  -2  -4   59.69    7.71
  -3   2  -4   44.40    7.46
  -3   2  -4   61.15   10.20
  -3  -2  -5   91.35    9.89
  -3   2  -5   93.53   10.13
  -3  -2  -5  103.51    9.46
  -3   2  -5   74.42   12.41
  -3   2  -5  107.63    8.82
  -3  -2  -6   36.37    7.45
  -3   2  -6   31.69    7.19
  -3   2  -6   40.45    6.50
  -3  -2  -6   32.92    6.27
  -3   2  -7   11.74    6.19
  -3  -2  -7   12.64    6.69
  -3   2  -7    8.62    4.47
  -3  -2  -7   10.32    4.82
  -3  -2  -8    7.35    5.20
  -3   2  -8   13.05    7.01
  -3   2  -8    9.02    4.58
  -3  -2  -8    9.97    4.15
  -3   2  -9    4.30    5.14
  -3  -2  -9    0.53    4.87
  -3   2  -9   -0.98    4.20
  -3  -2  -9   -3.04    5.07
  -3  -2 -10   14.16    7.42
  -3   2 -10    4.91    5.80
  -3   2 -10    9.16    5.24
  -3  -2 -10   -0.44    5.03
   3   2  11   40.47    9.82
  -3   2 -11   17.16    6.25
  -3  -2 -11   29.94    7.49
  -3  -2 -11   39.00   10.00
  -3   2 -11   25.42    7.86
  -3  -2 -11   48.60   11.18
   3   2  12   -1.31    6.35
  -3   2 -12   15.04    6.78
  -3  -2 -12   -1.97    7.48
  -3  -2 -12  -12.31    7.04
  -3   2 -12   -4.03    6.30
  -3  -2 -12    2.39    6.80
  -3   2 -13   -0.18    4.76
  -3  -2 -13   20.77    7.90
  -3   2 -13    4.60    6.19
   3   2  13    3.37    6.88
  -3   2 -14   71.07   11.24
   3   2  14   67.21   13.35
  -3   2 -15   -6.42    5.78
   3  -2  15    4.36    5.96
  -3   2 -15   -1.47    6.76
   3   2  15    3.59    6.85
   3   2  16   24.99    8.40
  -3   2 -16   40.78    7.58
  -3   2 -16   18.64    6.11
   3  -2  16   26.92    7.66
   3  -2  16   27.71    6.90
   3  -2  17    1.60    6.45
  -3  -2 -17    0.12    5.41
   3   2  17    4.35    4.91
   3  -2  18    8.60    4.89
  -3  -2 -18   22.27    5.10
   3   2  18   18.60    5.58
  -3  -3  19   99.03    9.07
  -3   3  18  167.40   13.06
   3   3 -18  174.91   13.27
  -3  -3  18  183.45   14.77
  -3   3  17  183.39   16.35
   3   3 -17  204.84   16.42
   3  -3 -17  226.94   15.66
   3   3 -16  195.09   17.52
  -3   3  16  184.47   17.99
   3  -3 -16  174.21   15.13
   3   3 -15  146.51   16.72
  -3   3  15  168.32   18.01
   3  -3 -15  135.72   14.17
  -3   3  14  524.23   32.57
   3   3 -14  506.40   30.21
   3  -3 -14  545.60   28.94
   3  -3 -13  763.09   37.49
   3   3 -13  750.23   36.75
   3  -3 -13  748.95   34.36
   3   3 -13  705.70   35.58
   3   3 -13  751.52   35.89
   3   3 -12  590.21   32.64
   3   3 -12  548.30   31.11
   3  -3 -12  542.04   31.56
   3   3 -12  500.83   30.63
   3   3 -12  487.36   28.67
   3  -3 -12  498.63   29.81
   3  -3 -12  576.95   30.07
   3  -3 -11  390.98   26.36
   3   3 -11  377.22   26.04
   3   3 -11  331.16   23.25
   3  -3 -10 1187.77   43.49
   3   3 -10 1101.59   41.61
   3   3 -10 1194.86   42.42
   3  -3  -9  390.84   24.20
   3   3  -9  386.23   23.90
   3   3  -9  405.83   24.08
   3  -3  -8 1097.33   37.99
   3   3  -8 1059.11   37.03
   3   3  -8 1004.61   35.75
   3  -3  -7  227.42   17.02
   3   3  -7  242.11   17.37
   3   3  -6  449.17   22.44
   3  -3  -6  471.35   22.89
   3  -3  -5  121.81    9.35
   3   3  -5  106.99   11.25
   3  -3  -5  122.80   11.74
   3   3  -4  909.52   29.24
   3  -3  -4  944.52   24.15
   3  -3  -4  862.22   27.67
   3   3  -3   75.67    9.07
   3  -3  -3   88.57    9.05
   3   3  -2  810.09   26.05
   3  -3  -2  807.34   24.73
   3   3  -1    5.04    4.81
   3  -3  -1    2.70    4.11
   3   3   0  622.18   22.38
   3  -3   0  620.40   21.05
  -3   3   0  566.29   17.98
   3   3   1  241.47   14.23
  -3   3  -1  261.93   20.77
   3  -3   1  251.25   13.74
  -3  -3  -2 1722.63   37.75
  -3   3  -2 1707.51   51.25
   3  -3   2 1691.04   35.45
  -3  -3  -3   45.53    7.34
   3  -3   3   41.12    6.76
  -3  -3  -4 1344.90   36.79
   3  -3   4 1284.57   33.75
  -3  -3  -5  194.02   15.60
   3  -3   5  178.89   13.87
  -3  -3  -6  974.56   35.57
  -3  -3  -6  914.81   31.34
   3  -3   6 1002.89   33.52
  -3  -3  -7   15.09    5.83
  -3  -3  -7   10.16    4.79
   3  -3   7    8.31    5.83
  -3  -3  -8  691.09   32.94
  -3  -3  -8  697.24   30.55
   3  -3   8  740.16   32.78
  -3  -3  -9   -2.15    6.32
   3  -3   9    2.16    5.43
  -3  -3  -9    9.09    6.25
   3   3  10  451.45   28.78
  -3  -3 -10  436.88   26.10
   3  -3  10  356.73   25.34
  -3  -3 -10  459.13   29.40
  -3  -3 -10  448.75   27.88
   3   3  11    4.89    7.32
   3  -3  11    2.15    6.34
  -3  -3 -11   15.68    7.96
  -3  -3 -11    1.20    6.00
  -3  -3 -11   10.86    6.17
   3   3  12  459.91   31.18
  -3   3 -12  487.61   30.08
   3  -3  12  401.60   28.31
  -3  -3 -12  485.50   31.17
  -3  -3 -12  470.26   29.84
   3  -3  12  469.35   29.96
  -3   3 -13    5.47    6.15
   3   3  13    6.14    7.22
   3  -3  13    6.21    8.80
  -3  -3 -13   14.53    7.76
   3  -3  13    5.51    6.51
  -3   3 -14  520.05   29.19
   3   3  14  512.66   31.78
   3  -3  14  512.05   30.57
   3  -3  14  552.36   30.46
   3   3  15   21.56    8.39
  -3   3 -15   16.23    6.78
   3  -3  15   13.58    6.57
   3  -3  15   32.73    8.92
  -3   3 -16  571.37   25.41
   3   3  16  544.71   28.26
   3  -3  16  499.34   25.83
   3  -3  16  559.11   25.53
   3   3  17   17.72    6.48
  -3   3 -17   27.26    4.91
   3  -3  17    9.88    4.58
   3  -3  17   27.78    4.99
  -3  -3 -18  138.37    9.92
  -3  -4  18   -1.72    3.11
  -3  -4  17  643.13   26.48
  -3   4  17  666.54   27.32
   3   4 -17  671.71   24.55
  -3  -4  16   -0.49    5.81
   3   4 -16    0.06    5.58
  -3   4  16   -6.03    6.94
  -3  -4  15  530.61   29.86
   3   4 -15  579.05   29.41
  -3   4  15  550.54   31.11
   3   4 -14   45.07   10.14
  -3   4  14   24.63   10.06
   3   4 -13  991.36   42.21
   3  -4 -13  898.88   40.25
   3   4 -12    1.05    5.82
   3  -4 -12   26.74    8.59
   3   4 -12   16.93    7.83
   3   4 -11 1544.55   53.29
   3  -4 -11 1566.43   54.55
   3  -4 -11 1631.15   56.21
   3   4 -11 1715.77   55.63
   3   4 -10   20.12    6.70
   3  -4 -10   21.32    7.27
   3   4 -10    9.91    7.26
   3  -4 -10   23.02    8.20
   3  -4 -10   21.19    7.98
   3  -4  -9 2218.43   62.23
   3   4  -9 2189.53   60.92
   3   4  -8   -3.42    7.27
   3  -4  -8   -6.19    5.69
   3  -4  -7 2938.31   65.84
   3   4  -7 2954.74   66.57
   3  -4  -6   20.91    7.02
   3   4  -6   14.64    6.68
   3  -4  -5 1413.96   42.52
   3   4  -5 1414.99   43.62
   3  -4  -5 1454.27   37.37
   3   4  -4   25.92    7.71
   3  -4  -4   19.17    6.66
   3  -4  -4   22.87    5.14
   3  -4  -3 1798.21   44.58
   3   4  -3 1839.70   46.88
   3  -4  -2   20.26    5.74
   3   4  -2   25.27    7.07
   3  -4  -1 1794.22   42.36
   3   4  -1 1795.22   44.37
   3  -4   0  342.42   18.58
   3   4   0  314.24   18.72
   3  -4   1 1327.85   36.28
  -3   4  -1 1344.01   34.33
   3   4   1 1370.29   37.95
  -3   4  -2   12.58    4.95
   3  -4   2   11.74    4.72
  -3  -4  -2    7.44    5.70
   3  -4   3 3397.70   59.80
  -3  -4  -3 3500.06   64.51
  -3   4  -4  100.48   12.34
   3  -4   4  131.25   12.82
  -3  -4  -4  134.51   13.97
   3  -4   5 2076.62   50.63
  -3  -4  -5 2117.55   54.97
   3  -4   6    8.99    6.12
  -3  -4  -6    5.64    5.39
   3  -4   7 1852.11   52.27
  -3  -4  -7 1732.21   50.61
  -3  -4  -7 1851.35   55.91
  -3  -4  -8   42.98    9.42
   3  -4   8   61.35   10.73
  -3  -4  -8   67.73   11.82
  -3  -4  -9  928.62   42.43
   3   4   9 1006.62   42.91
  -3   4  -9  977.18   42.98
  -3  -4  -9  921.91   39.19
   3  -4   9  847.50   38.53
   3  -4   9 1040.61   42.24
  -3  -4  -9  983.22   41.31
  -3  -4 -10   -1.90    6.63
   3  -4  10   -7.90    6.20
  -3   4 -10   10.68    8.05
   3   4  10   -1.65    8.13
  -3  -4 -10    3.24    7.68
   3  -4  10   16.13    8.24
   3   4  11 1008.66   44.98
  -3   4 -11  996.86   43.92
  -3  -4 -11 1036.95   44.08
   3  -4  11 1143.23   45.67
   3   4  12   41.87   11.06
  -3   4 -12   39.20   10.96
  -3  -4 -12   44.86   10.77
   3  -4  12   41.87   10.58
   3   4  13 1233.27   48.39
  -3   4 -13 1216.50   45.72
  -3  -4 -13 1272.99   47.02
   3  -4  13 1172.38   44.53
   3   4  14   26.66    8.04
  -3   4 -14   33.51    8.44
   3  -4  14   24.35    6.91
   3   4  15  873.04   35.54
  -3   4 -15  898.19   33.24
   3  -4  15  817.74   32.02
   3   4  16    0.12    4.34
   3  -4  16    4.44    4.43
  -3  -4 -17  808.54   23.04
   3   4  17  716.92   24.17
  -3  -5  16  464.09   21.13
  -3   5  16  489.16   23.11
  -3  -5  15   84.01   11.71
  -3   5  15   73.16   11.00
   3   5 -15   88.73   10.49
  -3  -5  14  539.14   28.32
   3   5 -14  546.51   26.98
  -3   5  14  594.17   31.63
  -3  -5  13   39.10    9.87
   3   5 -13   35.94    9.15
  -3   5  13   39.61   11.32
   3  -5 -13   17.59    7.10
  -3  -5  12  560.61   32.00
   3   5 -12  652.25   33.59
   3  -5 -12  645.38   34.84
  -3  -5  11  144.60   17.41
   3   5 -11  127.94   15.61
   3  -5 -11  134.29   17.33
  -3  -5  10  566.60   32.63
   3   5 -10  603.66   33.59
   3  -5 -10  600.14   34.85
   3  -5  -9  337.47   26.02
   3   5  -9  310.11   24.03
   3  -5  -9  302.15   24.65
  -3  -5   9  320.23   24.16
   3   5  -9  328.58   25.78
   3   5  -8  989.69   43.80
   3  -5  -8 1012.97   44.31
   3   5  -8  939.46   40.88
   3  -5  -8  970.45   42.69
   3   5  -8  901.47   37.61
  -3  -5   8  873.24   38.29
   3  -5  -8  916.61   40.80
   3   5  -7  352.76   26.28
   3   5  -7  346.15   24.17
   3  -5  -7  373.76   26.18
   3   5  -7  351.86   24.27
   3  -5  -7  321.46   23.61
   3   5  -6  622.69   33.58
   3  -5  -6  620.88   32.76
   3  -5  -5   98.56   13.49
   3   5  -5   99.70   14.48
   3   5  -4 1321.44   46.72
   3  -5  -4 1302.47   40.23
   3  -5  -4 1303.00   44.98
   3   5  -3   21.85    8.11
   3  -5  -3   20.53    7.54
   3   5  -2 1283.12   43.94
   3  -5  -2 1314.26   42.97
   3   5  -1   37.37    9.12
   3  -5  -1   24.38    7.77
   3   5   0 1766.26   49.40
   3  -5   0 1760.99   48.59
  -3  -5  -1   22.39    7.80
   3  -5   1   35.22    7.40
   3   5   1   29.52    7.63
  -3  -5  -2  843.10   35.77
   3  -5   2  823.62   33.53
  -3  -5  -3    1.18    5.97
   3  -5   3    1.78    4.85
  -3   5  -4 1019.43   40.45
  -3  -5  -4 1122.33   43.44
   3  -5   4 1057.20   39.29
  -3   5  -5   29.52    9.32
   3  -5   5   38.79    9.41
   3  -5   5   66.20   11.27
  -3  -5  -5   58.80   11.50
  -3   5  -6 2030.27   61.26
   3  -5   6 1927.07   55.38
  -3   5  -6 1920.46   60.87
   3  -5   6 2157.70   58.72
  -3  -5  -6 2148.01   63.47
  -3   5  -7    1.84    6.01
  -3   5  -7    0.51    6.44
  -3  -5  -7   10.39    6.88
   3  -5   7   -0.54    6.40
  -3  -5  -7   -1.53    7.04
  -3   5  -8  658.88   36.75
   3   5   8  686.67   34.41
  -3   5  -8  643.57   37.64
  -3   5  -8  684.35   35.19
   3  -5   8  705.57   35.28
  -3  -5  -8  695.12   37.89
   3   5   9   30.70    9.38
  -3   5  -9   10.89    7.07
  -3  -5  -9   30.48    8.69
  -3   5  -9   39.02    9.73
   3  -5   9   22.72    9.37
   3   5  10  874.67   39.91
  -3   5 -10  865.40   41.79
  -3  -5 -10  908.28   39.92
  -3   5 -10  969.73   39.35
   3  -5  10  889.34   40.97
   3   5  11   15.01    7.71
  -3   5 -11    9.24    7.77
  -3  -5 -11    8.99    6.75
   3   5  11   10.98    5.82
   3  -5  11   11.23    7.61
  -3   5 -12  747.79   36.24
   3   5  12  711.54   34.77
  -3  -5 -12  763.34   34.60
   3  -5  12  786.90   35.86
   3   5  13   19.75    6.93
  -3   5 -13   24.22    6.18
  -3  -5 -13   31.26    7.98
   3  -5  13   30.44    7.62
   3   5  14  696.97   30.24
   3  -5  14  718.73   29.30
   3   5  15   10.43    4.85
   3  -5  15    9.81    4.81
  -3   6  15   35.71    5.94
  -3   6  14   99.08   11.43
  -3  -6  14   96.05   10.31
  -3   6  13    4.35    5.24
  -3  -6  13    6.15    6.29
   3   6 -13    9.56    6.62
  -3   6  12  122.79   14.67
   3  -6 -12  135.95   15.00
  -3  -6  12  144.55   14.83
   3   6 -12  106.28   14.72
  -3  -6  11   36.39    9.44
   3   6 -11   25.00    6.94
   3  -6 -11   28.53    8.90
  -3  -6  10  176.94   17.25
   3   6 -10  168.54   17.01
   3  -6 -10  188.78   19.45
   3   6  -9    7.23    6.30
  -3  -6   9   -5.49    7.28
   3   6  -9    3.45    7.23
   3  -6  -9    1.44    6.01
   3   6  -8  334.10   24.59
   3  -6  -8  332.26   25.77
  -3  -6   8  307.90   22.38
   3   6  -8  320.58   23.97
   3  -6  -8  305.36   23.87
   3   6  -7  128.59   16.25
   3   6  -7   93.22   13.87
   3  -6  -7  111.93   14.87
   3  -6  -7  114.60   15.61
   3   6  -6  293.08   24.82
   3   6  -6  277.20   22.67
   3  -6  -6  298.81   23.76
   3   6  -6  309.68   24.37
   3  -6  -6  250.81   21.70
   3   6  -5   46.27   11.14
   3  -6  -5   55.29   10.86
   3  -6  -5   55.99   10.85
   3   6  -5   59.89   12.25
   3  -6  -5   35.13    8.84
   3  -6  -4  293.14   23.02
   3  -6  -4  292.07   22.96
   3  -6  -4  290.01   23.44
   3   6  -4  278.95   24.01
   3   6  -4  291.19   24.35
   3  -6  -3  186.78   18.04
   3  -6  -3  221.10   19.49
   3  -6  -3  182.62   18.56
   3   6  -3  202.71   20.51
   3   6  -3  205.96   20.45
   3   6  -2  305.88   23.99
   3  -6  -2  297.41   22.16
   3  -6  -2  359.06   24.27
   3   6  -2  334.28   25.89
   3   6  -2  350.31   23.78
   3  -6  -2  319.77   24.31
   3   6  -1  110.35   16.13
  -3   6   1  103.62   15.40
   3   6  -1  103.63   12.65
   3  -6  -1  141.90   16.29
   3   6  -1  114.25   14.87
  -3  -6   0   90.32   13.81
   3   6   0   78.08   13.71
   3   6   0   97.47   14.14
  -3   6   0   71.03   12.43
   3   6   0   82.60   11.45
   3  -6   0  127.64   15.02
   3   6   0  106.30   14.13
  -3  -6  -1  131.00   16.53
  -3   6  -1  125.83   16.74
   3   6   1  124.44   16.43
   3   6   1  111.78   14.32
   3  -6   1  129.03   15.59
  -3  -6  -2   98.63   14.44
   3   6   2   86.76   12.49
  -3   6  -2   80.51   14.25
   3   6   2   95.30   15.20
  -3  -6  -3   73.57   12.96
   3   6   3   91.21   12.63
  -3   6  -3   88.22   14.69
   3  -6   3   69.11   11.56
   3   6   3   75.97   12.96
  -3  -6  -4   87.82   13.95
  -3   6  -4   73.12   14.52
   3  -6   4   69.30   12.18
   3   6   4   57.97   10.18
  -3   6  -5   38.29   10.55
   3  -6   5   45.31   10.31
  -3  -6  -5   44.08   10.56
  -3  -6  -5   36.32    8.73
  -3  -6  -6    1.80    5.36
  -3   6  -6    4.77    8.19
   3  -6   6  -16.82    8.62
  -3  -6  -7  297.73   21.55
  -3   6  -7  278.56   23.81
   3  -6   7  251.13   21.72
  -3  -6  -8   53.82   10.70
   3  -6   8   44.97   10.83
  -3   6  -8   52.64   11.45
  -3  -6  -9   72.12   11.02
   3  -6   9   45.64   11.48
   3   6   9   58.90   12.39
  -3   6  -9   53.51   10.82
  -3  -6 -10    6.82    4.92
  -3   6 -10    5.86    5.08
   3  -6  10    3.50    6.76
   3   6  10    6.84    7.56
   3   6  11   92.58   11.28
  -3  -6 -11   93.53   11.19
   3   6  11   82.87   12.47
  -3   6 -11  100.77   11.25
   3  -6  11  109.34   13.63
   3   6  12   -9.22    4.70
  -3  -6 -12    3.29    3.11
   3   6  12    0.02    5.44
   3  -6  12    0.62    4.94
   3   6  13  116.90   10.72
   3  -6  13   88.45   10.09
   3  -6  14    2.47    2.39
  -3   7  12  109.93   10.31
   3   7 -12  117.31   12.59
  -3   7  11  212.55   15.71
   3  -7 -11  221.19   16.51
   3   7 -11  216.00   18.44
  -3   7  10  137.13   13.81
   3  -7 -10  128.11   14.15
   3   7 -10  131.91   16.78
   3   7  -9   51.33    8.92
  -3   7   9   32.38    7.03
   3  -7  -9   56.51   11.50
   3  -7  -8  204.18   19.19
   3   7  -8  203.52   18.11
   3  -7  -7   39.77    9.62
   3  -7  -7   16.31    6.69
   3   7  -7   33.64    9.05
   3  -7  -6  124.05   15.64
   3   7  -6  136.57   14.99
   3  -7  -6  126.14   15.18
   3   7  -6  125.82   16.14
   3  -7  -5   58.68   11.23
   3  -7  -5   45.37    9.27
   3   7  -5   54.38   10.05
   3   7  -5   38.65   11.32
   3  -7  -4  135.58   16.52
   3  -7  -4  106.47   14.39
   3   7  -4  127.04   14.46
   3   7  -4  115.18   16.33
   3  -7  -3   23.09    7.48
   3  -7  -3   24.79    7.54
   3   7  -3   10.04    5.42
   3   7  -3   32.66   10.65
   3  -7  -2   95.25   13.36
   3  -7  -2  106.01   14.05
   3   7  -2  105.73   13.71
   3   7  -2  104.88   16.06
   3  -7  -1   88.65   13.32
   3  -7  -1   95.67   13.37
   3   7  -1   92.49   12.96
   3   7  -1  110.14   16.72
  -3   7   1   77.41   13.29
   3  -7   0  188.61   17.88
   3  -7   0  189.93   18.75
   3   7   0  168.05   16.84
  -3   7   0  156.12   17.78
   3   7   0  174.87   19.97
   3  -7   1   82.43   12.65
   3  -7   1   54.52    9.93
   3   7   1   87.74   12.60
   3   7   1   78.38   14.07
  -3   7  -1   81.39   13.91
   3   7   1   76.12   12.65
   3   7   2  345.98   25.82
   3   7   2  356.08   23.79
   3   7   2  311.65   24.76
  -3   7  -2  337.82   26.68
  -3   7  -3   63.66   14.04
   3   7   3   41.14   10.99
  -3  -7  -3   40.47    9.20
  -3   7  -4  324.73   26.07
   3   7   4  357.74   26.85
  -3  -7  -4  316.42   22.47
   3   7   5    2.51    7.86
  -3   7  -5   18.65   10.13
  -3  -7  -5    0.33    4.72
  -3   7  -6  235.86   21.64
   3   7   6  235.29   22.29
  -3  -7  -6  198.47   17.46
  -3  -7  -7    8.14    5.18
  -3   7  -7   11.90    6.86
   3   7   7   12.31    7.47
  -3   7  -8  140.25   15.17
   3   7   8  131.67   15.88
  -3   7  -9   37.94    8.51
   3   7   9   31.62    8.92
  -3   7 -10  144.56   12.60
   3   7  10  110.92   12.51
   3   7  11   -0.88    4.84
  -3   7 -11   -4.81    3.61
   3   8  -9  415.80   22.66
   3  -8  -9  373.41   18.21
   3  -8  -8   43.61    7.72
   3   8  -8   49.44    9.67
   3   8  -8   55.89    7.97
   3  -8  -7 1063.42   35.16
   3   8  -7 1047.20   40.18
   3   8  -7 1083.45   35.38
   3  -8  -6    4.98    5.92
   3   8  -6    5.14    6.87
   3   8  -6    4.81    5.51
   3  -8  -5  675.24   29.83
   3   8  -5  602.57   32.79
   3  -8  -5  675.11   28.21
   3   8  -5  675.91   31.37
   3  -8  -4   13.22    5.97
   3  -8  -4    7.75    6.66
   3   8  -4   15.01    8.08
   3   8  -4   17.55    6.84
   3  -8  -3  462.33   25.29
   3   8  -3  440.20   27.87
   3  -8  -3  462.78   24.89
   3   8  -3  452.77   27.87
   3  -8  -2    3.91    6.12
   3  -8  -2    8.01    5.69
   3   8  -2    0.38    7.62
   3  -8  -1  723.46   31.26
   3  -8  -1  683.17   30.92
   3   8  -1  669.16   33.98
  -3   8   1  690.74   30.92
  -3   8   0   20.03    8.14
   3  -8   0   22.25    7.27
  -3  -8   0    9.22    6.40
   3  -8   0   19.28    7.36
  -3   8  -1  571.81   30.46
   3  -8   1  606.05   27.55
  -3  -8  -1  635.72   29.55
   3  -8   1  609.49   29.23
  -3   8  -2    4.21    7.97
   3   8   2    1.55    4.67
  -3  -8  -2    7.24    5.25
   3  -8   2   -2.88    6.12
  -3   8  -3  770.20   34.99
   3   8   3  764.31   32.67
   3  -8   3  810.32   33.03
  -3  -8  -3  779.46   31.60
   3   8   4    1.73    5.25
  -3   8  -4    0.83    6.40
   3  -8   4    7.68    6.59
  -3  -8  -4   -0.81    4.37
  -3   8  -5  822.06   34.35
   3   8   5  833.22   33.65
   3  -8   5  842.74   32.14
  -3  -8  -5  843.03   30.45
  -3   8  -6    4.54    6.52
   3   8   6    4.41    4.88
  -3  -8  -6    5.22    4.84
   3  -8   6   -1.48    4.07
  -3   8  -7  823.25   30.23
   3   8   7  746.78   29.55
   3  -8   7  798.56   28.47
  -3   8  -8   23.54    5.41
   3   8   8   14.74    5.39
   3  -8   8   19.04    5.45
  -3  -9   1   -5.43    5.06
   4   0 -20  925.92   26.19
   4   0 -19   -9.08    4.28
   4   0 -18 1888.11   49.84
   4   0 -18 1912.69   48.93
   4   0 -17    6.17    6.77
   4   0 -17    0.12    6.72
   4   0 -16 2009.56   57.70
   4   0 -16 2000.71   56.18
   4   0 -15  -22.43    8.70
   4   0 -15    3.94    5.99
   4   0 -14  728.32   35.13
   4   0 -14  729.33   34.21
   4   0 -14  671.86   34.18
   4   0 -13    1.93    4.95
   4   0 -13    1.79    6.25
   4   0 -13    0.71    6.33
   4   0 -12 2370.00   58.50
   4   0 -11    7.03    5.55
   4   0 -10 1585.42   40.12
   4   0 -10 1629.04   43.61
   4   0  -9   -0.58    3.70
   4   0  -9    2.48    4.16
   4   0  -8 1868.24   40.56
   4   0  -8 1917.05   41.85
   4   0  -7    2.17    4.28
   4   0  -7   -0.32    3.81
   4   0  -6 2077.54   39.47
   4   0  -6 2228.44   38.58
   4   0  -6 2127.44   58.96
   4   0  -5    1.90    3.88
   4   0  -5   -1.35    4.00
   4   0  -5    6.51    5.59
  -4   0   5    2.30    3.00
   4   0  -5   -2.23    3.41
   4   0  -4  845.34   22.89
   4   0  -4  872.93   23.52
   4   0  -4  863.62   31.37
  -4   0   4  854.52   28.78
   4   0  -4  837.92   19.31
  -4   0   4  785.01   30.75
   4   0  -3   -4.36    4.49
  -4   0   3   -0.48    3.12
  -4   0   3   -3.97    4.09
  -4   0   3   -2.11    3.45
  -4   0   2 2484.31   44.71
  -4   0   2 2473.65   43.71
   4   0  -1    3.29    3.45
   4   0  -1   -0.31    3.53
   4   0   0 1930.03   26.43
  -4   0   0 1891.82   39.04
   4   0   0 1850.14   38.81
   4   0   1    1.84    3.69
  -4   0  -1   -6.29    8.48
  -4   0  -2 1741.48   31.68
   4   0   2 1787.89   43.43
  -4   0  -3    8.33    5.02
   4   0   3   -0.33    4.58
  -4   0  -3    2.46    6.03
  -4   0  -4  662.16   23.49
  -4   0  -4  674.71   16.09
  -4   0  -4  620.99   32.16
  -4   0  -5    6.25    4.96
  -4   0  -5    8.38    6.53
  -4   0  -5    1.54    2.76
  -4   0  -6 2486.90   51.71
  -4   0  -6 2488.51   39.59
  -4   0  -7   -1.31    4.82
  -4   0  -7   -3.50    3.00
  -4   0  -8  909.62   35.34
  -4   0  -8  961.01   29.22
  -4   0  -9    3.43    6.29
  -4   0  -9   -3.62    3.73
  -4   0 -10  522.84   29.68
  -4   0 -10  524.27   24.82
  -4   0 -11    4.94    5.69
  -4   0 -12  566.75   32.64
  -4   0 -12  531.37   29.47
  -4   0 -13    9.77    6.49
  -4   0 -13    9.93    6.95
   4   0  13   -3.81    7.53
   4   0  14  347.63   25.81
  -4   0 -14  328.75   23.17
  -4   0 -15   -3.03    6.69
   4   0  15   -7.88    7.02
  -4   0 -16   62.42    9.75
   4   0  17    9.01    6.30
  -4   0 -17    2.94    4.31
   4   0  18  116.36   11.66
  -4   0 -18  129.42   10.19
   4   1 -20   18.82    4.97
   4  -1 -19  599.21   23.57
   4   1 -19  548.33   23.45
   4   1 -18   16.52    6.32
   4  -1 -18   11.68    5.51
   4  -1 -18    8.50    6.39
   4  -1 -17  421.39   25.15
   4  -1 -17  467.38   25.81
   4   1 -17  459.74   26.21
   4  -1 -16   58.56   10.80
   4   1 -16   55.84   10.91
   4   1 -16   48.81   11.15
   4  -1 -16   41.12    9.71
   4   1 -15  399.49   27.47
   4  -1 -15  383.82   25.92
   4   1 -15  387.53   25.79
   4  -1 -15  420.74   26.21
   4   1 -14   56.34   11.09
   4  -1 -14   46.98   10.11
   4   1 -14   52.91   10.45
   4  -1 -14   50.32    9.78
   4  -1 -14   40.54    8.99
   4   1 -14   33.49    9.04
   4  -1 -13  445.64   27.35
   4   1 -13  390.94   26.27
   4   1 -13  396.67   25.20
   4  -1 -13  409.67   25.00
   4  -1 -13  444.37   26.93
   4   1 -13  409.71   26.22
   4  -1 -12  278.37   20.67
   4   1 -12  265.93   20.53
   4  -1 -11 1163.84   37.19
   4  -1 -11 1185.54   40.05
   4   1 -11 1199.10   40.56
   4  -1 -10  404.87   22.51
   4   1 -10  397.84   22.53
   4   1  -9 1349.65   35.10
   4  -1  -9 1383.25   38.79
   4   1  -9 1415.90   39.17
   4   1  -8  827.57   26.94
   4   1  -8  824.58   28.31
   4  -1  -8  852.71   28.77
   4   1  -8  801.57   24.78
   4   1  -7 1059.15   29.28
   4   1  -7 1042.14   29.27
   4  -1  -7 1125.70   30.91
   4   1  -7 1110.68   27.51
   4   1  -6  472.52   19.27
   4   1  -6  518.18   17.84
   4   1  -6  516.84   18.89
   4  -1  -6  518.16   28.93
   4  -1  -6  527.89   19.20
   4  -1  -6  545.04   20.26
   4  -1  -6  545.96   28.25
   4   1  -5 1528.59   28.68
   4   1  -5 1464.59   28.86
   4   1  -5 1370.15   30.67
  -4   1   5 1568.29   47.34
   4  -1  -5 1452.78   28.98
  -4  -1   5 1466.84   30.50
   4  -1  -5 1443.73   29.76
   4  -1  -5 1411.83   45.62
   4  -1  -5 1543.61   42.48
   4   1  -5 1444.58   28.05
   4   1  -4  358.33   15.27
   4   1  -4  392.46   15.17
   4   1  -4  390.05   14.07
  -4  -1   4  389.08   24.74
  -4   1   4  365.56   14.35
   4  -1  -4  400.42   14.29
  -4   1   4  397.67   23.40
  -4  -1   4  383.80   16.86
   4  -1  -4  399.99   23.65
   4  -1  -4  389.48   18.81
   4  -1  -4  383.13   14.10
  -4  -1   4  373.75   20.72
   4   1  -4  392.67   13.13
   4  -1  -3 1721.13   35.07
   4   1  -3 1645.23   30.09
   4   1  -3 1644.02   30.11
   4   1  -3 1644.90   27.63
   4  -1  -3 1653.67   26.67
  -4   1   3 1661.78   45.79
  -4  -1   3 1622.56   46.07
   4   1  -2  374.20   14.55
   4   1  -2  355.66   12.97
  -4  -1   2  366.43   20.57
  -4  -1   2  348.49   20.58
   4  -1  -2  389.85   12.52
  -4   1   2  360.30   12.68
  -4  -1   2  354.42   22.56
   4   1  -1 1640.46   27.49
   4  -1  -1 1610.52   32.42
   4  -1  -1 1680.17   29.40
   4  -1  -1 1704.23   25.24
  -4   1   1 1654.01   24.13
  -4  -1   1 1603.28   48.64
   4   1   0   35.73    4.98
  -4  -1   0   31.62    4.17
   4  -1   0   46.57    6.84
  -4  -1   0   29.15    8.34
   4   1   0   43.43    8.13
   4  -1   0   45.43    4.90
  -4   1  -1  485.61   14.10
   4  -1   1  476.38   17.65
  -4  -1  -1  484.27   15.38
   4   1   1  464.41   23.10
   4  -1   1  507.71   15.08
   4  -1   1  471.84   19.89
  -4   1  -2 1096.97   24.17
  -4  -1  -2 1081.09   25.35
   4  -1   2 1052.46   26.02
  -4  -1  -2 1106.41   36.33
   4  -1   2 1059.98   32.67
   4   1   2 1098.02   36.83
  -4   1  -3  579.62   19.78
  -4  -1  -3  565.89   20.32
   4  -1   3  548.99   19.01
   4  -1   3  552.27   26.20
  -4   1  -3  619.44   14.58
  -4  -1  -4 1174.45   31.62
  -4   1  -4 1171.17   30.88
   4  -1   4 1132.62   27.87
  -4  -1  -4 1169.39   24.35
  -4   1  -5 1070.98   31.98
  -4  -1  -5 1128.42   33.14
  -4  -1  -5 1137.49   26.40
  -4   1  -5 1083.57   43.32
  -4   1  -5 1173.70   24.76
  -4   1  -6 1337.51   38.51
  -4  -1  -6 1319.31   38.38
  -4  -1  -6 1374.72   31.61
  -4   1  -6 1413.12   30.13
  -4   1  -7  575.24   27.33
  -4  -1  -7  612.35   28.02
  -4  -1  -7  593.67   22.51
  -4   1  -7  590.25   21.38
  -4   1  -8  716.33   32.13
  -4  -1  -8  677.60   31.07
  -4  -1  -8  721.15   26.42
  -4   1  -8  748.38   26.09
  -4  -1  -9  499.83   28.12
  -4   1  -9  534.76   29.12
  -4  -1  -9  491.16   23.37
  -4   1  -9  488.76   22.85
  -4  -1 -10  685.64   34.27
  -4   1 -10  661.92   33.64
  -4   1 -10  695.36   28.84
  -4   1 -11  221.93   20.56
  -4  -1 -11  190.76   19.14
  -4   1 -12  553.17   32.46
  -4  -1 -12  505.63   31.07
   4   1  12  509.01   31.73
  -4   1 -12  498.78   29.47
   4   1  13   86.17   14.59
  -4  -1 -13   96.98   14.97
  -4   1 -13   99.19   13.84
  -4   1 -13  104.24   14.43
  -4   1 -13   94.51   13.15
   4   1  14  315.70   25.41
  -4   1 -14  323.90   23.82
  -4   1 -14  321.90   22.77
   4   1  15  247.79   21.25
  -4   1 -15  236.56   19.26
  -4   1 -15  250.81   18.88
   4   1  16  279.10   21.10
   4  -1  16  270.53   22.05
  -4   1 -16  319.27   19.86
   4   1  17  174.50   14.90
   4   1  17  196.20   15.95
  -4  -1 -17  190.90   14.81
   4  -1  17  182.90   16.31
  -4   1 -17  171.76   13.05
   4   1  18  180.94   13.07
  -4  -1 -18  206.79   12.95
   4  -2 -19  163.47   11.03
   4   2 -19  131.43   11.09
   4   2 -18    6.78    5.56
   4  -2 -18    4.67    4.83
   4  -2 -18    0.35    3.06
   4   2 -17   83.91   11.79
   4  -2 -17   81.81   11.30
   4  -2 -17   75.00    9.96
   4   2 -16   10.36    7.72
   4  -2 -16   -0.47    5.87
   4   2 -16   -5.23    7.86
   4  -2 -16  -10.49    6.93
  -4   2  15  119.36   14.78
   4  -2 -15  135.88   15.52
   4   2 -15  125.02   15.70
   4  -2 -15  127.62   14.51
  -4   2  14  130.85   15.43
   4   2 -14  130.54   15.46
   4  -2 -14  143.16   16.54
   4   2 -14  138.96   16.54
   4   2 -14  146.96   17.32
   4  -2 -14  135.60   15.78
   4   2 -13   95.41   13.50
   4  -2 -13   79.01   11.85
   4   2 -13   67.38   11.69
   4   2 -13   81.44   13.27
   4  -2 -13   73.63   11.47
   4   2 -12   17.18    7.12
   4  -2 -12    8.67    5.63
   4   2 -12   20.69    7.86
   4   2 -12    7.79    5.64
   4  -2 -11  184.65   17.18
   4   2 -11  180.79   17.09
   4   2 -11  159.68   14.87
   4  -2 -10  107.43   12.81
   4   2 -10  102.30   12.75
   4   2 -10   97.59   11.37
   4  -2  -9  405.96   22.75
   4   2  -9  396.59   22.11
   4   2  -9  425.25   21.71
   4   2  -8   21.98    5.81
   4  -2  -8   12.18    5.31
   4   2  -8   27.07    6.12
   4   2  -8   18.40    5.59
   4   2  -7 1617.03   38.24
   4   2  -7 1556.80   36.49
   4  -2  -7 1577.67   39.16
   4  -2  -7 1607.51   39.45
   4   2  -7 1550.69   37.27
   4   2  -6   39.24    6.84
   4   2  -6   29.07    6.46
   4  -2  -6   43.17    6.84
   4   2  -6   36.22    6.05
   4  -2  -6   46.58    7.70
   4   2  -5 2471.60   43.39
   4   2  -5 2483.19   43.13
   4  -2  -5 2493.44   43.39
   4   2  -5 2352.64   39.04
   4   2  -4  127.58   10.30
   4   2  -4  111.30    8.56
   4   2  -4  115.58    9.88
   4  -2  -4  125.49    9.85
   4   2  -3 1503.85   30.11
   4   2  -3 1490.02   31.82
   4  -2  -3 1469.63   30.18
   4   2  -3 1572.16   47.33
   4   2  -2   93.40    8.61
  -4  -2   2  105.88   13.05
  -4   2   2  127.14   14.98
  -4  -2   2  120.77   14.00
   4  -2  -2  104.25    8.48
   4   2  -2  103.39   13.28
   4   2  -1 1216.53   28.05
  -4   2   1 1318.87   45.43
   4  -2  -1 1225.38   18.85
   4  -2  -1 1294.27   26.71
   4   2  -1 1316.10   47.05
  -4  -2   1 1291.22   43.14
   4   2   0  136.92   10.02
  -4  -2   0  129.60    8.89
  -4   2   0  145.05   15.58
   4  -2   0  141.31    9.21
   4   2   0  171.45   18.52
   4  -2   0  139.25    9.21
  -4  -2  -1 1071.33   25.47
   4  -2   1 1061.78   27.83
   4   2   1 1057.34   39.82
  -4   2  -1 1086.02   41.30
   4  -2   1 1123.53   25.62
   4   2   1 1207.46   49.15
   4  -2   1 1073.06   29.54
  -4  -2  -1 1245.58   41.83
   4  -2   2    6.40    3.88
  -4  -2  -2    0.23    4.14
  -4   2  -2   10.94    3.74
  -4   2  -2   16.68    5.96
   4  -2   2   10.16    3.93
  -4  -2  -3 3148.44   50.20
  -4   2  -3 3124.19   72.38
   4  -2   3 3294.81   47.68
  -4  -2  -4   31.33    6.59
  -4   2  -4   24.87    6.41
  -4  -2  -4   28.41    5.04
   4  -2   4   28.52    5.88
  -4   2  -5 1835.35   43.53
  -4  -2  -5 1892.23   44.92
  -4  -2  -5 1785.57   37.21
  -4  -2  -6    0.61    4.68
  -4   2  -6    0.49    4.34
  -4  -2  -6    6.34    3.77
  -4  -2  -7 1148.15   39.61
  -4  -2  -7 1195.05   34.51
  -4   2  -7 1264.76   33.83
  -4  -2  -8   62.66   10.78
  -4   2  -8   57.57   10.81
  -4   2  -8   46.95    7.55
  -4  -2  -8   49.96    7.96
  -4   2  -9 1016.31   41.10
  -4  -2  -9  953.27   40.10
  -4   2  -9 1049.10   35.12
  -4  -2 -10    8.25    7.48
  -4   2 -10    6.08    7.19
  -4   2 -10   10.04    5.99
  -4   2 -11  665.10   31.43
   4   2  11  704.74   36.99
  -4   2 -11  737.06   36.61
  -4  -2 -11  669.64   34.03
  -4  -2 -11  675.98   35.89
   4   2  12   -9.61    7.27
  -4  -2 -12   -7.40    6.27
  -4   2 -12    8.99    7.05
  -4  -2 -12   -4.40    5.57
   4   2  13 1124.26   47.86
  -4   2 -13 1133.41   45.76
   4  -2  14   14.05    7.87
   4   2  14    6.54    8.09
   4  -2  15 1406.78   49.27
   4   2  15 1312.57   47.94
  -4   2 -15 1401.38   44.65
   4  -2  16   -1.83    7.36
   4   2  16    3.63    6.09
  -4   2 -16    4.47    3.34
  -4  -2 -17  646.22   25.71
   4  -2  17  668.38   28.21
   4   2  17  675.01   27.82
  -4   2 -17  724.38   24.94
  -4  -2 -18   25.25    5.13
   4  -2  18   30.01    6.29
  -4  -3  19  302.87   15.03
  -4  -3  18   97.29   10.97
  -4   3  18   73.61    8.89
   4   3 -18   90.19    9.95
  -4   3  17  214.81   16.92
   4   3 -17  236.14   17.64
   4  -3 -17  235.52   16.26
   4   3 -16  163.41   16.30
  -4   3  16  175.47   17.27
   4  -3 -16  177.08   15.70
   4   3 -15  315.25   23.31
  -4   3  15  303.76   23.60
   4  -3 -15  259.46   19.84
   4   3 -14   89.76   13.92
   4  -3 -14   77.88   12.00
   4  -3 -13  368.58   26.26
   4   3 -13  376.36   26.11
   4  -3 -13  384.46   25.37
   4   3 -12  294.80   23.55
   4  -3 -12  343.08   24.00
   4  -3 -12  330.86   24.80
   4  -3 -12  295.36   23.33
   4   3 -12  334.03   23.42
   4   3 -11  316.87   23.83
   4  -3 -11  334.57   24.35
   4  -3 -11  348.62   24.80
   4   3 -11  278.65   21.97
   4   3 -11  344.63   23.50
   4  -3 -10  381.88   24.91
   4   3 -10  336.39   23.17
   4   3 -10  363.56   23.36
   4  -3  -9  469.36   26.76
   4   3  -9  510.96   26.66
   4  -3  -8  132.94   14.12
   4   3  -8  113.69   12.89
   4  -3  -7  739.46   30.16
   4   3  -7  731.86   29.63
   4  -3  -6  639.24   26.90
   4   3  -6  651.46   27.20
   4  -3  -5 1329.42   36.57
   4   3  -5 1318.09   37.15
   4  -3  -4 1093.06   31.89
   4   3  -4 1058.83   32.28
   4  -3  -3  543.85   21.83
   4   3  -3  597.16   24.00
   4  -3  -2  948.79   27.84
   4   3  -2  971.64   29.76
   4  -3  -1  517.94   20.26
   4   3  -1  550.63   22.31
   4  -3   0  523.92   20.27
   4   3   0  496.84   21.26
   4  -3   1  699.45   23.57
   4   3   1  676.97   24.90
  -4  -3  -1  669.52   23.90
   4  -3   2 2739.25   47.37
  -4  -3  -2 2726.37   49.70
   4  -3   3  724.82   25.63
  -4  -3  -3  767.11   28.09
   4  -3   4  750.40   27.19
  -4  -3  -4  750.64   29.37
   4  -3   5  328.34   19.24
  -4  -3  -5  344.08   21.36
  -4  -3  -6  690.41   27.53
   4  -3   6  728.91   30.14
  -4  -3  -6  740.57   32.28
  -4  -3  -7   62.82    9.66
   4  -3   7   66.78   10.39
  -4  -3  -7   59.98   11.33
   4  -3   8 1055.21   40.66
  -4  -3  -8 1090.29   43.08
   4  -3   9   97.65   14.12
  -4  -3  -9  111.51   14.61
  -4  -3 -10  310.34   25.06
   4  -3  10  295.02   23.92
   4   3  10  287.34   23.82
  -4   3 -10  303.97   24.56
   4  -3  10  325.36   23.06
  -4  -3 -10  283.16   22.74
   4  -3  10  263.23   22.05
  -4  -3 -11  174.75   19.02
   4  -3  11  142.02   17.62
   4   3  11  167.15   19.46
  -4  -3 -11  178.60   19.07
   4  -3  11  171.78   18.74
   4  -3  11  154.84   16.86
   4   3  12  753.06   39.55
   4  -3  12  801.47   39.15
  -4  -3 -12  751.71   37.60
   4  -3  12  780.10   36.65
   4   3  13  180.37   20.18
  -4   3 -13  146.35   17.27
   4  -3  13  163.81   18.38
  -4  -3 -13  156.49   17.74
   4  -3  13  152.66   16.46
  -4   3 -14  577.55   30.58
   4   3  14  649.79   35.41
   4  -3  14  630.90   33.30
   4  -3  14  613.57   30.16
   4   3  15  104.56   14.39
  -4   3 -15   94.92   12.05
   4  -3  15  117.57   14.19
   4  -3  15   90.65   11.04
   4  -3  16  733.84   29.93
  -4   3 -16  793.51   28.93
   4   3  16  805.71   32.83
   4  -3  17  151.58   11.84
  -4  -3 -17  154.33   11.78
  -4   3 -17  154.43   10.85
   4   3  17  144.65   12.47
  -4  -4  18  683.05   22.15
  -4  -4  17   -4.83    5.15
   4   4 -17    7.68    5.35
  -4   4  17    8.04    5.86
  -4  -4  16  901.74   34.49
  -4   4  16  882.36   35.09
   4   4 -16  891.08   33.08
  -4  -4  15   17.26    8.29
   4   4 -15    7.19    7.42
  -4   4  15   11.15    7.84
  -4   4  14  773.41   38.47
   4   4 -14  868.83   38.45
   4  -4 -14  821.21   33.66
   4   4 -13   62.09   12.34
   4  -4 -13   43.41    9.23
   4   4 -12  758.26   38.20
   4  -4 -12  842.46   37.04
   4  -4 -12  719.66   37.60
   4   4 -11   94.29   13.69
   4  -4 -11  114.14   15.69
   4   4 -11  103.28   15.37
   4  -4 -11  102.09   13.44
   4  -4 -11  105.09   15.54
   4   4 -10  752.97   37.48
   4  -4 -10  729.77   37.59
   4  -4 -10  797.59   36.20
   4   4 -10  748.69   36.41
   4  -4 -10  752.34   37.63
   4  -4  -9   72.25   12.00
   4   4  -9   75.77   12.08
   4  -4  -9   66.10   12.07
   4  -4  -8 1824.93   54.55
   4   4  -8 1801.31   53.61
   4   4  -7   21.05    7.42
   4  -4  -7   13.88    6.72
   4  -4  -6  808.43   34.01
   4   4  -6  847.84   35.31
   4   4  -5   44.07    9.30
   4  -4  -5   49.12    9.07
   4  -4  -4 1528.71   43.48
   4   4  -4 1530.20   44.70
   4   4  -3    9.56    5.48
   4  -4  -3    5.45    5.22
   4  -4  -2 1396.75   39.58
   4   4  -2 1325.49   40.43
   4   4  -1   45.75    8.63
   4  -4  -1   44.73    8.17
   4  -4   0 1179.91   35.44
   4   4   0 1203.14   37.44
   4  -4   1    9.01    5.41
   4   4   1    9.28    5.08
  -4  -4  -1   12.49    5.58
   4  -4   2 2448.48   51.91
  -4   4  -2 2440.41   50.46
  -4  -4  -2 2447.52   54.48
   4  -4   3  123.12   12.44
  -4  -4  -3  132.61   14.03
   4  -4   4 1383.70   41.42
  -4  -4  -4 1444.36   45.23
   4  -4   5  170.04   15.75
  -4  -4  -5  200.75   18.52
   4  -4   6  635.47   30.86
  -4  -4  -6  674.98   34.12
   4  -4   7   80.29   11.95
  -4  -4  -7   82.17   13.46
   4   4   8  341.52   24.58
  -4   4  -8  296.46   24.01
   4  -4   8  297.28   23.10
   4  -4   8  328.61   23.35
  -4  -4  -8  340.95   26.45
   4   4   9   85.14   13.30
  -4   4  -9   70.42   12.94
   4  -4   9   71.13   11.78
   4  -4   9   66.01   12.21
  -4  -4  -9   76.60   13.99
  -4  -4 -10  544.25   33.64
   4  -4  10  555.36   32.96
   4   4  10  640.79   35.34
  -4   4 -10  567.91   33.95
   4  -4  10  560.05   31.31
  -4  -4 -10  595.16   33.43
   4  -4  10  562.27   31.49
   4   4  11   -3.01    6.85
  -4   4 -11   -1.84    8.45
   4  -4  11  -26.07    9.01
  -4  -4 -11    2.71    7.91
   4  -4  11   -7.74    8.04
  -4   4 -12  438.88   29.02
   4   4  12  500.53   31.26
   4  -4  12  458.87   28.04
  -4  -4 -12  438.88   28.26
   4  -4  12  447.94   27.88
   4   4  13   15.00    8.71
  -4   4 -13   24.33    9.98
   4  -4  13   11.35    7.39
  -4  -4 -13   23.88    9.17
   4  -4  13   21.64    7.88
   4   4  14  190.51   17.90
  -4   4 -14  199.44   17.17
   4  -4  14  176.48   15.88
   4  -4  14  207.98   17.05
   4   4  15    3.01    4.36
  -4   4 -15    0.04    4.70
   4  -4  15   -1.28    5.58
   4  -4  15   -6.81    4.42
   4  -4  16  164.70   11.10
   4   4  16  178.41   13.76
  -4  -5  16   48.01    7.57
  -4   5  16   64.66    9.41
   4   5 -16   41.90    6.57
  -4  -5  15  802.64   30.16
  -4   5  15  825.22   33.53
   4   5 -15  790.91   29.87
  -4  -5  14   90.08   11.93
   4   5 -14   98.30   12.65
  -4   5  14  125.91   15.32
   4   5 -13  550.56   29.89
   4  -5 -13  561.42   31.14
  -4  -5  13  510.12   28.30
   4   5 -13  550.23   32.82
   4   5 -12   11.29    7.08
   4  -5 -12    9.99    6.64
  -4  -5  12    9.32    6.27
   4   5 -12    3.20    7.89
  -4  -5  11  810.74   37.54
   4   5 -11  770.90   38.17
   4  -5 -11  858.99   41.53
   4  -5 -11  925.32   37.44
  -4  -5  10   57.04   11.20
   4   5 -10   54.97   11.20
   4  -5 -10   77.08   11.75
   4  -5 -10   55.42   12.14
   4   5  -9  760.53   38.19
   4  -5  -9  820.76   37.01
   4  -5  -9  768.97   39.44
   4   5  -9  841.90   40.42
   4   5  -8  117.41   16.03
   4  -5  -8   99.48   14.63
   4  -5  -8  116.55   15.48
   4  -5  -8  150.65   17.82
   4   5  -8  124.50   15.87
   4   5  -7  651.18   35.06
   4  -5  -7  612.03   33.69
   4   5  -7  616.90   33.24
   4  -5  -7  688.69   35.56
   4   5  -7  665.29   33.10
   4  -5  -7  597.98   32.53
   4   5  -6  133.39   16.63
   4  -5  -6  142.76   16.18
   4   5  -6  142.38   16.33
   4  -5  -6  163.87   17.22
   4   5  -6  125.48   15.30
   4  -5  -6  129.89   15.57
   4  -5  -5  607.48   32.02
   4   5  -5  603.58   32.51
   4  -5  -4  232.32   19.84
   4   5  -4  240.38   20.75
   4  -5  -3  670.29   32.20
   4   5  -3  737.16   34.81
   4  -5  -2  230.33   19.06
   4   5  -2  224.26   19.47
   4  -5  -1  560.49   28.72
   4   5  -1  526.01   28.84
   4  -5   0  591.21   29.43
  -4  -5   0  587.21   30.04
   4   5   0  625.59   30.87
   4  -5   1  680.69   31.46
  -4  -5  -1  651.51   31.93
   4  -5   2  261.30   20.09
  -4  -5  -2  255.27   20.99
   4  -5   3  824.94   35.38
  -4  -5  -3  820.38   37.45
   4  -5   4  539.81   29.54
  -4  -5  -4  504.42   30.48
  -4  -5  -5  722.32   37.19
  -4   5  -5  677.40   34.89
   4  -5   5  684.54   33.65
  -4   5  -5  609.37   33.74
   4  -5   5  701.02   33.08
   4   5   5  773.25   35.48
  -4   5  -6  162.07   18.35
   4  -5   6  170.55   17.92
  -4   5  -6  159.36   18.64
   4  -5   6  181.11   18.05
  -4  -5  -6  187.80   20.49
  -4   5  -7  314.66   25.62
   4  -5   7  366.66   26.32
  -4   5  -7  279.78   24.92
   4  -5   7  403.15   26.44
  -4  -5  -7  413.24   29.87
  -4   5  -8  168.36   19.38
  -4   5  -8  165.85   19.31
   4  -5   8  203.44   20.00
   4  -5   8  203.13   19.21
  -4  -5  -8  186.24   20.19
   4   5   9  323.72   24.28
  -4   5  -9  311.44   26.00
   4   5   9  319.77   25.08
  -4  -5  -9  337.68   25.16
   4  -5   9  331.30   24.85
  -4   5  -9  271.03   21.96
   4   5  10  429.18   28.79
  -4   5 -10  474.27   30.82
   4   5  10  448.06   28.31
  -4  -5 -10  454.77   28.80
  -4   5 -10  408.47   25.68
   4  -5  10  461.90   28.49
  -4   5 -11  346.80   25.90
   4   5  11  318.90   23.97
   4   5  11  300.21   22.71
  -4  -5 -11  315.90   23.55
  -4   5 -11  335.30   21.97
   4  -5  11  322.33   23.45
   4   5  12  240.01   19.93
  -4   5 -12  262.86   21.37
  -4  -5 -12  272.06   20.71
   4  -5  12  294.93   20.99
  -4   5 -13  171.68   16.01
   4   5  13  122.30   13.62
  -4  -5 -13  130.25   13.67
   4  -5  13  131.59   13.49
   4   5  14  261.70   17.54
   4  -5  14  240.42   15.90
   4   5  15  137.80   11.27
   4  -5  15  122.66    9.66
  -4   6  15   80.60    8.65
  -4   6  14    4.38    4.83
  -4  -6  14    0.81    4.45
  -4   6  13   79.21   11.05
   4   6 -13   76.21   10.16
  -4  -6  13   66.17    9.41
   4   6 -13   62.73   10.10
  -4   6  12   74.06   11.67
   4   6 -12   72.45   10.55
   4  -6 -12   79.41   12.16
  -4  -6  12   82.99   11.27
   4   6 -12   79.53   13.68
   4   6 -11  184.41   17.37
   4  -6 -11  199.06   18.91
   4   6 -11  214.95   21.73
   4   6 -10   78.94   13.16
   4  -6 -10   76.45   13.43
   4   6  -9  267.06   22.12
   4  -6  -9  302.44   24.63
   4   6  -8  113.27   14.41
   4   6  -8   93.41   13.99
   4  -6  -8  130.53   16.91
   4  -6  -8  105.45   14.64
   4   6  -7  669.60   34.92
   4  -6  -7  736.30   37.82
   4   6  -7  704.35   35.37
   4  -6  -7  684.31   35.53
   4   6  -6  169.85   18.50
   4  -6  -6  219.58   20.97
   4   6  -6  192.66   19.31
   4  -6  -6  196.29   19.58
   4   6  -5  955.24   44.23
   4  -6  -5  946.92   41.35
   4  -6  -5 1033.97   44.16
   4   6  -5  995.47   43.21
   4  -6  -5  954.49   41.44
   4  -6  -4  143.62   16.51
   4  -6  -4  151.97   16.54
   4  -6  -4  153.80   17.49
   4   6  -4  160.89   18.72
   4   6  -4  170.90   19.53
   4  -6  -3  541.92   30.24
   4  -6  -3  515.24   30.14
   4  -6  -3  488.12   30.42
   4   6  -3  475.79   30.84
   4   6  -3  510.76   31.67
  -4  -6   2   17.96    6.74
   4  -6  -2   16.47    6.89
   4  -6  -2   18.47    6.66
   4  -6  -2   13.96    5.57
   4   6  -2   20.43    8.03
   4   6  -2   30.08   10.64
   4   6  -2   27.12    8.56
   4   6  -1  384.65   26.84
  -4  -6   1  400.89   27.83
   4  -6  -1  440.56   26.10
   4  -6  -1  461.62   27.98
   4  -6  -1  448.77   28.29
   4   6  -1  437.41   29.74
  -4   6   1  428.02   27.82
   4   6  -1  454.39   27.43
  -4  -6   0    1.03    7.25
   4  -6   0   28.16    8.58
   4  -6   0   23.70    7.09
   4   6   0   18.33    7.19
   4   6   0   30.00   10.05
  -4   6   0   32.13    9.33
   4   6   0   35.28    9.20
  -4  -6  -1  605.92   34.39
   4   6   1  629.75   34.35
   4   6   1  559.39   34.10
  -4   6  -1  543.53   32.86
   4   6   1  604.33   31.63
   4  -6   1  581.81   32.78
  -4  -6  -2  151.49   17.69
   4  -6   2  133.61   15.86
   4   6   2  129.27   17.11
  -4   6  -2  118.35   16.82
   4   6   2  130.16   16.63
   4   6   2  145.64   16.08
  -4  -6  -3  478.11   31.42
   4   6   3  522.93   32.19
  -4   6  -3  502.15   32.70
   4  -6   3  504.59   29.05
   4   6   3  546.33   30.42
   4  -6   3  472.77   29.48
  -4  -6  -4    1.11    7.63
  -4   6  -4    0.16    7.07
   4  -6   4    6.28    6.64
   4   6   4    6.20    7.68
   4   6   4    3.68    6.93
   4  -6   5  981.64   40.99
  -4   6  -5 1004.05   45.78
   4   6   5 1047.33   46.22
  -4  -6  -5  979.08   38.62
   4   6   6    3.43    7.80
  -4   6  -6   -8.17    9.02
   4  -6   6   10.66    6.76
   4   6   7  763.99   39.68
   4  -6   7  798.67   37.17
  -4   6  -7  793.48   39.08
  -4  -6  -8   27.32    8.95
  -4   6  -8   -1.48    7.75
   4  -6   8    3.89    6.65
   4   6   8    5.71    7.69
   4   6   9  752.82   37.34
  -4  -6  -9  753.52   34.04
  -4   6  -9  772.75   35.68
   4  -6   9  835.60   36.89
  -4  -6 -10   31.12    7.38
   4   6  10   25.57    8.50
  -4   6 -10   30.82    8.29
   4  -6  10   21.34    7.56
   4   6  11  521.21   27.26
  -4  -6 -11  532.74   25.72
   4  -6  11  610.58   28.63
  -4   6 -11  568.87   25.39
  -4  -6 -12   70.59    9.00
   4  -6  12   77.30   10.12
   4  -6  13  449.31   19.59
  -4   7  12   98.94    9.90
   4   7 -12   83.76   10.39
  -4   7  11  141.96   12.70
   4  -7 -11  162.58   14.23
   4   7 -11  147.26   15.55
  -4   7  10   96.05   11.06
   4   7 -10   99.64   14.69
   4  -7 -10  102.99   12.80
   4  -7  -9  139.42   15.35
   4   7  -9  121.17   12.76
   4  -7  -8  203.46   19.06
   4   7  -8  170.85   20.86
   4   7  -8  217.47   18.22
   4  -7  -7   64.92   11.69
   4  -7  -7   43.25   10.36
   4   7  -7   75.79   11.77
   4   7  -7   69.15   11.80
   4  -7  -6  595.44   32.06
   4   7  -6  529.18   29.00
   4  -7  -6  560.24   30.49
   4   7  -6  598.24   32.48
   4  -7  -5   64.82   11.48
   4  -7  -5   62.78   11.87
   4   7  -5   85.18   13.17
   4   7  -5   69.22   13.01
   4  -7  -4  269.92   21.76
   4  -7  -4  291.22   22.92
   4   7  -4  295.47   22.17
   4   7  -4  309.34   25.44
   4  -7  -3   98.59   13.64
   4  -7  -3   98.99   13.66
   4   7  -3  101.36   13.71
   4   7  -3  136.92   17.64
   4  -7  -2  391.81   25.39
   4  -7  -2  389.94   26.20
   4   7  -2  419.11   26.43
   4   7  -2  397.25   29.35
   4  -7  -1  131.50   15.10
   4  -7  -1  105.00   14.54
  -4   7   1  108.86   14.94
   4   7  -1  129.04   17.76
   4   7  -1  116.42   14.64
   4   7   0  442.11   27.70
   4  -7   0  432.22   27.25
   4  -7   0  447.51   26.17
   4   7   0  387.88   25.31
  -4   7   0  439.81   29.07
   4   7   0  429.67   30.29
   4  -7   1  132.01   15.60
   4   7   1  142.07   15.58
  -4   7  -1  112.53   15.70
   4   7   1  137.13   17.85
   4   7   1  116.98   15.62
   4   7   2  395.83   27.43
   4   7   2  383.41   25.00
  -4   7  -2  383.82   28.40
  -4   7  -3   86.78   14.45
   4   7   3  104.05   15.45
  -4  -7  -3   91.54   12.74
  -4   7  -4  158.90   18.45
   4   7   4  200.02   20.58
  -4  -7  -4  182.06   16.72
  -4   7  -5   47.55   12.04
   4   7   5   60.16   12.95
  -4  -7  -5   60.95    9.82
  -4   7  -6  525.72   31.26
   4   7   6  481.02   29.80
  -4  -7  -6  462.01   24.71
  -4  -7  -7  121.60   12.74
  -4   7  -7  138.30   15.73
   4   7   7  120.89   15.99
   4   7   8  389.23   25.07
  -4  -7  -8  357.04   20.03
  -4   7  -8  374.26   23.38
  -4  -7  -9   45.85    7.25
  -4   7  -9   36.04    7.28
   4   7   9   32.36    8.83
   4   7  10  364.08   20.90
  -4  -7 -10  384.55   17.37
  -4   7 -10  401.56   19.53
   4   8  -9   10.85    5.78
   4  -8  -9   -4.43    4.92
   4   8  -8  368.21   22.48
   4  -8  -8  352.48   18.89
   4   8  -7    1.28    7.50
   4  -8  -7   10.57    5.64
   4  -8  -6  417.39   22.69
   4   8  -6  398.73   25.56
   4   8  -6  463.18   24.32
   4  -8  -5   41.08    8.48
   4  -8  -5   27.47    7.14
   4   8  -5   32.64    9.21
   4   8  -5   36.29    8.56
   4  -8  -4  623.28   28.42
   4   8  -4  589.92   31.61
   4   8  -4  623.80   25.89
   4  -8  -4  571.72   27.19
   4   8  -4  624.44   30.81
   4  -8  -3    7.33    6.33
   4  -8  -3   -1.01    5.03
   4   8  -2  732.40   29.36
   4  -8  -2  701.57   30.88
   4  -8  -2  695.56   29.92
   4   8  -1   25.61    6.86
   4  -8  -1   20.22    7.20
   4  -8  -1   25.80    7.40
  -4   8   0  414.30   24.31
  -4  -8   0  450.75   24.70
   4  -8   0  426.80   22.82
   4  -8   0  461.68   25.45
  -4   8  -1   27.61    8.39
  -4  -8  -1   39.84    8.32
   4  -8   1   20.59    7.24
  -4   8  -2  382.40   24.54
   4   8   2  387.24   22.81
  -4  -8  -2  446.98   23.87
   4  -8   2  443.29   24.69
   4   8   3   48.11    9.19
  -4   8  -3   51.71   10.98
   4  -8   3   43.17    9.14
  -4  -8  -3   57.16    9.25
  -4   8  -4  205.22   17.87
   4   8   4  201.39   17.14
   4  -8   4  213.89   16.98
  -4  -8  -4  217.19   15.83
   4   8   5    6.71    5.12
  -4  -8  -5   20.65    5.86
   4  -8   5   19.45    6.65
  -4   8  -6   59.42    9.56
   4   8   6   46.21    8.23
   4  -8   6   62.07    9.22
   4   8   7   33.45    6.98
  -4   8  -7   34.07    7.10
   4  -8   7   47.37    7.75
   5   0 -20    3.18    3.03
   5   0 -19   17.17    6.00
   5   0 -18    6.10    4.91
   5   0 -18    5.69    5.43
   5   0 -17   22.41    7.76
   5   0 -17   19.90    7.38
   5   0 -16   -1.47    5.24
   5   0 -16   -2.38    7.23
   5   0 -15    8.52    6.92
   5   0 -15    3.67    6.20
   5   0 -14   -2.04    7.11
   5   0 -14   14.06    6.88
   5   0 -14    0.79    5.39
   5   0 -13  137.75   15.18
   5   0 -13  124.32   14.05
   5   0 -13  154.39   16.28
   5   0 -12   -1.96    4.70
   5   0 -11  170.47   15.41
   5   0 -10   -0.99    4.93
   5   0 -10    9.46    5.30
   5   0  -9  117.79   11.56
   5   0  -9   87.77   10.40
   5   0  -8    0.37    3.63
   5   0  -8    1.79    4.30
   5   0  -7   53.73    7.13
   5   0  -7   48.97    7.76
  -5   0   6    5.25    4.66
   5   0  -6   -2.90    3.64
   5   0  -6    8.27    5.08
   5   0  -6    0.23    4.53
  -5   0   5   31.83    7.36
   5   0  -5   31.38    4.85
   5   0  -5   30.79    6.33
   5   0  -5   29.37    6.12
  -5   0   4    1.64    3.99
  -5   0   4   11.10    4.55
   5   0  -4    1.19    2.39
  -5   0   4   -1.06    3.49
   5   0  -4    2.48    2.45
   5   0  -4    2.50    3.76
   5   0  -4    7.47    5.20
  -5   0   3  364.24   21.31
  -5   0   3  350.93   20.37
  -5   0   3  368.73   19.69
   5   0  -3  354.85   15.48
   5   0  -3  335.37   16.20
  -5   0   2    2.72    3.79
   5   0  -2   -1.27    4.05
   5   0  -2    2.52    4.30
   5   0  -1  864.09   29.28
  -5   0   1  793.53   28.19
   5   0  -1  806.87   23.89
   5   0  -1  811.09   20.77
   5   0   0    5.12    4.38
   5   0   0    0.44    2.20
  -5   0   0   -3.13    3.67
   5   0   0    4.48    4.52
   5   0   0    1.22    3.19
   5   0   1   14.03    5.76
  -5   0  -1    3.04    7.10
  -5   0  -1   10.28    3.93
   5   0   1   12.28    3.30
   5   0   1    5.67    4.85
  -5   0  -2   -1.00    6.50
   5   0   2    0.50    2.44
   5   0   2    3.30    4.43
  -5   0  -2    0.86    3.76
  -5   0  -3   49.83   10.93
  -5   0  -3   49.28    7.38
   5   0   3   54.13    7.61
  -5   0  -4   -1.15    4.69
  -5   0  -5  465.69   22.47
  -5   0  -6    0.39    5.51
  -5   0  -7  114.96   13.47
  -5   0  -8    9.34    6.57
  -5   0  -9  188.85   18.54
  -5   0 -10   -0.25    5.48
  -5   0 -11  103.99   14.82
   5   0  11   93.36   14.54
  -5   0 -12  -11.19    6.87
  -5   0 -12    4.76    5.29
   5   0  12    2.63    8.16
  -5   0 -13   76.84   12.75
   5   0  13   70.38   12.81
  -5   0 -14   -2.21    5.81
   5   0  14   -0.14    7.34
   5   0  15  394.14   25.56
  -5   0 -15  426.89   24.85
  -5   0 -15  432.01   24.40
   5   0  15  482.17   29.00
   5   0  16    3.50    5.91
  -5   0 -16   -0.45    4.00
   5   0  17  421.54   22.59
  -5   0 -17  391.58   18.54
   5   0  18   -0.11    4.10
   5   1 -20   21.38    4.84
   5  -1 -20   27.08    4.72
   5  -1 -19  375.52   17.98
   5   1 -19  425.44   20.56
   5  -1 -19  398.34   19.71
   5   1 -18   30.46    7.49
   5  -1 -18   25.77    5.98
   5  -1 -18   27.48    6.75
   5  -1 -17  365.59   23.38
   5   1 -17  418.55   25.98
   5   1 -17  394.43   23.97
   5  -1 -17  348.16   21.75
   5  -1 -16   19.36    7.45
   5   1 -16   14.15    7.12
   5  -1 -16    5.21    6.42
   5   1 -16   11.70    7.42
   5   1 -15  326.26   23.55
   5  -1 -15  295.62   21.47
   5   1 -15  306.03   23.86
   5  -1 -15  289.13   22.59
   5   1 -14   20.88    8.97
   5  -1 -14   15.85    6.74
   5   1 -14   27.40    7.62
   5  -1 -14   20.09    7.29
   5   1 -14   20.18    7.93
   5  -1 -14   26.97    8.16
   5   1 -13  678.65   34.55
   5  -1 -13  678.55   33.48
   5   1 -13  658.03   32.14
   5  -1 -13  699.84   32.07
   5  -1 -13  706.40   33.50
   5   1 -13  657.76   32.43
   5  -1 -12  108.49   13.41
   5   1 -12  135.06   15.02
   5  -1 -11 1041.71   36.71
   5  -1 -11 1011.16   36.97
   5   1 -11 1042.00   37.57
   5  -1 -10   22.36    6.26
   5   1 -10   10.63    5.59
   5  -1 -10   13.82    6.24
   5   1  -9 1369.72   38.14
   5  -1  -9 1329.64   38.11
   5   1  -9 1399.69   38.53
   5   1  -8    5.34    5.28
   5   1  -8   11.26    4.69
   5  -1  -8    3.17    4.19
   5   1  -7 3125.48   46.01
   5   1  -7 3013.20   53.03
   5  -1  -7 3049.28   50.84
   5   1  -7 3172.90   49.75
   5   1  -6  139.32   10.64
   5   1  -6  122.13    9.14
   5   1  -6  130.83   11.54
   5  -1  -6  135.93   10.12
   5  -1  -6  130.86   10.18
   5  -1  -6  138.16   14.59
   5   1  -6  132.67    9.84
   5   1  -5 2508.60   38.12
   5   1  -5 2538.88   42.76
   5   1  -5 2392.52   43.80
   5  -1  -5 2489.31   53.89
   5  -1  -5 2485.21   38.48
  -5  -1   5 2654.47   49.76
   5  -1  -5 2408.51   38.47
  -5  -1   5 2276.53   55.00
   5   1  -5 2476.48   35.87
   5  -1  -4    2.59    4.71
   5   1  -4    0.30    3.84
   5   1  -4   19.08    5.90
   5   1  -4    5.42    3.59
  -5  -1   4    1.58    4.35
   5  -1  -4    8.98    3.45
  -5   1   4    5.67    3.15
  -5  -1   4    6.76    4.90
  -5   1   4    9.63    6.15
  -5  -1   4    5.47    3.86
   5  -1  -4    5.04    3.13
   5   1  -4    2.66    2.17
  -5  -1   4    5.02    5.52
   5   1  -3 1745.30   30.51
   5   1  -3 1789.76   34.50
   5  -1  -3 1843.47   39.93
   5   1  -3 1748.01   35.00
  -5  -1   3 1854.42   51.25
   5  -1  -3 1740.81   28.73
  -5   1   3 1779.10   52.04
  -5  -1   3 1819.07   52.15
  -5   1   3 1721.64   32.80
   5   1  -2  145.66   10.64
   5   1  -2  139.92    9.28
   5   1  -2  156.29   10.21
   5  -1  -2  144.44   11.86
  -5  -1   2  151.50   14.95
   5  -1  -2  151.85    8.65
  -5   1   2  152.84   15.26
  -5   1   2  150.13   10.00
  -5  -1   2  134.43   16.42
  -5   1   2  134.27    9.70
  -5  -1   2  162.57   15.20
   5   1  -1 1839.93   35.66
   5   1  -1 1763.38   31.30
   5  -1  -1 1785.23   37.97
   5   1  -1 1859.94   32.20
   5  -1  -1 1860.67   37.11
   5  -1  -1 1790.82   28.30
  -5   1   1 1932.75   53.92
  -5   1   1 1796.32   30.63
   5   1   0  176.04   10.12
   5  -1   0  152.65    9.27
   5  -1   0  147.28   11.71
  -5  -1   0  143.68    8.63
   5   1   0  154.14   14.70
   5  -1   0  168.04    9.27
  -5  -1   0  152.33   17.91
  -5  -1   0  158.99   14.78
   5  -1   0  152.24   12.11
  -5   1  -1 2273.48   31.97
   5  -1   1 2258.67   42.73
  -5  -1  -1 2246.80   36.37
   5  -1   1 2272.66   30.58
   5   1   1 2438.96   58.13
   5  -1   1 2397.92   34.87
  -5  -1  -1 2247.61   55.27
  -5  -1  -1 2384.47   69.55
   5  -1   1 2297.87   48.40
  -5   1  -2   29.97    5.13
   5  -1   2   29.33    6.65
  -5  -1  -2   19.62    4.88
   5  -1   2   24.63    6.23
  -5   1  -3 1052.66   27.96
  -5  -1  -3 1034.44   29.28
   5  -1   3 1011.10   29.03
  -5  -1  -4    3.05    4.80
   5  -1   4    2.90    4.40
  -5   1  -4    1.60    4.58
  -5   1  -5 1767.32   43.04
  -5  -1  -5 1786.36   44.43
  -5   1  -6  132.43   13.71
  -5  -1  -6  125.42   13.35
  -5   1  -7 1797.04   49.47
  -5  -1  -7 1871.38   50.88
  -5   1  -8  233.61   19.61
  -5  -1  -8  244.87   20.30
  -5   1  -9  473.71   28.54
  -5  -1  -9  467.36   28.48
  -5   1 -10  158.55   17.76
  -5  -1 -10  158.47   17.74
   5   1  11  765.74   38.14
   5  -1  11  782.46   37.98
  -5   1 -11  817.29   38.12
  -5   1 -11  848.21   40.39
  -5  -1 -11  816.83   39.79
  -5  -1 -11  758.54   35.78
  -5   1 -12  163.62   18.78
  -5  -1 -12  155.92   18.00
   5   1  12  186.18   19.94
   5  -1  12  162.63   18.21
  -5   1 -12  150.37   16.93
  -5  -1 -13  441.37   27.06
   5   1  13  429.31   29.91
  -5   1 -13  438.31   28.41
   5   1  14  107.94   14.79
  -5   1 -14  129.68   15.63
  -5  -1 -14  121.72   14.22
   5  -1  14  118.66   16.35
   5   1  15  281.08   22.67
  -5   1 -15  311.13   21.76
   5  -1  15  309.60   23.95
   5   1  15  319.49   22.67
   5   1  16  168.46   16.11
  -5  -1 -16  183.97   15.55
   5  -1  16  154.72   16.37
   5   1  16  172.47   15.83
   5   1  17  213.98   15.52
   5  -1  17  242.40   17.38
   5   1  17  232.21   15.90
  -5  -1 -17  237.12   14.91
   5  -1  18   97.46    9.24
   5   2 -19   12.10    4.85
   5  -2 -19   19.83    5.21
   5   2 -18  806.93   30.26
   5  -2 -18  816.51   29.65
   5   2 -17   -1.89    6.16
   5  -2 -17   -2.39    6.27
   5   2 -16 1583.52   49.73
   5  -2 -16 1591.21   48.83
   5   2 -15   -3.24    7.52
   5  -2 -15    1.02    6.53
   5   2 -15    3.53    5.83
   5   2 -15    6.80    7.39
   5   2 -14 1798.87   54.82
   5   2 -14 1930.40   59.71
   5  -2 -14 1824.67   55.16
   5  -2 -14 1932.07   57.24
   5   2 -14 1787.31   55.23
   5  -2 -13   30.98    8.71
   5   2 -13   25.54    8.15
   5   2 -13   21.75    7.98
   5  -2 -13   38.94    8.85
   5   2 -13   28.61    9.29
   5   2 -12 1882.09   54.42
   5  -2 -12 1887.79   54.84
   5   2 -12 1903.22   54.64
   5   2 -12 1883.65   57.41
   5  -2 -12 1915.07   55.44
   5   2 -11    6.37    5.07
   5  -2 -11   15.11    6.21
   5  -2 -10 2131.15   53.93
   5   2 -10 2099.00   52.43
   5   2  -9    4.63    4.07
   5   2  -9    3.00    4.17
   5  -2  -9   -1.72    5.47
   5   2  -8 2227.15   47.06
   5   2  -8 2073.07   46.80
   5  -2  -8 2117.81   48.46
   5   2  -8 2154.55   46.78
   5   2  -7    9.14    5.66
   5  -2  -7   12.84    5.28
   5   2  -7   17.14    5.38
   5  -2  -7   17.99    5.67
   5   2  -7   20.24    5.31
   5   2  -6 3983.69   61.13
   5   2  -6 4156.48   59.80
   5  -2  -6 4141.51   60.49
   5  -2  -6 4059.52   58.94
   5   2  -6 4126.78   55.30
   5   2  -5   26.54    6.57
   5   2  -5   27.45    5.92
   5   2  -5   24.02    4.70
   5  -2  -5   21.63    5.39
   5   2  -4 2068.59   40.15
   5   2  -4 2039.94   39.05
   5  -2  -4 2108.13   39.37
   5   2  -3   12.07    5.65
   5   2  -3   13.08    5.00
   5  -2  -3    7.98    4.19
   5   2  -3    7.53    4.20
   5   2  -2 2654.64   44.21
   5  -2  -2 2738.17   41.80
  -5  -2   1   25.99    4.57
   5  -2  -1   22.57    6.65
   5  -2  -1   21.13    4.83
   5   2  -1   23.25    5.88
   5   2   0 3076.24   47.93
   5  -2   0 2821.22   51.36
  -5  -2   0 2933.64   42.73
   5  -2   0 3149.49   44.42
  -5  -2  -1   23.70    5.20
   5  -2   1   29.39    6.73
   5  -2   1   32.98    5.74
   5  -2   2 4374.90   61.70
  -5  -2  -2 4682.78   61.04
   5  -2   2 4742.55   58.26
   5  -2   2 4393.96   73.23
  -5  -2  -3   93.60    9.95
   5  -2   3   90.73    9.07
  -5   2  -4 3162.28   54.87
  -5  -2  -4 3133.39   57.34
  -5   2  -5   30.22    7.04
  -5  -2  -5   24.46    7.12
   5  -2   5   38.62    7.57
  -5   2  -6 1729.26   46.94
  -5  -2  -6 1801.86   49.34
  -5   2  -7   94.56   12.55
  -5  -2  -7  104.87   13.36
  -5   2  -8 2051.17   57.83
  -5  -2  -8 2145.15   59.39
  -5   2  -9   56.03   10.97
  -5  -2  -9   77.36   12.92
   5   2  10  816.05   39.06
  -5   2 -10  819.45   38.89
  -5  -2 -10  746.76   35.30
   5  -2  10  787.56   37.48
  -5  -2 -10  787.73   39.03
   5   2  11    6.74    7.35
  -5  -2 -11   -0.59    6.21
  -5   2 -11    1.59    5.17
  -5  -2 -11    2.90    6.62
   5  -2  11   -0.76    7.23
   5   2  12 1072.12   46.86
  -5   2 -12 1127.07   46.56
  -5  -2 -12 1063.27   46.29
   5  -2  12 1058.94   45.73
  -5  -2 -12 1121.12   45.30
  -5   2 -13    0.35    6.68
   5  -2  13   -1.71    6.78
   5   2  13   -2.97    6.72
   5  -2  14 1167.18   46.05
   5   2  14 1239.21   48.17
   5  -2  15   14.28    7.21
   5   2  15   22.33    9.04
  -5   2 -15   11.52    5.61
   5  -2  16  673.25   30.24
   5   2  16  637.89   29.85
  -5   2 -16  692.46   27.55
   5  -2  17   21.87    6.09
  -5  -2 -17   11.16    4.86
   5   2  17    5.53    4.62
  -5   2 -17   20.90    4.50
  -5  -3  19  340.90   15.39
   5   3 -19  358.02   15.31
   5   3 -18   55.82    8.52
   5  -3 -18   37.95    6.35
  -5   3  17  596.98   26.84
   5   3 -17  638.69   27.98
   5  -3 -17  632.93   26.45
   5   3 -16    4.09    6.78
  -5   3  16   -5.21    7.00
   5  -3 -16    8.31    4.85
  -5   3  15  835.87   38.57
   5   3 -15  870.63   38.02
   5  -3 -15  886.42   36.62
   5   3 -14    5.24    6.89
   5  -3 -14    2.85    5.77
   5  -3 -13 1288.68   48.05
   5   3 -13 1211.88   46.77
   5  -3 -13 1220.86   45.30
   5  -3 -12   27.34    8.11
   5   3 -12   39.79   10.08
   5  -3 -12   39.27    9.91
   5  -3 -12   33.63    9.46
   5   3 -11 1157.23   44.85
   5  -3 -11 1163.63   43.69
   5  -3 -11 1157.20   45.93
   5  -3 -11 1133.85   44.11
   5   3 -11 1160.97   42.28
   5   3 -10    7.48    5.37
   5  -3 -10    0.15    5.43
   5  -3  -9 1175.48   41.91
   5   3  -9 1132.77   39.68
   5   3  -8   11.39    6.05
   5  -3  -8   18.15    6.50
   5  -3  -8   15.74    6.43
   5  -3  -7 1197.96   38.93
   5  -3  -7 1221.58   39.12
   5   3  -7 1226.19   38.57
   5   3  -6   35.99    7.74
   5  -3  -6   37.68    8.17
   5  -3  -5  958.68   32.02
   5   3  -5  899.09   31.60
   5  -3  -4  123.54   11.78
   5   3  -4  131.49   12.33
   5  -3  -3 1255.10   34.06
   5   3  -3 1279.26   36.22
   5   3  -2    4.90    4.94
   5  -3  -2   12.81    5.07
   5  -3  -1 1251.53   32.84
   5   3  -1 1224.37   34.87
   5  -3   0   49.32    7.77
   5   3   0   47.80    8.04
  -5  -3   0   51.08    7.30
   5  -3   1 3149.49   52.34
  -5  -3  -1 3063.44   53.12
   5  -3   2    2.75    3.99
  -5  -3  -2    0.87    4.63
   5  -3   3 1252.67   35.27
  -5  -3  -3 1216.35   37.10
   5  -3   4  236.49   16.64
  -5  -3  -4  234.47   17.72
   5  -3   5 1086.92   36.21
  -5  -3  -5 1061.51   38.61
   5  -3   6  116.61   13.65
  -5  -3  -6   80.80   12.73
   5  -3   7 1033.23   39.38
  -5  -3  -7  990.79   41.24
   5  -3   8   74.88   12.37
  -5  -3  -8   47.65   11.05
  -5  -3  -9  519.32   32.18
   5  -3   9  529.04   30.99
   5   3   9  559.82   32.38
  -5   3  -9  566.25   33.61
   5  -3   9  510.30   27.48
   5  -3   9  545.32   30.60
  -5  -3  -9  541.50   30.55
  -5   3 -10   41.29   10.21
  -5  -3 -10   44.42   10.90
   5   3  10   35.78   10.54
   5  -3  10   35.14    8.52
   5  -3  10   74.64   11.71
  -5  -3 -10   53.91   10.92
   5  -3  10   50.51   10.25
  -5  -3 -11  645.58   37.15
   5  -3  11  616.55   35.34
   5   3  11  667.71   36.79
  -5  -3 -11  685.06   35.95
   5  -3  11  646.31   34.99
   5  -3  11  717.32   33.69
   5   3  12  175.76   19.85
  -5  -3 -12  147.45   17.48
   5  -3  12  183.45   19.28
   5  -3  12  185.76   17.66
  -5  -3 -13  440.19   28.30
   5  -3  13  429.53   28.22
   5   3  13  470.95   30.49
  -5   3 -13  452.58   28.03
   5  -3  14  133.36   16.08
   5   3  14  138.30   16.08
  -5   3 -14  138.74   15.35
   5  -3  15  580.12   28.79
   5   3  15  586.45   29.74
  -5   3 -15  545.45   26.44
   5  -3  16   61.51    9.28
   5   3  16   37.01    7.82
  -5   3 -16   51.67    7.57
  -5  -3 -17  520.51   18.96
   5   3  17  522.48   20.83
  -5  -4  17   -0.71    5.11
   5   4 -17   13.20    4.94
  -5   4  17   17.84    6.01
  -5  -4  16   80.83   10.88
   5   4 -16   70.38   10.34
  -5   4  16   86.21   11.96
   5  -4 -16   72.31    9.09
  -5  -4  15   -2.62    6.89
   5   4 -15    5.05    6.33
  -5   4  15    6.06    6.88
   5  -4 -15    1.09    4.08
   5   4 -14    7.92    7.08
   5  -4 -14    7.45    6.06
   5   4 -13    6.00    7.03
   5  -4 -13   18.54    7.06
   5   4 -12   -4.45    7.21
   5  -4 -12    8.02    5.99
   5  -4 -12    2.68    6.10
   5   4 -12    8.11    7.93
   5   4 -11  103.98   15.47
   5  -4 -11   83.39   13.71
   5  -4 -11  103.65   13.66
   5   4 -11  107.34   14.76
   5  -4 -11  106.64   15.44
   5   4 -11   89.94   16.28
   5   4 -10   44.17   10.26
   5  -4 -10   46.51   10.33
   5   4 -10   32.81    9.67
   5  -4 -10   52.40   10.68
   5  -4 -10   47.00   10.88
   5  -4  -9   79.34   12.79
   5   4  -9   91.65   13.06
   5   4  -9   82.63   13.26
   5  -4  -9   69.32   12.10
   5  -4  -9   63.40   11.73
   5  -4  -9   85.22   12.52
   5   4  -8   65.60   11.10
   5  -4  -8   64.02   11.67
   5  -4  -8   74.23   12.09
   5   4  -7   14.61    6.18
   5  -4  -7   13.33    6.64
   5   4  -6    0.73    6.37
   5  -4  -6   11.28    6.71
   5  -4  -5  170.48   15.94
   5   4  -5  162.20   16.02
   5  -4  -4  119.79   13.39
   5   4  -4  114.17   13.51
   5   4  -3   65.97   10.49
   5  -4  -3   68.09   10.10
   5  -4  -2  105.80   11.83
   5   4  -2  112.49   12.93
   5  -4  -1   11.84    5.26
   5   4  -1    9.36    6.32
   5  -4   0    1.22    4.47
   5   4   0    0.65    4.91
  -5  -4   0    3.56    5.26
   5  -4   1    4.63    4.84
  -5  -4  -1    9.13    5.17
   5  -4   2  400.19   22.13
  -5  -4  -2  422.88   23.97
   5  -4   3  108.39   12.65
  -5  -4  -3  117.76   14.04
   5  -4   4   15.69    6.31
  -5  -4  -4   26.46    7.94
   5  -4   5  186.19   17.75
  -5  -4  -5  177.09   17.99
   5  -4   6   -1.82    5.58
  -5  -4  -6    9.58    7.63
   5   4   7  252.32   20.42
  -5   4  -7  238.81   21.85
   5   4   7  272.99   22.94
   5  -4   7  260.92   22.19
   5  -4   7  271.01   21.63
  -5  -4  -7  254.68   22.96
  -5  -4  -8   89.29   15.01
   5   4   8  130.03   16.11
  -5   4  -8   99.09   14.89
   5  -4   8  118.92   15.07
   5   4   8   97.23   14.33
   5  -4   8  108.21   14.19
   5  -4   8  101.98   13.87
  -5  -4  -9  112.07   16.41
   5  -4   9  101.19   14.20
   5   4   9  126.13   16.09
  -5   4  -9   73.62   13.16
   5  -4   9   94.22   13.65
  -5  -4  -9   88.10   14.00
   5  -4   9   96.40   14.09
   5   4   9   92.25   14.06
   5   4  10   14.67    8.22
  -5   4 -10   33.09   10.08
   5  -4  10   21.40    8.22
  -5  -4 -10   15.79    7.77
   5  -4  10   15.45    7.91
  -5   4 -11  138.15   17.11
   5   4  11  141.29   17.47
   5  -4  11  120.96   15.33
  -5  -4 -11  128.01   16.83
   5  -4  11  146.13   16.38
   5   4  12   73.95   13.36
  -5   4 -12   62.48   12.41
   5  -4  12   65.18   12.05
  -5  -4 -12   63.37   12.01
   5  -4  12   60.06   11.18
  -5   4 -13  207.29   19.27
   5   4  13  203.65   19.20
  -5  -4 -13  208.76   19.13
   5  -4  13  223.71   18.94
   5  -4  13  214.56   17.23
   5   4  14   70.82   11.37
  -5   4 -14   71.88   10.78
   5  -4  14   62.34    9.79
   5  -4  14   73.12    9.51
   5  -4  15  140.52   12.12
  -5   4 -15  166.44   13.65
   5   4  15  158.87   14.07
   5   4  16   -0.48    4.15
  -5  -5  16   18.64    4.92
   5   5 -16   20.06    5.44
  -5   5  16   16.40    5.25
  -5  -5  15  227.95   15.65
  -5   5  15  255.53   18.69
   5   5 -15  246.43   16.97
  -5  -5  14   24.79    7.14
   5   5 -14    4.31    6.22
  -5   5  14    7.88    7.03
   5   5 -13  315.60   23.13
   5  -5 -13  311.64   20.63
  -5  -5  13  314.51   21.37
   5   5 -13  305.72   24.13
   5   5 -12   63.72   12.67
   5  -5 -12   79.28   11.39
   5  -5 -12   56.75   12.17
  -5  -5  12   55.93   10.36
   5   5 -12   51.56   13.04
   5   5 -11  372.64   27.13
   5  -5 -11  371.46   24.47
   5  -5 -11  394.47   28.62
   5   5 -11  340.81   30.40
   5   5 -10   76.11   14.16
   5  -5 -10   41.47   10.58
   5  -5 -10   59.73   10.66
   5  -5  -9  639.01   35.95
   5   5  -9  595.64   34.25
   5  -5  -9  611.57   35.47
   5  -5  -9  652.62   34.00
   5   5  -9  633.88   35.08
   5  -5  -9  579.73   33.56
   5   5  -8   56.46   12.57
   5  -5  -8   67.98   12.25
   5  -5  -8   42.90   10.65
   5   5  -8   53.41   10.95
   5  -5  -8   78.15   13.19
   5   5  -7  532.48   32.02
   5  -5  -7  508.92   30.78
   5   5  -7  498.56   30.46
   5  -5  -7  534.62   32.11
   5   5  -7  502.10   28.97
   5  -5  -7  452.86   28.84
   5   5  -6    9.41    5.81
   5  -5  -6    5.79    5.15
   5  -5  -6    2.29    5.20
   5   5  -6   22.51    8.04
   5   5  -6   -0.28    6.07
   5  -5  -6    4.55    7.61
   5   5  -5  353.59   25.70
   5  -5  -5  330.78   24.49
   5   5  -5  372.05   25.43
   5  -5  -5  357.92   24.69
   5   5  -5  333.06   24.06
   5  -5  -5  360.75   24.73
   5   5  -4   38.84    9.64
   5  -5  -4   36.62    8.48
   5  -5  -3  799.87   35.76
   5   5  -3  774.69   36.60
   5  -5  -2   33.67    8.37
   5   5  -2   49.52   10.29
   5  -5  -1  337.12   23.13
   5   5  -1  332.38   24.07
  -5  -5   1  355.17   23.45
   5  -5   0   54.18   10.04
  -5  -5   0   47.63    9.54
   5  -5   1  149.18   15.62
  -5  -5  -1  157.16   16.80
   5  -5   2   56.55   10.72
  -5  -5  -2   44.52   10.32
  -5  -5  -3  562.44   32.07
   5   5   3  631.44   33.80
   5  -5   3  588.42   30.91
   5  -5   3  606.74   29.70
   5   5   3  608.48   31.14
  -5  -5  -4  183.67   19.52
   5   5   4  211.54   20.58
   5  -5   4  184.00   18.37
   5  -5   4  187.13   17.49
   5   5   4  184.52   17.96
  -5  -5  -5  484.06   31.22
   5   5   5  525.25   32.47
  -5   5  -5  443.77   28.68
   5  -5   5  500.03   29.84
   5  -5   5  527.50   28.95
   5   5   5  511.32   29.73
  -5   5  -6   42.74   11.11
   5  -5   6   41.18   10.76
   5   5   6   23.15    9.07
   5  -5   6   17.45    7.82
  -5  -5  -6   37.00    9.57
   5   5   7  190.07   20.27
  -5   5  -7  151.08   18.08
  -5   5  -7  156.40   18.12
   5  -5   7  158.31   18.16
   5  -5   7  191.36   18.39
  -5  -5  -7  166.80   19.83
  -5   5  -8   72.94   13.43
   5  -5   8   76.30   12.33
   5   5   8   73.47   13.65
   5   5   9  289.09   24.09
  -5   5  -9  268.49   24.04
   5   5   9  300.69   22.95
  -5  -5  -9  317.78   24.36
   5  -5   9  270.71   21.71
  -5   5 -10   53.88   12.03
   5   5  10   40.41   10.23
  -5  -5 -10   51.97   10.90
   5  -5  10   40.24    9.60
  -5   5 -10   40.35    8.91
   5   5  10   55.02   11.59
   5   5  11   77.95   11.98
  -5   5 -11   80.51   12.81
  -5  -5 -11   74.85   12.33
  -5   5 -11   85.18   11.54
   5  -5  11   89.93   12.43
   5   5  12   93.97   12.41
  -5   5 -12  112.53   13.92
  -5  -5 -12  121.24   13.60
   5  -5  12   86.38   11.25
  -5   5 -13  154.04   14.99
   5   5  13  135.19   13.24
  -5  -5 -13  153.80   14.29
   5  -5  13  127.12   12.12
   5   5  14  158.15   12.75
   5  -5  14  136.71   10.71
  -5   6  15   14.33    4.09
  -5   6  14  629.95   26.06
   5   6 -14  624.14   22.93
   5   6 -13    4.16    5.64
  -5   6  13   -0.93    5.11
   5   6 -13   -1.82    5.16
   5   6 -12  776.78   32.23
   5  -6 -12  747.25   33.36
   5   6 -12  679.03   35.16
   5   6 -11   -8.19    8.45
   5  -6 -11    6.66    6.85
   5   6 -11    3.35    8.03
   5   6 -10  977.23   40.82
   5  -6 -10  963.31   42.40
   5  -6 -10 1023.48   37.52
   5   6  -9   -1.16    6.59
   5  -6  -9    5.04    6.82
   5  -6  -9  -15.31    7.16
   5   6  -9    5.06    8.35
   5   6  -8  943.05   41.90
   5  -6  -8  988.79   40.01
   5  -6  -8  930.01   42.77
   5   6  -8  961.10   39.79
   5  -6  -8  926.93   41.57
   5   6  -7    3.42    6.74
   5  -6  -7    7.70    6.48
   5  -6  -7   13.23    7.38
   5   6  -6 1657.30   55.35
   5  -6  -6 1748.51   57.24
   5   6  -6 1678.66   55.43
   5  -6  -6 1618.69   55.02
   5   6  -5    1.46    7.30
   5  -6  -5    5.34    6.17
   5  -6  -5   -3.86    6.63
   5   6  -5    8.88    9.48
   5  -6  -5   13.84    8.39
   5  -6  -4 1234.34   46.48
   5  -6  -4 1152.39   45.56
   5  -6  -4 1235.34   48.91
   5   6  -4 1260.37   49.26
   5   6  -4 1263.22   50.09
   5  -6  -3    1.08    5.72
   5  -6  -3   -0.90    6.31
   5  -6  -3    9.49    6.63
   5   6  -3    1.07    5.70
   5   6  -3    0.64    6.50
  -5  -6   3    8.59    6.81
   5   6  -2 1218.25   49.15
  -5  -6   2 1326.52   49.61
   5  -6  -2 1392.88   47.21
   5  -6  -2 1339.90   48.01
   5  -6  -2 1319.52   49.71
   5   6  -2 1381.76   53.03
   5   6  -2 1280.11   46.94
  -5  -6   1    3.09    4.00
   5  -6  -1    8.15    7.80
   5  -6  -1    2.73    4.02
   5  -6  -1   -4.24    6.86
   5   6  -1    2.25    7.49
   5   6  -1    0.61    6.60
  -5   6   1    5.64    6.53
   5   6  -1   -0.51    5.62
  -5  -6   0 1042.42   45.03
   5   6   0 1221.11   47.62
   5   6   0 1074.28   47.39
  -5   6   0 1104.67   45.50
   5   6   0 1135.49   44.27
   5  -6   0 1089.31   44.87
  -5  -6  -1   44.33   10.67
   5  -6   1   27.76    7.91
   5   6   1   30.72   10.51
  -5   6  -1   17.89    7.91
   5   6   1   20.71    9.34
   5   6   1   27.06    8.12
  -5  -6  -2  690.63   37.37
   5   6   2  714.67   37.79
  -5   6  -2  676.32   37.20
   5   6   2  723.03   35.38
   5  -6   2  674.62   35.72
  -5  -6  -3  -23.22    9.69
   5  -6   3  -20.96    8.84
   5   6   3    3.44    6.63
  -5   6  -3   -6.40    7.38
   5   6   3   10.59    8.50
   5   6   4 1508.80   55.43
   5   6   4 1452.15   50.54
   5  -6   4 1585.68   51.05
   5   6   5   35.89   11.52
   5  -6   5    9.67    7.27
  -5   6  -5   27.37   10.27
   5   6   6 1314.86   51.73
   5  -6   6 1342.06   47.32
  -5   6  -6 1370.13   52.39
  -5   6  -7   61.37   12.59
   5  -6   7   51.56   10.90
   5   6   7   53.95   12.37
   5   6   8  787.15   38.78
  -5  -6  -8  824.29   36.55
  -5   6  -8  845.68   38.54
   5  -6   8  824.47   36.27
  -5  -6  -9   -6.73    4.49
  -5   6  -9    0.77    5.86
   5   6   9   -5.04    6.95
   5  -6   9   -0.53    5.74
   5   6  10  835.52   35.68
  -5  -6 -10  825.78   33.41
  -5   6 -10  903.91   34.46
   5  -6  10  886.40   34.46
  -5  -6 -11   22.74    6.00
  -5   6 -11   23.80    5.99
   5  -6  11   32.62    7.13
   5   6  11   22.70    7.35
  -5  -6 -12  502.54   21.67
   5  -6  12  503.00   21.61
  -5   7  12   12.54    4.28
   5   7 -12    4.38    4.04
  -5   7  11  581.35   25.13
   5   7 -11  534.51   22.24
   5   7 -11  645.55   30.10
   5  -7 -11  660.06   26.82
   5   7 -10    2.90    6.32
   5  -7 -10   10.14    5.93
   5  -7  -9  620.87   30.05
   5   7  -9  542.91   25.39
   5  -7  -8    4.15    5.97
   5   7  -8   18.17    9.53
   5   7  -8   20.56    6.84
   5  -7  -7  857.19   37.57
   5  -7  -7  918.50   34.80
   5   7  -7  817.34   35.92
   5   7  -7  819.77   42.48
   5  -7  -7  867.33   36.88
   5   7  -7  889.94   37.16
   5  -7  -6   -2.01    6.79
   5  -7  -6    3.31    7.18
   5   7  -6   -0.68    8.65
   5   7  -6   -6.55    7.31
   5   7  -6   -0.32    6.75
   5  -7  -5  840.84   37.53
   5  -7  -5  828.34   37.44
   5   7  -5  871.46   44.53
   5   7  -5  841.85   37.12
   5   7  -5  827.67   38.82
   5  -7  -4   -1.94    5.32
   5  -7  -4    6.95    6.72
   5   7  -4    4.56    8.55
   5   7  -4  -14.07    7.09
   5   7  -4    2.57    7.43
   5  -7  -3  847.72   37.24
   5  -7  -3  854.82   38.65
   5   7  -3  822.55   42.94
   5   7  -3  842.61   37.52
   5   7  -3  853.93   41.21
   5  -7  -2   -3.79    4.71
   5  -7  -2   -2.68    7.16
   5   7  -2   -3.95    6.53
   5   7  -2   -8.13    8.43
   5  -7  -1  771.67   34.05
   5  -7  -1  761.65   35.97
   5   7  -1  767.18   35.77
   5   7  -1  732.78   38.73
  -5   7   1  772.00   35.92
   5  -7   0   -0.87    8.01
  -5   7   0   -0.23    6.09
   5   7   0    4.74    6.30
   5   7   0   -4.50    8.26
   5   7   1  747.73   36.65
   5  -7   1  717.25   34.80
  -5   7  -1  679.15   36.07
   5   7   1  806.95   36.42
  -5   7  -2   49.76   11.32
   5   7   2   37.24    9.96
   5   7   2   44.20    9.56
  -5   7  -3  844.24   40.77
   5   7   3  886.63   40.46
  -5  -7  -3  809.54   33.94
  -5   7  -4   -5.70   10.09
  -5  -7  -4    4.74    5.10
   5   7   5  713.87   36.05
  -5   7  -5  694.39   36.39
  -5   7  -6   64.68   11.54
   5   7   6   37.61    9.56
   5   7   7 1152.08   43.13
  -5  -7  -7 1049.95   35.66
  -5   7  -7 1181.12   42.59
  -5  -7  -8   17.76    5.23
  -5   7  -8    8.25    5.94
   5   7   8    0.90    7.46
  -5  -7  -9  663.74   24.64
  -5   7  -9  675.60   27.11
  -5  -7 -10    5.34    2.45
  -5   7 -10    8.42    3.61
   5   7  10   13.47    5.13
   5  -8  -9    0.05    3.20
   5   8  -8   38.76    7.62
   5  -8  -8   51.33    7.51
   5   8  -7    4.71    6.25
   5  -8  -7    7.56    4.14
   5   8  -6  178.46   17.27
   5   8  -6  167.06   12.93
   5  -8  -6  214.28   15.73
   5   8  -5    3.73    6.96
   5   8  -5   11.15    4.84
   5  -8  -5   -0.87    4.82
   5   8  -4   56.22    9.07
   5   8  -4   23.92    7.40
   5  -8  -4   40.03    8.27
   5  -8  -4   48.17    9.01
   5   8  -3   -0.37    4.30
   5  -8  -3   -0.15    4.72
   5   8  -2   80.53   10.52
   5  -8  -2   99.46   11.31
   5  -8  -2   68.71   10.97
   5   8  -1   -8.37    5.54
   5  -8  -1   12.87    6.04
  -5  -8   0  130.92   13.15
  -5   8   0  112.44   12.85
   5  -8   0  128.73   13.73
  -5   8  -1    2.56    6.47
   5   8   1   18.32    5.75
  -5  -8  -1    2.69    4.81
   5  -8   1    9.40    6.32
  -5   8  -2   65.84   10.87
   5   8   2   52.58    9.02
  -5  -8  -2   61.01    9.04
   5  -8   2   53.85    9.48
  -5   8  -3   -6.42    7.21
   5   8   3   19.06    6.68
   5  -8   3    1.69    5.25
  -5  -8  -3   11.82    4.58
  -5   8  -4  144.47   14.63
   5   8   4  127.45   13.03
   5  -8   4  145.08   13.57
  -5  -8  -4  115.53   10.73
  -5   8  -5  145.61   13.90
   5   8   5  151.43   13.93
   5  -8   5  154.54   13.44
  -5   8  -6   73.61    9.91
   5   8   6   82.59   10.03
   5  -8   6   85.80    9.55
  -5   8  -7  207.82   13.88
   5   8   7  215.48   14.40
   5  -8   7  228.12   14.01
   6   0 -20  300.26   14.19
   6   0 -19    5.58    4.44
   6   0 -18  549.77   27.06
   6   0 -18  553.05   25.01
   6   0 -17    2.60    4.94
   6   0 -17   -5.28    6.38
   6   0 -16  444.53   27.32
   6   0 -16  414.81   24.83
   6   0 -15   -1.69    5.33
   6   0 -15   -8.80    8.22
   6   0 -14  961.88   38.24
   6   0 -14  950.26   38.79
   6   0 -14  964.54   40.62
   6   0 -13   -4.64    4.90
   6   0 -13    0.09    6.72
   6   0 -13    6.11    5.01
   6   0 -12  785.59   33.38
   6   0 -11   11.64    4.85
   6   0 -11   -0.53    3.94
   6   0 -10  953.14   34.49
   6   0 -10  893.63   32.13
   6   0  -9    4.51    5.29
   6   0  -9    1.18    3.65
   6   0  -8 1200.02   36.66
   6   0  -8 1201.02   32.47
   6   0  -7    7.27    5.63
   6   0  -7   -1.14    3.36
   6   0  -6 2502.27   48.97
   6   0  -6 2532.86   49.77
   6   0  -6 2462.25   39.53
   6   0  -5   -0.50    4.79
   6   0  -5   -1.57    4.98
  -6   0   5   -1.61    4.09
  -6   0   5  -14.72    5.96
   6   0  -4 4849.67   62.95
   6   0  -4 4688.40   65.42
  -6   0   4 4651.35   77.84
  -6   0   4 4778.37   84.99
   6   0  -3   -0.95    3.83
   6   0  -3    7.46    5.60
  -6   0   3    1.74    3.30
   6   0  -2 1826.45   35.44
   6   0  -2 1817.94   39.98
  -6   0   2 1777.21   46.19
  -6   0   2 1775.91   46.46
   6   0  -1   -0.25    3.79
   6   0  -1    3.07    5.04
   6   0  -1    2.27    3.32
   6   0  -1   -0.21    2.09
  -6   0   1    5.66    4.11
   6   0   0 1721.38   30.94
  -6   0   0 1557.22   26.06
   6   0   0 1651.36   38.09
   6   0   0 1753.57   48.21
   6   0   0 1709.65   26.36
  -6   0   0 1621.49   46.21
  -6   0  -1    1.78    2.80
   6   0   1    2.09    3.10
   6   0   1    4.37    5.48
   6   0   1    8.57    5.21
   6   0   2 1914.06   42.30
  -6   0  -2 1900.94   36.99
  -6   0  -3   -0.27    4.33
   6   0   3   -3.97    5.27
   6   0   4 4255.72   66.39
  -6   0  -4 4160.61   64.72
   6   0   5    1.05    5.06
  -6   0  -5    5.45    4.84
  -6   0  -6 3414.00   66.64
   6   0   6 3404.25   63.99
  -6   0  -7    2.71    5.42
  -6   0  -8 1484.40   49.10
  -6   0  -9    2.37    6.19
   6   0  10 1634.97   54.57
  -6   0 -10 1709.61   56.99
   6   0  11    6.38    6.36
  -6   0 -11  -21.04    8.21
   6   0  12 1265.28   50.24
  -6   0 -12 1317.58   51.45
  -6   0 -12 1260.15   47.66
  -6   0 -13   -1.16    4.85
   6   0  13   -0.54    6.66
   6   0  14 1196.58   46.25
  -6   0 -14 1249.32   44.41
   6   0  14 1265.18   46.87
   6   0  15   -1.35    6.02
  -6   0 -15   -4.80    5.44
  -6   0 -15   -4.53    6.60
   6   0  15    4.47    6.06
   6   0  16  926.49   32.97
  -6   0 -16 1036.74   33.03
   6   0  16 1012.83   36.00
   6   0  17   -3.28    3.82
   6   1 -20  381.58   15.71
   6   1 -19  131.96   11.40
   6  -1 -19  127.88   11.66
   6  -1 -18  563.72   23.79
   6   1 -18  622.37   27.28
   6  -1 -18  585.71   26.95
   6  -1 -17  228.31   16.76
   6   1 -17  202.09   17.51
   6   1 -17  201.09   17.88
   6  -1 -17  216.30   18.34
   6  -1 -16  502.85   26.47
   6   1 -16  527.09   28.57
   6   1 -16  513.93   29.59
   6  -1 -16  491.86   28.49
   6  -1 -15  450.87   25.65
   6   1 -15  472.98   27.72
   6   1 -15  465.19   28.88
   6  -1 -15  452.40   27.98
   6   1 -14  200.78   18.31
   6  -1 -14  217.16   19.12
   6   1 -14  184.61   17.36
   6  -1 -14  207.94   19.56
   6   1 -14  224.72   20.53
   6  -1 -13  120.32   14.36
   6   1 -13  120.79   14.21
   6   1 -13  101.56   13.37
   6  -1 -13   99.23   13.57
   6   1 -13  117.61   14.78
   6  -1 -12  100.45   13.33
   6  -1 -12  110.04   13.01
   6   1 -12  104.86   12.33
   6  -1 -12   91.26   12.23
   6  -1 -11  872.67   34.99
   6  -1 -11  859.81   33.81
   6   1 -11  896.88   34.20
   6   1 -10  203.13   16.19
   6  -1 -10  208.09   17.24
   6  -1 -10  187.09   15.50
   6   1 -10  202.74   16.07
   6   1  -9  697.56   28.85
   6  -1  -9  640.17   28.63
   6  -1  -9  649.79   26.63
   6   1  -9  686.52   26.85
   6   1  -8  229.88   16.69
   6  -1  -8  204.47   14.44
   6   1  -8  229.00   14.56
   6   1  -7  916.66   31.56
   6  -1  -7  907.91   27.58
   6   1  -7  899.15   26.13
   6   1  -6  235.70   16.00
   6   1  -6  258.53   15.74
   6   1  -6  247.89   13.16
   6  -1  -6  224.01   13.05
   6  -1  -6  214.68   12.85
   6   1  -6  234.87   12.34
   6   1  -5 3025.65   52.79
   6  -1  -5 3179.21   59.08
   6   1  -5 3082.46   44.28
   6   1  -5 3154.02   53.06
   6  -1  -5 2996.27   43.84
   6  -1  -5 3008.14   42.94
   6   1  -4  615.57   19.83
   6  -1  -4  656.01   26.43
   6   1  -4  617.69   23.19
   6   1  -4  632.32   23.78
   6  -1  -4  625.80   19.09
  -6  -1   4  692.10   30.44
   6   1  -3 1087.80   26.22
   6   1  -3 1113.78   29.88
   6  -1  -3 1108.30   33.91
   6   1  -3 1134.46   31.33
   6  -1  -3 1104.76   24.35
  -6   1   3 1063.73   30.19
   6   1  -2  281.35   14.81
   6  -1  -2  309.38   15.52
   6   1  -2  282.74   16.25
   6  -1  -2  272.26   17.23
  -6   1   2  288.29   15.21
   6  -1  -2  310.83   12.77
  -6   1   2  268.31   15.82
  -6  -1   2  235.81   23.68
   6   1  -1 1154.12   31.88
   6  -1  -1 1122.74   27.39
   6  -1  -1 1116.82   33.15
  -6  -1   1 1044.40   22.28
   6   1  -1 1167.62   28.19
   6  -1  -1 1109.98   33.15
  -6   1   1 1099.10   27.97
   6  -1  -1 1139.49   24.46
   6   1   0  100.88    8.88
   6   1   0   96.88   10.29
   6  -1   0  106.68    8.41
   6  -1   0  103.11   11.11
  -6  -1   0  103.30    8.19
   6  -1   0  103.30    8.02
   6  -1   0  107.36   11.43
  -6   1  -1  444.15   15.30
  -6  -1  -1  440.93   17.62
   6  -1   1  459.58   21.61
   6  -1   1  450.72   15.10
   6  -1   1  464.97   16.84
  -6   1  -2   75.79    7.47
   6  -1   2   69.19    9.38
  -6  -1  -2   80.92    9.06
   6  -1   2   70.97    7.54
  -6   1  -3 2010.27   40.40
  -6  -1  -3 1937.45   42.62
   6  -1   3 2045.90   45.81
  -6  -1  -4   30.45    7.32
  -6   1  -4   21.75    5.88
   6  -1   4   32.37    7.37
  -6   1  -5 1472.80   40.99
  -6  -1  -5 1423.83   42.01
  -6  -1  -6   86.56   11.75
  -6   1  -6   83.89   11.30
  -6   1  -7 1331.63   44.53
  -6  -1  -7 1440.85   46.81
  -6  -1  -8   78.93   12.77
  -6   1  -8   76.51   12.17
  -6   1  -9 1195.17   46.42
  -6  -1  -9 1164.58   45.82
   6   1  10   13.64    6.64
   6  -1  10   13.82    8.37
  -6  -1 -10   23.11    8.31
  -6   1 -10   23.33    7.94
  -6   1 -10    9.48    6.39
  -6  -1 -10   17.28    6.52
   6   1  11  790.41   39.84
   6  -1  11  725.63   37.62
  -6   1 -11  777.59   38.13
  -6  -1 -11  699.70   34.72
   6  -1  11  805.34   38.53
  -6   1 -11  776.65   39.76
  -6  -1 -11  777.25   39.64
   6  -1  12   44.02   10.42
   6   1  12   36.38   11.26
  -6   1 -12   59.62   11.36
   6  -1  12   51.06   11.73
   6   1  13  780.25   39.61
   6  -1  13  797.70   38.06
  -6   1 -13  823.88   38.94
   6  -1  13  816.77   39.38
   6   1  13  853.34   38.11
  -6  -1 -13  787.58   36.35
   6   1  14   11.80    8.03
   6  -1  14   16.77    6.86
  -6   1 -14   17.53    7.73
  -6  -1 -14   22.05    6.40
   6  -1  14   25.59    9.07
   6   1  14   23.15    7.46
   6   1  15  394.50   25.52
  -6   1 -15  397.58   24.03
  -6  -1 -15  433.50   23.45
   6  -1  15  422.50   26.50
   6   1  15  414.00   24.20
   6   1  16    9.19    6.70
   6  -1  16   -3.42    5.89
  -6  -1 -16    2.56    3.71
   6   1  16   -0.26    5.50
  -6   1 -17  331.51   15.04
   6   1  17  300.98   16.59
  -6  -1 -17  322.44   15.15
   6  -1  17  337.21   18.31
   6   1  17  325.06   15.96
   6   2 -19  505.87   20.46
   6  -2 -19  505.21   20.20
   6   2 -18  -23.42    6.75
   6  -2 -18    3.99    4.96
   6   2 -17  685.27   30.36
   6  -2 -17  677.62   30.05
   6   2 -16   18.75    9.04
   6  -2 -16   21.38    7.75
   6   2 -15  722.75   34.81
   6   2 -15  683.21   34.82
   6  -2 -15  628.70   32.34
   6   2 -14   36.56    9.34
   6  -2 -14   63.67   11.85
   6   2 -14   50.59   11.17
   6   2 -13  440.51   27.38
   6  -2 -13  450.93   27.99
   6   2 -13  460.40   29.22
   6   2 -13  429.99   26.94
   6  -2 -13  471.09   27.89
   6   2 -13  437.65   26.92
   6   2 -12   -3.71    5.88
   6  -2 -12    1.28    5.07
   6   2 -12    2.35    6.22
   6  -2 -12    9.72    5.53
   6   2 -12   -1.71    5.06
   6  -2 -12    4.47    5.28
   6   2 -12   -2.29    5.58
   6  -2 -11  997.79   38.30
   6   2 -11  989.47   37.50
   6   2 -10    1.68    3.90
   6  -2 -10    3.41    4.81
   6   2  -9  858.97   33.13
   6  -2  -9  861.35   32.93
   6   2  -9  937.60   32.69
   6   2  -8   32.10    7.39
   6   2  -8   46.38    7.68
   6   2  -8   43.28    7.52
   6  -2  -8   35.58    7.22
   6   2  -7 1114.68   32.87
   6   2  -7 1019.21   34.56
   6  -2  -7 1094.12   33.79
   6  -2  -7 1056.10   32.56
   6   2  -7 1069.87   30.51
   6   2  -6   41.54    8.16
   6   2  -6   45.66    7.22
   6  -2  -6   42.72    6.89
   6  -2  -6   39.65    7.23
   6   2  -5  819.65   29.20
   6   2  -5  820.56   27.53
   6   2  -5  814.15   26.94
   6  -2  -5  843.15   26.95
   6  -2  -5  807.71   24.98
   6   2  -4  309.62   17.99
   6   2  -4  311.68   16.68
   6   2  -4  305.60   17.19
   6  -2  -4  310.38   16.09
   6   2  -3  242.60   15.70
   6   2  -3  228.62   14.37
   6   2  -3  240.45   15.48
   6  -2  -3  225.88   13.39
   6   2  -2  114.86   11.46
   6  -2  -2  123.89   13.07
  -6  -2   2  100.33    8.03
   6   2  -2  110.77   10.51
   6  -2  -2  120.63    9.85
   6  -2  -1  337.03   20.49
   6   2  -1  356.15   17.85
  -6  -2   1  354.87   15.18
   6  -2  -1  372.74   16.62
  -6  -2   0   87.52    8.35
   6  -2   0   77.08   10.57
   6  -2   0   94.80    8.91
  -6  -2  -1  799.31   25.53
   6  -2   1  850.82   25.44
  -6  -2  -2    9.07    4.33
   6  -2   2    6.81    5.11
   6  -2   2    8.74    4.84
  -6  -2  -3  387.30   20.60
   6  -2   3  416.92   19.45
  -6  -2  -4  100.20   11.79
   6  -2   4   97.15   10.60
  -6   2  -5  108.73   12.13
  -6  -2  -5  125.18   13.81
   6  -2   5   98.94   11.27
  -6  -2  -6    9.46    5.67
  -6   2  -6   14.23    6.02
   6  -2   6    9.02    5.25
  -6   2  -7  143.04   15.64
  -6  -2  -7  109.95   14.72
   6  -2   7  137.20   15.05
  -6   2  -8    9.98    6.45
  -6  -2  -8   20.38    8.41
  -6   2  -9   13.09    9.23
  -6  -2  -9    8.01    6.81
  -6   2  -9   14.07    7.50
   6   2   9    4.35    6.59
   6  -2  10   73.41   12.53
  -6  -2 -10   61.38   11.79
  -6   2 -10   59.00   11.53
   6  -2  10   55.16   10.74
  -6  -2 -10   69.80   11.96
   6   2  10   69.57   12.46
   6  -2  11   49.59   10.91
   6   2  11   71.28   12.77
  -6  -2 -11   63.92   11.83
   6  -2  11  105.31   15.53
  -6   2 -11   71.41   12.59
  -6  -2 -11   73.76   12.97
   6   2  12   -3.26    7.49
   6  -2  12    0.02    7.20
  -6  -2 -12   10.69    6.84
  -6   2 -12   -4.34    7.96
   6   2  13  118.22   16.98
   6  -2  13  108.38   15.50
  -6   2 -13  137.96   16.02
   6   2  14    9.04    6.71
   6  -2  14    7.83    6.93
   6   2  15   49.21   10.34
  -6   2 -15   55.55    9.65
   6  -2  15   52.82   10.39
   6   2  16    3.75    4.95
  -6   2 -16    6.42    3.48
   6  -2  16    1.79    5.60
   6   2  17    2.20    3.72
   6  -2  17    0.90    3.60
  -6  -3  18  278.85   16.01
   6   3 -18  281.95   16.60
   6  -3 -18  269.46   15.19
  -6   3  17   98.82   11.16
   6   3 -17  115.26   12.73
   6  -3 -17   91.12   10.82
  -6   3  16  272.10   20.01
   6   3 -16  305.65   21.60
   6  -3 -16  315.11   20.82
   6   3 -15   90.83   13.82
  -6   3  15   83.19   12.82
   6  -3 -15   78.31   12.46
   6   3 -14  562.46   31.71
   6  -3 -14  541.97   30.08
   6   3 -13  253.77   21.84
   6  -3 -13  250.22   21.26
   6   3 -12  419.36   27.96
   6  -3 -12  370.07   25.91
   6  -3 -12  406.35   26.89
   6   3 -11  246.39   21.68
   6  -3 -11  223.67   20.00
   6  -3 -11  236.26   21.17
   6  -3 -11  207.05   19.34
   6   3 -10  457.48   25.98
   6  -3 -10  441.79   26.87
   6   3  -9  490.85   26.37
   6  -3  -9  509.16   27.84
   6   3  -8  584.15   28.15
   6  -3  -8  593.25   29.14
   6  -3  -8  591.84   28.87
   6   3  -7  920.93   34.21
   6  -3  -7  931.85   35.23
   6  -3  -7  898.84   33.65
   6   3  -6  427.94   23.18
   6  -3  -6  424.67   23.10
   6   3  -5  326.34   19.88
   6  -3  -5  327.96   19.54
   6   3  -4  311.66   19.30
   6  -3  -4  298.42   18.29
   6   3  -3  583.30   25.79
   6   3  -3  603.00   26.05
   6  -3  -3  624.38   25.29
   6   3  -2  949.88   32.45
  -6  -3   2  915.30   27.99
   6  -3  -2  928.23   30.10
   6   3  -1 1009.15   33.51
  -6  -3   1  927.87   28.75
   6  -3  -1 1022.18   31.21
  -6  -3   0  445.57   20.90
   6  -3   0  483.70   21.68
  -6  -3  -1  752.77   28.10
   6  -3   1  825.74   28.61
  -6  -3  -2  212.82   16.17
   6  -3   2  208.37   15.01
  -6  -3  -3  585.42   27.51
   6  -3   3  607.28   26.11
  -6  -3  -4  214.56   18.04
   6  -3   4  240.81   17.47
  -6  -3  -5  613.86   31.04
   6  -3   5  623.22   28.68
  -6  -3  -6  253.15   21.26
   6  -3   6  272.70   20.29
  -6  -3  -7 1109.17   45.57
   6  -3   7 1213.34   44.25
   6  -3   8   26.39    9.23
   6   3   8   14.24    6.67
  -6  -3  -8   16.77    8.15
  -6   3  -8   10.27    7.27
   6  -3   8   28.06    8.57
   6  -3   9  642.76   35.24
   6   3   9  690.19   36.09
  -6   3  -9  698.24   38.46
  -6  -3  -9  633.70   36.58
   6  -3   9  761.18   36.78
  -6  -3  -9  673.47   34.70
   6  -3  10   34.85   10.96
   6   3  10   27.84    9.65
   6  -3  10   26.77    8.38
  -6  -3 -10   48.00   10.30
  -6  -3 -10   45.51   11.80
  -6   3 -10   46.50   10.83
   6   3  11  550.61   33.30
   6  -3  11  589.37   33.54
  -6  -3 -11  505.25   30.80
   6   3  12   63.53   13.50
   6  -3  12   69.92   12.67
  -6  -3 -12   52.38   11.34
  -6   3 -13  497.04   29.10
   6   3  13  500.07   30.75
   6  -3  13  494.68   29.49
  -6  -3 -13  435.22   27.14
   6   3  14    1.75    6.42
  -6   3 -14   16.75    6.65
   6  -3  14    4.34    6.43
  -6   3 -15  288.69   18.40
   6   3  15  256.50   18.96
   6  -3  15  259.14   18.50
   6   3  16   18.59    5.92
  -6   3 -16   24.95    4.78
   6  -3  16   15.35    5.03
  -6  -4  17   29.04    5.87
   6   4 -17   43.11    7.09
  -6   4  17   21.35    5.49
   6  -4 -17   25.45    5.42
  -6  -4  16  603.96   25.40
  -6   4  16  596.79   27.51
   6   4 -16  646.95   27.93
   6  -4 -16  641.97   25.70
  -6  -4  15   27.63    7.62
   6   4 -15   26.28    7.29
  -6   4  15   11.54    7.04
   6  -4 -15   25.85    7.77
  -6  -4  14  554.53   28.54
   6   4 -14  568.97   30.84
   6  -4 -14  585.77   29.38
   6   4 -13   -6.39    8.96
   6  -4 -13   -3.66    5.84
   6   4 -12  515.68   31.47
   6  -4 -12  548.08   31.06
   6  -4 -12  569.79   33.89
   6   4 -12  532.39   35.61
   6   4 -11    2.69    7.37
   6  -4 -11   -1.57    6.73
   6  -4 -11    7.98    7.66
   6   4 -11   15.89    7.22
   6  -4 -11   -8.24    6.47
   6   4 -11    0.45    8.25
   6  -4 -10  936.43   42.00
   6   4 -10  887.02   40.79
   6  -4 -10  938.38   43.34
   6  -4 -10  921.21   40.56
   6   4 -10  905.01   39.47
   6   4 -10 1029.92   50.79
   6   4  -9    0.23    6.97
   6  -4  -9    1.17    5.37
   6  -4  -9   10.11    5.99
   6  -4  -9   -2.79    5.99
   6  -4  -9    4.75    4.85
   6   4  -9   15.57    7.32
   6   4  -9  -12.01   10.39
   6  -4  -8 1091.09   43.20
   6  -4  -8 1127.67   43.72
   6   4  -8 1045.95   42.72
   6   4  -8 1041.22   41.58
   6  -4  -8 1022.47   42.52
   6  -4  -8 1000.43   42.61
   6   4  -7    8.40    7.43
   6  -4  -7    9.57    6.60
   6  -4  -6 1219.06   43.26
   6   4  -6 1125.85   41.93
   6   4  -5   17.76    6.03
   6  -4  -5    5.00    5.20
   6  -4  -4 2359.38   56.73
   6   4  -4 2360.25   58.76
   6  -4  -3  120.83   13.29
   6   4  -3   94.09   12.37
   6  -4  -2 2084.04   51.32
   6   4  -2 2017.86   53.65
  -6  -4   2 1941.68   47.59
   6  -4  -1   78.87   10.77
   6   4  -1   77.15   11.64
  -6  -4   1   87.45   11.11
   6  -4   0 1808.02   47.41
  -6  -4   0 1809.52   47.92
   6  -4   1  137.37   14.08
  -6  -4  -1  112.45   12.91
   6  -4   2 1412.91   43.16
  -6  -4  -2 1431.03   45.74
   6  -4   3    0.21    4.64
  -6  -4  -3    4.30    6.16
   6  -4   4 1649.98   48.98
  -6  -4  -4 1581.31   51.96
   6  -4   5   34.66    9.82
  -6  -4  -5   34.59    8.44
  -6  -4  -6 1554.21   55.35
   6   4   6 1685.32   55.52
   6  -4   6 1585.93   51.78
   6  -4   6 1590.90   47.37
   6  -4   6 1502.54   48.05
  -6  -4  -7   59.52   12.90
  -6   4  -7   48.70   11.44
   6  -4   7   55.58   11.21
   6  -4   7   44.60    8.97
   6   4   7   21.38    7.36
   6  -4   7   52.92    9.67
  -6  -4  -8 1491.13   56.80
   6  -4   8 1489.43   53.33
   6   4   8 1511.67   51.24
   6   4   8 1378.64   51.29
  -6   4  -8 1421.39   53.63
   6  -4   8 1517.94   51.06
   6  -4   8 1526.37   48.34
   6   4   9   40.38   10.73
  -6   4  -9   41.16   10.65
   6  -4   9   58.08   10.87
  -6  -4  -9   31.55    9.44
   6  -4   9   32.56    8.48
   6   4  10 1725.96   55.95
  -6   4 -10 1684.18   57.85
   6  -4  10 1603.36   53.24
  -6  -4 -10 1566.75   53.68
   6  -4  10 1625.88   49.64
  -6   4 -11   38.80   10.85
   6   4  11   58.20   11.96
   6  -4  11   35.25    9.57
  -6  -4 -11   40.67   10.14
   6  -4  11   52.42   10.17
   6   4  12  883.63   38.57
  -6   4 -12  962.28   40.45
   6  -4  12  876.71   37.42
  -6  -4 -12  901.30   38.40
   6  -4  12  849.62   33.05
   6   4  13    9.34    5.64
  -6   4 -13    6.21    6.19
  -6  -4 -13   12.41    7.36
   6  -4  13    1.70    5.30
  -6   4 -14  878.13   32.21
   6   4  14  856.62   33.04
   6  -4  14  833.56   30.69
  -6   4 -15    2.18    3.26
   6   4  15   -7.05    5.10
   6  -4  15    1.99    3.71
  -6   5  16  171.72   13.15
   6   5 -16  162.71   12.06
  -6   5  15  344.37   20.96
   6   5 -15  365.57   20.41
   6  -5 -15  342.60   17.18
   6   5 -14  183.57   16.77
   6  -5 -14  169.91   14.01
   6   5 -13  265.27   20.94
   6  -5 -13  268.28   19.26
   6   5 -13  283.17   23.36
   6   5 -12  105.89   15.05
   6  -5 -12  101.31   13.35
   6  -5 -12   69.92   12.51
   6   5 -12  105.47   16.83
   6   5 -11  495.76   31.17
   6  -5 -11  587.37   34.39
   6  -5 -11  640.83   32.36
   6   5 -11  553.70   36.71
   6   5 -10  131.57   17.15
   6  -5 -10  136.75   17.51
   6  -5 -10  151.49   16.84
   6   5 -10  150.46   20.70
   6   5  -9  813.43   39.90
   6  -5  -9  837.25   41.69
   6  -5  -9  853.54   39.10
   6   5  -9  726.43   44.45
   6  -5  -8  249.79   22.59
   6   5  -8  205.99   21.07
   6  -5  -8  203.67   20.90
   6   5  -8  239.88   22.03
   6  -5  -8  235.04   22.33
   6   5  -7  659.44   35.69
   6  -5  -7  711.03   36.79
   6   5  -7  649.23   35.20
   6  -5  -7  632.54   35.12
   6   5  -7  623.99   32.80
   6  -5  -7  633.14   34.56
   6   5  -6  119.35   15.64
   6  -5  -6  119.04   16.03
   6   5  -6   92.08   13.77
   6  -5  -6   79.69   13.20
   6   5  -6  117.07   14.87
   6  -5  -6  132.43   16.26
   6   5  -5  761.79   37.73
   6  -5  -5  787.54   37.66
   6   5  -5  754.96   36.74
   6  -5  -5  749.25   35.75
   6   5  -5  691.28   35.04
   6  -5  -5  704.77   35.12
   6   5  -4   47.92   10.35
   6  -5  -4   43.46    9.55
   6  -5  -4   33.77    7.14
   6   5  -4   33.98   10.09
   6  -5  -4   38.08    9.12
   6   5  -4   44.09   10.23
   6  -5  -3 1357.08   47.69
   6   5  -3 1328.39   46.95
   6  -5  -3 1424.58   47.82
   6   5  -3 1419.52   50.44
   6   5  -3 1343.61   49.25
  -6  -5   3 1296.71   44.37
  -6  -5   2   92.61   12.65
   6  -5  -2   97.00   13.28
   6   5  -2  100.01   13.97
  -6  -5   1 1091.97   41.71
   6  -5  -1 1134.30   42.83
  -6  -5   0  108.78   14.33
   6  -5   0  103.29   13.52
   6   5   0   96.04   14.49
   6   5   0  109.65   13.66
   6   5   1  748.74   36.97
   6  -5   1  677.64   33.19
  -6  -5  -1  729.35   35.73
   6   5   1  746.85   34.47
  -6  -5  -2  221.89   20.42
   6   5   2  239.43   22.15
   6  -5   2  210.00   19.31
   6  -5   2  214.11   18.23
   6   5   2  221.27   19.12
  -6  -5  -3 1508.01   53.37
   6   5   3 1556.21   54.54
   6  -5   3 1489.74   47.18
   6   5   3 1493.68   49.61
   6  -5   3 1510.10   50.72
  -6  -5  -4  134.10   17.10
   6  -5   4  126.24   15.88
   6  -5   4  114.31   14.15
   6   5   4  107.83   15.71
   6   5   4  132.20   15.60
   6   5   5  656.35   36.66
   6  -5   5  578.73   32.65
   6  -5   5  635.59   31.60
  -6  -5  -5  612.85   36.11
  -6   5  -6    9.02    5.97
   6  -5   6   14.48    7.22
   6   5   6   27.71    9.35
  -6  -5  -6   20.51    8.22
   6   5   7  856.41   41.76
   6  -5   7  831.76   36.71
   6  -5   8    9.77    6.34
   6   5   8    1.89    7.68
   6   5   9  815.35   39.63
  -6   5  -9  765.24   38.59
  -6  -5  -9  827.44   38.37
   6  -5   9  780.72   34.86
   6   5  10   10.38    4.71
  -6   5 -10   -0.43    7.34
  -6  -5 -10    0.97    6.17
   6  -5  10   15.66    6.64
   6   5  10    0.32    7.68
  -6   5 -11  488.76   28.65
   6   5  11  488.90   26.42
  -6  -5 -11  513.84   28.17
  -6   5 -11  484.04   25.26
   6  -5  11  462.71   24.68
   6   5  12    7.58    4.12
  -6   5 -12    2.65    5.57
  -6  -5 -12    2.82    4.13
   6  -5  12    7.64    4.51
  -6   5 -13  357.21   20.24
   6   5  13  345.76   19.02
   6  -5  13  357.68   17.11
  -6   6  14   68.51    9.20
   6   6 -14   86.33    8.82
  -6   6  13  230.87   17.77
   6   6 -13  263.09   17.60
   6   6 -13  248.88   18.79
   6   6 -12    9.20    5.90
   6  -6 -12    8.42    4.92
   6   6 -12   17.59    8.47
   6   6 -11  278.81   21.38
   6  -6 -11  284.62   22.20
   6  -6 -11  265.96   18.75
   6   6 -11  275.68   23.98
   6   6 -10   46.53   10.26
   6  -6 -10   89.99   12.18
   6  -6 -10   67.93   12.58
   6   6 -10   82.25   15.71
   6   6  -9  338.87   25.38
   6  -6  -9  352.44   25.91
   6  -6  -9  360.77   23.90
   6   6  -9  373.03   29.98
   6   6  -8   68.63   13.08
   6  -6  -8   56.32   11.41
   6  -6  -8   83.29   12.96
   6  -6  -8   81.59   13.70
   6   6  -8   89.69   12.85
   6   6  -8   64.02   14.81
   6   6  -7  801.24   39.02
   6  -6  -7  791.63   39.08
   6   6  -7  901.85   48.85
   6  -6  -7  789.95   38.75
   6   6  -7  747.55   36.40
   6  -6  -6  104.77   14.94
   6  -6  -6   92.14   14.40
   6   6  -6  111.62   18.17
   6   6  -6  125.21   16.05
   6  -6  -5  104.03   13.98
   6  -6  -5   99.73   14.47
   6   6  -5  122.09   19.41
   6   6  -5  119.44   16.16
   6  -6  -4   39.07    9.51
   6  -6  -4   26.17    8.40
   6   6  -4   28.15   10.08
   6   6  -4   47.46   13.50
  -6  -6   3  213.74   20.13
   6   6  -3  215.56   21.40
   6  -6  -3  207.01   19.84
   6  -6  -3  194.59   18.31
   6  -6  -3  201.65   20.19
   6   6  -3  202.10   21.00
   6   6  -3  194.62   22.84
  -6  -6   2   42.73   10.04
   6  -6  -2   35.19    8.82
   6  -6  -2   63.50   11.73
   6   6  -2   42.10   11.10
   6   6  -2   45.16   11.83
   6   6  -2   45.36   10.70
  -6  -6   1  386.43   27.13
   6  -6  -1  388.30   27.79
   6   6  -1  454.21   29.18
   6  -6  -1  435.27   28.03
   6   6  -1  429.38   30.51
   6   6  -1  417.06   27.39
  -6  -6   0   28.17    9.45
   6  -6   0   24.94    8.86
   6   6   0   32.83    8.82
  -6   6   0   33.89    9.65
   6   6   0   42.52   11.08
   6   6   1  114.92   15.62
   6   6   1  136.19   17.64
  -6   6  -1  148.14   18.29
   6   6   2   15.78    8.01
  -6   6  -2   16.72    9.47
   6   6   2   24.77   10.43
   6   6   3  426.47   30.16
   6   6   3  375.94   26.14
  -6   6  -3  377.21   28.78
  -6   6  -4   50.36   12.25
   6   6   4   71.25   14.10
   6   6   5  159.96   19.46
  -6   6  -5  160.06   19.55
  -6   6  -6   83.46   14.93
   6  -6   6   85.60   12.95
   6   6   6  109.01   16.64
  -6   6  -7    3.70    8.21
   6  -6   7   11.20    6.58
   6   6   7   12.62    7.55
  -6  -6  -8   72.74   11.55
  -6   6  -8   64.65   11.47
   6   6   8   74.87   13.31
   6  -6   8   65.87   10.51
  -6  -6  -9   39.69    8.44
  -6   6  -9   22.81    8.16
   6   6   9   32.36    9.16
   6  -6   9   35.76    7.98
  -6  -6 -10   21.27    6.22
  -6   6 -10   24.62    6.67
   6   6  10   27.32    7.83
   6  -6  10   27.96    6.55
  -6  -6 -11   54.70    7.99
  -6   6 -11   56.59    7.43
  -6   7  12  169.59   11.93
   6   7 -12  177.21   13.68
  -6   7  11   72.77    8.75
   6   7 -11   63.53    8.32
   6   7 -11   68.19   10.20
   6   7 -10  235.02   16.50
   6   7 -10  272.23   20.86
   6  -7 -10  271.49   18.42
   6   7  -9   79.00   13.18
   6   7  -9   96.86   11.89
   6  -7  -9  110.04   10.98
   6  -7  -9   89.70   11.78
   6   7  -8  310.96   21.52
   6   7  -8  322.30   25.96
   6  -7  -8  353.83   22.96
   6  -7  -8  343.06   20.36
   6  -7  -7  151.25   16.30
   6   7  -7  133.59   18.08
   6   7  -7  184.61   17.53
   6  -7  -7  171.45   15.67
   6  -7  -7  160.72   16.27
   6   7  -6  351.06   27.78
   6  -7  -6  292.80   22.39
   6   7  -6  276.72   21.54
   6  -7  -6  287.93   21.81
   6  -7  -5  145.30   15.64
   6  -7  -5  144.52   16.11
   6   7  -5  116.65   16.94
   6   7  -5  122.40   15.12
   6   7  -5  159.81   17.64
   6  -7  -4  195.77   18.08
   6   7  -4  193.48   21.44
   6   7  -4  201.48   19.01
   6  -7  -4  215.45   19.42
   6  -7  -3  212.87   18.25
   6   7  -3  204.01   18.98
   6   7  -3  211.03   21.67
   6  -7  -3  209.67   19.29
   6  -7  -2   79.48   12.58
   6   7  -2  114.29   14.90
   6  -7  -1  188.08   18.42
   6   7  -1  210.29   19.42
   6   7   0  159.42   17.25
   6  -7   0  142.22   16.41
  -6   7   0  166.72   17.28
   6   7   0  166.72   17.15
   6   7   1  161.80   17.80
   6  -7   1  204.55   19.05
   6   7   1  208.29   18.97
  -6   7  -1  144.08   16.84
  -6  -7  -2   81.82   11.32
   6  -7   2   87.97   13.09
  -6   7  -2   97.60   15.12
   6   7   2  100.48   14.14
   6   7   2  103.65   13.95
  -6   7  -3  192.71   20.31
   6   7   3  188.43   19.15
   6  -7   3  213.60   18.85
  -6   7  -4   76.94   14.74
   6   7   4   58.39   12.47
   6   7   5  281.77   22.66
  -6   7  -5  269.33   22.63
  -6   7  -6   53.19   11.15
   6   7   6   41.44    9.71
  -6  -7  -7  107.34   11.45
  -6   7  -7  105.75   12.91
   6   7   7  112.11   14.11
  -6  -7  -8   98.78   10.32
  -6   7  -8   81.93   10.94
   6   7   8   67.90   10.91
   6   7   9   81.33   10.32
  -6  -7  -9  101.54    9.46
  -6   7  -9   87.22    9.66
   6  -8  -8  374.47   17.06
   6   8  -8  351.09   19.46
   6  -8  -7  120.67   10.75
   6   8  -7  139.10   13.45
   6   8  -7  115.30   10.13
   6  -8  -6  488.50   21.59
   6   8  -6  507.24   25.66
   6  -8  -5   -2.71    4.24
   6  -8  -5   10.09    4.42
   6  -8  -5    0.35    4.91
   6   8  -5    8.81    5.13
   6   8  -5    5.05    5.18
   6  -8  -4  424.28   20.97
   6   8  -4  429.75   21.75
   6  -8  -4  455.16   23.18
   6  -8  -3    3.17    5.39
   6   8  -3    3.91    5.40
   6   8  -2  451.35   23.06
   6  -8  -2  452.81   24.04
   6  -8  -1   26.90    7.32
   6   8  -1   26.42    6.94
  -6  -8   0  509.52   23.56
   6  -8   0  543.60   26.22
  -6   8  -1   15.43    6.34
   6   8   1   10.68    4.80
   6  -8   1   23.64    7.10
  -6  -8  -1   17.17    5.61
  -6   8  -2  446.08   23.29
   6   8   2  398.31   21.53
   6  -8   2  463.99   23.46
  -6  -8  -2  432.36   20.11
  -6   8  -3   76.80   10.76
   6   8   3  109.63   11.69
   6  -8   3  107.72   11.58
   6   8   4  437.73   22.40
  -6   8  -4  405.01   21.79
  -6  -8  -4  420.26   18.35
  -6   8  -5   -1.88    4.82
   6   8   5    6.27    3.16
   6  -8   5    9.57    5.10
  -6   8  -6  638.86   23.88
   6   8   6  626.03   24.25
   6  -8   6  636.99   22.72
   7   0 -19  672.64   24.30
   7   0 -18   -2.24    4.45
   7   0 -18    1.26    5.33
   7   0 -17 1148.61   40.80
   7   0 -16   -0.49    6.03
   7   0 -16   10.45    6.99
   7   0 -15 1479.77   46.25
   7   0 -15 1409.48   48.57
   7   0 -14    5.04    3.93
   7   0 -14   -0.39    4.91
   7   0 -14    0.28    6.76
   7   0 -13  831.94   34.92
   7   0 -13  754.69   35.87
   7   0 -12   -2.39    6.06
   7   0 -12    3.02    4.50
   7   0 -11 2589.21   60.36
   7   0 -11 2513.04   55.73
   7   0 -10    2.07    5.16
   7   0 -10  -10.90    4.66
   7   0  -9 3728.30   69.21
   7   0  -8    0.98    4.85
   7   0  -7 2829.25   58.10
   7   0  -7 2942.75   57.94
   7   0  -6    3.69    5.69
   7   0  -6   -0.76    4.87
   7   0  -5 4525.25   67.34
   7   0  -5 4316.09   69.24
   7   0  -4   -2.68    4.69
   7   0  -4    3.89    5.74
   7   0  -3 1823.47   40.01
   7   0  -3 1783.35   43.57
  -7   0   3 1687.22   51.27
  -7   0   3 1674.62   50.23
   7   0  -2    4.32    5.12
   7   0  -2    3.53    5.56
  -7   0   2   -3.32    5.06
  -7   0   2   16.89    5.43
   7   0  -1 1355.86   31.54
   7   0  -1 1278.24   36.92
   7   0   0    0.02    4.10
   7   0   0    5.82    5.08
   7   0   0   -1.58    2.62
   7   0   1 3405.48   61.41
   7   0   1 3474.05   46.01
   7   0   1 3576.42   44.15
  -7   0  -2    2.10    3.38
   7   0   2   -0.86    5.07
  -7   0  -3 5088.49   68.87
   7   0   3 5210.44   78.82
   7   0   4   -3.16    5.95
  -7   0  -4    3.04    4.33
  -7   0  -5 2526.97   56.32
   7   0   5 2519.68   58.23
  -7   0  -6    9.32    5.79
   7   0   6  -20.69    7.48
  -7   0  -7 1252.47   44.50
  -7   0  -8    4.28    6.23
   7   0   9 1227.86   47.34
  -7   0  -9 1199.08   47.38
   7   0  10    7.21    7.41
   7   0  10    4.28    6.07
  -7   0 -10    4.41    5.62
   7   0  11   71.94   13.21
   7   0  11  107.10   14.61
  -7   0 -11   85.84   13.96
   7   0  12    8.59    8.83
  -7   0 -12   11.14    7.76
   7   0  12    6.66    5.39
   7   0  13  167.55   19.01
  -7   0 -13  180.03   18.30
   7   0  13  173.83   17.89
   7   0  14   -3.70    8.09
  -7   0 -14    3.90    5.57
   7   0  14    0.62    6.15
   7   0  15  349.81   22.69
  -7   0 -15  407.54   23.03
   7   0  15  380.04   23.15
   7   0  16   10.84    5.27
   7  -1 -19    6.49    3.52
   7   1 -19   10.22    4.27
   7  -1 -19   15.42    5.41
   7   1 -18  647.39   26.92
   7  -1 -18  662.63   27.98
   7   1 -17   -4.16    6.47
   7   1 -17    6.21    4.94
   7  -1 -17   -7.03    6.59
   7   1 -16  770.05   34.23
   7   1 -16  774.70   35.32
   7  -1 -16  792.70   35.38
   7  -1 -15    1.57    6.22
   7   1 -15   -1.47    7.43
   7   1 -14  432.54   26.21
   7  -1 -14  428.24   26.18
   7   1 -14  403.66   26.91
   7  -1 -14  409.13   26.85
   7   1 -13  185.13   17.71
   7  -1 -13  168.61   16.15
   7  -1 -13  178.30   18.05
   7   1 -13  146.67   15.98
   7  -1 -12 1048.59   38.66
   7   1 -12 1033.61   38.78
   7   1 -12  997.94   40.48
   7  -1 -12 1056.54   41.44
   7  -1 -12 1131.14   41.70
   7  -1 -11  117.40   14.18
   7   1 -11  131.58   14.46
   7  -1 -11  116.62   12.77
   7  -1 -10 1276.89   43.03
   7   1 -10 1275.43   42.05
   7  -1 -10 1180.10   37.30
   7   1  -9  152.84   14.95
   7  -1  -9  179.16   16.38
   7  -1  -9  167.29   13.83
   7  -1  -8 1517.09   43.81
   7   1  -8 1421.37   42.34
   7   1  -7  112.72   12.47
   7   1  -7  112.43   11.62
   7   1  -6 2103.72   48.64
   7  -1  -6 2288.38   50.63
   7   1  -6 2234.11   49.08
   7  -1  -6 2122.52   40.14
   7   1  -5  216.59   15.92
   7  -1  -5  244.75   16.57
   7   1  -5  207.00   12.49
   7  -1  -5  236.12   18.14
   7   1  -5  219.80   15.54
   7  -1  -5  230.09   12.85
   7   1  -4  625.90   25.26
   7   1  -4  692.37   22.45
   7  -1  -4  718.73   26.84
   7  -1  -4  701.69   29.84
   7   1  -4  650.70   26.63
   7  -1  -4  666.64   20.68
   7   1  -3   10.92    5.64
   7  -1  -3   13.28    5.63
   7  -1  -3    5.57    4.76
   7   1  -3   15.90    6.60
   7  -1  -3   11.15    3.39
   7  -1  -2  935.62   28.16
   7  -1  -2  951.38   33.50
   7   1  -2  932.51   28.39
   7   1  -2  950.29   32.05
   7  -1  -2  929.34   23.74
   7  -1  -1  295.00   15.24
   7   1  -1  302.54   16.30
   7  -1  -1  281.15   18.67
   7   1  -1  288.28   18.05
   7  -1  -1  313.86   13.97
   7   1   0 1160.07   29.62
   7   1   0 1126.51   35.35
   7  -1   0 1122.91   27.78
   7  -1   0 1114.61   36.31
   7  -1   0 1147.42   27.27
   7   1   1  385.78   21.46
  -7  -1  -1  379.12   17.48
   7  -1   1  394.73   22.38
   7  -1   1  407.22   16.86
  -7   1  -2 1728.77   35.04
  -7  -1  -2 1653.79   39.04
   7  -1   2 1786.34   46.54
   7   1   2 1732.86   45.35
   7  -1   2 1773.58   36.38
  -7   1  -3  317.89   16.83
  -7  -1  -3  271.40   17.37
   7  -1   3  288.50   19.65
   7   1   3  291.84   19.67
   7  -1   3  308.77   16.44
  -7   1  -4  673.53   26.46
  -7  -1  -4  638.29   27.98
   7  -1   4  650.42   29.29
  -7   1  -5  398.36   22.20
  -7  -1  -5  351.51   22.12
  -7   1  -6  756.11   32.89
  -7  -1  -6  782.65   34.43
   7   1   7  348.66   24.82
  -7   1  -7  415.56   25.92
  -7  -1  -7  388.47   25.63
  -7   1  -8 1107.44   43.81
  -7  -1  -8 1064.99   43.90
   7   1   9  406.95   27.67
   7  -1   9  439.01   28.81
  -7   1  -9  416.05   28.28
  -7  -1  -9  354.32   26.51
   7   1  10  336.90   26.04
   7  -1  10  412.52   28.98
  -7   1 -10  388.25   27.77
  -7   1 -10  356.23   26.93
  -7  -1 -10  379.87   28.15
   7  -1  10  347.50   25.54
  -7  -1 -10  357.69   24.84
   7   1  11  192.77   20.47
   7  -1  11  189.40   20.13
  -7   1 -11  188.70   19.88
  -7   1 -11  142.99   17.48
  -7  -1 -11  182.16   19.98
   7  -1  11  218.09   21.18
   7   1  11  171.91   17.23
  -7  -1 -11  160.55   17.15
   7  -1  12  304.46   24.88
   7   1  12  307.24   25.37
  -7   1 -12  292.25   23.91
   7   1  12  314.48   22.85
   7  -1  12  286.02   23.95
   7  -1  13  282.66   22.86
   7   1  13  282.13   24.12
  -7   1 -13  327.61   24.49
  -7  -1 -13  276.85   21.90
   7  -1  13  309.97   24.24
   7   1  13  288.72   21.52
   7   1  14  154.81   17.27
  -7   1 -14  161.67   16.60
  -7  -1 -14  153.66   15.75
   7  -1  14  138.09   16.16
   7   1  14  152.85   15.29
   7   1  15  213.99   18.27
  -7   1 -15  250.78   18.23
  -7  -1 -15  221.16   16.39
   7  -1  15  229.13   18.45
   7   1  15  223.88   16.48
  -7  -1 -15  222.01   15.64
   7   1  16  141.73   13.34
  -7   1 -16  156.66   12.19
   7  -1  16  164.32   14.01
   7  -1  17  198.74   12.33
   7   2 -19    7.25    3.19
   7  -2 -19    1.26    4.07
   7   2 -18   22.23    6.25
   7  -2 -18   12.98    5.84
   7   2 -17    3.39    5.11
   7  -2 -17   -4.95    6.06
   7   2 -16   37.47    9.68
   7  -2 -16   31.87    8.47
   7   2 -15   67.31   11.91
   7  -2 -15   86.92   13.38
   7   2 -15   63.46   11.39
   7   2 -14  230.84   20.68
   7   2 -14  222.08   20.54
   7  -2 -14  207.96   19.37
   7   2 -13    7.94    6.10
   7  -2 -13    6.81    5.85
   7   2 -13   11.68    6.15
   7  -2 -13    8.35    6.82
   7  -2 -13   20.03    7.35
   7   2 -12  221.09   19.53
   7   2 -12  196.90   19.32
   7  -2 -12  218.19   19.73
   7  -2 -12  206.22   19.54
   7  -2 -12  221.48   18.72
   7   2 -11    4.90    4.66
   7  -2 -11    1.64    5.30
   7  -2 -11    2.07    5.71
   7  -2 -11    6.20    4.83
   7   2 -10  133.21   14.51
   7  -2 -10  137.21   13.85
   7   2  -9   19.54    7.22
   7  -2  -9   16.69    6.18
   7   2  -8   56.23   10.15
   7  -2  -8   53.23    8.74
   7  -2  -8   54.04    8.71
   7   2  -7   -0.24    5.81
   7   2  -7    7.51    4.24
   7  -2  -7    4.40    4.48
   7   2  -6  150.85   14.93
   7   2  -6  150.57   12.46
   7  -2  -6  159.49   13.06
   7   2  -5    5.55    5.95
   7   2  -5    6.50    4.80
   7   2  -5    7.53    4.42
   7  -2  -5   10.22    4.71
   7   2  -4  527.93   24.62
   7   2  -4  510.44   22.40
   7   2  -4  542.14   24.89
   7  -2  -4  539.76   21.91
   7   2  -3   68.95   10.43
   7   2  -3   63.89    9.44
   7  -2  -3   60.97    7.85
   7   2  -3   45.40    7.59
   7   2  -2 1472.95   41.25
   7  -2  -2 1421.29   43.98
   7   2  -2 1405.97   36.81
   7  -2  -2 1450.03   34.35
   7  -2  -1   62.18   10.65
   7   2  -1   60.48    9.91
   7  -2  -1   51.50    7.27
   7  -2   0 1083.04   38.41
  -7  -2   0 1077.66   29.85
   7  -2   0 1125.45   30.40
   7  -2   1    8.25    6.38
  -7  -2  -1    6.95    4.01
   7  -2   1   17.72    5.51
   7  -2   2  754.99   31.66
  -7  -2  -2  734.53   27.97
  -7  -2  -3   11.47    4.59
   7  -2   3   12.52    5.02
  -7  -2  -4  364.26   22.36
   7  -2   4  403.98   21.24
  -7  -2  -5    7.93    6.46
   7  -2   5   19.26    6.58
  -7   2  -6  704.28   32.13
  -7  -2  -6  667.07   33.48
   7  -2   6  743.01   31.99
  -7  -2  -7    6.81    5.97
   7  -2   7    3.21    5.32
   7  -2   8  786.42   36.89
  -7  -2  -8  669.10   36.34
   7  -2   8  765.76   36.00
   7   2   8  720.94   35.40
   7  -2   9  112.37   15.08
   7   2   9  112.83   15.79
  -7  -2  -9   99.13   14.81
  -7   2  -9  106.82   15.59
   7  -2   9   96.91   14.01
  -7  -2  -9   94.21   13.06
   7  -2  10  307.80   25.22
   7   2  10  288.46   24.49
  -7   2 -10  255.47   23.83
   7  -2  10  311.45   24.89
  -7  -2 -10  237.22   20.90
  -7  -2 -10  294.09   25.01
   7   2  11   23.16    8.59
  -7   2 -11   20.00    8.97
   7  -2  11   16.57    7.73
  -7  -2 -11   20.25    6.67
   7   2  12  614.89   35.15
  -7   2 -12  589.52   34.21
   7  -2  12  565.31   32.77
  -7  -2 -12  512.09   29.76
   7   2  13   16.72    8.91
  -7   2 -13   16.80    7.23
   7  -2  13   14.52    8.23
   7   2  14  555.40   30.58
  -7  -2 -14  605.53   27.76
   7  -2  14  570.33   30.22
   7   2  15   53.26   10.15
  -7   2 -15   50.17    8.67
   7  -2  15   41.09    9.44
  -7   2 -16  650.22   23.14
   7   2  16  619.46   25.31
   7  -2  16  660.99   25.58
  -7  -2 -16  598.54   21.07
  -7  -3  18  298.33   15.28
   7   3 -18  337.36   17.18
   7  -3 -18  310.04   15.95
   7   3 -17   24.23    6.41
   7  -3 -17   27.98    6.97
  -7   3  16  378.20   23.07
   7   3 -16  424.93   24.38
   7  -3 -16  437.98   24.34
   7   3 -15   37.55    9.55
   7  -3 -15   61.68   11.09
   7   3 -14  698.53   34.57
   7  -3 -14  621.22   32.41
   7   3 -13   66.76   12.96
   7  -3 -13   62.25   11.22
   7   3 -12  456.87   29.14
   7  -3 -12  425.94   27.91
   7  -3 -12  406.78   28.28
   7  -3 -12  469.31   28.36
   7  -3 -11    4.67    7.31
   7   3 -11   10.79    7.03
   7  -3 -11   16.69    6.10
   7   3 -10  588.32   31.70
   7  -3 -10  569.09   30.19
   7   3 -10  567.01   35.60
   7  -3 -10  563.45   31.20
   7  -3 -10  573.02   32.39
   7   3  -9  133.51   14.47
   7  -3  -9  146.10   15.54
   7   3  -8  600.34   29.02
   7  -3  -8  611.14   30.20
   7  -3  -8  562.95   28.12
   7   3  -7   78.13   11.18
   7  -3  -7   80.14   10.54
   7  -3  -7   79.56   11.36
   7   3  -6  867.52   33.71
   7  -3  -6  892.45   34.03
   7  -3  -6  889.61   32.18
   7   3  -5  164.86   14.88
   7  -3  -5  158.16   14.66
   7   3  -4 1073.94   36.44
   7  -3  -4 1115.93   35.83
   7   3  -3  720.54   30.85
   7   3  -3  707.47   29.73
   7  -3  -3  692.72   27.78
   7   3  -2  671.78   28.97
   7   3  -2  744.09   31.97
   7  -3  -2  654.34   26.54
  -7  -3   1  633.34   24.78
   7  -3  -1  655.12   26.43
  -7  -3   0  381.55   20.22
   7  -3   0  407.56   21.16
  -7  -3  -1  416.46   22.26
   7  -3   1  401.35   21.11
  -7  -3  -2  478.55   24.91
   7  -3   2  517.11   24.51
  -7  -3  -3  448.92   25.54
   7  -3   3  423.38   23.06
  -7  -3  -4  554.74   29.89
   7  -3   4  575.15   27.77
  -7  -3  -5  363.87   25.47
   7  -3   5  383.77   23.69
  -7  -3  -6  418.20   28.13
   7  -3   6  431.12   26.41
   7  -3   7  324.22   23.65
   7   3   7  313.18   23.07
  -7   3  -7  289.61   24.53
  -7  -3  -7  314.79   25.45
   7  -3   7  289.20   22.41
   7  -3   8  365.37   26.13
   7   3   8  406.66   26.89
  -7   3  -8  380.31   28.36
  -7  -3  -8  407.57   29.27
   7  -3   8  402.74   26.81
   7  -3   9  640.43   35.49
   7   3   9  699.75   36.53
  -7   3  -9  607.14   36.35
  -7  -3  -9  584.08   35.39
   7  -3   9  586.79   33.26
  -7  -3  -9  610.18   33.36
   7   3  10  229.73   21.62
  -7   3 -10  258.34   23.88
  -7  -3 -10  205.67   20.12
   7  -3  10  269.70   23.11
   7   3  11  224.63   21.19
   7  -3  11  197.15   19.77
  -7  -3 -11  197.79   19.43
   7   3  12  208.52   19.96
  -7  -3 -12  204.52   19.61
   7  -3  12  159.40   17.77
  -7   3 -13  299.65   22.29
   7   3  13  321.87   23.40
   7  -3  13  328.14   23.26
  -7   3 -14  200.40   16.78
   7   3  14  200.12   17.33
   7  -3  14  200.29   17.00
  -7   3 -15  358.27   19.02
   7   3  15  364.94   20.59
   7  -3  15  358.48   19.64
  -7   4  17  618.59   22.89
   7   4 -17  689.73   24.25
   7  -4 -17  622.06   21.67
   7   4 -16    4.69    4.96
  -7   4  16    5.06    5.59
   7  -4 -16   12.63    5.07
  -7   4  15 1080.49   39.73
   7   4 -15 1155.02   39.83
   7  -4 -15 1130.85   37.68
   7   4 -14   31.14    9.22
   7  -4 -14   17.39    7.02
   7   4 -13 1031.75   42.22
   7  -4 -13 1032.66   41.17
   7   4 -12   19.48    9.38
   7  -4 -12   20.83    8.86
   7   4 -12   13.15    8.69
   7   4 -11  999.92   43.36
   7  -4 -11  964.85   44.10
   7  -4 -11 1024.42   43.11
   7   4 -11  953.10   47.85
   7   4 -10   -1.43    7.47
   7  -4 -10    0.66    7.39
   7  -4 -10    7.69    5.53
   7   4 -10   -7.09    6.11
   7  -4 -10    2.70    6.46
   7   4 -10    7.28    9.56
   7  -4  -9 1155.94   45.24
   7   4  -9 1150.98   45.87
   7  -4  -9 1185.03   46.46
   7  -4  -9 1192.86   48.36
   7   4  -9 1123.84   43.92
   7   4  -9 1146.16   53.41
   7   4  -8   -0.68    7.14
   7  -4  -8    2.15    5.42
   7  -4  -8   11.35    6.55
   7   4  -8    4.17    6.70
   7  -4  -8   -1.24    5.65
   7   4  -8   11.52    9.88
   7   4  -7 1313.27   46.96
   7  -4  -7 1356.75   47.91
   7  -4  -7 1320.72   45.73
   7   4  -7 1287.29   55.05
   7  -4  -7 1324.12   48.35
   7   4  -7 1337.73   46.85
   7   4  -6   -0.50    5.49
   7  -4  -6   10.14    6.77
   7  -4  -5 1917.43   54.02
   7   4  -5 1926.38   55.50
   7  -4  -4   23.87    7.08
   7   4  -4   22.56    8.20
   7  -4  -3 1550.00   46.67
   7   4  -3 1603.46   49.89
   7  -4  -2   20.90    7.14
   7   4  -2   13.75    7.54
  -7  -4   2   15.93    5.69
   7   4  -2   20.71    6.81
   7  -4  -1 1158.43   39.56
  -7  -4   1 1137.62   38.25
   7  -4   0    1.03    4.96
  -7  -4   0    5.43    6.16
   7  -4   1 1114.36   39.19
  -7  -4  -1 1071.96   39.89
   7  -4   2   -2.99    6.33
  -7  -4  -2    3.77    5.58
   7  -4   3 1526.46   47.94
  -7  -4  -3 1571.41   51.74
   7  -4   4   22.64    7.09
  -7  -4  -4   24.13    6.86
  -7  -4  -5 1358.59   51.63
   7   4   5 1391.71   51.54
   7  -4   5 1353.33   43.12
   7  -4   5 1336.99   45.56
   7  -4   5 1370.39   48.20
  -7  -4  -6   21.93    8.29
   7  -4   6   35.90    9.56
   7  -4   6   11.22    6.16
   7   4   6   27.68    9.71
   7  -4   6   27.29    8.00
  -7  -4  -7  656.38   37.83
   7  -4   7  749.11   37.72
  -7   4  -7  653.65   36.09
   7   4   7  706.72   37.57
   7  -4   7  727.77   35.36
   7  -4   7  737.32   32.66
   7   4   8  139.70   15.85
  -7   4  -8  106.40   15.95
   7  -4   8  126.81   15.57
   7   4   8  151.53   18.21
   7   4   9  345.78   25.14
  -7   4  -9  353.96   26.73
   7  -4   9  360.96   25.96
  -7  -4  -9  381.79   27.10
   7   4  10   32.86    9.08
  -7   4 -10   25.66    9.67
  -7  -4 -10   29.62    9.30
   7  -4  10   31.91    9.63
   7   4  11  535.44   29.93
  -7   4 -11  558.46   31.77
   7  -4  11  507.87   29.33
  -7  -4 -11  510.51   29.47
   7   4  12   12.04    5.97
  -7   4 -12   12.23    8.26
   7  -4  12    4.03    5.56
  -7  -4 -12    1.75    6.17
  -7   4 -13  424.69   23.84
   7   4  13  412.32   23.61
   7  -4  13  384.86   22.35
   7   4  14   14.87    5.17
  -7   4 -14   17.25    5.80
   7  -4  14   27.92    6.64
  -7   5  16  510.32   20.73
   7   5 -16  551.59   20.50
   7   5 -15    7.69    5.38
  -7   5  15    2.64    5.31
   7  -5 -15    2.97    3.89
   7   5 -14  435.84   24.20
   7  -5 -14  453.00   22.41
   7   5 -13    3.19    7.30
   7  -5 -13  -20.04    7.33
   7   5 -13   -0.57    7.73
   7   5 -12  948.73   40.09
   7  -5 -12  961.97   37.78
   7   5 -12  922.73   44.22
   7   5 -11   66.73   12.07
   7  -5 -11   74.99   12.19
   7  -5 -11   68.70   13.39
   7   5 -11   33.18   11.51
   7   5 -10  759.31   38.04
   7  -5 -10  737.87   38.55
   7  -5 -10  716.88   35.66
   7   5 -10  817.76   45.58
   7   5  -9   22.14    8.40
   7  -5  -9   25.55    8.54
   7  -5  -9   19.21    7.33
   7   5  -9   28.30   11.08
   7  -5  -8  681.65   36.54
   7   5  -8  753.04   38.02
   7  -5  -8  665.20   36.39
   7   5  -8  686.99   36.14
   7   5  -8  729.44   43.61
   7  -5  -8  714.14   37.75
   7   5  -7   96.81   15.22
   7  -5  -7  113.72   15.73
   7  -5  -7   88.82   13.91
   7  -5  -7   82.42   13.34
   7   5  -7   70.83   12.46
   7   5  -7   86.40   17.37
   7   5  -6  909.60   41.86
   7  -5  -6  918.10   41.76
   7   5  -6  957.01   42.01
   7  -5  -6  887.55   40.65
   7   5  -6  872.15   39.49
   7   5  -6  902.24   47.74
   7  -5  -6  868.09   40.63
   7   5  -5  294.38   24.10
   7  -5  -5  306.32   24.07
   7   5  -5  298.59   23.81
   7  -5  -5  270.27   22.46
   7   5  -5  285.30   23.35
   7   5  -5  288.37   28.21
   7  -5  -5  299.35   23.79
   7   5  -4  977.89   43.10
   7  -5  -4  992.66   41.82
   7   5  -4  964.25   41.37
   7   5  -4  935.41   41.83
   7   5  -4  926.41   47.86
   7  -5  -4 1006.64   42.13
   7  -5  -3  122.52   15.27
   7   5  -3  114.69   15.29
   7  -5  -3  124.89   15.27
   7   5  -3  110.12   15.73
   7   5  -3   96.62   16.57
  -7  -5   2  927.69   38.38
   7  -5  -2  919.92   39.77
   7   5  -2  928.57   41.42
   7  -5  -2  990.55   40.27
   7   5  -2 1011.91   44.49
   7   5  -2  828.22   44.28
  -7  -5   1   55.97   10.49
   7  -5  -1   45.27   10.20
   7  -5  -1   51.19   10.01
   7   5  -1   60.82   10.92
   7   5  -1   24.59    6.69
   7   5   0  719.76   37.25
   7  -5   0  663.51   33.78
  -7  -5   0  581.18   31.65
   7   5   0  647.95   32.81
   7   5   1  167.29   18.55
   7  -5   1  193.52   18.87
  -7  -5  -1  161.84   18.11
   7   5   1  152.87   16.87
   7   5   2 1035.86   45.38
  -7  -5  -2 1030.11   44.27
   7   5   2  993.40   40.73
   7  -5   2  963.51   40.87
  -7  -5  -3   47.59   10.99
   7  -5   3   48.51   10.24
   7   5   3   53.88   12.98
   7   5   3   29.54    8.87
  -7  -5  -4  835.03   41.97
   7   5   4  839.50   41.97
   7  -5   4  865.83   36.35
   7   5   4  868.46   39.21
   7  -5   4  825.16   38.98
   7  -5   5  194.52   19.49
   7  -5   5  164.68   16.47
   7   5   5  138.05   18.00
  -7  -5  -5  148.33   19.12
   7   5   6  746.54   39.78
   7  -5   6  740.63   33.86
  -7   5  -7  115.13   15.19
   7  -5   7  104.14   13.68
   7   5   7  121.62   17.20
  -7   5  -8  351.73   25.78
   7   5   8  409.68   28.61
   7  -5   8  380.57   23.91
  -7   5  -9  208.02   19.82
   7   5   9  184.87   18.71
  -7  -5  -9  192.89   19.32
   7  -5   9  173.68   15.92
  -7   5 -10  314.83   23.30
   7   5  10  305.00   22.48
  -7  -5 -10  315.35   22.65
   7  -5  10  281.25   18.82
  -7   5 -11  198.82   17.77
   7   5  11  154.17   13.91
  -7  -5 -11  195.98   16.94
  -7   5 -11  163.67   14.37
   7  -5  11  179.77   13.90
  -7   5 -12  244.16   17.55
   7   5  12  240.92   16.01
  -7  -5 -12  283.86   18.31
   7   5  13   47.65    6.50
  -7   6  14   62.75    8.03
   7   6 -13   97.67   10.68
   7  -6 -13  123.60   10.36
   7   6 -13   93.70   11.56
   7   6 -12   96.22   12.15
   7  -6 -12  101.38   11.03
   7   6 -12   92.02   13.34
   7   6 -11   92.62   13.12
   7  -6 -11   84.84   12.46
   7  -6 -11   93.60   11.70
   7   6 -11   68.35   12.76
   7   6 -10   57.07   11.30
   7  -6 -10   78.08   11.37
   7  -6 -10   72.12   11.98
   7   6 -10   68.74   13.83
   7   6  -9   90.21   13.87
   7  -6  -9  101.76   14.59
   7  -6  -9  135.93   15.04
   7   6  -9  122.25   18.60
   7   6  -8   72.24   13.51
   7   6  -8   87.25   17.02
   7  -6  -8   82.47   13.11
   7  -6  -8   94.01   13.68
   7  -6  -8  107.38   15.35
   7   6  -7   38.20   12.11
   7  -6  -7   43.83   10.75
   7  -6  -7   49.28   10.19
   7  -6  -6  240.36   21.24
   7  -6  -6  261.93   22.70
   7   6  -6  237.89   25.77
   7   6  -6  244.89   21.86
   7  -6  -5  213.05   19.78
   7   6  -5  224.47   25.58
   7  -6  -5  227.61   21.08
   7   6  -5  228.20   22.16
   7  -6  -4  308.52   23.12
   7  -6  -4  319.53   24.65
   7   6  -4  272.71   27.00
   7   6  -4  288.68   24.67
   7  -6  -3   30.83    9.17
   7   6  -3   24.64    9.54
   7   6  -3   37.54   11.90
   7   6  -2  235.56   21.61
   7   6  -2  240.38   24.40
   7   6  -2  257.09   22.31
   7  -6  -2  249.26   21.63
   7  -6  -1   17.72    8.03
   7   6  -1   -6.88   10.43
   7   6  -1   11.20    7.38
   7   6   0  318.39   25.99
   7  -6   0  332.61   24.24
   7   6   0  308.12   24.34
  -7   6   0  328.32   25.21
   7   6   1   19.80    8.15
  -7   6  -1   27.40   10.13
   7   6   1   18.71    9.40
   7   6   2  280.31   24.99
   7   6   2  231.13   20.83
  -7   6  -2  256.41   23.37
   7   6   3  117.95   15.75
  -7   6  -3   89.27   15.68
   7   6   3  117.36   16.71
   7   6   4  319.65   26.32
  -7   6  -4  340.79   27.70
  -7   6  -5   48.58   12.59
   7   6   5   73.12   14.10
   7   6   6  368.09   27.53
  -7   6  -6  363.56   26.92
  -7   6  -7  103.52   14.95
   7   6   7   72.71   12.42
   7   6   8  517.95   29.61
  -7  -6  -8  528.78   27.74
  -7   6  -8  580.47   30.30
   7   6   9   63.13   11.22
  -7  -6  -9   58.92    9.85
  -7   6  -9   79.93   11.36
   7   6  10  425.53   22.40
  -7  -6 -10  474.26   23.16
  -7   6 -10  431.87   21.51
  -7  -6 -11    0.07    3.12
  -7   6 -11   -3.75    2.80
  -7   7  11    0.42    4.10
   7   7 -11    4.16    4.28
   7   7 -11    7.86    3.92
   7   7 -10  105.22   12.97
   7   7 -10  101.86   11.22
   7  -7 -10  123.71   11.93
   7  -7 -10  109.66   10.05
   7   7  -9   24.84    6.59
   7   7  -9   27.74    8.59
   7  -7  -9   37.36    7.60
   7  -7  -9   23.47    7.18
   7   7  -8  270.82   22.96
   7   7  -8  296.08   20.53
   7  -7  -8  261.68   18.84
   7  -7  -8  267.80   17.73
   7   7  -7   50.38   12.12
   7   7  -7   49.31    9.88
   7  -7  -7   56.08    9.80
   7  -7  -7   67.96   10.50
   7  -7  -7   50.88   10.28
   7   7  -6  118.95   17.11
   7  -7  -6  142.82   15.64
   7   7  -6  133.19   15.31
   7  -7  -6  107.79   13.22
   7   7  -5  196.23   20.90
   7  -7  -5  190.70   18.32
   7   7  -5  197.61   18.17
   7  -7  -5  165.74   15.91
   7   7  -4  167.17   18.84
   7  -7  -4  145.42   16.51
   7   7  -4  134.00   15.92
   7  -7  -4  141.05   14.97
   7  -7  -3   27.77    9.37
   7  -7  -3   39.82    8.62
   7   7  -3   34.11    8.92
   7   7  -2  164.54   17.18
   7  -7  -2  176.58   17.58
   7   7  -1  275.67   21.10
   7  -7  -1  304.47   22.26
   7   7  -1  293.71   22.46
   7   7   0  177.48   17.82
   7  -7   0  180.61   17.18
  -7   7   0  144.83   15.93
   7   7   0  165.51   17.00
   7   7   1  255.78   21.33
   7  -7   1  239.27   19.65
  -7   7  -1  287.62   22.28
   7   7   1  246.07   20.35
  -7   7  -2  155.24   17.55
   7   7   2  136.15   15.88
   7  -7   2  142.82   15.40
  -7   7  -3  148.09   16.95
   7   7   3  158.12   16.91
   7  -7   3  156.96   15.86
  -7   7  -4  180.04   18.58
   7   7   4  226.70   20.32
   7  -7   4  208.21   17.61
  -7   7  -5  416.53   26.04
   7   7   5  369.97   25.08
   7  -7   5  393.77   22.80
  -7   7  -6  101.29   13.58
   7   7   6  102.33   13.71
   7  -7   6   83.01   10.93
   7   7   7  217.85   18.08
   7  -7   7  219.67   15.54
  -7   7  -7  236.34   17.60
  -7  -7  -7  219.69   15.27
   7   7   8   51.10    9.10
   7  -7   8   48.60    7.64
  -7  -7  -8   57.35    7.69
  -7   7  -8   56.69    8.56
   7   8  -6   19.55    5.17
   7   8  -6   30.95    7.05
   7   8  -5  597.27   25.93
   7   8  -5  645.30   24.56
   7  -8  -5  665.79   23.75
   7   8  -4   15.76    4.81
   7  -8  -4   26.27    6.88
   7   8  -3  278.52   17.36
   7  -8  -3  304.83   18.60
   7   8  -2   12.73    5.56
   7  -8  -2    6.83    4.42
  -7  -8   1  517.88   22.28
   7  -8  -1  543.24   25.04
   7  -8  -1  474.72   21.95
   7  -8   0    8.28    4.71
  -7  -8   0    5.99    4.36
   7  -8   0    2.38    5.48
   7   8   1  542.72   23.43
   7  -8   1  592.59   25.42
  -7   8  -2    0.86    4.37
   7   8   2    5.11    4.27
   7  -8   2    4.55    4.16
  -7   8  -3  252.73   16.19
   7   8   3  279.79   17.21
   7  -8   3  303.46   17.43
   7   8   4    8.43    4.40
   7  -8   4    7.34    4.47
   8   0 -19    2.37    2.53
   8   0 -18  204.09   14.77
   8   0 -18  203.99   15.95
   8   0 -17   21.55    6.34
   8   0 -17   -1.60    5.32
   8   0 -16  273.74   21.01
   8   0 -15    3.29    5.43
   8   0 -14   69.92   11.81
   8   0 -13    4.93    6.09
   8   0 -13    5.67    5.36
   8   0 -12  178.43   17.53
   8   0 -12  184.75   17.93
   8   0 -12  201.49   18.01
   8   0 -11   -1.08    5.51
   8   0 -10  102.50   13.18
   8   0  -9   -3.41    6.30
   8   0  -8   72.18   10.92
   8   0  -7   -2.01    5.49
   8   0  -7    6.99    5.59
   8   0  -6  436.11   23.43
   8   0  -6  388.15   23.34
   8   0  -5   -4.39    6.28
   8   0  -5   -6.15    6.12
   8   0  -4  109.77   11.70
   8   0  -4  107.73   13.26
   8   0  -3    3.01    5.32
   8   0  -3    3.34    5.19
   8   0  -2    6.09    4.48
   8   0  -2    6.10    6.21
   8   0  -1    1.01    4.24
   8   0  -1    5.44    6.38
   8   0   0  624.68   28.83
   8   0   0  615.71   22.06
   8   0   1    1.46    3.51
   8   0   1    0.22    6.60
   8   0   2   24.28    8.08
   8   0   2   27.48    5.35
  -8   0  -3    0.85    3.39
   8   0   3    2.50    5.90
   8   0   3    7.95    3.64
  -8   0  -4  -11.23    5.25
   8   0   4   -0.71    5.33
  -8   0  -5   -0.24    5.16
   8   0   5   -4.28    6.83
  -8   0  -6   25.86    7.65
  -8   0  -7    0.19    5.57
   8   0   8    2.30    7.18
  -8   0  -8   -2.04    5.80
   8   0   9    4.73    6.68
  -8   0  -9   -0.85    6.35
   8   0  10  274.59   24.71
   8   0  10  281.50   22.30
  -8   0 -10  294.57   24.57
   8   0  11    2.59    4.44
   8   0  11   -1.61    5.96
   8   0  12   23.87    9.90
   8   0  12   43.40   10.33
  -8   0 -12   35.01   10.40
   8   0  13   -2.97    7.46
   8   0  13    1.62    5.79
  -8   0 -13   -2.99    6.51
   8   0  14   21.96    8.39
  -8   0 -14   16.98    7.14
   8   0  14    7.77    5.79
  -8   0 -15   -6.47    5.31
   8   0  15   -3.35    4.71
   8   0  16   44.79    6.30
   8   1 -19   77.89    8.43
   8   1 -19   88.25    8.58
   8  -1 -19   80.06    7.35
   8  -1 -19   76.31    8.76
   8   1 -18  243.70   16.82
   8   1 -18  270.06   17.00
   8  -1 -18  268.77   15.81
   8  -1 -18  258.42   17.28
   8   1 -17   90.18   11.39
   8  -1 -17   91.66   12.03
   8   1 -17   92.74   12.07
   8   1 -16  421.20   24.67
   8   1 -16  416.50   25.29
   8  -1 -16  415.68   25.39
   8   1 -15  130.21   14.66
   8  -1 -15  105.29   13.99
   8   1 -15  100.08   13.34
   8   1 -14  455.96   27.37
   8   1 -14  473.41   28.50
   8  -1 -14  467.14   28.49
   8   1 -13  170.43   16.76
   8   1 -13  196.43   18.31
   8  -1 -13  192.95   18.69
   8  -1 -13  185.30   17.42
   8   1 -12  531.60   28.53
   8   1 -12  557.10   31.32
   8  -1 -12  569.91   30.66
   8   1 -12  554.43   30.36
   8  -1 -12  556.99   30.60
   8   1 -11  140.80   16.02
   8  -1 -11  165.71   16.80
   8   1 -11  149.26   16.16
   8  -1 -11  161.29   16.42
   8  -1 -10 1005.51   39.48
   8   1 -10  963.16   38.26
   8   1  -9   20.79    7.73
   8  -1  -9    4.37    6.11
   8   1  -8 1323.44   43.17
   8  -1  -8 1290.84   42.60
   8   1  -7   25.62    6.85
   8   1  -7   27.76    8.34
   8  -1  -7   20.79    6.70
   8   1  -6 1289.56   40.34
   8  -1  -6 1343.25   40.76
   8   1  -6 1366.12   41.87
   8   1  -5  110.24   12.61
   8  -1  -5  110.26   12.37
   8  -1  -5  118.51   14.08
   8   1  -5   96.59   11.73
   8   1  -4 1932.49   46.54
   8  -1  -4 1994.69   46.55
   8  -1  -4 1968.59   52.57
   8   1  -4 2020.73   50.58
   8   1  -3   34.18    8.14
   8  -1  -3   43.90    9.47
   8  -1  -3   31.61    7.47
   8   1  -3   35.12    8.28
   8  -1  -3   27.34    5.10
   8   1  -2  484.38   22.30
   8  -1  -2  494.66   21.67
   8  -1  -2  485.55   26.30
   8   1  -2  463.78   24.62
   8  -1  -2  491.32   18.50
   8   1  -1  142.36   12.45
   8  -1  -1  126.63   11.08
   8  -1  -1  132.95   14.57
   8   1  -1  137.41   14.28
   8  -1  -1  125.82    9.81
   8  -1   0  735.77   23.92
   8  -1   0  714.09   31.88
   8   1   0  698.55   30.49
   8  -1   0  711.30   22.99
   8  -1   1   11.28    7.19
   8   1   1    5.23    5.81
   8  -1   1    6.14    3.98
   8   1   2  677.37   31.22
  -8  -1  -2  695.74   26.57
   8  -1   2  667.82   31.61
   8  -1   2  723.32   25.09
  -8  -1  -3    4.53    3.94
   8  -1   3    0.06    5.24
   8   1   3    4.92    5.45
   8  -1   3    0.06    4.07
   8   1   4  821.52   36.27
  -8   1  -4  814.52   30.06
  -8  -1  -4  769.83   31.80
   8  -1   4  803.13   35.56
   8  -1   4  807.86   29.37
   8   1   5   16.01    7.56
  -8  -1  -5   12.01    5.60
  -8   1  -5    2.76    3.82
   8  -1   5    3.22    4.31
   8   1   6  671.41   35.13
  -8   1  -6  729.26   32.83
  -8  -1  -6  709.98   33.93
   8  -1   6  656.65   29.91
  -8  -1  -7   23.03    7.48
   8   1   7   13.65    7.44
  -8   1  -7   20.13    6.14
   8  -1   8 1152.73   46.26
   8   1   8 1161.19   45.93
   8  -1   8 1148.12   43.44
  -8   1  -8 1170.47   45.82
  -8  -1  -8 1123.67   46.09
   8   1   9  102.96   15.00
   8  -1   9  131.73   16.94
  -8  -1  -9  104.85   15.27
  -8   1  -9   99.02   14.66
   8  -1   9  128.04   15.83
   8  -1  10  962.57   42.43
   8   1  10 1042.86   45.86
   8  -1  10  976.78   44.62
  -8   1 -10 1001.10   44.74
  -8   1 -10 1023.42   45.09
  -8  -1 -10 1009.70   45.26
   8  -1  10 1035.55   43.35
   8   1  11  116.62   17.08
   8  -1  11  140.20   18.06
  -8   1 -11  135.60   17.34
   8  -1  11  125.87   16.32
   8  -1  12  881.60   41.13
   8   1  12  879.77   41.70
  -8   1 -12  839.80   39.43
   8  -1  12  878.64   39.87
   8   1  13    3.72    6.67
  -8   1 -13    4.79    7.00
  -8  -1 -13    0.10    6.72
   8  -1  13   -5.63    8.09
   8   1  14  823.21   35.97
  -8   1 -14  926.14   36.15
  -8  -1 -14  820.64   32.97
   8  -1  14  900.82   36.06
   8   1  15    7.00    5.50
   8  -1  15    7.20    5.86
  -8  -1 -15   -1.40    4.04
  -8   1 -16  399.71   17.20
   8  -1  16  374.40   18.21
   8   2 -19  644.40   20.89
   8  -2 -19  639.90   21.35
   8   2 -18   21.04    5.37
   8  -2 -18   21.67    6.07
   8   2 -17  857.12   30.69
   8   2 -17  926.48   32.96
   8  -2 -17  904.13   33.47
   8   2 -16   -2.02    7.23
   8   2 -16    3.50    6.23
   8  -2 -16    1.99    6.76
   8   2 -15 1279.81   44.64
   8   2 -15 1286.24   44.48
   8   2 -15 1262.76   44.25
   8  -2 -15 1233.00   44.37
   8   2 -14    9.78    7.62
   8  -2 -14   22.38    8.10
   8   2 -14   13.60    6.83
   8   2 -13 1439.76   48.77
   8   2 -13 1360.98   47.60
   8  -2 -13 1389.65   49.39
   8  -2 -12   65.57   12.22
   8   2 -12   71.08   11.99
   8  -2 -12   57.59   11.43
   8   2 -12   69.43   11.78
   8  -2 -11  790.12   37.61
   8   2 -11  768.14   35.21
   8  -2 -11  773.55   36.44
   8   2 -10    5.48    5.97
   8  -2 -10    7.91    7.80
   8   2  -9 1652.71   50.99
   8  -2  -9 1754.96   53.44
   8   2  -8   13.43    7.11
   8  -2  -8   16.81    7.65
   8  -2  -8   12.01    5.33
   8   2  -7 1941.17   53.34
   8  -2  -7 2096.77   48.88
   8   2  -6   -0.61    6.97
   8  -2  -6   -0.45    3.69
   8   2  -6   -0.65    3.80
   8   2  -5 2117.00   53.21
   8   2  -5 2218.35   48.25
   8   2  -5 2241.52   54.21
   8  -2  -5 2223.37   47.28
   8   2  -4   10.30    6.95
   8   2  -4    9.10    4.81
   8  -2  -4   16.52    5.39
   8   2  -4   -0.56    4.65
   8  -2  -3 2931.54   56.83
   8   2  -3 2953.22   63.50
   8  -2  -3 2925.16   52.17
   8  -2  -2   42.34    9.88
   8  -2  -2   33.65    7.19
   8   2  -2   33.45    8.17
   8  -2  -2   42.52    7.03
   8   2  -1 2451.79   58.85
   8  -2  -1 2461.35   47.94
   8  -2  -1 2508.40   62.71
   8  -2  -1 2503.62   47.73
   8  -2   0   44.51    9.81
   8   2   0   40.07    9.60
   8  -2   0   51.23    7.74
   8   2   1 1997.91   54.74
   8  -2   1 1831.86   53.62
  -8  -2  -1 1913.58   44.64
   8  -2   1 1967.06   43.69
  -8  -2  -2   69.96   10.04
   8  -2   2   58.32   10.62
   8  -2   2   71.64    9.47
  -8  -2  -3 2552.24   57.66
   8  -2   3 2640.91   54.17
  -8  -2  -4    5.17    5.08
   8  -2   4    0.63    4.66
  -8  -2  -5 2678.68   65.59
   8  -2   5 2810.78   60.92
  -8  -2  -6    7.00    6.15
   8  -2   6    4.74    5.05
   8  -2   7 2249.91   59.62
   8   2   7 2342.48   62.95
  -8   2  -7 2077.03   63.19
  -8  -2  -7 2150.75   63.75
   8  -2   7 2370.08   62.02
   8  -2   8    1.10    6.13
   8   2   8    3.46    6.36
  -8  -2  -8  -15.14    8.26
   8   2   8   -1.16    7.69
  -8   2  -8  -19.38    8.52
   8  -2   8   -8.26    6.23
  -8  -2  -8   -1.88    7.32
   8  -2   9 1311.59   49.41
   8   2   9 1366.39   51.14
  -8   2  -9 1339.89   52.53
  -8  -2  -9 1251.07   45.89
   8  -2   9 1331.87   49.46
  -8  -2  -9 1237.48   50.47
   8   2  10  161.64   19.01
  -8   2 -10  134.67   17.38
   8  -2  10  136.87   16.98
  -8  -2 -10  147.15   16.70
   8   2  11 1139.32   47.23
  -8   2 -11 1089.26   46.48
   8  -2  11 1151.84   46.46
  -8  -2 -11 1019.96   41.35
   8   2  12   30.44   10.15
  -8   2 -12   35.03   10.84
   8  -2  12   11.55    8.10
   8   2  13  966.24   40.85
  -8   2 -13  949.19   39.40
   8  -2  13  988.13   39.86
   8   2  14   36.61    9.09
   8  -2  14   36.36    9.48
  -8  -2 -14   29.14    7.05
  -8   2 -15  744.79   26.92
   8   2  15  726.01   29.06
   8  -2  15  745.87   28.52
   8   3 -18  398.84   17.77
   8  -3 -18  394.80   17.55
   8   3 -17   82.85   10.05
   8  -3 -17   98.87   11.08
   8   3 -16  756.61   31.02
   8  -3 -16  734.56   30.72
   8   3 -15  100.10   13.62
   8  -3 -15   80.33   12.07
   8   3 -14 1102.80   42.14
   8  -3 -14 1119.46   42.90
   8   3 -13  106.34   14.39
   8   3 -13  124.07   15.41
   8  -3 -13  101.40   14.33
   8   3 -12  315.55   24.34
   8   3 -12  316.70   23.82
   8  -3 -12  305.92   24.00
   8  -3 -11    3.01    6.05
   8   3 -11    5.16    6.42
   8  -3 -11    7.12    5.76
   8   3 -11    8.57    7.53
   8   3 -11   10.58    8.12
   8   3 -10 1094.16   43.48
   8  -3 -10 1087.64   44.88
   8  -3 -10 1104.13   44.54
   8   3 -10  973.48   42.28
   8   3 -10 1099.46   49.75
   8   3  -9   46.05   10.69
   8  -3  -9   36.81    9.24
   8  -3  -9   45.12   10.12
   8   3  -9   42.35   11.57
   8   3  -9   42.59   11.43
   8   3  -8  804.45   33.92
   8  -3  -8  853.83   36.11
   8   3  -7  121.15   13.39
   8  -3  -7  133.99   14.63
   8   3  -6 1278.36   41.96
   8  -3  -6 1232.89   41.33
   8  -3  -5   56.83    9.28
   8   3  -5   68.06   10.83
   8   3  -4 2026.46   52.42
   8   3  -4 2008.71   54.55
   8  -3  -4 1953.62   49.28
   8   3  -3   10.61    6.74
   8  -3  -3   11.66    5.88
   8   3  -3   17.56    7.15
   8   3  -2 1850.23   53.79
   8  -3  -2 1651.65   43.99
   8   3  -1   20.35    7.94
   8  -3  -1   26.60    7.16
   8   3   0 1582.95   51.89
   8  -3   0 1600.86   43.41
  -8  -3  -1   10.68    4.00
   8  -3   1    9.52    5.85
  -8  -3  -2 1036.05   38.32
   8  -3   2 1065.75   36.75
  -8  -3  -3   15.48    7.56
   8  -3   3    9.52    4.83
  -8  -3  -4 1096.32   43.27
   8  -3   4 1169.34   40.87
  -8  -3  -5   58.41   11.14
   8  -3   5   66.46   10.59
   8  -3   6  804.26   36.65
   8   3   6  724.73   37.09
  -8   3  -6  706.65   37.23
  -8  -3  -6  733.22   38.07
   8  -3   6  779.61   36.03
   8  -3   7   83.38   12.64
   8   3   7   70.49   11.61
  -8  -3  -7   75.27   13.51
  -8   3  -7   74.58   13.19
   8  -3   7   87.02   13.06
   8  -3   8 1043.28   44.25
   8   3   8 1001.06   42.63
  -8   3  -8  943.57   44.74
   8  -3   8  957.36   41.73
  -8  -3  -8 1000.89   46.19
   8   3   9   16.81    8.28
  -8   3  -9   32.63   10.18
   8  -3   9   13.43    8.75
  -8  -3  -9   21.07    7.91
   8   3  10  744.99   37.43
  -8   3 -10  721.07   38.72
   8  -3  10  719.10   36.80
  -8  -3 -10  684.12   34.79
   8   3  11   35.21    9.41
   8  -3  11   48.28   11.59
  -8  -3 -11   28.14    9.16
   8   3  12  841.95   37.50
   8  -3  12  725.04   34.75
  -8  -3 -12  763.07   34.02
   8   3  13   14.89    7.53
  -8   3 -13    8.32    5.72
   8  -3  13    6.41    6.04
  -8   3 -14  435.40   21.94
   8   3  14  421.60   22.90
   8  -3  14  408.58   22.13
   8   3  15   10.84    4.31
  -8   3 -15   11.02    4.11
   8  -3  15    8.72    4.15
   8   4 -17    7.79    4.19
   8  -4 -17   11.36    4.13
  -8   4  16  269.08   17.15
   8   4 -16  332.84   18.74
   8  -4 -16  305.16   17.61
   8   4 -15   10.45    5.81
   8  -4 -15    7.58    5.18
   8   4 -14  335.36   22.59
   8  -4 -14  323.83   21.79
   8   4 -13  150.40   16.77
   8  -4 -13  173.01   17.52
   8   4 -12   12.01    8.30
   8  -4 -12   19.75    8.86
   8   4 -12   15.28   10.40
   8   4 -11   26.71    9.14
   8  -4 -11   24.91    8.96
   8   4 -11   21.07    9.47
   8   4 -10   85.14   13.62
   8  -4 -10   99.57   15.34
   8  -4 -10  103.07   14.53
   8   4 -10   83.69   16.11
   8   4  -9   14.01    6.80
   8  -4  -9   29.95    8.98
   8  -4  -9   28.28    9.72
   8   4  -9   32.76    8.75
   8   4  -9   17.44   10.45
   8   4  -8  142.18   17.12
   8  -4  -8  128.08   16.15
   8  -4  -8  108.13   15.11
   8  -4  -8  123.77   15.44
   8   4  -8  106.55   13.81
   8   4  -8  137.47   19.83
   8   4  -7  152.63   16.42
   8  -4  -7  124.55   15.79
   8   4  -7  128.25   15.77
   8  -4  -7  100.47   13.44
   8  -4  -7  110.85   15.30
   8   4  -7  119.08   18.79
   8  -4  -7  155.40   17.14
   8   4  -6  453.24   28.01
   8  -4  -6  373.47   25.50
   8   4  -6  388.45   25.73
   8  -4  -6  391.26   25.92
   8  -4  -6  370.93   26.50
   8   4  -6  371.12   30.34
   8  -4  -6  425.35   27.22
   8  -4  -5  101.63   13.46
   8   4  -5   97.65   13.84
   8  -4  -4   33.93    8.93
   8   4  -4   55.01   11.33
   8   4  -3  188.67   18.64
   8  -4  -3  192.44   17.66
   8   4  -2   -1.79    5.89
   8  -4  -2   -6.05    6.46
   8   4  -1   30.85    9.04
   8  -4  -1   26.76    7.38
  -8  -4   0   36.26    8.82
   8  -4   0   30.46    7.62
  -8  -4  -1   25.52    7.94
   8  -4   1   10.84    5.66
  -8  -4  -2    0.57    6.42
   8  -4   2    5.80    6.40
  -8  -4  -3   11.37    6.53
   8   4   3   16.39    9.59
   8   4   3    4.37    5.16
   8  -4   3   -5.56    7.84
   8  -4   3   11.92    6.28
  -8  -4  -4    2.85    8.61
   8   4   4    5.31    6.40
   8   4   4    2.85    5.52
   8  -4   4   11.83    4.45
   8  -4   4    6.46    6.11
  -8  -4  -5    6.83    8.06
   8  -4   5   11.68    6.58
   8   4   5   -5.12    7.03
   8  -4   5    8.01    5.84
  -8  -4  -6    6.02    8.35
   8  -4   6   14.70    6.51
  -8   4  -6   20.61    7.12
   8  -4   6    4.00    5.40
   8   4   6    0.55    7.46
  -8   4  -7   -0.20    7.30
   8  -4   7    8.23    6.40
   8   4   7    2.29    8.09
  -8   4  -8   47.77   10.69
   8  -4   8   63.18   11.82
   8   4   8   48.33   11.57
   8   4   9   35.89    8.82
  -8   4  -9   31.45    8.97
   8  -4   9   47.37   10.72
  -8  -4  -9   43.92   10.88
   8   4  10   50.97   10.69
  -8   4 -10   76.54   13.14
  -8  -4 -10   39.83   10.01
   8  -4  10   67.91   12.02
   8   4  11   93.93   12.55
  -8   4 -11   82.94   13.09
  -8  -4 -11   93.77   12.46
   8  -4  11   97.07   13.31
   8   4  12   15.03    5.71
  -8   4 -12   29.88    8.42
  -8  -4 -12   11.23    6.26
   8  -4  12   17.35    7.57
  -8   4 -13   40.68    7.71
   8   4  13   41.08    7.44
   8  -4  13   44.76    8.21
   8   4  14   30.57    5.35
  -8   4 -14   45.56    6.95
   8   5 -16  196.70   11.83
   8   5 -15   73.58    9.13
  -8   5  15   62.37    9.01
   8  -5 -15   65.73    7.87
   8   5 -14  153.99   14.15
   8  -5 -14  125.94   12.25
   8   5 -13   36.80    9.25
   8  -5 -13   32.93    7.52
   8   5 -13   36.31    8.87
   8   5 -12  321.22   23.46
   8  -5 -12  304.85   21.73
   8   5 -12  328.74   25.83
   8   5 -11  118.33   16.56
   8  -5 -11  128.92   15.81
   8  -5 -11  141.12   16.00
   8   5 -11  124.62   18.34
   8   5 -10  337.11   25.46
   8  -5 -10  335.71   25.56
   8  -5 -10  335.30   24.83
   8   5 -10  323.08   28.88
   8   5  -9   76.75   13.74
   8  -5  -9  108.88   15.20
   8  -5  -9   71.03   12.47
   8   5  -9   93.59   17.11
   8   5  -8  483.62   30.78
   8  -5  -8  470.99   30.38
   8   5  -8  510.80   36.89
   8  -5  -8  490.62   31.37
   8   5  -7  131.85   17.08
   8  -5  -7  111.79   15.22
   8   5  -7  131.31   20.32
   8  -5  -7  131.90   17.23
   8   5  -6  759.59   38.52
   8  -5  -6  812.14   39.59
   8   5  -6  749.03   37.56
   8  -5  -6  712.10   36.00
   8  -5  -6  780.54   38.46
   8  -5  -6  760.01   38.31
   8   5  -6  797.17   45.45
   8  -5  -5   36.56    9.48
   8   5  -5   40.09   10.37
   8   5  -5   38.16   10.35
   8  -5  -5   45.19   10.47
   8  -5  -5   36.13    9.25
   8   5  -5   23.41   10.37
   8  -5  -4  221.78   20.35
   8   5  -4  233.23   22.23
   8  -5  -4  260.53   21.70
   8   5  -4  233.03   24.48
   8   5  -3   10.60    7.04
   8  -5  -3    3.16    5.57
   8  -5  -3    9.23    6.08
   8   5  -2  627.73   35.66
   8  -5  -2  598.36   32.74
   8   5  -2  563.93   36.49
   8  -5  -2  576.19   31.38
   8  -5  -1    1.39    5.37
   8  -5  -1    0.88    5.12
   8   5  -1    7.26    8.54
   8   5  -1    0.55    6.22
   8  -5   0  261.94   22.07
   8   5   0  303.29   25.67
   8  -5   0  283.15   21.62
   8   5   0  288.66   25.55
  -8  -5   0  287.59   23.34
   8   5   0  277.59   22.22
  -8  -5  -1   26.47    8.44
   8  -5   1   17.79    6.31
   8   5   1   26.18    9.70
   8   5   1   11.78    7.25
   8   5   2  176.81   19.85
  -8  -5  -2  177.77   19.34
   8   5   2  162.07   17.08
   8  -5   2  155.81   16.34
   8  -5   2  165.60   17.88
  -8  -5  -3    9.26    6.34
   8  -5   3   35.89    9.45
   8   5   3   18.84    7.71
   8  -5   3   23.71    7.62
   8   5   3   24.31    8.81
   8  -5   4  452.74   27.43
   8   5   4  404.90   26.99
   8   5   4  442.32   31.24
   8  -5   5  -20.81    7.30
   8   5   5   14.31    9.08
   8  -5   6  310.91   22.82
   8   5   6  308.45   26.51
  -8   5  -7  -10.58    6.47
   8  -5   7    5.75    4.81
   8   5   7    2.14    7.61
   8  -5   7    2.10    5.00
  -8   5  -8  235.47   20.34
   8   5   8  260.24   22.65
   8  -5   8  232.29   19.46
  -8  -5  -8  288.53   22.64
   8  -5   8  241.86   18.02
   8  -5   9    8.47    7.77
  -8  -5  -9   13.55    7.43
  -8   5  -9   -4.50    7.98
   8   5   9   19.14    7.24
   8  -5  10  406.27   23.01
  -8  -5 -10  405.26   24.04
  -8   5 -10  389.74   23.86
  -8   5 -11   15.27    5.94
   8  -5  11   26.85    6.81
  -8  -5 -11   29.17    7.26
  -8   5 -11   13.34    5.02
  -8   5 -12  175.95   13.29
  -8  -5 -12  185.67   13.59
  -8   6  14   22.53    5.38
   8  -6 -13  689.94   23.05
   8   6 -13  696.54   27.74
   8  -6 -12    2.81    4.46
   8   6 -12   -6.30    5.23
   8   6 -11  990.55   36.34
   8  -6 -11  908.50   32.98
   8   6 -11  918.09   40.17
   8   6 -10    0.51    7.00
   8   6 -10   -3.02    7.60
   8  -6 -10    5.79    5.64
   8  -6 -10   13.96    7.76
   8   6  -9 1061.61   47.90
   8  -6  -9  982.39   39.76
   8  -6  -9 1071.69   40.31
   8   6  -8   -4.75    8.58
   8  -6  -8    3.64    5.20
   8  -6  -8    1.10    5.87
   8   6  -7 1208.38   53.15
   8  -6  -7 1179.61   46.13
   8  -6  -7 1103.38   43.26
   8   6  -6   47.96   12.66
   8  -6  -6   22.73    7.64
   8  -6  -6   54.67    9.95
   8  -6  -5 1156.54   46.04
   8   6  -5 1037.06   50.65
   8  -6  -5 1186.33   45.68
   8  -6  -4    1.34    6.68
   8  -6  -4   -4.38    7.37
   8   6  -4    8.78    8.78
   8   6  -4    3.97    5.44
   8   6  -3  934.23   46.71
   8  -6  -3  940.55   40.89
   8   6  -3  937.46   41.40
   8   6  -2   34.10   10.50
   8  -6  -2   25.66    8.37
   8   6  -2   34.48    9.74
   8   6  -2   50.58   11.54
   8   6  -1  724.39   37.91
   8  -6  -1  766.75   36.29
   8   6  -1  769.96   37.09
   8   6   0    3.38    9.29
   8  -6   0   -0.13    5.52
  -8   6   0    4.83    6.54
   8   6   0    7.71    6.50
   8   6   1 1058.77   46.36
   8  -6   1  993.18   40.32
   8   6   1 1026.30   42.41
  -8   6  -1  977.17   43.17
   8  -6   2   99.87   13.36
   8   6   2   87.97   13.45
  -8   6  -2   67.17   13.30
   8   6   2   59.23   13.34
   8   6   3  675.03   37.12
   8   6   3  667.75   33.94
  -8   6  -3  601.33   35.05
  -8   6  -4    0.71    9.35
   8   6   4    3.50    9.58
   8   6   5  968.06   43.56
  -8   6  -5  924.46   42.57
  -8   6  -6   -3.95    7.65
   8   6   6    1.71    7.52
   8   6   7  969.29   40.71
  -8   6  -7 1020.92   40.70
   8   6   8   -4.00    6.48
  -8  -6  -8    6.23    4.36
  -8   6  -8    5.26    5.99
   8   6   9  578.69   26.98
  -8  -6  -9  676.59   27.92
  -8   6  -9  642.04   27.55
  -8  -6 -10   13.03    4.50
  -8   6 -10    7.11    4.16
   8   7 -11   21.80    6.00
   8   7 -11    9.09    3.67
   8   7 -10  521.37   25.95
   8   7 -10  536.98   22.35
   8  -7 -10  518.90   20.09
   8   7  -9   13.95    7.07
   8   7  -9    3.75    4.39
   8  -7  -9    8.15    4.71
   8   7  -8  459.82   27.56
   8   7  -8  458.12   24.06
   8  -7  -8  470.94   23.04
   8  -7  -8  521.58   24.13
   8   7  -7   33.91    9.28
   8   7  -7   31.91    8.12
   8  -7  -7   20.15    6.45
   8  -7  -7   16.46    6.40
   8   7  -6  770.81   37.61
   8  -7  -6  782.71   33.40
   8   7  -6  740.74   32.72
   8  -7  -6  740.09   30.02
   8   7  -5   19.37    8.50
   8   7  -5   24.43    8.50
   8  -7  -5   19.78    7.98
   8   7  -4  283.49   23.33
   8   7  -4  274.02   20.91
   8  -7  -4  314.97   22.25
   8  -7  -3   28.31    7.85
   8  -7  -3   34.61    9.01
   8   7  -3   43.17    9.99
   8   7  -3   32.08    9.60
   8  -7  -2  750.14   34.19
   8  -7  -2  794.72   34.73
   8   7  -2  839.17   35.94
   8   7  -1    9.23    4.39
   8  -7  -1   12.42    6.48
   8   7  -1    0.29    7.12
   8   7   0 1312.63   45.38
   8  -7   0 1284.08   42.77
   8   7   0 1343.96   44.66
   8   7   1   15.09    7.61
   8  -7   1   -6.51    6.29
  -8   7  -1    1.04    6.60
   8   7   1    3.65    6.43
  -8   7  -2  409.80   25.54
   8   7   2  415.25   26.11
   8  -7   2  409.94   24.05
  -8   7  -3    4.56    6.88
   8   7   3   -1.62    6.27
   8  -7   3    4.07    5.15
  -8   7  -4  880.44   36.07
   8   7   4  987.54   38.70
   8  -7   4 1000.21   34.69
  -8   7  -5    1.94    7.04
   8   7   5    0.31    5.76
   8  -7   5   -3.08    5.10
   8   7   6  605.02   28.51
   8  -7   6  635.47   24.94
  -8   7  -6  634.14   28.25
  -8  -7  -6  636.78   25.84
   8   7   7    6.03    5.13
   8  -7   7    0.37    3.81
  -8  -7  -7   11.17    4.84
  -8   7  -7   -2.32    4.75
  -8   7  -8  623.48   22.68
   8   8  -5   76.18    8.64
   8   8  -4   20.65    5.44
   8  -8  -4   24.78    5.24
   8   8  -3  192.14   13.81
   8  -8  -3  179.07   13.54
   8  -8  -2    8.28    4.56
  -8  -8   2    0.58    3.34
   8  -8  -1  156.41   12.81
   8  -8  -1  145.04   11.90
   8  -8   0   -6.93    5.72
   8  -8   0   -4.19    5.44
   8  -8   1   75.54    9.15
   8  -8   1   76.65    9.50
   8  -8   2    9.81    4.91
   8  -8   2    4.93    4.44
   9   0 -19  112.12   10.44
   9   0 -18   -3.25    4.43
   9   0 -18   -5.20    5.50
   9   0 -17  317.16   18.68
   9   0 -17  321.15   20.64
   9   0 -16    1.27    4.59
   9   0 -16   -2.63    5.94
   9   0 -15  187.78   16.83
   9   0 -15  220.78   19.08
   9   0 -14   -0.14    4.85
   9   0 -13  769.05   36.10
   9   0 -13  760.78   35.51
   9   0 -12    6.75    7.13
   9   0 -12    9.37    5.29
   9   0 -12   -0.37    6.62
   9   0 -11  911.41   39.22
   9   0 -11  884.27   37.03
   9   0 -10    8.17    6.16
   9   0  -9  506.28   28.38
   9   0  -8    0.82    4.72
   9   0  -7  625.40   30.20
   9   0  -7  656.64   32.19
   9   0  -6    4.50    6.20
   9   0  -6    2.62    5.32
   9   0  -5  914.00   34.34
   9   0  -5  879.10   36.64
   9   0  -4   -2.53    5.37
   9   0  -4    5.77    7.18
   9   0  -3 1482.47   41.05
   9   0  -3 1429.77   46.16
   9   0  -2   -1.31    4.99
   9   0  -2    0.90    6.23
   9   0  -1 1786.62   41.91
   9   0  -1 1779.72   51.58
   9   0   0    3.98    3.76
   9   0   0    3.95    6.28
   9   0   1 1813.41   53.47
   9   0   2    3.25    5.72
   9   0   3 2111.86   59.79
   9   0   4   -2.75    7.49
  -9   0  -5 2160.28   54.42
   9   0   5 2105.90   62.75
   9   0   5 2157.48   50.17
  -9   0  -6   -1.73    5.50
   9   0   7 1343.41   49.39
   9   0   7 1256.73   43.80
  -9   0  -7 1302.47   47.25
   9   0   8   -2.20    6.41
   9   0   8    0.70    4.30
  -9   0  -8   -6.22    6.53
   9   0   9 1205.46   49.03
   9   0   9 1216.90   44.99
  -9   0  -9 1165.10   47.03
   9   0  10   -2.79    4.87
   9   0  10    4.35    6.47
   9   0  11  275.75   24.53
   9   0  11  266.79   21.80
  -9   0 -11  241.42   22.28
   9   0  12   12.02    8.51
  -9   0 -12    6.13    6.65
   9   0  12    2.62    5.16
   9   0  13  521.19   29.87
   9   0  13  458.45   25.36
  -9   0 -13  500.36   27.73
   9   0  14   -3.55    5.44
  -9   0 -14   -5.81    6.47
  -9   0 -15  728.66   25.90
   9   0  15  680.19   23.87
   9  -1 -19  269.98   14.31
   9   1 -18   59.84    9.17
   9   1 -18   70.27    8.34
   9  -1 -18   46.57    8.26
   9   1 -17  361.76   22.26
   9   1 -17  394.05   21.01
   9   1 -17  356.98   20.94
   9  -1 -17  385.27   22.40
   9   1 -16   84.64   10.62
   9  -1 -16  104.60   13.11
   9   1 -16   78.96   11.21
   9   1 -15  455.32   25.75
   9   1 -15  476.39   27.06
   9  -1 -15  461.53   27.03
   9   1 -14  249.85   20.02
   9   1 -14  213.80   19.09
   9  -1 -14  224.31   20.08
   9  -1 -13  295.55   21.66
   9   1 -13  262.77   20.40
   9   1 -13  308.97   22.77
   9  -1 -13  241.63   20.60
   9   1 -12  192.39   17.65
   9   1 -12  201.72   20.05
   9  -1 -12  168.77   17.04
   9   1 -12  211.61   19.31
   9  -1 -12  187.97   18.44
   9   1 -12  188.46   17.60
   9  -1 -12  182.07   18.19
   9   1 -11  722.59   36.21
   9  -1 -11  765.18   35.34
   9   1 -11  786.32   36.11
   9  -1 -11  733.09   35.66
   9  -1 -11  662.69   32.74
   9   1 -10  601.94   32.51
   9  -1 -10  575.55   34.19
   9  -1 -10  644.15   32.72
   9   1 -10  657.82   33.13
   9  -1  -9  364.18   24.38
   9   1  -9  351.88   24.23
   9   1  -8  608.20   30.96
   9  -1  -8  609.29   30.72
   9   1  -7  664.77   31.83
   9  -1  -7  706.66   32.16
   9   1  -7  683.07   32.27
   9   1  -6  395.97   24.33
   9  -1  -6  416.53   24.29
   9   1  -6  403.78   24.97
   9   1  -5  934.77   35.57
   9  -1  -5  934.16   34.88
   9  -1  -5  908.07   38.93
   9   1  -5  917.81   37.16
   9   1  -4 1415.04   42.34
   9  -1  -4 1363.39   40.51
   9  -1  -4 1405.16   47.85
   9   1  -4 1305.08   44.19
   9   1  -3  811.53   31.46
   9  -1  -3  807.77   30.57
   9  -1  -3  816.99   36.61
   9   1  -3  799.18   34.74
   9   1  -2  984.80   33.70
   9  -1  -2  961.41   31.85
   9  -1  -2  924.08   38.68
   9   1  -2  962.35   38.13
   9   1  -1  418.56   21.61
   9  -1  -1  379.71   19.35
   9  -1  -1  376.95   24.83
   9   1  -1  363.69   24.25
   9  -1   0  680.51   33.57
   9   1   0  696.33   33.48
   9  -1   0  754.95   25.18
   9  -1   1  371.86   25.44
   9   1   1  365.82   24.84
   9  -1   1  388.25   18.82
   9  -1   2  456.95   28.32
   9   1   2  477.59   28.84
   9  -1   2  468.30   21.36
   9  -1   3  341.49   25.09
   9   1   3  321.89   24.66
   9  -1   3  302.43   18.00
  -9  -1  -4  988.37   36.78
   9  -1   4  959.94   41.53
   9   1   4  892.35   41.14
   9  -1   4  907.55   32.65
  -9  -1  -5  235.24   19.17
   9   1   5  223.98   21.63
   9  -1   5  229.19   17.47
  -9   1  -6  714.27   32.94
  -9  -1  -6  699.66   34.52
   9   1   6  691.43   37.89
   9  -1   6  713.86   32.10
   9  -1   7  119.06   14.14
  -9  -1  -7  127.22   16.07
  -9   1  -7  143.05   15.82
   9   1   7  148.22   18.47
   9  -1   7  150.41   16.20
   9   1   7  138.96   16.77
   9  -1   7  115.73   15.12
   9  -1   8  413.20   26.46
  -9   1  -8  404.70   27.42
  -9  -1  -8  433.33   28.97
   9  -1   8  445.09   27.85
   9  -1   8  389.88   28.22
   9   1   8  449.54   29.57
   9  -1   9   44.00   10.33
   9  -1   9   37.21   11.01
   9   1   9   39.90   11.33
  -9   1  -9   81.78   14.58
  -9  -1  -9   16.23    6.06
  -9   1  -9   59.44   12.93
   9  -1   9   45.72   10.33
   9  -1  10  639.15   36.64
   9   1  10  722.99   38.37
  -9   1 -10  667.46   36.76
   9  -1  10  705.92   35.69
   9   1  11   11.17    7.55
  -9   1 -11   18.97    8.56
   9  -1  11   20.62    9.04
   9   1  12  310.05   24.26
  -9   1 -12  306.37   23.59
   9  -1  12  280.70   22.02
   9   1  13    5.42    6.58
  -9   1 -13   10.26    6.57
  -9  -1 -13    3.29    6.21
   9  -1  13    1.40    6.11
   9   1  14  542.83   27.60
   9  -1  14  506.73   25.08
  -9   1 -14  482.47   24.74
  -9  -1 -14  528.95   24.89
  -9  -1 -15   53.00    7.44
   9  -1  15   37.64    6.44
   9   2 -18  798.14   24.23
   9   2 -18  801.42   25.62
   9  -2 -18  790.76   26.74
   9   2 -17   -2.86    6.81
   9   2 -17    5.87    4.95
   9  -2 -17    1.69    5.17
   9   2 -16  846.83   33.48
   9   2 -16  891.50   33.38
   9  -2 -16  885.83   34.69
   9   2 -15    5.60    7.51
   9   2 -15   -2.06    6.12
   9  -2 -15    4.04    6.75
   9   2 -14 1504.58   50.19
   9   2 -14 1459.60   47.04
   9   2 -14 1435.33   46.46
   9  -2 -14 1545.71   50.51
   9   2 -13   -1.41    9.03
   9   2 -13   -3.32    6.94
   9  -2 -13   11.36    6.54
   9   2 -12  446.79   27.35
   9  -2 -12  504.04   29.95
   9   2 -12  492.08   30.58
   9  -2 -12  569.05   32.55
   9   2 -11   93.23   13.34
   9  -2 -11  103.84   14.18
   9   2 -11  103.15   14.77
   9  -2 -11  121.17   14.35
   9   2 -11   98.00   13.51
   9  -2 -11  108.59   15.01
   9   2 -10  754.68   36.21
   9  -2 -10  755.45   37.22
   9   2 -10  747.25   34.00
   9   2 -10  705.54   36.70
   9  -2 -10  730.53   35.23
   9   2 -10  672.91   35.11
   9   2 -10  747.82   39.70
   9  -2 -10  684.93   34.01
   9   2  -9   27.57    7.91
   9  -2  -9   32.81    9.59
   9   2  -8 1158.62   44.29
   9  -2  -8 1189.01   44.64
   9   2  -7   10.64    7.01
   9  -2  -7   15.77    7.28
   9   2  -6  897.10   37.82
   9  -2  -6  913.03   36.84
   9   2  -5   41.79    9.90
   9  -2  -5   37.70    8.89
   9   2  -5   57.24   10.83
   9  -2  -5   34.23    7.25
   9   2  -4 1918.75   52.41
   9  -2  -4 1872.70   49.52
   9   2  -4 1870.02   54.11
   9  -2  -4 1885.96   44.92
   9  -2  -3   43.38   10.53
   9  -2  -3   40.20    8.29
   9   2  -3   38.32    9.87
   9  -2  -3   45.46    8.09
   9  -2  -2  893.87   31.82
   9  -2  -2  922.12   40.78
   9   2  -2  905.90   38.69
   9  -2  -2  839.33   29.54
   9  -2  -1   37.88   10.03
   9   2  -1   39.52    9.98
   9  -2  -1   33.10    7.00
   9   2   0  456.78   28.39
   9  -2   0  438.93   28.57
   9  -2   0  434.04   21.63
   9   2   1  128.87   16.25
   9  -2   1  182.57   18.74
   9  -2   1  167.60   13.88
   9   2   2  343.49   25.92
   9  -2   2  315.62   24.50
   9  -2   2  336.45   19.95
   9   2   3    6.05    6.87
   9  -2   3    0.78    4.26
   9   2   4 1056.85   46.51
  -9  -2  -4 1059.03   40.87
   9  -2   4 1056.55   37.57
  -9  -2  -5    9.71    6.28
   9   2   5    5.80    7.58
   9  -2   5    9.25    5.88
   9  -2   6  979.13   39.02
   9   2   6 1049.11   42.28
  -9   2  -6  897.02   41.69
   9   2   6 1010.13   47.89
  -9  -2  -6  951.96   42.09
   9  -2   6  962.84   40.07
   9  -2   7   46.67    9.78
   9   2   7   79.86   12.56
  -9  -2  -7   78.28   12.55
   9   2   7   67.46   13.80
  -9   2  -7   68.62   13.13
   9  -2   7   59.04   11.28
   9  -2   8  662.23   34.43
   9   2   8  682.44   35.96
  -9   2  -8  638.49   36.39
   9  -2   8  617.14   33.57
  -9  -2  -8  635.29   32.27
   9   2   8  697.02   40.64
  -9  -2  -8  684.93   37.13
   9   2   9   74.17   13.97
  -9   2  -9   46.62   11.85
   9  -2   9   57.93   12.11
  -9  -2  -9   60.75   11.02
   9   2  10  241.98   22.53
  -9   2 -10  237.06   22.38
   9  -2  10  205.25   19.93
  -9  -2 -10  224.95   19.56
   9   2  11   11.63    9.52
   9  -2  11   12.45    7.72
  -9  -2 -11    8.53    5.20
  -9   2 -11   15.06    8.56
   9   2  12   44.48   10.69
   9  -2  12   45.52   10.88
  -9   2 -12   70.45   12.60
   9   2  13   12.09    6.13
   9  -2  13   19.49    7.19
  -9  -2 -13   15.82    6.90
   9   2  14   24.45    7.00
   9  -2  14   21.32    6.83
  -9  -2 -14   24.53    6.19
  -9   2 -15    7.32    3.54
   9  -2  15    7.09    3.35
   9   3 -18  115.14    9.03
   9  -3 -18  119.93    9.41
   9   3 -17  476.37   21.05
   9  -3 -17  489.32   21.76
   9   3 -16  117.61   12.14
   9  -3 -16   99.03   11.77
   9   3 -15  592.25   28.28
   9  -3 -15  620.84   29.74
   9   3 -14   69.87   12.32
   9   3 -14   96.05   13.27
   9  -3 -14   73.56   12.26
   9   3 -13  230.26   20.47
   9   3 -13  226.50   19.80
   9  -3 -13  231.71   20.60
   9   3 -12   58.28   12.27
   9   3 -12   59.28   11.69
   9  -3 -12   68.22   12.36
   9   3 -11  420.82   27.19
   9  -3 -11  454.87   29.26
   9   3 -11  413.05   28.31
   9   3 -11  447.38   32.21
   9  -3 -10  145.82   17.82
   9   3 -10  165.28   17.71
   9  -3 -10  178.96   18.52
   9   3 -10  181.45   19.53
   9  -3 -10  188.09   18.35
   9   3 -10  125.49   18.82
   9  -3  -9  682.42   36.20
   9   3  -9  662.36   33.46
   9  -3  -9  602.65   33.46
   9   3  -9  637.44   34.61
   9  -3  -9  697.74   35.23
   9   3  -9  658.11   39.54
   9  -3  -8  468.32   29.80
   9  -3  -8  440.92   26.54
   9   3  -8  510.24   29.03
   9  -3  -8  498.33   29.04
   9   3  -8  429.07   28.28
   9  -3  -8  467.48   29.59
   9   3  -8  466.48   33.62
   9   3  -7  345.13   22.87
   9  -3  -7  374.74   24.38
   9   3  -6  758.36   33.60
   9  -3  -6  698.50   31.90
   9   3  -5  881.90   35.89
   9  -3  -5  823.45   34.02
   9  -3  -4  631.47   30.67
   9   3  -4  662.44   34.24
   9  -3  -4  616.04   28.94
   9  -3  -3  405.30   24.06
   9   3  -3  416.20   27.61
   9  -3  -3  387.51   22.82
   9   3  -2  645.22   34.75
   9  -3  -2  603.07   28.10
   9   3  -1  837.91   39.72
   9  -3  -1  776.32   31.79
   9   3   0  339.76   25.90
   9  -3   0  341.76   21.27
   9   3   1  384.52   28.49
   9  -3   1  388.14   23.13
   9   3   2  503.93   32.74
   9  -3   2  534.12   27.29
   9   3   3  410.90   30.48
  -9  -3  -3  336.61   24.05
   9  -3   3  388.74   23.98
   9  -3   4  265.89   20.67
   9   3   4  283.38   25.97
  -9  -3  -4  243.28   21.52
   9  -3   4  280.47   21.68
   9   3   4  243.37   21.58
   9  -3   5  470.57   27.57
   9   3   5  449.13   30.26
   9   3   5  412.26   31.59
  -9  -3  -5  430.83   28.87
   9  -3   5  449.79   27.58
   9  -3   6  180.17   17.91
   9   3   6  162.17   18.10
  -9   3  -6  189.70   19.70
   9   3   6  164.80   20.71
  -9  -3  -6  162.53   18.60
   9  -3   6  189.46   18.93
   9  -3   7  410.33   27.38
   9   3   7  408.18   26.91
  -9   3  -7  374.68   27.83
   9   3   7  397.57   32.28
  -9  -3  -7  409.84   29.46
   9  -3   7  365.66   26.49
   9   3   8  228.58   20.73
  -9   3  -8  200.89   21.54
   9  -3   8  222.14   20.99
  -9  -3  -8  207.73   19.87
   9   3   9  264.20   22.48
  -9   3  -9  256.45   23.59
   9  -3   9  257.69   22.51
  -9  -3  -9  238.41   20.42
   9   3  10  346.58   25.29
  -9   3 -10  318.54   25.16
   9  -3  10  330.76   24.50
  -9  -3 -10  296.48   22.44
  -9  -3 -11  124.61   14.19
   9  -3  11  118.61   15.01
   9   3  11  143.59   16.11
   9  -3  12  443.53   25.69
   9   3  12  460.92   26.06
  -9   3 -12  467.55   26.21
   9   3  13   64.11    9.82
  -9   3 -13   77.28   10.18
   9  -3  13   64.67   10.09
  -9  -3 -13   83.03    9.81
   9   3  14  205.75   14.39
  -9   3 -14  241.12   14.76
   9  -3  14  248.04   15.63
   9   4 -17  184.37   11.30
   9   4 -16   15.86    4.93
  -9   4  16    9.73    5.00
   9  -4 -16   21.25    5.82
   9   4 -15  318.18   19.25
   9  -4 -15  278.37   18.25
   9   4 -14    1.11    5.40
   9  -4 -14   13.68    7.20
   9   4 -13  256.13   20.34
   9  -4 -13  254.19   20.63
   9   4 -13  272.29   22.43
   9   4 -12    9.05    8.60
   9  -4 -12   12.62    7.51
   9   4 -12    9.56    7.43
   9   4 -11  507.24   29.98
   9  -4 -11  488.60   30.14
   9   4 -11  453.52   33.13
   9   4 -10  102.09   14.83
   9  -4 -10  128.21   16.59
   9   4 -10  142.48   20.34
   9   4  -9  657.39   34.75
   9  -4  -9  652.24   35.30
   9  -4  -9  647.73   35.41
   9   4  -9  589.31   33.60
   9   4  -9  652.66   40.98
   9  -4  -8   57.71   10.66
   9   4  -8   89.82   13.40
   9   4  -8   59.51   12.20
   9  -4  -8   80.37   13.13
   9  -4  -8   95.39   14.31
   9  -4  -8   83.80   14.03
   9   4  -8   58.52   13.03
   9   4  -8   55.62   14.86
   9   4  -7  709.64   35.58
   9  -4  -7  752.26   36.87
   9   4  -7  760.30   36.82
   9  -4  -7  744.15   36.04
   9   4  -7  775.65   38.46
   9  -4  -7  728.19   37.80
   9   4  -7  837.60   46.20
   9  -4  -7  801.88   38.61
   9  -4  -6   27.45    9.04
   9   4  -6   20.54    8.36
   9   4  -6    8.65    6.13
   9  -4  -6   14.45    7.94
   9   4  -6   12.75    8.09
   9  -4  -6    7.26    7.35
   9   4  -6   24.17   11.08
   9   4  -5 1028.06   43.19
   9  -4  -5 1122.28   43.64
   9   4  -5 1096.89   45.20
   9  -4  -5 1164.53   48.19
   9   4  -5 1091.60   52.30
   9  -4  -5 1047.90   42.50
   9  -4  -5 1052.20   41.30
   9   4  -5 1087.70   42.31
   9  -4  -4  202.12   18.36
   9   4  -4  265.72   22.80
   9  -4  -4  197.43   18.50
   9   4  -4  253.22   20.88
   9  -4  -4  208.99   21.12
   9   4  -4  202.77   22.73
   9  -4  -4  228.06   19.85
   9   4  -3 1045.30   45.32
   9  -4  -3 1077.13   41.05
   9  -4  -3 1041.16   40.85
   9   4  -3 1030.92   49.11
   9  -4  -2   39.96    9.45
   9   4  -2   44.56   10.29
   9  -4  -2   52.46    9.94
   9   4  -2   27.62    8.79
   9   4  -2   18.96    6.38
   9  -4  -2   41.47    9.00
   9   4  -1  910.07   42.65
   9  -4  -1  905.40   37.86
   9   4  -1  913.29   43.91
   9  -4  -1  915.52   38.21
   9   4  -1  844.20   36.42
   9   4   0   -0.31    6.89
   9  -4   0    3.25    4.42
   9   4   0    4.52    6.80
   9  -4   0   13.92    6.67
   9   4   0   17.97    6.91
   9   4   1  897.25   42.86
   9   4   1  981.70   47.13
   9   4   1  922.04   37.55
   9  -4   1  906.11   38.40
   9  -4   1  932.63   38.84
   9   4   2   25.87    9.43
   9  -4   2   36.57    8.79
   9   4   2   33.15    8.87
   9   4   2   39.80    8.61
   9  -4   2   28.11    7.74
   9   4   3 1300.28   51.99
  -9  -4  -3 1271.81   48.62
   9  -4   3 1217.29   45.12
   9   4   3 1359.56   46.15
   9  -4   3 1328.12   47.40
   9  -4   4   -9.92    6.54
   9   4   4    8.27    7.10
   9  -4   4    1.31    5.57
   9  -4   5  807.20   38.14
   9   4   5  823.58   41.90
   9  -4   5  837.97   38.31
  -9  -4  -5  771.94   40.50
   9   4   6    6.45    7.38
   9  -4   6   -4.01    8.06
  -9   4  -7  972.67   42.04
   9   4   7 1036.64   45.87
   9  -4   7 1026.47   42.60
   9   4   8  -14.76    7.67
  -9   4  -8  -16.87    8.19
  -9  -4  -8    0.73    6.02
  -9   4  -9  948.51   40.44
   9   4   9 1034.86   38.82
   9  -4   9 1068.45   42.00
  -9  -4  -9 1064.41   41.55
   9   4  10   11.16    5.90
  -9   4 -10   18.95    7.70
   9  -4  10   27.66    9.01
  -9  -4 -10   21.74    8.46
  -9   4 -11  718.19   31.48
   9   4  11  695.06   29.58
   9  -4  11  668.03   30.26
  -9  -4 -11  754.69   31.45
   9   4  12    1.54    3.84
  -9   4 -12   -0.27    4.45
   9  -4  12    1.17    4.49
  -9   4 -13  468.09   19.99
   9   4  13  437.33   19.11
   9  -4  13  455.78   19.88
  -9   5  15  184.36   13.27
   9   5 -15  192.69   12.69
   9  -5 -15  202.59   12.62
   9   5 -14  258.54   16.69
   9  -5 -14  263.25   16.49
   9   5 -13  313.36   20.07
   9  -5 -13  267.96   18.48
   9   5 -13  285.54   21.14
   9   5 -12  479.86   26.66
   9  -5 -12  484.67   26.47
   9   5 -12  507.46   30.92
   9   5 -11   45.92   10.20
   9  -5 -11   44.65   10.15
   9   5 -11   25.06    8.65
   9   5 -10  121.54   15.62
   9  -5 -10  127.37   15.60
   9   5 -10  138.56   19.47
   9   5  -9   85.55   13.57
   9  -5  -9   67.71   11.84
   9  -5  -9   44.86   10.87
   9   5  -9   73.20   16.26
   9   5  -8  385.88   27.16
   9  -5  -8  365.99   25.78
   9  -5  -8  371.03   26.91
   9   5  -8  397.30   32.39
   9   5  -7  155.42   17.79
   9  -5  -7  125.93   16.32
   9  -5  -7  153.74   17.01
   9  -5  -7  158.97   17.38
   9   5  -7  187.57   23.00
   9  -5  -6  276.27   23.84
   9   5  -6  263.88   27.10
   9  -5  -6  224.66   21.30
   9   5  -6  261.15   23.09
   9  -5  -5  129.20   16.32
   9   5  -5  151.92   20.62
   9  -5  -5  120.19   16.49
   9  -5  -4  601.38   33.65
   9  -5  -4  665.96   37.30
   9   5  -4  599.05   39.07
   9  -5  -4  647.61   34.53
   9   5  -3  339.00   26.86
   9  -5  -3  280.90   22.95
   9   5  -3  307.13   27.96
   9  -5  -3  318.35   23.85
   9   5  -2  339.91   27.35
   9  -5  -2  364.72   25.34
   9  -5  -2  345.12   25.42
   9   5  -2  337.68   28.59
   9   5  -2  356.59   25.32
   9   5  -1  261.34   24.44
   9  -5  -1  284.93   22.30
   9  -5  -1  268.84   22.45
   9   5  -1  268.57   22.29
   9  -5  -1  237.37   20.12
   9  -5   0 1015.06   43.03
   9   5   0 1120.86   48.82
   9  -5   0 1023.71   40.37
   9   5   0  977.88   47.43
   9   5   0 1018.72   41.82
   9  -5   0  979.14   40.16
   9  -5   1   60.36   12.20
   9   5   1   81.87   15.80
   9  -5   1   64.11   10.45
   9   5   1   89.37   15.83
   9   5   1  101.65   14.21
   9  -5   1   98.02   13.71
   9  -5   2 1032.85   41.41
   9   5   2 1088.30   43.03
   9   5   2 1116.91   48.96
   9  -5   3  297.39   22.51
   9   5   3  306.23   23.18
   9   5   3  309.69   26.64
   9  -5   4  560.17   30.65
   9   5   4  487.81   32.70
   9  -5   5  178.77   17.98
   9   5   5  212.43   21.81
   9  -5   6  596.14   30.97
   9   5   6  571.87   34.20
   9  -5   7   37.70    9.11
   9   5   7   16.40    8.71
   9  -5   8  416.39   24.79
  -9  -5  -8  455.43   26.78
  -9   5  -8  397.49   24.19
   9   5   8  374.16   25.57
   9  -5   9   33.93    7.75
  -9  -5  -9   15.93    6.86
   9   5   9   21.16    7.88
  -9   5  -9   31.59    8.34
  -9   5 -10  597.19   25.83
   9  -5  10  603.00   25.91
  -9  -5 -10  626.86   27.39
  -9   5 -10  606.35   26.44
  -9   5 -11   18.60    5.52
   9  -5  11   15.38    5.20
  -9  -5 -11   12.41    5.08
  -9   5 -11   19.68    5.14
   9   6 -13   47.69    7.18
   9  -6 -13   38.60    5.92
   9   6 -12  665.91   29.25
   9  -6 -12  651.33   24.43
   9   6 -11   31.13    7.96
   9  -6 -11   39.70    7.80
   9   6 -10  442.11   28.46
   9  -6 -10  408.25   23.09
   9   6  -9   -1.45    7.80
   9  -6  -9   11.72    6.65
   9  -6  -9   15.31    7.27
   9   6  -8  409.74   30.11
   9  -6  -8  411.00   24.70
   9  -6  -8  437.75   26.57
   9   6  -7    7.12    8.45
   9  -6  -7   -4.38    6.30
   9  -6  -7   -0.92    7.25
   9   6  -6  707.71   40.27
   9  -6  -6  731.91   35.61
   9  -6  -6  652.58   32.31
   9  -6  -5   40.05    9.67
   9  -6  -5   30.02    9.15
   9   6  -5   47.76   11.03
   9   6  -5   26.93   10.76
   9  -6  -4  589.66   33.06
   9   6  -4  650.48   38.60
   9  -6  -4  626.82   33.20
   9   6  -4  626.38   33.71
   9   6  -3   38.93   10.19
   9  -6  -3   30.23    8.99
   9   6  -3   39.75   11.62
   9   6  -3   28.75    9.61
   9  -6  -3   28.47    9.47
   9   6  -2  428.29   28.83
   9   6  -2  431.89   27.91
   9  -6  -2  394.59   25.97
   9   6  -1   94.03   15.29
   9  -6  -1   94.50   13.56
   9   6  -1   98.25   13.83
   9   6   0  210.99   21.26
   9  -6   0  196.37   18.39
  -9   6   0  206.64   19.17
   9   6   0  214.87   19.35
   9   6   1   15.78    9.24
   9  -6   1   29.19    8.07
  -9   6  -1   39.90   11.07
   9   6   1   47.62   10.62
   9   6   2  372.99   27.73
   9  -6   2  335.91   22.67
  -9   6  -2  359.15   26.29
   9   6   2  345.44   24.27
  -9   6  -3   -6.13   10.73
   9   6   3   16.63    8.63
   9  -6   3    7.60    5.93
  -9   6  -4  299.97   24.12
   9   6   4  347.16   26.18
   9  -6   4  311.17   20.86
  -9   6  -5   10.51    7.90
   9   6   5    8.86    7.35
   9  -6   5    9.57    4.75
  -9   6  -6  286.99   22.24
   9   6   6  245.54   20.81
   9  -6   6  225.20   16.40
   9   6   7   14.50    7.83
   9  -6   7   17.62    5.30
  -9  -6  -7   17.50    6.95
  -9   6  -7   15.53    6.89
   9   6   8   97.09   11.82
  -9  -6  -8   90.33   10.95
  -9   6  -8   93.55   11.28
   9   6   9   59.76    8.63
  -9  -6  -9   75.19    9.16
  -9   6  -9   80.34    9.39
   9   7 -10   47.34    7.82
   9   7 -10   49.73    7.12
   9   7  -9  379.44   21.93
   9   7  -9  397.45   19.59
   9  -7  -9  425.14   19.12
   9   7  -8   18.92    6.58
   9   7  -8   39.18    8.05
   9  -7  -8   40.83    7.09
   9   7  -7  371.64   24.41
   9   7  -7  367.99   21.23
   9  -7  -7  357.80   20.43
   9  -7  -6  172.94   15.70
   9   7  -6  153.56   16.77
   9   7  -6  143.23   14.08
   9  -7  -6  169.02   14.91
   9  -7  -5  248.59   18.51
   9   7  -5  229.43   19.76
   9   7  -5  241.55   18.25
   9   7  -4  156.86   15.62
   9   7  -4  168.23   17.15
   9  -7  -4  159.26   15.19
   9  -7  -4  156.44   14.75
   9  -7  -3  217.96   17.60
   9   7  -3  200.38   17.29
   9  -7  -3  189.23   16.94
   9   7  -2  166.18   15.93
   9  -7  -2  167.14   15.51
   9  -7  -2  163.69   16.18
   9   7  -1  210.35   17.25
   9  -7  -1  231.46   17.98
   9   7  -1  251.44   19.01
   9  -7  -1  251.21   19.88
   9  -7   0  325.79   20.78
   9   7   0  312.77   21.15
   9   7   0  361.34   23.18
   9   7   1  200.10   17.64
  -9   7  -1  238.77   17.88
   9  -7   1  221.01   17.06
  -9   7  -2  186.15   16.33
   9   7   2  164.91   16.32
   9  -7   2  181.81   15.13
  -9   7  -3  325.32   20.95
   9   7   3  354.51   22.69
   9  -7   3  339.94   19.55
  -9   7  -4  100.19   12.39
   9   7   4   85.01   11.55
   9  -7   4   94.78   10.24
  -9   7  -5  174.94   14.95
   9   7   5  166.49   14.95
   9  -7   5  177.09   12.97
   9   7   6   97.99   11.00
  -9   7  -6  103.13   10.99
  -9  -7  -6  104.82    9.86
   9  -8  -2   35.91    6.06
  10   0 -18  596.55   23.16
  10   0 -18  607.62   25.04
  10   0 -17   -2.16    4.77
  10   0 -16 1250.38   40.24
  10   0 -15    3.54    5.01
  10   0 -14 1796.76   52.20
  10   0 -13    3.05    4.80
  10   0 -13    2.44    6.27
  10   0 -12 2987.99   68.04
  10   0 -12 3109.95   73.03
  10   0 -12 3047.74   72.32
  10   0 -11    2.64    4.72
  10   0 -11   10.57    7.19
  10   0 -11   -1.05    6.87
  10   0 -10  952.06   43.42
  10   0 -10  903.26   39.64
  10   0  -9    2.08    5.27
  10   0  -8 1492.28   49.25
  10   0  -7   16.57    8.48
  10   0  -7   -0.24    5.95
  10   0  -6 2854.82   64.98
  10   0  -6 2820.81   70.39
  10   0  -5   -1.86    4.93
  10   0  -5   -3.53    7.39
  10   0  -4 1712.77   48.14
  10   0  -4 1668.52   53.84
  10   0  -3   -0.85    5.14
  10   0  -3    3.28    6.91
  10   0  -2 1910.43   47.68
  10   0  -2 2070.68   59.75
  10   0  -1    0.89    4.41
  10   0  -1   -2.35    8.12
  10   0   0 1633.16   54.25
  10   0   1    4.53    6.74
  10   0   2 2013.53   61.80
  10   0   3    5.68    7.93
  10   0   4 1678.35   58.84
  10   0   5  -26.59    9.91
  10   0   6 2056.15   55.88
  10   0   6 2081.81   62.16
  10   0   7   -4.55    6.23
  10   0   7    3.01    6.09
  10   0   8 1657.94   51.94
  10   0   8 1640.92   57.21
  10   0   9    9.46    6.00
  10   0   9    0.96    6.28
  10   0  10 1295.53   45.50
  10   0  10 1421.81   52.83
  10   0  11    0.33    5.96
  10   0  11    0.91    5.29
 -10   0 -11   -0.68    6.63
  10   0  12  598.58   28.12
 -10   0 -12  582.94   30.84
  10   0  13   -2.50    4.42
 -10   0 -13    1.66    5.05
 -10   0 -14  555.15   24.03
  10   0  14  524.19   21.09
  10  -1 -18   -4.35    5.72
  10   1 -18   -1.35    4.62
  10   1 -18    0.11    2.45
  10  -1 -18    2.42    3.50
  10   1 -17  498.03   24.59
  10   1 -17  504.82   21.80
  10  -1 -17  489.59   23.59
  10   1 -16    5.44    7.01
  10   1 -16   -6.13    4.04
  10  -1 -16   -3.74    6.94
  10   1 -16    9.50    5.68
  10   1 -15  875.81   37.67
  10   1 -15  742.32   30.77
  10   1 -15  823.34   33.44
  10  -1 -15  821.83   34.85
  10  -1 -14   15.55    7.32
  10   1 -14   10.68    6.36
  10  -1 -14   25.26    8.09
  10   1 -14    8.94    5.55
  10  -1 -13  971.55   39.41
  10   1 -13  888.57   36.59
  10  -1 -13  958.98   39.68
  10   1 -12    3.06    7.01
  10  -1 -12    4.44    5.79
  10   1 -12   15.48    7.03
  10  -1 -12    3.86    5.22
  10  -1 -12   -5.42    6.84
  10   1 -11  594.31   33.18
  10  -1 -11  617.51   32.69
  10   1 -11  596.13   32.82
  10  -1 -11  620.71   33.35
  10  -1 -11  599.43   31.48
  10   1 -10   42.97   10.69
  10  -1 -10   39.61    9.25
  10   1 -10   62.82   12.24
  10  -1 -10   62.55   11.61
  10  -1 -10   50.30    9.39
  10  -1 -10   35.79   10.38
  10   1  -9 1096.55   43.92
  10  -1  -9 1114.46   43.83
  10  -1  -9 1132.52   47.84
  10   1  -9 1127.24   44.23
  10  -1  -9 1101.41   43.56
  10   1  -8  148.00   17.01
  10  -1  -8  149.35   16.43
  10   1  -7 1008.11   40.59
  10  -1  -7 1035.35   40.32
  10   1  -7 1096.56   43.52
  10   1  -6    9.97    6.16
  10  -1  -6    3.86    5.81
  10   1  -6    2.61    5.39
  10   1  -5 1512.60   47.43
  10  -1  -5 1497.43   45.97
  10  -1  -5 1532.58   53.31
  10   1  -5 1494.15   51.06
  10   1  -4    6.00    6.96
  10  -1  -4   25.01    9.64
  10  -1  -4    7.99    5.51
  10   1  -4   17.39    8.43
  10   1  -3 1254.74   41.44
  10  -1  -3 1290.45   40.23
  10  -1  -3 1227.12   47.61
  10   1  -3 1156.11   45.12
  10   1  -2   93.93   12.25
  10  -1  -2   82.99   10.45
  10  -1  -2   86.06   14.01
  10   1  -2   89.70   13.53
  10  -1  -1  957.77   42.31
  10   1  -1  975.22   42.05
  10  -1   0  140.70   16.99
  10   1   0  131.49   16.36
  10  -1   1 1176.86   47.38
  10   1   1 1098.41   45.67
  10  -1   2   65.82   12.25
  10   1   2   61.17   12.43
  10  -1   3 1202.62   49.07
  10   1   3 1194.88   49.56
  10  -1   3 1194.21   37.09
  10   1   4   99.32   15.79
  10  -1   4  108.32   12.20
  10  -1   5  628.41   29.57
  10   1   5  567.37   35.84
  10  -1   5  668.20   32.80
  10   1   5  665.28   33.92
  10  -1   6  170.29   16.03
  10   1   6  185.79   21.16
  10  -1   6  192.30   18.54
  10   1   6  163.73   18.18
  10  -1   7  407.46   25.66
  10  -1   7  441.41   27.72
  10   1   7  457.74   29.60
  10  -1   8  118.90   14.55
  10   1   8  122.43   16.67
 -10   1  -8  136.74   18.17
 -10  -1  -8   84.90   13.46
  10  -1   8  108.80   15.15
  10   1   9  759.90   39.00
 -10   1  -9  713.63   38.26
  10  -1   9  657.39   34.38
  10   1  10  176.24   19.76
 -10   1 -10  128.23   17.37
  10  -1  10  187.83   18.39
  10   1  11  238.73   21.71
 -10   1 -11  279.95   22.79
  10  -1  11  243.68   20.68
  10   1  12  254.18   21.23
 -10   1 -12  239.08   20.33
  10  -1  12  257.74   19.69
 -10  -1 -12  239.06   19.84
 -10  -1 -13  461.14   24.14
 -10   1 -13  496.97   25.74
  10  -1  13  467.62   24.01
 -10  -1 -14  226.21   15.05
  10  -1  14  231.34   14.78
  10  -2 -18    0.27    4.35
  10   2 -18    4.86    2.81
  10  -2 -18   -3.33    4.12
  10   2 -17    8.19    6.74
  10   2 -17    0.94    3.01
  10  -2 -17    3.28    4.57
  10   2 -16    8.75    6.40
  10   2 -16    3.59    4.13
  10  -2 -16    6.21    5.33
  10   2 -15    4.32    7.12
  10   2 -15    3.82    4.10
  10  -2 -15    1.48    5.92
  10   2 -14   12.30    7.19
  10   2 -14   22.03    7.00
  10  -2 -14   18.02    6.57
  10   2 -13  -17.07    9.13
  10   2 -13  -13.28    6.99
  10  -2 -13    1.97    6.10
  10  -2 -12   11.50    5.93
  10   2 -12   14.54    8.65
  10   2 -12    8.08    6.70
  10  -2 -12    3.54    6.45
  10   2 -11    5.94    5.20
  10  -2 -11    2.45    5.93
  10   2 -11    6.32    8.39
  10  -2 -11   -0.57    7.13
  10  -2 -11   -1.38    6.13
  10   2 -10    0.14    6.92
  10  -2 -10    8.49    6.55
  10   2 -10   -1.10    5.52
  10  -2 -10   20.51    7.59
  10   2 -10   14.23    9.00
  10   2 -10   -4.90   10.39
  10   2 -10   27.00    9.39
  10  -2 -10    0.33    7.46
  10   2  -9   75.59   13.69
  10  -2  -9   86.87   13.43
  10  -2  -9   56.27   11.54
  10   2  -9   46.78   11.07
  10   2  -9   89.99   15.12
  10   2  -9   72.03   13.45
  10  -2  -9   80.83   14.84
  10  -2  -9   70.10   10.99
  10   2  -8   38.52   10.08
  10  -2  -8   48.10   10.27
  10  -2  -8   38.38   10.25
  10   2  -8   46.45   11.62
  10   2  -8   49.50   10.96
  10   2  -8   39.07   10.96
  10  -2  -8   37.65   10.80
  10  -2  -8   51.05   10.21
  10   2  -7   66.62   11.46
  10  -2  -7   85.20   12.82
  10   2  -6   51.05   11.18
  10  -2  -6   37.68    9.09
  10   2  -5    2.73    5.58
  10  -2  -5    8.16    5.93
  10   2  -5   14.89    6.72
  10  -2  -4   47.12    9.67
  10   2  -4   30.76    9.06
  10  -2  -3   76.23   13.61
  10  -2  -3   66.42   10.44
  10   2  -3   56.70   11.48
  10  -2  -2   36.22    7.09
  10  -2  -2   23.44    8.04
  10   2  -2   21.85    9.02
  10  -2  -1  175.34   14.68
  10  -2  -1  189.99   20.76
  10   2  -1  187.31   19.76
  10  -2   0   44.14    8.20
  10  -2   0   37.19   10.51
  10   2   0   37.12   10.99
  10  -2   1  229.28   17.06
  10  -2   1  205.27   21.27
  10   2   1  224.91   22.53
  10  -2   2   -0.05    4.58
  10  -2   2    0.87    8.47
  10   2   2    1.13    6.85
  10  -2   3  250.31   18.60
  10   2   3  287.04   25.07
  10  -2   4   34.85    8.34
  10   2   4   42.65   11.38
  10  -2   4   23.07    7.39
  10  -2   5  422.89   25.56
  10   2   5  438.71   27.60
 -10   2  -5  424.70   28.48
  10   2   5  417.19   31.63
  10  -2   5  411.87   26.87
  10  -2   6   74.21   11.35
  10   2   6   72.79   12.97
  10   2   6   53.39   12.65
 -10   2  -6   46.77   10.99
  10  -2   6   40.25   10.16
  10  -2   7  316.78   23.46
  10   2   7  350.42   25.93
 -10   2  -7  276.89   24.44
  10  -2   7  306.94   24.43
 -10  -2  -7  302.08   24.46
  10   2   7  309.18   27.65
  10   2   8    4.10    7.17
 -10   2  -8   14.66    8.92
  10  -2   8    9.41    8.42
  10   2   9  385.83   27.69
 -10   2  -9  347.77   27.00
  10  -2   9  378.70   26.78
  10   2  10    6.21    6.95
 -10   2 -10    5.70    6.30
  10  -2  10   -2.29    7.22
  10   2  11  443.53   27.72
 -10   2 -11  435.42   27.76
  10  -2  11  463.70   27.41
  10   2  12   12.79    5.62
 -10   2 -12   14.65    7.59
  10  -2  12   12.56    5.49
  10   2  13  187.71   16.03
 -10  -2 -13  174.74   14.22
  10  -2  13  160.18   14.16
 -10   2 -14    2.24    3.65
 -10  -2 -14   -3.82    3.39
  10  -2  14    1.06    2.95
  10   3 -17  271.04   14.51
  10  -3 -17  269.90   15.33
  10   3 -16    0.40    4.05
  10  -3 -16    4.86    5.19
  10   3 -15  352.30   20.76
  10   3 -15  368.61   21.01
  10  -3 -15  337.17   21.33
  10   3 -14   -7.23    7.67
  10   3 -14    2.87    5.05
  10  -3 -14    6.37    7.15
  10   3 -13  621.96   31.77
  10   3 -13  574.09   29.48
  10  -3 -13  634.29   32.47
  10   3 -12    2.62    6.80
  10  -3 -12   -1.65    6.58
  10   3 -12    6.45    6.90
  10   3 -12    7.21    8.50
  10   3 -11  294.89   22.42
  10  -3 -11  317.11   24.61
  10   3 -11  303.70   24.24
  10  -3 -11  352.90   24.08
  10   3 -11  283.78   26.46
  10   3 -10    8.37    6.38
  10  -3 -10    8.17    6.62
  10  -3 -10    7.65    6.66
  10   3 -10   12.78    8.72
  10   3 -10    3.31    8.82
  10  -3  -9  705.27   37.11
  10   3  -9  664.23   32.94
  10  -3  -9  690.94   35.58
  10   3  -9  664.73   36.17
  10  -3  -9  695.09   36.08
  10   3  -9  663.83   40.15
  10  -3  -8    2.28    5.54
  10   3  -8    3.56    6.38
  10  -3  -8    9.30    5.75
  10  -3  -8    7.22    5.76
  10   3  -8    2.32    7.67
  10   3  -8   10.40    8.49
  10  -3  -7  624.25   34.03
  10   3  -7  618.57   31.32
  10  -3  -7  607.78   35.51
  10   3  -7  624.50   35.47
  10  -3  -7  630.94   35.52
  10   3  -7  623.51   39.04
  10  -3  -6   26.89    8.62
  10  -3  -6   21.75    7.84
  10   3  -6   20.24    8.09
  10  -3  -6   39.42    9.07
  10  -3  -6   20.31    7.66
  10  -3  -6   17.30    7.03
  10   3  -6   26.96    9.65
  10   3  -6    3.96    7.45
  10  -3  -5 1072.67   41.91
  10   3  -5 1066.98   44.05
  10  -3  -5  996.86   44.20
  10   3  -5 1040.24   49.50
  10  -3  -5 1112.94   40.60
  10  -3  -4    7.65    5.90
  10   3  -4   12.33    6.60
  10  -3  -4    2.46    4.59
  10   3  -3  947.74   43.95
  10  -3  -3  850.89   35.03
  10   3  -2  237.73   23.16
  10  -3  -2  225.21   18.35
  10   3  -1  997.53   46.46
  10  -3  -1  973.45   37.14
  10   3   0   80.70   13.82
  10  -3   0   70.42   11.05
  10  -3   1  298.94   21.35
  10   3   1  329.30   27.85
  10  -3   1  328.23   23.25
  10   3   1  302.51   25.11
  10  -3   2  275.72   20.78
  10   3   2  314.87   27.91
  10  -3   2  263.68   21.48
  10   3   2  291.79   24.56
  10  -3   3   99.04   13.54
  10   3   3   73.61   14.32
  10  -3   3   87.61   13.59
  10   3   3  110.76   16.43
  10  -3   4  105.83   13.46
  10   3   4   92.12   17.09
  10  -3   4  110.78   14.39
  10   3   4  128.64   17.52
  10  -3   5  659.07   33.52
  10   3   5  628.20   40.04
  10  -3   5  644.91   33.99
  10   3   5  612.62   35.67
  10  -3   6   87.87   13.10
  10   3   6   94.97   15.33
 -10   3  -6  102.76   15.04
  10  -3   6   97.45   13.81
  10   3   7  444.80   27.83
 -10   3  -7  427.06   29.53
  10  -3   7  440.17   28.13
 -10  -3  -7  424.80   27.07
  10   3   8  189.49   18.98
 -10   3  -8  142.83   17.72
  10  -3   8  165.24   18.28
 -10  -3  -8  161.43   16.75
  10   3   9  233.39   20.52
 -10   3  -9  225.43   21.18
  10  -3   9  226.04   20.54
 -10  -3  -9  253.02   20.45
  10   3  10  127.02   14.58
 -10  -3 -10  110.61   12.89
  10  -3  10   94.45   13.93
  10   3  11  248.31   18.90
  10  -3  11  240.73   19.28
 -10  -3 -11  228.94   17.10
 -10   3 -12  224.44   16.92
  10   3  12  221.57   16.82
  10  -3  12  201.15   16.35
 -10   3 -13  155.72   12.25
  10   3  13  135.15   11.72
 -10  -3 -13  168.67   12.01
  10  -3  13  164.33   12.95
  10   4 -16  792.95   24.50
  10  -4 -16  821.11   25.48
  10   4 -15   12.73    5.01
  10  -4 -15   11.67    5.74
  10   4 -14 1047.92   35.10
  10  -4 -14 1048.57   36.27
  10   4 -13   28.17    8.04
  10  -4 -13   22.91    8.29
  10   4 -13   24.92    6.74
  10   4 -12 1119.62   41.06
  10  -4 -12 1187.03   44.08
  10   4 -12 1103.79   47.22
  10   4 -11   10.40    7.48
  10  -4 -11   19.16    8.90
  10   4 -11   10.93    7.15
  10   4 -11   19.93    9.95
  10   4 -10 1025.09   41.52
  10  -4 -10 1101.25   45.08
  10   4 -10 1140.22   44.74
  10   4 -10 1100.65   51.47
  10   4  -9   -4.92    7.67
  10  -4  -9   -2.88    5.50
  10  -4  -9   -1.13    8.25
  10   4  -9   23.67   11.62
  10   4  -9    1.10    9.27
  10   4  -8 1343.97   48.30
  10  -4  -8 1382.00   51.22
  10   4  -8 1325.65   50.51
  10  -4  -8 1440.83   52.50
  10   4  -8 1421.68   59.86
  10  -4  -7   21.55    7.54
  10  -4  -7    2.14    7.05
  10   4  -7   -2.00    8.04
  10  -4  -7   11.37    5.87
  10   4  -7    5.90    9.26
  10  -4  -7   18.68    8.45
  10   4  -7   -2.72    9.40
  10  -4  -6 1614.10   54.62
  10  -4  -6 1592.62   53.02
  10   4  -6 1592.26   51.75
  10   4  -6 1551.47   55.32
  10  -4  -6 1582.22   57.31
  10   4  -6 1618.97   63.96
  10  -4  -6 1627.11   53.77
  10  -4  -5   36.53    8.56
  10  -4  -5   25.81    7.73
  10   4  -5   33.95   10.72
  10  -4  -5   29.31    8.52
  10   4  -5   39.67   10.00
  10  -4  -5   32.89    8.58
  10  -4  -5   42.52   11.92
  10   4  -5   31.90   10.65
  10   4  -4 2102.28   65.74
  10  -4  -4 2036.22   58.69
  10  -4  -4 2101.21   59.69
  10  -4  -4 2054.02   65.61
  10   4  -4 2141.70   72.62
  10  -4  -3   32.83    8.40
  10   4  -3   34.91   11.29
  10  -4  -3   43.47    9.81
  10  -4  -3   27.31    8.78
  10   4  -3   33.10   12.01
  10  -4  -2 1836.99   55.20
  10   4  -2 1868.30   64.28
  10   4  -2 1833.01   65.62
  10  -4  -2 1849.31   56.49
  10   4  -2 1878.12   54.19
  10   4  -2 1900.55   63.02
  10  -4  -2 1791.64   55.11
  10  -4  -1   25.52    7.42
  10   4  -1   32.64   10.41
  10   4  -1   46.70   11.79
  10  -4  -1   43.71   10.32
  10   4  -1   37.89    9.38
  10   4  -1   49.20   12.62
  10  -4  -1   45.26    9.53
  10  -4   0  859.53   37.76
  10   4   0  810.36   43.82
  10  -4   0  734.43   35.61
  10   4   0  854.57   36.37
  10   4   0  833.73   42.51
  10  -4   0  802.38   36.52
  10  -4   1  102.40   13.58
  10   4   1   90.23   15.84
  10   4   1   91.79   12.62
  10  -4   1   79.69   12.36
  10   4   1   79.15   14.68
  10  -4   2  419.08   27.18
  10   4   2  384.31   31.15
  10  -4   2  439.17   27.61
  10   4   2  393.16   24.71
  10   4   2  413.39   30.30
  10  -4   3   95.81   12.93
  10   4   3   99.33   16.69
  10   4   3   98.62   13.04
  10  -4   3  108.53   14.57
  10   4   3   86.51   15.47
  10   4   4  636.17   37.37
  10  -4   4  627.82   33.19
  10   4   5    8.22    6.50
  10  -4   5    0.59    5.68
  10   4   6  929.05   43.77
  10  -4   6  880.50   39.28
  10   4   7    1.37    6.71
  10  -4   7   -6.34    8.04
 -10   4  -8 1205.54   43.42
  10  -4   8 1203.06   44.12
 -10  -4  -8 1153.95   42.76
 -10   4  -9    5.19    5.97
  10  -4   9   13.84    7.59
 -10  -4  -9    4.15    5.99
 -10   4 -10  608.41   28.09
  10   4  10  598.55   26.14
  10  -4  10  640.08   29.72
 -10  -4 -10  611.39   27.80
  10   4  11   44.72    7.02
 -10   4 -11   35.12    7.53
  10  -4  11   33.82    7.72
 -10  -4 -11   38.90    7.13
 -10   4 -12  465.75   19.82
  10  -4  12  481.52   20.84
  10   5 -14    8.29    4.10
  10  -5 -14    1.30    3.55
  10   5 -13  743.74   28.10
  10  -5 -13  755.87   28.83
  10   5 -13  780.31   31.96
  10   5 -12    1.28    5.23
  10  -5 -12   -5.02    7.06
  10   5 -12   -2.80    5.35
  10   5 -11  837.38   34.55
  10  -5 -11  829.95   35.00
  10   5 -11  843.33   40.35
  10   5 -10   31.38    8.51
  10  -5 -10   28.73    8.90
  10   5 -10   22.22    8.58
  10   5  -9  856.96   37.43
  10  -5  -9  894.62   39.34
  10   5  -9  921.72   46.29
  10   5  -8    1.09    7.07
  10  -5  -8    3.60    6.72
  10   5  -8   -3.42    8.67
  10  -5  -8   -4.00    5.15
  10   5  -7  480.17   35.11
  10  -5  -7  457.98   29.04
  10  -5  -7  445.54   29.24
  10  -5  -6   22.87    9.00
  10  -5  -6    6.99    6.66
  10   5  -6   19.80   10.21
  10  -5  -5  763.95   39.98
  10   5  -5  737.79   42.52
  10  -5  -5  721.54   36.23
  10   5  -4   32.36   10.19
  10  -5  -4   15.60    7.49
  10   5  -4   18.62   10.05
  10  -5  -4   15.49    8.17
  10   5  -3  703.71   38.68
  10  -5  -3  715.22   39.17
  10   5  -3  692.99   41.11
  10  -5  -3  696.49   35.07
  10   5  -3  716.73   35.37
  10   5  -2    3.61    7.38
  10  -5  -2    5.37    5.38
  10   5  -2    5.37    8.08
  10   5  -2    0.09    5.21
  10   5  -1  571.81   35.87
  10  -5  -1  498.20   28.50
  10   5  -1  523.32   30.19
  10   5   0    8.71    9.28
  10  -5   0   12.41    5.88
  10   5   0   -2.64    4.95
  10  -5   0    3.33    6.73
  10   5   1 1249.73   52.07
  10  -5   1 1129.78   43.75
  10   5   1 1209.47   44.66
  10   5   2  144.23   19.40
  10   5   2  126.90   15.19
  10  -5   2  118.93   14.89
  10   5   3  726.31   39.59
  10  -5   3  710.12   34.31
  10   5   4  158.92   19.46
  10  -5   4  163.13   16.87
  10   5   5  717.77   38.01
  10  -5   5  774.36   34.99
  10   5   6  120.09   16.19
  10  -5   6  125.29   14.47
  10   5   7  684.08   34.37
  10  -5   7  699.97   31.51
 -10  -5  -7  690.07   32.04
  10   5   8   58.35   10.45
  10  -5   8   51.14    8.90
 -10  -5  -8   51.65    9.46
  10  -5   9  544.76   24.63
 -10  -5  -9  613.88   26.81
  10   5  10   33.12    7.66
  10  -5  10   34.92    6.65
 -10  -5 -10   26.22    6.19
 -10   5 -10   41.96    7.19
  10   6 -12  111.83   11.32
  10  -6 -12  101.09    9.34
  10   6 -11   25.88    7.66
  10  -6 -11   37.70    7.38
  10   6 -10   14.33    6.88
  10  -6 -10   29.30    7.37
  10   6  -9    7.13    6.57
  10  -6  -9    5.85    5.82
  10   6  -8   22.15    9.67
  10  -6  -8   44.42    9.47
  10   6  -7   26.63    8.67
  10   6  -7   15.36    8.31
  10  -6  -7   18.20    8.26
  10  -6  -6   21.50    8.14
  10   6  -6   40.25   11.52
  10   6  -6   21.07    7.86
  10  -6  -6   46.15   10.20
  10  -6  -5   37.95    9.32
  10   6  -5   16.94    9.11
  10   6  -5   28.56    8.64
  10  -6  -5   35.81   10.01
  10  -6  -4   40.72    9.52
  10  -6  -4   30.04    9.78
  10   6  -4   48.98   12.52
  10   6  -4   59.18   11.11
  10   6  -3    9.92    4.97
  10  -6  -3   -2.89    7.54
  10   6  -3  -20.63    9.70
  10   6  -3   -5.44    8.21
  10  -6  -3   -4.13    9.27
  10   6  -2  129.64   16.27
  10  -6  -2  144.71   17.55
  10  -6  -2  123.48   14.49
  10   6  -2  144.87   16.03
  10   6  -1   27.39    9.74
  10  -6  -1   32.22    7.89
  10   6  -1   24.12    8.87
  10   6   0  226.25   21.90
  10  -6   0  238.95   19.03
  10   6   0  227.66   19.27
  10   6   1  122.35   16.09
  10  -6   1  106.50   12.97
 -10   6  -1  125.19   15.03
  10   6   1  126.05   14.94
 -10   6  -2  174.96   17.70
  10   6   2  155.99   18.57
  10  -6   2  166.11   15.35
 -10   6  -3   49.87   10.86
  10   6   3   38.79   10.58
  10  -6   3   45.25    8.35
  10   6   4   98.63   14.79
 -10   6  -4   74.12   12.65
  10   6   5  285.83   21.73
 -10   6  -5  280.04   21.11
  10   6   6   64.34   10.92
 -10  -6  -6   49.19    8.90
 -10   6  -6   53.06   10.14
  10   6   7  177.43   15.44
 -10  -6  -7  189.56   14.96
 -10   6  -7  200.40   16.13
  10   6   8   36.47    6.61
 -10  -6  -8   38.15    6.96
 -10   6  -8   29.83    6.59
  10   7  -9   34.04    7.04
  10   7  -9   41.86    6.14
  10  -7  -9   32.08    5.50
  10   7  -8    3.41    5.17
  10   7  -8    5.49    3.77
  10  -7  -8    5.81    3.97
  10   7  -7  203.05   16.69
  10   7  -7  202.42   14.60
  10  -7  -7  199.16   14.20
  10   7  -6    4.57    6.08
  10   7  -6   14.87    5.76
  10  -7  -6    8.31    5.92
  10  -7  -5  124.48   12.39
  10   7  -5  124.42   13.83
  10   7  -5  124.68   12.56
  10  -7  -5  131.62   11.43
  10  -7  -4   35.09    7.53
  10   7  -4   29.11    7.11
  10   7  -4   32.10    7.87
  10  -7  -4   27.87    7.01
  10   7  -3  122.46   12.69
  10  -7  -3  114.29   12.12
  10  -7  -3   97.93   11.93
  10  -7  -2   43.04    8.42
  10  -7  -2   54.67   10.28
  10   7  -2   58.93    9.64
  10   7  -1   81.52   10.60
  10  -7  -1   65.03    9.22
  10  -7  -1   66.20   10.94
  10   7  -1   98.28   11.66
  10  -7   0   70.94   11.14
  10   7   0   53.90    9.39
  10  -7   0   76.19    9.77
  10  -7   1   78.25   11.41
  10   7   1  101.18   12.03
  10  -7   1   90.05   10.28
  10  -7   2   45.76    9.08
 -10   7  -2   43.77    7.76
  10   7   2   49.86    8.68
  10  -7   2   57.71    8.10
  10   7   3  120.70   12.67
  10  -7   3  122.83   10.69
 -10   7  -3  130.82   12.28
  10  -7   3  126.90   12.80
  10   7   4   34.43    7.32
  10  -7   4   33.03    7.10
  10   7   5  133.69   12.00
  10  -7   5  164.12   12.69
 -10  -7  -5  160.89   11.45
  11   0 -18    9.85    5.21
  11   0 -17  556.10   25.25
  11   0 -17  550.90   22.82
  11   0 -16   10.79    7.01
  11   0 -16   -4.85    5.27
  11   0 -15  532.49   29.59
  11   0 -15  533.82   26.25
  11   0 -14    3.92    5.32
  11   0 -13  798.25   36.78
  11   0 -13  823.31   34.48
  11   0 -12   -0.47    6.31
  11   0 -11  695.89   35.82
  11   0 -11  751.35   37.00
  11   0 -11  688.55   38.12
  11   0 -10    7.09    6.77
  11   0 -10   -2.81    5.75
  11   0 -10    0.26    7.76
  11   0  -9  142.36   17.49
  11   0  -9  143.41   16.83
  11   0  -9  127.42   15.95
  11   0  -9  133.04   17.94
  11   0  -8   -3.78    6.61
  11   0  -8    8.66    7.07
  11   0  -8    2.82    6.04
  11   0  -8    8.39    7.84
  11   0  -8    4.61    7.17
  11   0  -7   25.29    9.47
  11   0  -7   17.04    7.24
  11   0  -6   -1.62    7.11
  11   0  -6   -1.94    6.50
  11   0  -5   19.05    7.75
  11   0  -5   33.60   10.73
  11   0  -4    1.28    4.67
  11   0  -4   14.92    7.61
  11   0  -3  289.99   20.63
  11   0  -3  299.68   25.11
  11   0  -2   -0.31    5.15
  11   0  -2    3.84    6.71
  11   0  -1  262.32   18.49
  11   0  -1  262.42   23.55
  11   0   0    9.08    6.79
  11   0   1   21.81    8.23
  11   0   2    1.37    7.33
  11   0   3  138.94   18.90
  11   0   4   -4.44    8.35
  11   0   4   -4.97    7.32
  11   0   5   -1.13    6.63
  11   0   6   14.92    7.57
  11   0   7  144.31   16.00
  11   0   7  121.52   16.82
  11   0   8   -1.29    7.17
  11   0   8   -1.91    6.25
  11   0   9  113.78   14.24
 -11   0 -10    5.98    6.87
  11   0  10   -3.83    5.89
 -11   0 -11   15.93    7.75
  11   0  11   12.87    4.67
 -11   0 -12   -3.71    5.59
  11   0  12   11.52    3.86
 -11   0 -13    5.86    4.55
 -11   0 -14    4.46    3.09
  11   1 -18  172.32   12.14
  11  -1 -18  180.14   12.43
  11  -1 -18  185.75   11.92
  11   1 -17  213.50   15.86
  11  -1 -17  205.30   15.23
  11  -1 -17  212.56   14.70
  11   1 -16  216.50   17.76
  11   1 -16  203.81   14.87
  11  -1 -16  237.29   16.96
  11   1 -15  289.90   22.17
  11   1 -15  261.07   17.86
  11  -1 -15  314.84   20.57
  11  -1 -14  265.23   19.90
  11   1 -14  265.45   22.15
  11  -1 -14  234.18   19.13
  11  -1 -13  552.32   29.90
  11   1 -13  522.10   31.14
  11  -1 -13  483.13   27.41
  11   1 -12  140.19   17.51
  11   1 -12  146.12   17.06
  11  -1 -12  142.12   16.25
  11  -1 -12  120.63   14.66
  11   1 -11  352.27   26.41
  11  -1 -11  379.17   26.37
  11   1 -11  354.36   26.75
  11   1 -11  347.25   25.57
  11  -1 -11  380.60   26.79
  11  -1 -11  333.68   23.32
  11   1 -10  214.57   20.88
  11  -1 -10  204.35   20.00
  11   1 -10  255.73   23.02
  11   1 -10  255.94   22.24
  11  -1 -10  238.47   21.47
  11  -1 -10  237.03   23.68
  11   1 -10  235.18   21.29
  11  -1 -10  227.67   18.97
  11   1  -9  180.23   19.01
  11  -1  -9  186.72   19.06
  11   1  -9  165.80   18.42
  11  -1  -9  170.93   18.37
  11   1  -9  180.99   18.94
  11   1  -9  170.49   19.51
  11  -1  -9  166.12   19.86
  11   1  -9  171.09   18.85
  11   1  -8  182.07   18.75
  11  -1  -8  167.23   18.20
  11   1  -8  152.10   17.47
  11  -1  -8  165.75   18.43
  11   1  -8  189.42   19.94
  11   1  -8  132.73   17.30
  11  -1  -8  157.68   19.05
  11   1  -8  165.64   18.47
  11   1  -7 1077.02   43.71
  11  -1  -7  992.62   42.55
  11   1  -7  926.61   40.56
  11  -1  -7 1023.68   44.92
  11   1  -7 1052.10   43.14
  11  -1  -7  994.34   41.39
  11   1  -7 1013.10   44.46
  11   1  -6   33.81    9.05
  11  -1  -6   41.18   10.00
  11   1  -6   36.87   10.50
  11   1  -5  714.46   34.54
  11  -1  -5  741.06   34.11
  11  -1  -5  724.02   38.89
  11   1  -5  631.24   35.70
  11   1  -4  277.92   21.70
  11  -1  -4  290.90   21.31
  11  -1  -4  241.21   23.17
  11   1  -4  277.60   24.29
  11   1  -3 1462.81   47.10
  11  -1  -3 1498.10   45.44
  11  -1  -3 1509.85   56.13
  11   1  -3 1572.80   56.26
  11   1  -2  210.74   18.03
  11  -1  -2  206.58   16.88
  11  -1  -2  218.69   22.72
  11   1  -2  192.28   20.77
  11  -1  -1  939.81   44.61
  11   1  -1  959.54   44.62
  11  -1   0  258.16   23.76
  11   1   0  263.97   24.78
  11  -1   1 1061.58   47.96
  11   1   1 1010.02   46.92
  11  -1   2   21.38    8.12
  11   1   2   46.74   11.46
  11   1   3  447.22   30.45
  11  -1   3  427.82   26.37
  11  -1   3  435.48   31.33
  11   1   3  433.72   32.06
  11   1   4    6.37    6.22
  11  -1   4   -5.51    7.28
  11   1   4   -6.17    9.00
  11   1   5  525.32   31.19
  11  -1   5  538.76   30.52
  11   1   5  539.68   36.34
  11   1   6   56.16   12.05
  11  -1   6   49.36   10.58
  11   1   6   31.45    9.77
  11   1   7  751.91   38.07
  11  -1   7  748.19   35.94
 -11   1  -7  689.37   37.43
  11   1   8   61.86   12.61
 -11   1  -8   75.10   13.45
  11  -1   8   63.13   11.35
  11   1   9  277.67   23.74
 -11   1  -9  276.66   23.68
  11  -1   9  292.95   22.57
  11   1  10   -7.72    7.20
  11  -1  10    5.05    5.87
 -11   1 -10   -2.72    7.11
 -11   1 -11  450.64   27.12
  11   1  11  420.63   26.48
  11  -1  11  452.53   25.20
 -11  -1 -11  473.30   27.54
  11   1  12   -6.32    8.39
  11  -1  12   -4.89    5.44
 -11   1 -12    2.78    6.40
 -11  -1 -12   -1.34    6.03
 -11   1 -13  286.86   17.86
 -11  -1 -13  271.13   16.78
  11  -1  13  270.15   15.93
  11  -2 -17   24.85    5.95
  11   2 -17   17.16    5.81
  11   2 -17   31.46    5.15
  11  -2 -17   27.06    5.98
  11   2 -16  584.95   25.89
  11   2 -16  569.75   22.81
  11  -2 -16  569.17   25.22
  11   2 -15   11.80    7.90
  11   2 -15   -4.89    4.21
  11  -2 -15   -6.28    6.77
  11   2 -14  706.98   33.52
  11   2 -14  702.24   29.53
  11  -2 -14  727.68   32.59
  11   2 -13    3.56    9.36
  11  -2 -13   11.06    5.98
  11   2 -13   -1.64    7.81
  11  -2 -13    1.06    6.42
  11  -2 -12  803.30   36.20
  11   2 -12  791.09   38.51
  11   2 -12  775.24   32.88
  11  -2 -12  808.24   36.57
  11   2 -11   59.43   13.76
  11  -2 -11   56.94   12.15
  11   2 -11   61.00   13.39
  11  -2 -11   63.91   11.53
  11  -2 -10 1163.87   46.96
  11   2 -10 1146.90   47.05
  11  -2 -10 1094.73   45.16
  11   2 -10 1023.69   44.50
  11   2 -10 1118.59   49.82
  11  -2 -10 1115.85   43.54
  11  -2  -9    9.24    6.60
  11  -2  -9   10.33    6.90
  11   2  -9    3.92    7.89
  11   2  -9    8.23    8.10
  11   2  -9    7.45    8.51
  11  -2  -9   31.69   11.00
  11  -2  -9   20.13    7.84
  11  -2  -8  835.42   39.01
  11  -2  -8  753.62   40.61
  11  -2  -8  818.82   36.88
  11   2  -8  843.73   40.21
  11   2  -8  796.74   39.35
  11  -2  -8  813.38   39.89
  11   2  -8  799.45   43.01
  11  -2  -7   83.65   13.25
  11   2  -7   65.07   13.11
  11  -2  -7   47.50    9.22
  11  -2  -7   45.45   10.02
  11  -2  -7   62.65   12.19
  11   2  -7   72.46   13.57
  11   2  -7   74.35   13.69
  11   2  -7   65.83   13.98
  11  -2  -6 1278.63   46.29
  11   2  -6 1249.90   48.58
  11  -2  -6 1252.73   47.49
  11  -2  -6 1282.89   50.81
  11   2  -6 1334.26   49.59
  11   2  -6 1268.05   47.75
  11  -2  -6 1241.74   48.84
  11   2  -6 1238.30   53.36
  11  -2  -5    8.25    5.74
  11   2  -5    4.51    8.26
  11  -2  -5   -5.74    8.28
  11   2  -5   10.33    8.30
  11   2  -5    9.78    9.49
  11  -2  -5    1.71    7.52
  11  -2  -4 2467.70   61.08
  11   2  -4 2459.17   71.24
  11  -2  -3  234.64   18.80
  11   2  -3  231.23   23.01
  11  -2  -2 2403.44   73.54
  11   2  -2 2388.08   71.54
  11  -2  -1  224.49   23.37
  11   2  -1  213.95   22.58
  11  -2   0 2100.61   68.98
  11   2   0 2082.03   68.41
  11  -2   1    0.36    5.09
  11   2   1   17.20    7.98
  11   2   1    4.98    5.90
  11  -2   1   13.55   10.36
  11   2   1   -9.04    7.98
  11  -2   1   -0.13    7.58
  11  -2   2  917.21   35.41
  11   2   2  865.16   41.87
  11   2   2  999.14   45.80
  11   2   2  887.16   46.18
  11  -2   2  950.20   39.90
  11  -2   3    9.49    4.82
  11   2   3   30.16   11.59
  11  -2   3   14.67    7.50
  11   2   3   11.48    6.70
  11  -2   4 1596.03   48.82
  11   2   4 1629.82   63.55
  11  -2   4 1678.86   53.88
  11   2   4 1491.31   55.13
  11  -2   5   15.04    5.94
  11   2   5    6.41    7.30
  11   2   5    7.06    8.45
  11  -2   5    2.36    6.21
  11   2   6 1451.99   51.06
 -11   2  -6 1328.07   50.53
  11  -2   6 1306.50   48.66
  11   2   7    1.08    6.85
 -11   2  -7    2.46    7.73
  11  -2   7   -2.82    8.96
  11   2   8 1228.77   47.09
 -11   2  -8 1208.69   48.23
  11  -2   8 1334.48   48.18
  11   2   9   13.27    7.32
 -11   2  -9    6.43    7.21
  11  -2   9   13.23    7.71
  11   2  10 1324.90   46.11
 -11   2 -10 1181.37   44.51
  11  -2  10 1273.57   44.13
  11   2  11    7.65    5.85
  11  -2  11    9.52    5.72
 -11   2 -11    3.16    6.17
  11   2  12  682.11   30.17
 -11  -2 -12  693.39   28.42
  11  -2  12  717.08   28.67
 -11   2 -13    0.69    3.85
  11  -2  13   -1.11    3.58
 -11  -2 -13    7.84    4.23
  11  -3 -17  321.17   15.18
  11   3 -16   99.05    9.97
  11   3 -16  105.87    9.38
  11  -3 -16   96.24   10.32
  11   3 -15  360.61   20.04
  11   3 -15  314.92   17.92
  11  -3 -15  374.78   21.15
  11   3 -14  100.36   12.71
  11   3 -14  123.89   12.70
  11  -3 -14  113.41   13.49
  11   3 -13  605.58   30.89
  11   3 -13  585.96   27.99
  11  -3 -13  618.99   30.89
  11   3 -12  110.92   13.10
  11  -3 -12  110.21   14.28
  11   3 -12  126.47   15.88
  11  -3 -12  136.20   14.58
  11   3 -12  110.49   15.49
  11   3 -11  343.68   23.18
  11  -3 -11  340.02   24.83
  11   3 -11  379.00   26.88
  11  -3 -11  363.86   24.82
  11   3 -11  328.36   27.02
  11   3 -10   44.87    9.64
  11  -3 -10   50.05   11.08
  11  -3 -10   42.60   10.43
  11   3 -10   47.26   12.18
  11   3 -10   37.37   10.52
  11   3  -9 1066.13   40.70
  11  -3  -9 1094.12   44.55
  11   3  -9 1068.88   45.97
  11  -3  -9 1066.65   45.37
  11   3  -9 1067.42   50.86
  11  -3  -8   99.13   14.61
  11   3  -8  105.17   13.91
  11  -3  -8   76.23   13.91
  11   3  -8  119.51   17.65
  11   3  -8   64.25   14.65
  11  -3  -8   78.06   12.52
  11  -3  -7  692.76   36.05
  11  -3  -7  685.81   38.65
  11  -3  -7  708.98   35.62
  11   3  -7  719.86   38.40
  11  -3  -7  798.51   40.85
  11   3  -7  712.14   42.63
  11  -3  -6   94.84   14.17
  11  -3  -6   78.77   13.19
  11   3  -6   67.07   12.74
  11  -3  -6   99.83   15.63
  11  -3  -6   73.64   13.17
  11   3  -6   64.00   12.60
  11   3  -6   91.69   16.40
  11  -3  -5  453.52   28.00
  11   3  -5  489.16   32.09
  11  -3  -5  485.92   30.38
  11  -3  -5  456.93   31.02
  11   3  -5  501.28   32.31
  11  -3  -5  426.83   30.36
  11   3  -5  493.92   35.65
  11   3  -4  124.90   16.53
  11   3  -4  100.44   15.54
  11  -3  -4  127.80   16.66
  11  -3  -4  110.31   16.36
  11   3  -4  129.85   16.58
  11   3  -4  138.28   19.58
  11   3  -3 1683.11   61.18
  11  -3  -3 1666.64   50.12
  11   3  -3 1651.42   58.79
  11  -3  -3 1702.72   55.00
  11  -3  -3 1586.36   56.90
  11   3  -3 1623.12   62.51
  11  -3  -3 1646.46   54.15
  11   3  -2   70.39   13.75
  11  -3  -2   53.13    9.54
  11   3  -2   73.31   15.04
  11  -3  -2   70.70   13.02
  11  -3  -2   39.43   11.18
  11   3  -2   70.25   13.76
  11  -3  -2   41.76    9.95
  11   3  -1  699.09   40.96
  11  -3  -1  671.03   31.96
  11   3  -1  696.30   38.79
  11  -3  -1  680.46   35.22
  11   3  -1  729.49   37.92
  11  -3  -1  738.62   38.62
  11  -3  -1  681.62   34.62
  11   3  -1  764.84   41.90
  11   3   0  122.16   18.81
  11  -3   0   86.62   11.92
  11   3   0  119.60   16.85
  11   3   0  121.35   16.47
  11  -3   0  103.75   15.27
  11   3   0   99.86   16.55
  11  -3   0   90.43   12.96
  11  -3   1  632.83   31.29
  11   3   1  613.29   36.78
  11   3   1  673.97   37.39
  11   3   1  706.39   42.18
  11  -3   1  564.52   31.52
  11  -3   2   -5.77    5.80
  11   3   2    3.24    7.79
  11   3   2    2.98    6.93
  11   3   2   18.95   10.30
  11  -3   2   -0.34    5.84
  11  -3   3 1233.73   44.42
  11   3   3 1324.52   58.13
  11  -3   3 1302.48   48.14
  11   3   3 1303.78   53.30
  11  -3   4   31.75    8.67
  11   3   4   30.54   11.53
  11  -3   4   41.29   10.68
  11   3   4   34.28   11.37
  11   3   5 1114.90   48.37
  11  -3   5 1041.76   43.43
  11   3   6   -3.05    7.22
  11  -3   6   15.01    8.13
  11   3   7  785.07   35.38
 -11   3  -7  757.44   36.66
  11  -3   7  792.43   37.48
 -11  -3  -7  814.05   35.49
  11   3   8    3.12    5.74
  11  -3   8   -7.73    6.95
 -11  -3  -8   -4.35    6.22
  11   3   9  614.42   30.22
  11  -3   9  642.50   31.99
  11   3  10    6.70    5.00
  11  -3  10    2.94    5.74
 -11   3 -11  627.83   26.72
  11   3  11  647.63   27.15
  11   3  11  605.56   30.10
  11  -3  11  609.27   27.23
 -11   3 -12   10.48    4.72
  11   3  12    0.41    5.66
 -11  -3 -12    0.34    4.64
  11  -3  12    2.30    4.26
  11   4 -15  338.17   16.65
  11  -4 -15  360.70   18.12
  11   4 -14    7.85    4.06
  11  -4 -14   10.87    6.26
  11   4 -13  493.72   24.18
  11  -4 -13  465.69   25.11
  11   4 -13  444.67   25.95
  11   4 -12   25.81    7.59
  11  -4 -12   33.71    8.92
  11   4 -12   19.34    7.48
  11   4 -12   13.47    7.80
  11   4 -11   87.82   12.09
  11  -4 -11  105.39   14.50
  11   4 -11  115.88   15.09
  11   4 -11  101.09   16.02
  11   4 -10   62.39   10.30
  11  -4 -10   72.02   12.24
  11  -4 -10   79.83   12.02
  11   4 -10   61.18   12.01
  11   4 -10   75.59   15.02
  11   4  -9  175.92   17.28
  11  -4  -9  187.29   19.14
  11   4  -9  157.61   18.15
  11  -4  -9  163.77   18.17
  11   4  -9  154.43   20.68
  11   4  -8   30.10    8.85
  11  -4  -8   35.59   10.09
  11   4  -8   56.17   15.33
  11  -4  -8   33.43    9.32
  11   4  -8   26.86    9.93
  11   4  -7  192.53   18.41
  11   4  -7  155.21   21.97
  11  -4  -7  209.75   21.42
  11   4  -7  155.54   19.12
  11   4  -6   15.28    7.91
  11  -4  -6   24.76   10.14
  11   4  -6    9.20    8.32
  11   4  -5  224.75   22.00
  11  -4  -5  248.96   21.95
  11  -4  -5  225.81   20.58
  11  -4  -5  241.61   23.76
  11   4  -5  219.92   25.08
  11   4  -4   67.32   14.54
  11  -4  -4   70.67   11.99
  11  -4  -4   72.50   12.07
  11  -4  -4   67.97   13.71
  11   4  -4   83.27   15.94
  11   4  -3  337.19   27.83
  11  -4  -3  339.38   25.18
  11  -4  -3  328.75   24.16
  11  -4  -3  317.75   26.78
  11   4  -3  323.30   28.57
  11   4  -3  326.14   23.09
  11   4  -2   65.91   13.78
  11  -4  -2   47.47   10.57
  11   4  -2   49.67   12.34
  11  -4  -2   42.47    9.31
  11  -4  -2   37.16   11.18
  11   4  -2   37.54   11.15
  11  -4  -2   50.75   11.46
  11   4  -2   55.72   10.72
  11   4  -1  259.50   25.88
  11   4  -1  269.30   25.38
  11  -4  -1  256.21   21.67
  11  -4  -1  245.50   21.19
  11  -4  -1  272.43   24.83
  11  -4  -1  256.41   21.82
  11   4  -1  247.18   24.32
  11  -4   0   36.17    9.01
  11   4   0   28.78    9.76
  11  -4   0   26.75    7.98
  11   4   0   27.42    8.59
  11  -4   0   21.00    8.45
  11   4   1  124.66   18.01
  11  -4   1  146.30   16.65
  11   4   1  126.16   16.24
  11  -4   1  120.21   15.68
  11   4   2   28.93   11.59
  11   4   2   21.39    8.75
  11  -4   2   14.43    6.81
  11   4   3   18.76    9.42
  11   4   3   25.44    9.63
  11  -4   3   17.72    6.85
  11   4   4   -3.30    9.74
  11   4   4   -3.35    7.85
  11  -4   4    9.99    7.55
  11   4   5  138.86   18.08
  11  -4   5  176.92   18.18
  11   4   6   35.66   10.42
  11  -4   6    5.77    6.60
  11   4   7   12.40    7.53
  11  -4   7    5.96    7.17
 -11  -4  -7    3.08    5.45
  11  -4   8    0.80    6.44
 -11  -4  -8    5.93    4.06
  11  -4   9    4.77    5.43
 -11  -4  -9   -0.55    4.10
 -11   4 -10   63.93    8.41
  11   4  10   83.47   11.76
  11  -4  10   92.28   11.01
 -11  -4 -10   78.28    9.32
  11   4  11   -5.21    5.66
  11  -4  11   10.69    4.74
  11  -5 -14  350.73   16.08
  11  -5 -13  113.05   10.95
  11   5 -13  106.67   11.04
  11   5 -12  189.96   14.28
  11  -5 -12  172.71   14.52
  11   5 -12  190.20   16.94
  11   5 -11  319.93   19.88
  11   5 -11  286.71   22.46
  11  -5 -11  329.76   21.28
  11   5 -10  271.36   23.47
  11  -5 -10  256.62   20.09
  11  -5  -9  178.08   17.49
  11   5  -9  171.07   19.61
  11  -5  -9  176.67   16.15
  11  -5  -8  149.88   16.58
  11  -5  -8  149.87   16.37
  11   5  -8  133.46   19.28
  11  -5  -7  152.20   17.36
  11   5  -7  187.06   22.32
  11  -5  -6  225.21   21.45
  11   5  -6  207.04   23.78
  11  -5  -6  238.21   20.53
  11  -5  -5  474.45   31.35
  11   5  -5  468.57   27.91
  11   5  -5  485.64   34.11
  11  -5  -5  457.69   28.00
  11   5  -4   42.45   11.92
  11  -5  -4   44.75    8.90
  11   5  -4   42.63   11.96
  11   5  -4   67.57   11.07
  11  -5  -4   51.13   12.27
  11   5  -3  224.84   22.73
  11   5  -3  201.81   22.18
  11  -5  -3  207.20   18.46
  11   5  -3  206.12   18.92
  11  -5  -3  201.74   21.20
  11   5  -2   16.18    8.36
  11   5  -2   37.98   11.13
  11   5  -2   26.79    8.62
  11  -5  -2   27.96   11.21
  11   5  -1  473.09   32.39
  11   5  -1  473.91   27.43
  11  -5  -1  454.50   31.36
  11   5   0   15.32    9.69
  11   5   0   26.86    8.33
  11  -5   0   25.24    8.43
  11   5   1  443.64   31.69
  11   5   1  418.27   25.57
  11  -5   1  398.03   25.95
  11   5   2   32.68   10.82
  11  -5   2   44.17    9.68
  11   5   3  456.21   30.68
  11  -5   3  367.44   23.92
  11  -5   3  421.09   26.04
  11   5   4   47.05   11.29
  11  -5   4   84.05   11.89
  11  -5   4   81.90   12.20
  11   5   5  387.44   27.04
  11  -5   5  421.86   24.63
  11   5   5  406.11   25.53
  11  -5   5  385.12   23.97
  11   5   6   44.44   11.47
  11  -5   6   51.73    9.54
  11   5   6   61.01   10.51
  11  -5   6   46.08    9.65
  11   5   7  272.59   20.06
  11  -5   7  316.66   19.54
  11   5   7  330.92   21.62
  11  -5   7  305.66   19.81
 -11  -5  -7  331.69   20.44
  11   5   8   30.69    7.22
  11  -5   8   20.58    6.32
 -11  -5  -8   30.18    7.14
  11   5   8   19.81    6.64
  11   5   9  214.87   15.44
  11  -5   9  222.66   14.22
 -11  -5  -9  232.00   14.24
 -11   5  -9  224.08   14.99
  11   6 -11   -1.07    3.54
  11   6 -11   -0.22    4.52
  11  -6 -11    7.53    5.13
  11   6 -10  451.03   24.90
  11   6 -10  469.36   21.34
  11   6  -9   50.51    8.52
  11   6  -9   38.90    9.29
  11  -6  -9   56.29    9.33
  11   6  -8  587.01   31.52
  11   6  -8  625.60   27.24
  11  -6  -8  684.55   29.33
  11  -6  -7   30.25    8.23
  11   6  -7   20.85    9.25
  11   6  -7   23.70    7.18
  11  -6  -7   32.57    6.96
  11   6  -6  758.60   37.28
  11   6  -6  760.19   31.93
  11  -6  -6  780.89   32.89
  11  -6  -5   26.37    7.21
  11  -6  -5   62.22   10.98
  11   6  -5   37.58   10.12
  11   6  -5   39.66    9.18
  11  -6  -4  812.53   36.47
  11   6  -4  850.05   39.33
  11  -6  -4  838.98   34.12
  11   6  -4  830.24   34.16
  11   6  -3   19.75    6.73
  11  -6  -3   35.17    8.83
  11   6  -3   20.54    8.39
  11   6  -3   23.29    7.39
  11  -6  -3   21.85    8.83
  11   6  -2 1294.79   46.17
  11  -6  -2 1244.04   46.24
  11  -6  -2 1247.75   40.80
  11   6  -2 1236.40   41.50
  11   6  -1    4.24    5.99
  11  -6  -1   -1.49    6.50
  11   6  -1    7.64    4.83
  11  -6  -1    6.50    6.59
  11   6   0 1021.00   41.89
  11  -6   0  956.60   34.33
  11   6   0 1010.47   36.96
  11  -6   0  939.63   40.05
  11   6   1    2.40    5.94
  11  -6   1   -3.71    7.52
 -11   6  -1    0.71    5.96
  11   6   2  857.55   38.01
 -11   6  -2  866.97   34.54
  11  -6   2  844.11   36.79
  11   6   3   -4.39    6.14
  11  -6   3   -6.35    6.62
 -11   6  -3   -0.02    5.68
  11   6   4  460.36   26.48
 -11   6  -4  498.58   26.12
  11  -6   4  469.74   25.74
  11   6   5   22.58    6.76
  11  -6   5    3.52    4.33
 -11   6  -5   16.58    7.47
  11   6   6  406.80   21.81
 -11  -6  -6  424.57   20.53
 -11   6  -6  437.56   22.07
  11  -6   6  391.27   19.76
 -11  -6  -7   -0.26    3.35
 -11   6  -7   -2.05    4.89
  11   7  -7  397.74   17.41
  11  -7  -7  413.25   18.26
  11   7  -6    8.12    4.35
  11   7  -6    3.63    4.87
  11  -7  -6    4.83    4.31
  11  -7  -5  341.57   18.25
  11   7  -5  328.58   18.26
  11   7  -5  346.37   17.69
  11  -7  -5  355.20   17.01
  11   7  -4   -1.25    4.16
  11  -7  -4   30.89    6.54
  11  -7  -3  385.85   18.86
  11   7  -3  398.14   19.75
  11  -7  -3  411.90   20.92
  11  -7  -2   18.85    5.10
  11   7  -2   14.60    5.27
  11  -7  -2   20.51    5.18
  11   7  -1  431.06   21.00
  11  -7  -1  484.11   23.52
  11  -7  -1  455.60   20.01
  11  -7   0    0.06    4.84
  11   7   0    1.53    4.39
  11  -7   0   11.52    4.86
  11  -7   1  635.10   26.26
  11   7   1  625.70   25.69
  11  -7   2   -1.64    3.75
  11   7   2  -25.46    6.30
  11  -7   3  468.05   20.84
  11   7   3  498.45   21.69
  12   0 -17   -8.04    5.35
  12   0 -17   -1.35    3.34
  12   0 -16  240.65   17.57
  12   0 -16  197.95   13.97
  12   0 -15   -6.91    6.75
  12   0 -15   -2.57    4.44
  12   0 -14  112.90   14.50
  12   0 -13    4.39    8.69
  12   0 -13   -0.39    7.02
  12   0 -12  319.36   24.25
  12   0 -12  367.13   26.49
  12   0 -11    5.66    7.65
  12   0 -11    7.31    7.75
  12   0 -11   -4.18    7.21
  12   0 -10   79.81   14.31
  12   0 -10   89.90   14.33
  12   0 -10   98.07   14.74
  12   0 -10   97.90   16.18
  12   0  -9    1.16    7.78
  12   0  -9    1.07    6.60
  12   0  -9   -3.89    5.79
  12   0  -9   -0.71    8.97
  12   0  -8  226.01   20.72
  12   0  -8  229.91   21.07
  12   0  -8  224.04   21.24
  12   0  -8  220.90   22.38
  12   0  -8  278.80   24.82
  12   0  -7   -7.90   10.88
  12   0  -7   -0.39    5.25
  12   0  -7   16.19    8.93
  12   0  -7   -1.17    7.31
  12   0  -7    7.43    9.98
  12   0  -7    3.48    6.67
  12   0  -6  349.09   24.83
  12   0  -6  351.30   28.41
  12   0  -6  355.22   27.29
  12   0  -6  339.80   25.12
  12   0  -6  366.04   26.15
  12   0  -6  370.53   29.26
  12   0  -5    5.29    5.91
  12   0  -5    7.30    8.03
  12   0  -5   -6.82    7.50
  12   0  -5   10.01    7.38
  12   0  -5   18.57    8.05
  12   0  -5    6.59    9.63
  12   0  -5   -1.75    6.23
  12   0  -4  116.90   16.05
  12   0  -4  110.12   17.70
  12   0  -4  103.59   13.97
  12   0  -4  120.72   17.26
  12   0  -3   -3.89    5.86
  12   0  -3   -3.86    7.57
  12   0  -2  917.27   36.51
  12   0  -2  914.97   45.27
  12   0  -1   -1.22    6.85
  12   0  -1   -4.08   10.50
  12   0  -1   -2.68    8.35
  12   0   0 1343.79   51.58
  12   0   0 1311.92   51.16
  12   0   0 1331.43   55.58
  12   0   0 1426.40   56.47
  12   0   1    3.29    6.38
  12   0   1   -3.47   10.60
  12   0   1  -20.86    9.44
  12   0   1   -1.75    6.63
  12   0   2  829.06   44.70
  12   0   2  832.22   41.30
  12   0   3   -2.97    7.72
  12   0   3   -3.75    7.18
  12   0   4  281.79   27.24
  12   0   4  269.51   24.25
  12   0   5    7.15    6.42
  12   0   6 1056.05   46.56
  12   0   7   39.03    9.45
  12   0   8  540.19   32.06
 -12   0  -9   -3.76    6.89
 -12   0 -10  638.83   31.86
 -12   0 -11   -3.89    5.36
 -12   0 -12  431.90   21.74
 -12   0 -13   -2.34    3.38
  12   1 -17   27.67    6.44
  12  -1 -17   37.39    7.16
  12  -1 -17   23.70    4.95
  12   1 -16  295.27   19.00
  12  -1 -16  275.99   17.95
  12  -1 -16  288.38   16.90
  12  -1 -15   61.09   10.29
  12   1 -15   62.68   11.05
  12  -1 -15   52.53    8.94
  12  -1 -14  419.91   24.29
  12   1 -14  447.68   27.13
  12  -1 -14  448.54   26.11
  12  -1 -14  415.78   23.17
  12  -1 -13  172.08   17.14
  12   1 -13  187.27   19.42
  12  -1 -13  160.89   17.54
  12  -1 -13  140.08   14.85
  12   1 -12  502.13   29.94
  12  -1 -12  532.76   30.38
  12   1 -12  520.10   31.66
  12  -1 -12  487.54   28.98
  12  -1 -12  512.70   27.35
  12   1 -11  284.44   23.25
  12  -1 -11  305.83   23.92
  12   1 -11  321.90   25.39
  12  -1 -11  308.82   23.60
  12   1 -11  318.81   25.25
  12   1 -10  669.57   35.69
  12  -1 -10  707.58   36.57
  12   1 -10  743.00   37.84
  12  -1 -10  610.12   33.02
  12   1 -10  644.54   36.39
  12  -1 -10  701.78   39.66
  12   1 -10  716.57   37.74
  12   1  -9  177.78   18.97
  12  -1  -9  170.51   18.37
  12   1  -9  151.63   17.72
  12  -1  -9  185.37   19.61
  12   1  -9  188.69   20.98
  12  -1  -9  201.86   19.31
  12   1  -9  182.28   20.97
  12  -1  -9  192.63   21.30
  12   1  -9  188.14   20.87
  12   1  -8  394.00   27.67
  12  -1  -8  394.12   27.09
  12   1  -8  390.03   27.62
  12   1  -8  388.32   27.99
  12  -1  -8  407.86   28.43
  12  -1  -8  331.83   23.74
  12   1  -8  421.45   30.90
  12  -1  -8  399.48   29.99
  12   1  -8  398.62   29.47
  12   1  -7  241.40   22.08
  12  -1  -7  237.14   21.18
  12   1  -7  216.57   22.50
  12  -1  -7  219.83   21.91
  12   1  -7  225.42   22.42
  12   1  -7  230.59   21.53
  12   1  -7  228.46   21.96
  12  -1  -7  279.89   23.37
  12  -1  -7  235.25   23.36
  12   1  -7  235.56   24.56
  12   1  -6  788.50   38.08
  12  -1  -6  792.45   37.05
  12   1  -6  800.70   42.20
  12  -1  -6  773.36   37.77
  12   1  -6  700.94   37.41
  12  -1  -6  770.08   40.41
  12   1  -6  738.02   39.26
  12   1  -6  791.59   38.59
  12   1  -6  784.25   37.76
  12  -1  -6  787.29   38.80
  12  -1  -6  764.75   41.40
  12   1  -6  816.72   43.50
  12   1  -5  144.74   17.27
  12  -1  -5  142.17   16.15
  12  -1  -5  128.34   17.97
  12   1  -5  137.40   17.77
  12   1  -5  150.33   18.36
  12  -1  -5  149.11   17.12
  12  -1  -5  131.30   17.24
  12   1  -5  137.62   17.75
  12  -1  -5  146.09   17.42
  12   1  -5  122.57   16.29
  12   1  -5  144.43   17.09
  12  -1  -5  144.46   19.86
  12   1  -5  167.52   21.15
  12   1  -4 1238.00   46.14
  12  -1  -4 1168.86   43.03
  12  -1  -4 1168.08   51.71
  12   1  -4 1206.05   51.97
  12   1  -4 1163.90   47.93
  12  -1  -4 1216.96   46.91
  12  -1  -4 1145.37   48.04
  12   1  -4 1172.66   49.25
  12   1  -4 1182.03   45.82
  12  -1  -4 1150.69   46.11
  12  -1  -4 1297.27   54.96
  12   1  -4 1257.58   54.11
  12  -1  -3   93.15   15.73
  12  -1  -3   82.22   11.48
  12   1  -3   87.93   15.29
  12   1  -3  106.28   15.26
  12  -1  -3   83.58   13.50
  12   1  -3   90.97   14.38
  12  -1  -3   85.71   13.20
  12   1  -3  100.75   14.35
  12  -1  -3   93.05   14.87
  12  -1  -3   91.02   16.53
  12   1  -3   91.87   16.17
  12  -1  -3   88.74   12.74
  12  -1  -2  923.10   45.95
  12   1  -2  892.80   45.03
  12   1  -2  885.82   42.37
  12  -1  -2  945.89   40.61
  12  -1  -2  882.00   41.81
  12   1  -2  933.22   44.34
  12   1  -2  924.52   39.96
  12  -1  -2  929.44   38.93
  12  -1  -2  952.25   47.39
  12   1  -2  915.36   45.86
  12   1  -1  488.18   31.76
  12  -1  -1  523.05   30.21
  12  -1  -1  482.76   31.03
  12   1  -1  549.05   34.17
  12  -1  -1  462.91   33.14
  12   1  -1  512.97   34.83
  12  -1  -1  472.75   27.76
  12   1  -1  523.90   34.68
  12   1   0  678.39   37.63
  12   1   0  769.61   40.16
  12  -1   0  751.42   38.50
  12  -1   0  764.68   42.68
  12   1   0  771.71   42.77
  12  -1   0  699.94   33.85
  12   1   0  710.92   40.31
  12   1   1  298.24   25.04
  12   1   1  331.97   27.13
  12  -1   1  296.01   24.41
  12  -1   1  337.65   28.86
  12   1   1  342.47   29.27
  12   1   1  294.59   26.16
  12  -1   1  312.91   23.18
  12   1   2  826.22   41.33
  12   1   2  805.98   41.61
  12  -1   2  726.78   38.03
  12  -1   2  832.39   44.63
  12   1   2  830.97   45.41
  12   1   2  842.02   41.83
  12  -1   2  860.60   37.99
  12   1   3  327.17   26.45
  12   1   3  317.02   28.59
  12  -1   3  364.34   25.28
  12   1   3  355.30   28.08
  12  -1   3  322.34   25.24
  12   1   4  126.25   19.33
  12  -1   4  111.86   14.60
  12   1   4  120.54   17.51
  12  -1   5  394.07   25.99
  12   1   5  364.26   28.58
 -12   1  -6   84.27   13.71
  12  -1   6  100.00   14.08
  12   1   6   87.98   15.74
  12  -1   7  480.46   28.51
  12   1   7  498.29   32.86
 -12   1  -7  402.84   27.92
  12  -1   8  244.18   20.42
  12   1   8  254.86   23.20
 -12   1  -8  258.62   22.22
  12  -1   9  417.35   24.83
  12   1   9  465.35   29.61
 -12   1  -9  452.36   28.09
  12  -1  10  141.03   14.31
 -12   1 -10  151.02   16.09
  12   1  10  135.96   15.49
  12  -1  11  180.92   14.46
 -12  -1 -11  200.67   16.72
  12   1  11  175.13   15.87
 -12   1 -11  192.05   16.72
 -12   1 -12   57.32    8.96
 -12  -1 -12   68.25    8.90
  12  -1  12   67.54    8.31
  12  -2 -17  584.96   20.02
  12  -2 -16  -10.40    4.92
  12  -2 -16   -4.63    4.86
  12   2 -15  795.09   31.29
  12  -2 -15  777.37   29.12
  12  -2 -15  835.96   30.36
  12  -2 -14    7.38    5.57
  12   2 -14    8.51    7.69
  12  -2 -14    1.24    5.01
  12  -2 -14    2.53    4.91
  12  -2 -13 1328.15   43.37
  12   2 -13 1282.09   45.28
  12  -2 -13 1270.81   41.76
  12  -2 -13 1282.63   42.38
  12  -2 -12   14.86    7.40
  12   2 -12    4.05    7.70
  12  -2 -12   10.71    6.21
  12  -2 -12   12.42    6.78
  12   2 -11 1910.07   59.12
  12  -2 -11 1977.57   58.54
  12   2 -11 1966.13   62.64
  12  -2 -11 1864.65   54.09
  12   2 -10  139.45   17.75
  12  -2 -10  110.37   15.39
  12   2 -10  119.82   17.68
  12  -2 -10  119.69   14.49
  12   2  -9 1346.52   50.95
  12   2  -9 1361.19   51.50
  12  -2  -9 1322.99   50.75
  12   2  -9 1346.96   55.28
  12  -2  -9 1387.89   55.21
  12  -2  -9 1321.15   46.00
  12  -2  -8   21.89    8.47
  12  -2  -8   24.66    9.57
  12  -2  -8   28.24    9.88
  12   2  -8   30.98   10.29
  12   2  -8   32.00    9.02
  12   2  -8   34.49   11.76
  12  -2  -7  860.55   39.64
  12   2  -7  839.60   40.89
  12  -2  -7  851.46   42.71
  12   2  -7  948.70   43.21
  12   2  -7  908.80   42.56
  12   2  -7  891.19   41.24
  12  -2  -7  943.13   43.66
  12   2  -7  940.38   47.29
  12  -2  -6    1.65    4.81
  12   2  -6  -37.17   11.46
  12  -2  -6   -2.12    6.43
  12  -2  -6    3.77    7.92
  12   2  -6  -24.52    9.16
  12  -2  -6   -8.55    9.46
  12   2  -6   12.74    8.82
  12   2  -6    0.49    6.47
  12   2  -6  -33.94   11.71
  12  -2  -5  963.16   40.35
  12   2  -5 1067.80   49.05
  12   2  -5  975.33   45.09
  12  -2  -5 1076.89   45.73
  12  -2  -5  916.75   43.94
  12   2  -5  953.03   44.14
  12   2  -5 1003.65   44.78
  12  -2  -5 1019.65   45.32
  12   2  -5 1095.38   51.50
  12  -2  -4   22.98    7.49
  12   2  -4   23.47   10.06
  12   2  -4   12.11    8.90
  12  -2  -4   15.97    7.24
  12  -2  -4   12.20    8.43
  12   2  -4   15.77    7.06
  12   2  -4   12.35    8.80
  12  -2  -4    1.81    7.26
  12   2  -4   29.22   10.84
  12   2  -3 1159.04   51.98
  12   2  -3 1051.97   47.32
  12  -2  -3 1248.96   48.31
  12  -2  -3 1130.97   47.65
  12   2  -3 1115.97   48.18
  12   2  -3 1193.85   47.79
  12  -2  -3 1116.57   47.01
  12   2  -3 1017.18   49.60
  12  -2  -3 1093.19   44.01
  12   2  -2    8.97    6.83
  12   2  -2   -0.43    7.51
  12  -2  -2    3.09    6.04
  12   2  -2    6.99    6.33
  12  -2  -2    3.85    6.62
  12  -2  -2    7.42    7.15
  12   2  -2    0.48   12.38
  12  -2  -2    5.92    6.72
  12  -2  -1  988.58   49.33
  12   2  -1 1062.94   50.68
  12   2  -1  921.58   44.35
  12  -2  -1 1021.27   43.48
  12   2  -1 1014.70   46.69
  12  -2  -1  966.41   43.36
  12  -2  -1  914.70   41.95
  12  -2  -1  994.11   42.06
  12   2  -1 1016.09   48.64
  12  -2   0   19.47    9.18
  12   2   0   24.42    9.73
  12   2   0   30.42   11.56
  12   2   0   21.87    9.08
  12  -2   0   12.84    8.28
  12   2   0    0.88    6.98
  12  -2   0    1.74    7.19
  12   2   1  835.52   42.68
  12   2   1  790.45   41.77
  12  -2   1  834.24   44.80
  12   2   1  794.34   44.87
  12  -2   1  830.54   38.44
  12   2   1  773.80   40.62
  12   2   2    4.82    7.16
  12   2   2    1.47    7.62
  12   2   2    9.79    7.74
  12  -2   2    0.39    5.87
  12   2   3  424.24   30.51
  12   2   3  512.25   34.22
  12   2   3  487.21   35.76
  12  -2   3  415.25   27.62
  12   2   4   39.83    9.88
  12  -2   4   42.44   10.73
  12   2   4   20.05    9.34
  12  -2   5  668.88   34.56
  12   2   5  552.91   35.60
  12  -2   6   14.02   10.40
  12   2   6   14.01    9.12
  12  -2   7  518.11   30.06
  12   2   7  500.39   32.81
 -12   2  -7  486.19   29.21
  12   2   8    6.66    7.65
  12  -2   8   12.88    6.66
 -12   2  -8   24.64    8.86
  12  -2   9  708.62   32.16
  12   2   9  630.54   34.28
 -12   2  -9  691.11   32.86
  12   2  10    6.53    7.40
  12  -2  10    9.39    5.85
 -12   2 -10    4.87    5.88
  12   2  11  391.12   23.18
 -12  -2 -11  396.97   21.75
  12  -2  11  369.19   20.29
 -12   2 -12    0.65    3.93
  12   2  12   -9.79    6.21
  12  -2  12    5.26    4.17
 -12  -2 -12    3.08    3.70
  12  -3 -16  379.28   17.03
  12   3 -15   47.74    8.05
  12   3 -15   53.76    7.02
  12  -3 -15   46.26    7.50
  12   3 -14  536.32   25.23
  12   3 -14  503.27   22.07
  12  -3 -14  527.33   25.03
  12   3 -13  195.17   17.43
  12   3 -13  155.84   13.53
  12  -3 -13  170.24   15.90
  12   3 -12  480.43   24.40
  12  -3 -12  522.74   28.01
  12   3 -12  523.71   29.08
  12   3 -12  482.19   29.62
  12   3 -11  154.70   15.19
  12  -3 -11  170.37   17.36
  12   3 -11  172.15   19.87
  12   3 -11  162.21   18.50
  12  -3 -11  191.29   18.25
  12  -3 -10  701.78   34.46
  12   3 -10  717.32   40.13
  12   3 -10  712.45   36.37
  12  -3 -10  729.58   36.04
  12  -3  -9   97.17   14.00
  12   3  -9  115.54   18.67
  12  -3  -9  111.19   15.79
  12   3  -9   97.66   15.50
  12  -3  -8 1254.09   46.58
  12   3  -8 1324.19   51.15
  12  -3  -8 1374.47   52.50
  12   3  -8 1314.17   56.55
  12   3  -7  111.60   15.77
  12  -3  -7   83.11   14.38
  12  -3  -7  109.14   14.55
  12  -3  -7  120.89   19.28
  12   3  -7  107.50   16.69
  12   3  -7  107.88   17.86
  12  -3  -6  320.90   24.34
  12   3  -6  378.76   28.49
  12  -3  -6  321.77   25.55
  12  -3  -6  342.09   27.22
  12   3  -6  322.70   26.20
  12  -3  -6  375.85   28.65
  12   3  -6  348.14   30.54
  12   3  -5  302.12   26.39
  12  -3  -5  365.41   27.20
  12  -3  -5  321.66   26.61
  12   3  -5  327.99   26.76
  12  -3  -5  340.85   27.60
  12   3  -5  332.82   29.24
  12   3  -4  856.06   44.57
  12   3  -4  796.08   41.95
  12  -3  -4  781.29   38.89
  12  -3  -4  763.33   39.14
  12  -3  -4  824.97   42.01
  12   3  -4  808.69   45.21
  12   3  -3   98.94   15.71
  12   3  -3  121.74   18.32
  12  -3  -3  100.91   15.01
  12   3  -3   85.16   13.63
  12  -3  -3  109.90   16.66
  12   3  -3  117.13   18.62
  12   3  -2  303.21   27.98
  12   3  -2  276.56   25.47
  12  -3  -2  296.32   23.92
  12   3  -2  264.16   23.82
  12  -3  -2  274.12   24.87
  12   3  -2  296.39   26.76
  12  -3  -2  270.16   23.05
  12   3  -1   35.03   10.74
  12   3  -1   43.01   12.91
  12  -3  -1   38.06   10.97
  12   3  -1   45.64   11.12
  12  -3  -1   59.95   12.83
  12   3  -1   40.93   12.06
  12  -3  -1   45.90   11.53
  12   3   0  199.68   22.98
  12   3   0  178.41   20.95
  12  -3   0  182.95   19.73
  12   3   0  229.32   22.72
  12  -3   0  152.07   18.74
  12  -3   0  220.55   20.84
  12   3   0  232.51   23.47
  12   3   1   40.19   13.50
  12   3   1   43.58   11.89
  12   3   1   35.26    9.18
  12  -3   1   50.53   11.19
  12  -3   1   52.30   11.49
  12   3   2  297.95   26.32
  12   3   2  292.30   25.65
  12  -3   2  301.04   24.33
  12  -3   2  303.82   23.95
  12   3   3  222.93   22.70
  12   3   3  224.88   22.66
  12  -3   3  245.50   21.87
  12   3   4  397.82   29.31
  12   3   4  436.04   31.38
  12  -3   4  383.72   26.72
  12   3   5  293.14   24.73
  12   3   5  243.05   23.46
  12  -3   5  287.87   23.27
  12   3   6  365.87   28.55
  12  -3   6  347.88   25.05
  12   3   7  328.36   26.37
  12  -3   7  364.49   24.79
  12   3   8  269.52   23.10
  12  -3   8  292.25   21.49
 -12   3  -9  273.23   18.31
  12   3   9  299.08   22.90
  12  -3   9  310.43   20.83
 -12   3 -10  482.25   22.07
  12   3  10  534.12   27.52
  12  -3  10  504.01   24.40
 -12   3 -11  194.81   12.60
  12   3  11  183.30   15.29
  12  -3  11  184.84   13.42
  12  -4 -15    7.52    3.29
  12   4 -14  183.67   12.02
  12  -4 -14  170.15   12.97
  12   4 -13    4.80    3.38
  12  -4 -13   -0.68    4.72
  12   4 -13   -0.42    4.86
  12   4 -12  194.52   14.89
  12  -4 -12  229.78   17.76
  12   4 -12  209.29   18.50
  12   4 -11   11.95    4.84
  12  -4 -11   -1.16    7.23
  12   4 -11    5.47    7.99
  12  -4 -11   -5.03    6.11
  12   4 -11    8.54    5.78
  12   4 -10  221.91   17.28
  12  -4 -10  265.34   20.82
  12   4 -10  250.88   20.87
  12  -4 -10  237.69   19.61
  12   4 -10  223.05   22.49
  12   4  -9    4.31    5.17
  12  -4  -9    3.98    5.77
  12   4  -9   -4.74    9.57
  12  -4  -9    3.04    6.02
  12  -4  -8  288.04   22.78
  12   4  -8  269.45   26.33
  12  -4  -8  265.94   23.32
  12  -4  -7   66.98   11.33
  12   4  -7   65.08   14.28
  12  -4  -7   57.94   12.21
  12   4  -6  199.65   20.61
  12   4  -6  184.03   22.12
  12  -4  -6  219.28   22.23
  12  -4  -5   37.50    9.51
  12   4  -5   52.71   12.28
  12   4  -5   49.28   12.62
  12  -4  -5   59.53   13.22
  12   4  -4  535.16   34.26
  12  -4  -4  487.52   29.81
  12   4  -4  483.33   34.73
  12  -4  -4  510.35   33.64
  12   4  -3   22.39   10.28
  12  -4  -3   21.63    8.72
  12   4  -3   27.09   10.51
  12  -4  -3   23.39    9.79
  12   4  -2  353.47   29.12
  12  -4  -2  368.95   26.18
  12   4  -2  307.12   27.26
  12  -4  -2  386.07   29.57
  12   4  -1   66.08   14.42
  12  -4  -1   76.42   13.04
  12   4  -1   75.92   13.49
  12  -4  -1   77.34   12.79
  12  -4  -1   59.81   13.08
  12   4   0  406.77   31.19
  12  -4   0  404.55   27.21
  12  -4   0  391.66   28.90
  12  -4   0  443.52   28.52
  12   4   1   64.18   14.64
  12  -4   1   69.84   12.73
  12   4   1   82.29   13.45
  12  -4   1  103.45   16.32
  12  -4   1   57.86   11.59
  12   4   2  697.09   39.04
  12  -4   2  658.91   34.24
  12   4   2  658.04   35.88
  12  -4   2  693.00   37.06
  12  -4   2  649.78   33.99
  12   4   3   58.32   13.36
  12   4   3   63.39   12.52
  12  -4   3   62.84   12.14
  12  -4   3   56.35   11.17
  12   4   4  481.66   31.29
  12   4   4  458.16   29.92
  12  -4   4  428.10   27.55
  12  -4   4  453.63   27.86
  12   4   5   37.13   10.24
  12   4   5   38.86   10.37
  12  -4   5   14.92    6.84
  12   4   6  502.90   29.33
  12  -4   6  497.73   27.84
 -12  -4  -6  481.25   25.44
  12   4   6  502.22   30.24
  12  -4   7   16.85    7.67
 -12  -4  -7    5.56    4.46
  12   4   7   17.21    7.00
  12  -4   8  468.56   24.44
 -12  -4  -8  437.96   21.26
  12   4   8  478.23   27.09
  12  -4   9  -14.65    5.73
  12   4   9   -5.69    6.60
  12  -4  10  508.21   20.86
  12   4  10  485.71   22.64
  12  -5 -13   66.78    7.53
  12   5 -12  425.12   22.47
  12  -5 -12  435.72   20.40
  12   5 -11   97.37   12.63
  12  -5 -11  120.12   12.37
  12   5 -10  138.60   16.01
  12  -5 -10  149.30   14.45
  12  -5  -9   46.44    9.23
  12   5  -9   50.24   11.14
  12  -5  -9   34.41    8.00
  12  -5  -8  219.73   19.19
  12   5  -8  218.25   22.01
  12  -5  -8  209.20   18.09
  12  -5  -7  244.45   20.47
  12   5  -7  271.01   19.73
  12   5  -7  282.40   24.94
  12  -5  -7  236.09   20.56
  12   5  -6  248.05   23.86
  12   5  -6  239.41   18.64
  12  -5  -6  263.36   22.16
  12   5  -5  143.65   15.78
  12   5  -5  131.28   18.35
  12   5  -5  118.89   13.67
  12  -5  -5  112.33   15.59
  12   5  -4  199.90   20.19
  12   5  -4  152.03   18.96
  12   5  -4  176.02   16.46
  12  -5  -4  155.89   18.36
  12   5  -3  212.91   21.31
  12   5  -3  255.70   23.68
  12   5  -3  240.57   18.88
  12  -5  -3  247.65   23.10
  12   5  -2  327.55   26.61
  12  -5  -2  284.47   20.75
  12   5  -2  287.11   24.27
  12   5  -2  276.40   19.96
  12  -5  -2  266.65   23.78
  12   5  -1  337.78   27.11
  12  -5  -1  292.40   21.20
  12   5  -1  305.52   20.77
  12  -5  -1  318.19   25.78
  12  -5   0  136.22   14.90
  12   5   0  164.72   19.46
  12   5   0  152.78   14.96
  12  -5   0  166.13   18.86
  12   5   1  371.46   27.81
  12  -5   1  334.57   22.38
  12  -5   1  338.03   23.07
  12  -5   1  350.35   25.99
  12   5   2    0.17    7.79
  12  -5   2   13.46    6.80
  12  -5   2    5.22    5.98
  12  -5   2    9.06    6.18
  12   5   3  497.82   30.78
  12  -5   3  464.17   25.40
  12  -5   3  504.93   27.14
  12  -5   3  445.09   27.33
  12   5   4   17.76    7.78
  12  -5   4   37.27    8.60
  12  -5   4   17.99    6.23
  12  -5   4   15.62    6.26
  12   5   5  339.13   23.54
  12  -5   5  329.77   20.33
  12   5   5  355.62   22.18
  12  -5   5  361.22   21.68
  12  -5   5  382.59   22.23
  12   5   6  103.81   12.95
  12  -5   6   87.56   10.69
  12   5   6   94.20   12.11
  12  -5   6  102.71   11.58
 -12  -5  -6   95.79   10.82
  12   5   7  305.44   18.24
  12  -5   7  320.15   17.36
  12  -5   7  309.15   17.88
 -12  -5  -7  305.78   17.09
  12   5   7  303.43   18.71
  12   5   8   84.26    9.95
  12  -5   8  108.56    9.97
 -12   5  -8   84.29    9.34
  12   6 -10    5.44    4.28
  12   6 -10    3.15    3.41
  12  -6 -10   11.91    4.44
  12   6  -9  329.76   20.27
  12   6  -9  304.81   16.14
  12  -6  -9  342.60   17.97
  12   6  -8   39.23    8.91
  12   6  -8   22.74    5.77
  12  -6  -8   29.15    6.74
  12  -6  -7  340.17   20.26
  12   6  -7  399.29   24.70
  12   6  -7  359.95   19.27
  12  -6  -7  394.74   20.29
  12  -6  -6   10.77    5.61
  12   6  -6   16.07    7.58
  12   6  -6   -3.79    4.88
  12  -6  -6   15.45    6.38
  12   6  -5  557.01   29.36
  12   6  -5  591.36   25.79
  12  -6  -5  613.72   28.63
  12  -6  -4    0.18    4.97
  12   6  -4   -2.91    4.99
  12  -6  -4    1.11    5.85
  12   6  -3  670.13   30.42
  12   6  -3  699.92   31.40
  12   6  -3  730.56   29.07
  12  -6  -3  722.03   32.93
  12   6  -2    9.99    6.04
  12   6  -2   14.09    5.41
  12  -6  -2   11.18    7.67
  12   6  -1  897.15   36.43
  12   6  -1  909.00   31.91
  12  -6  -1  819.63   35.37
  12   6   0   14.12    6.74
  12  -6   0   42.58    9.14
  12   6   1  505.62   27.53
  12  -6   1  432.36   25.11
  12   6   2   77.48   11.66
  12  -6   2   52.62    9.65
 -12   6  -2   60.82    8.89
  12   6   3  402.12   23.43
 -12   6  -3  360.66   19.76
  12  -6   3  377.24   21.44
  12   6   4   16.64    6.19
  12  -6   4    1.53    4.30
 -12   6  -4    5.48    4.87
  12   6   5  134.87   12.33
 -12   6  -5  142.62   11.92
 -12  -6  -5  141.53   11.06
  12  -7  -4  421.55   18.03
  12  -7  -3   79.05    8.44
  12  -7  -2  370.79   17.82
  12  -7  -1   25.89    5.91
  13   0 -17  446.95   18.47
  13   0 -16   -3.10    5.13
  13   0 -15 1112.73   36.85
  13   0 -14   -4.37    6.79
  13   0 -13 1287.99   44.36
  13   0 -13 1299.31   44.84
  13   0 -12   -5.34    9.17
  13   0 -12    6.62    6.87
  13   0 -11 1382.06   49.30
  13   0 -11 1399.39   49.36
  13   0 -10    1.41    9.21
  13   0 -10    1.74    6.87
  13   0 -10    7.06    7.30
  13   0  -9 1188.40   47.08
  13   0  -9 1111.46   44.94
  13   0  -9 1067.97   46.97
  13   0  -9 1164.61   50.28
  13   0  -8   -3.33    7.48
  13   0  -8   -1.52    8.41
  13   0  -8   -3.38    8.08
  13   0  -8   -4.93    8.25
  13   0  -8   -6.40    7.49
  13   0  -7  885.72   40.43
  13   0  -7  865.15   39.57
  13   0  -7  837.55   39.76
  13   0  -7  932.16   46.30
  13   0  -7  850.61   43.54
  13   0  -6   -0.85    5.60
  13   0  -6    8.06    5.28
  13   0  -6    7.88    7.76
  13   0  -6   -7.01   10.16
  13   0  -6   -1.33    6.59
  13   0  -6    2.94    7.39
  13   0  -5 1127.55   44.57
  13   0  -5 1185.74   53.17
  13   0  -5 1152.62   44.88
  13   0  -5 1078.36   48.83
  13   0  -5 1215.38   46.23
  13   0  -5 1123.56   45.60
  13   0  -5 1131.79   52.08
  13   0  -4    0.04    7.47
  13   0  -4   11.31    7.90
  13   0  -4    0.18    6.19
  13   0  -4   -4.98    5.55
  13   0  -4    6.86    8.33
  13   0  -3 1814.52   55.69
  13   0  -3 1822.99   62.89
  13   0  -3 1858.08   54.73
  13   0  -3 1868.52   67.35
  13   0  -3 1826.01   66.59
  13   0  -2  -24.70    9.18
  13   0  -2   -9.61    7.38
  13   0  -2   -3.20    8.13
  13   0  -1 2033.73   59.20
  13   0  -1 1969.90   64.13
  13   0  -1 1986.21   65.39
  13   0  -1 1969.89   69.28
  13   0  -1 1959.45   68.17
  13   0   0    0.29    6.81
  13   0   0    1.98    8.00
  13   0   0    2.97    6.83
  13   0   0  -25.29    9.88
  13   0   0   -8.33    9.57
  13   0   1 2007.10   64.10
  13   0   1 2033.55   71.26
  13   0   1 1937.20   64.59
  13   0   2   -5.76   10.43
  13   0   2    5.75    7.24
  13   0   3 1115.95   49.13
  13   0   4    9.69    8.57
  13   0   5  720.71   39.20
  13   0   6    5.76    7.94
  13   0   7 1313.20   49.14
 -13   0  -8   -1.95    6.80
  13   0   8  -23.26    8.44
 -13   0  -9  824.11   34.63
 -13   0 -10   -2.35    6.49
 -13   0 -11 1068.73   32.82
  13   1 -16  473.51   21.83
  13  -1 -16  506.45   21.44
  13  -1 -16  446.19   18.03
  13  -1 -15   26.86    6.72
  13  -1 -15   23.79    6.07
  13  -1 -14  481.47   25.05
  13   1 -14  442.51   25.32
  13  -1 -14  481.20   25.17
  13  -1 -14  455.57   22.00
  13   1 -13   42.08   11.09
  13  -1 -13   65.28   10.89
  13  -1 -13   61.91   11.07
  13   1 -12  770.31   36.05
  13  -1 -12  766.69   35.36
  13   1 -12  828.05   37.67
  13  -1 -12  773.26   34.70
  13   1 -11   -5.73    8.00
  13  -1 -11    6.84    6.94
  13  -1 -11    1.50    6.91
  13   1 -11   14.91    7.08
  13   1 -10  323.93   25.09
  13  -1 -10  324.69   24.96
  13   1 -10  327.34   25.60
  13  -1 -10  334.05   23.90
  13   1 -10  319.23   26.10
  13  -1 -10  312.79   26.75
  13   1 -10  349.94   26.56
  13   1  -9   14.48    9.14
  13  -1  -9   19.74   10.25
  13   1  -9   15.69    8.75
  13  -1  -9   11.54    8.97
  13   1  -9    9.13    7.05
  13  -1  -9    0.89    8.85
  13   1  -9   19.42    9.06
  13   1  -8  595.82   34.13
  13   1  -8  606.94   33.58
  13  -1  -8  661.25   35.98
  13  -1  -8  603.80   35.66
  13   1  -8  636.44   38.43
  13  -1  -8  626.24   37.57
  13   1  -8  564.54   34.88
  13  -1  -7  187.82   19.18
  13   1  -7  169.75   21.10
  13   1  -7  143.03   17.39
  13  -1  -7  102.58   16.55
  13   1  -7  171.49   20.48
  13   1  -7  160.75   18.40
  13  -1  -7  180.53   19.75
  13   1  -7  137.38   17.10
  13   1  -7  173.08   21.42
  13  -1  -7  151.59   19.49
  13   1  -6  908.49   41.69
  13  -1  -6  891.43   39.81
  13   1  -6  915.59   46.43
  13  -1  -6  938.17   42.51
  13  -1  -6  832.66   43.16
  13   1  -6  877.06   44.15
  13   1  -6  849.54   40.55
  13   1  -6  916.63   40.92
  13  -1  -6  933.53   42.64
  13  -1  -6  963.37   47.52
  13   1  -6  858.21   45.92
  13   1  -5   59.60   11.63
  13  -1  -5   50.83   10.65
  13   1  -5   36.79   11.16
  13   1  -5   32.27    9.44
  13  -1  -5   43.82   10.74
  13  -1  -5   61.53   12.97
  13   1  -5   72.08   13.20
  13  -1  -5   64.85   13.01
  13   1  -5   62.08   13.97
  13   1  -5   35.36   10.88
  13  -1  -5   36.99   11.97
  13   1  -5   65.03   14.35
  13  -1  -4  736.12   34.70
  13  -1  -4  749.83   42.98
  13   1  -4  733.47   42.27
  13  -1  -4  822.15   39.88
  13   1  -4  785.89   41.08
  13  -1  -4  730.20   39.86
  13   1  -4  756.94   41.18
  13   1  -4  768.75   37.98
  13  -1  -4  693.31   36.54
  13  -1  -4  786.42   43.97
  13   1  -4  736.20   42.52
  13  -1  -3   35.08   11.45
  13   1  -3   33.68   10.86
  13   1  -3   23.12   10.04
  13  -1  -3   27.73    9.05
  13  -1  -3    9.57    6.94
  13   1  -3   34.45   11.87
  13  -1  -3   24.87    9.60
  13   1  -3   27.50   11.58
  13   1  -3   21.02    8.26
  13  -1  -2 1885.71   68.19
  13   1  -2 1845.76   67.58
  13   1  -2 1801.92   61.76
  13  -1  -2 1751.40   57.68
  13  -1  -2 1811.14   61.47
  13   1  -2 1905.81   65.09
  13  -1  -2 1848.51   57.80
  13   1  -2 1769.04   65.22
  13  -1  -2 1925.29   57.20
  13   1  -1   -2.72    8.37
  13  -1  -1    1.33    6.26
  13   1  -1   12.95    8.26
  13  -1  -1   -1.62    7.73
  13  -1  -1    6.69    7.81
  13   1  -1    7.03    9.62
  13   1  -1   -4.05    9.60
  13  -1  -1    9.69    6.45
  13   1   0  722.84   39.37
  13  -1   0  763.34   37.84
  13  -1   0  750.57   39.83
  13   1   0  719.52   40.41
  13  -1   0  838.84   46.11
  13   1   0  770.32   44.51
  13  -1   0  820.80   37.48
  13   1   0  815.23   43.91
  13   1   1    8.73    7.29
  13  -1   1   40.78    9.90
  13   1   1   29.09   11.26
  13  -1   1   13.46    7.52
  13   1   1   32.06   11.19
  13   1   1   16.97    8.27
  13  -1   1   28.78    8.93
  13   1   2  657.90   37.60
  13   1   2  649.05   38.35
  13  -1   2  671.56   37.12
  13  -1   2  589.18   38.69
  13   1   2  677.89   41.80
  13  -1   2  637.45   33.27
  13   1   3   35.72   11.23
  13  -1   3   44.73   10.06
  13  -1   3   33.92   10.21
  13   1   3   25.06    9.22
  13  -1   4  892.44   38.47
  13   1   4  952.63   45.97
  13  -1   4  857.71   41.10
  13  -1   5   52.46   10.62
  13   1   5   35.04   10.98
  13  -1   6  400.95   25.53
  13   1   6  396.45   29.36
 -13   1  -6  373.21   25.46
 -13   1  -7   45.29    9.95
  13  -1   7   75.34   11.41
  13   1   7   83.74   14.19
  13  -1   8  393.86   23.23
  13   1   8  432.00   28.13
 -13   1  -8  420.83   25.67
 -13   1  -9   38.46    8.75
  13  -1   9   21.19    5.98
  13   1   9   20.51    6.57
  13  -1  10  453.00   21.51
  13   1  10  432.98   23.68
 -13  -1 -10  463.22   24.34
 -13   1 -10  462.56   23.58
  13  -1  11  104.04    9.30
 -13   1 -11  106.07   10.74
 -13  -1 -11  100.50   10.39
  13  -2 -16   54.07    6.76
  13   2 -16   63.73    8.08
  13  -2 -15    8.36    4.14
  13   2 -15    0.78    5.83
  13  -2 -14   54.90    8.27
  13   2 -14   57.84   10.35
  13  -2 -14   42.39    7.07
  13  -2 -14   54.52    8.59
  13  -2 -13   16.92    6.25
  13   2 -13   30.73    9.79
  13  -2 -13   23.74    7.67
  13  -2 -12  100.15   12.17
  13   2 -12   91.48   14.63
  13  -2 -12  116.70   14.14
  13  -2 -11    5.62    5.85
  13   2 -11    9.98    6.49
  13   2 -11    3.33    9.33
  13  -2 -11    3.78    7.19
  13   2 -10   72.59   14.38
  13   2 -10   62.78   14.09
  13  -2 -10   54.58   11.41
  13  -2  -9    9.84    8.51
  13   2  -9   23.52   11.07
  13  -2  -9   11.42    7.78
  13   2  -9   16.78    9.91
  13   2  -9   10.73    9.47
  13  -2  -8   32.95   10.24
  13   2  -8   64.89   14.29
  13  -2  -8   44.58   11.15
  13   2  -8   53.90   13.82
  13   2  -8   73.79   13.78
  13  -2  -7   10.83    9.71
  13   2  -7    9.55    5.25
  13  -2  -7    5.80    7.88
  13   2  -7    1.48    9.12
  13   2  -7   11.68    6.82
  13   2  -7    3.57    7.75
  13  -2  -6   -0.55    6.51
  13   2  -6   -5.87    9.50
  13  -2  -6    4.94    5.52
  13  -2  -6   15.52   10.24
  13   2  -6   19.38    7.11
  13  -2  -6   -3.15    7.09
  13   2  -6  -12.29   11.74
  13   2  -6    0.25    7.77
  13   2  -6    8.80    8.56
  13   2  -5    3.02    8.11
  13   2  -5    8.66    7.49
  13  -2  -5    5.20    7.03
  13  -2  -5    3.80    6.37
  13   2  -5    5.90    6.02
  13   2  -5    0.33   11.00
  13  -2  -5    6.21    6.75
  13   2  -5   11.12   10.22
  13   2  -4    8.90    8.30
  13   2  -4    0.08    6.92
  13  -2  -4   13.83    8.71
  13   2  -4    1.03    5.94
  13  -2  -4    5.68    7.70
  13   2  -4    6.71    9.52
  13   2  -4   13.47    9.29
  13   2  -3  119.68   17.88
  13   2  -3   81.00   15.31
  13  -2  -3   97.97   15.47
  13   2  -3   69.99   13.94
  13  -2  -3   90.44   14.90
  13  -2  -3   65.36   12.35
  13   2  -3   80.79   15.73
  13   2  -2   15.84    8.73
  13   2  -2   10.55    8.41
  13  -2  -2   11.22    7.92
  13   2  -2   20.79    9.89
  13  -2  -2    6.80    7.72
  13  -2  -2   24.74   10.01
  13   2  -2   16.09    8.72
  13  -2  -2   19.39    7.47
  13   2  -1   15.60    7.87
  13   2  -1    1.33    7.17
  13  -2  -1    4.63    6.38
  13   2  -1    7.69    6.30
  13  -2  -1    1.57    6.64
  13  -2  -1   14.82    8.78
  13   2  -1    0.93    8.13
  13  -2  -1   17.95    8.02
  13   2   0   33.46   12.05
  13  -2   0   27.97    9.70
  13   2   0   27.66    9.92
  13   2   0   41.40   12.03
  13  -2   0   32.05   10.42
  13   2   0   51.38   12.96
  13  -2   0   23.70    9.42
  13   2   1   -2.67    8.14
  13   2   1   22.22    9.34
  13   2   1   21.39   10.37
  13  -2   1    1.11    7.35
  13   2   2   91.33   15.18
  13   2   2  101.77   16.13
  13  -2   2   99.78   14.09
  13   2   3   14.91    7.28
  13   2   3   14.93    8.29
  13  -2   3   13.79    7.45
  13   2   4   50.39   11.32
  13  -2   4   48.52   10.98
  13   2   4   58.44   12.62
  13  -2   5   62.39   11.63
  13   2   5   33.31   10.92
  13  -2   6   20.72    7.94
  13   2   6    2.81    7.65
  13  -2   7   19.44   11.36
  13   2   7    3.45    7.45
 -13   2  -8   72.50   10.28
  13  -2   8  108.91   12.82
  13   2   8   87.87   14.30
 -13   2  -9    1.47    4.98
  13  -2   9    3.04    4.70
  13   2   9   11.79    8.21
 -13  -2 -10   11.79    5.64
  13  -2  10    4.17    3.66
  13   2  10    9.10    5.71
 -13  -2 -11   -0.66    4.38
  13  -2  11   11.58    3.73
  13  -3 -15   45.05    6.42
  13   3 -15   43.08    6.80
  13  -3 -14  177.04   13.34
  13   3 -14  189.79   14.12
  13  -3 -13   66.94    9.46
  13   3 -13   76.94   11.35
  13  -3 -13   48.76    7.82
  13  -3 -12  225.55   17.20
  13   3 -12  204.61   18.60
  13   3 -12  262.51   20.10
  13  -3 -12  241.52   17.79
  13  -3 -11   84.12   11.38
  13   3 -11   59.11   11.79
  13   3 -11   68.22   12.52
  13  -3 -11   78.01   11.78
  13  -3 -10  446.37   25.86
  13   3 -10  422.52   29.92
  13   3 -10  459.49   28.56
  13  -3 -10  456.52   28.00
  13  -3  -9   22.29    7.72
  13   3  -9   19.46   10.78
  13  -3  -9   48.62   11.81
  13   3  -9   20.58   10.39
  13  -3  -8  368.56   24.25
  13   3  -8  446.78   30.02
  13  -3  -8  430.10   29.46
  13   3  -8  374.14   30.36
  13   3  -7   45.43   11.99
  13  -3  -7   64.11   10.72
  13  -3  -7   42.13   11.36
  13   3  -7   64.11   13.37
  13   3  -7   47.34   12.90
  13   3  -6  237.77   22.79
  13  -3  -6  240.81   23.05
  13  -3  -6  270.08   24.18
  13   3  -6  281.85   26.86
  13   3  -5    2.88    8.57
  13  -3  -5   -7.31    7.33
  13  -3  -5    2.74    7.38
  13   3  -5    8.74    9.01
  13   3  -4  796.80   41.93
  13  -3  -4  768.60   38.84
  13  -3  -4  758.20   39.00
  13  -3  -4  790.01   41.18
  13   3  -4  783.40   43.92
  13  -3  -3    8.34    7.74
  13   3  -3    1.19    8.30
  13   3  -3   26.14   10.39
  13  -3  -3    1.13    8.66
  13   3  -3  -17.61    9.70
  13   3  -2  637.33   38.15
  13  -3  -2  685.94   36.48
  13   3  -2  675.61   37.36
  13  -3  -2  587.84   35.48
  13   3  -2  673.36   39.93
  13  -3  -2  654.22   35.11
  13   3  -1    1.83    8.39
  13  -3  -1    7.36    7.81
  13   3  -1    1.17    6.83
  13  -3  -1    6.73    6.96
  13   3  -1   25.29   10.60
  13  -3  -1    9.40    6.55
  13   3   0  897.55   44.90
  13  -3   0  831.89   39.67
  13   3   0  876.28   43.25
  13  -3   0  784.75   39.55
  13  -3   0  871.90   40.39
  13   3   0  744.74   40.21
  13   3   1   -1.15    6.78
  13  -3   1   -4.47    8.14
  13   3   1    1.87    7.55
  13  -3   1   -2.55    8.10
  13  -3   1   11.26    8.38
  13   3   2  660.72   37.99
  13   3   2  676.02   38.41
  13  -3   2  693.43   35.21
  13   3   3   29.75    9.26
  13   3   3   30.59    9.49
  13  -3   3   44.49   10.71
  13   3   4  263.57   23.17
  13   3   4  277.17   24.85
  13  -3   4  255.07   21.38
  13   3   5   53.63   11.91
  13  -3   5   38.15    9.55
  13   3   5   42.96   11.59
  13  -3   6  295.64   21.71
  13   3   6  272.04   23.30
  13  -3   7    2.91    5.20
  13   3   7    5.06    7.71
  13  -3   8  376.60   21.93
  13   3   8  320.32   22.94
  13  -3   9   39.71    7.46
  13   3   9   44.84    9.43
  13  -3  10  291.08   15.96
  13   3  10  281.71   17.70
  13  -4 -14   11.81    3.85
  13   4 -13  761.06   27.60
  13  -4 -13  818.93   26.89
  13   4 -12    4.28    4.65
  13  -4 -12    9.53    5.14
  13  -4 -11 1007.73   34.93
  13   4 -11 1056.70   40.95
  13  -4 -11 1048.46   34.00
  13  -4 -10    8.27    6.61
  13   4 -10   -0.09    6.71
  13  -4 -10    0.88    5.97
  13  -4  -9 1415.15   44.96
  13   4  -9 1473.59   53.35
  13  -4  -9 1386.37   46.23
  13  -4  -8   50.01    9.92
  13   4  -8   65.58   13.46
  13  -4  -8   47.50   11.08
  13  -4  -7  932.91   38.08
  13  -4  -7 1008.46   43.19
  13   4  -7  980.78   46.54
  13   4  -6   -7.10    7.89
  13  -4  -6   -0.31    4.67
  13   4  -6    1.02    8.38
  13  -4  -6    1.04    7.59
  13   4  -5  696.35   37.06
  13   4  -5  665.47   39.24
  13  -4  -5  692.76   37.54
  13  -4  -4   38.48   10.46
  13   4  -4   12.56    8.36
  13   4  -4   18.98    9.64
  13  -4  -4   19.69   10.06
  13   4  -3 1107.72   48.56
  13  -4  -3 1127.89   44.30
  13   4  -3 1193.39   51.22
  13  -4  -3 1098.49   47.74
  13   4  -2    2.24    8.58
  13  -4  -2    0.29    7.59
  13   4  -2   13.21    7.20
  13  -4  -2    0.13    7.76
  13   4  -1 1540.49   57.61
  13  -4  -1 1532.94   51.11
  13  -4  -1 1476.38   54.22
  13   4  -1 1511.09   54.53
  13   4   0   73.85   14.67
  13  -4   0   88.79   13.48
  13   4   0   90.19   13.60
  13  -4   0   62.35   12.61
  13  -4   0   57.17   11.83
  13   4   1 1509.33   56.01
  13  -4   1 1590.49   51.34
  13   4   1 1680.54   54.99
  13  -4   1 1479.09   52.52
  13  -4   1 1654.43   52.46
  13   4   2   -3.82    9.28
  13  -4   2   -2.79    8.35
  13   4   2    2.31    6.68
  13  -4   2   -2.09    6.16
  13  -4   2    4.55    7.02
  13   4   3  745.83   38.17
  13  -4   3  806.41   35.69
  13   4   3  802.58   38.21
  13  -4   3  808.32   35.97
  13  -4   3  825.37   36.05
  13   4   4   15.91    8.15
  13  -4   4    7.86    7.23
  13   4   4    5.22    7.00
  13  -4   4   16.10    6.97
  13   4   5  835.44   36.73
  13  -4   5  857.56   35.16
  13   4   5  916.91   38.48
  13  -4   5  959.59   36.64
  13   4   6   -1.37    6.53
  13  -4   6   -2.47    5.93
  13   4   6   -3.67    7.18
  13  -4   6    2.82    5.98
  13  -4   7  561.33   25.56
  13   4   7  567.38   27.94
  13  -4   7  572.95   25.89
  13  -4   8   -6.73    5.00
  13  -4   8   -5.43    4.61
  13   4   8    3.49    5.28
  13   4   9  618.13   24.12
  13  -5 -12  565.84   19.95
  13   5 -11    1.32    4.37
  13   5 -11    6.66    3.46
  13  -5 -11   -2.52    5.01
  13  -5 -10  486.48   22.28
  13   5 -10  492.72   26.07
  13   5 -10  451.09   19.24
  13  -5 -10  521.38   20.95
  13  -5  -9   -0.58    4.48
  13   5  -9   -3.14    5.70
  13   5  -9    1.08    4.40
  13  -5  -9   -3.55    5.97
  13  -5  -8  785.34   31.15
  13   5  -8  829.67   37.46
  13   5  -8  736.93   27.28
  13  -5  -8  805.30   31.88
  13  -5  -7   19.26    7.04
  13   5  -7   16.21    8.89
  13   5  -7    5.32    5.19
  13  -5  -7   16.78    7.10
  13  -5  -6  918.75   35.33
  13  -5  -6  934.83   38.08
  13   5  -6  947.60   41.58
  13   5  -6  878.86   31.29
  13   5  -5  -17.85    6.18
  13  -5  -5   -6.72    6.44
  13   5  -5    0.75    7.26
  13   5  -5   -1.00    4.32
  13  -5  -5    8.64    7.60
  13   5  -4  308.85   22.62
  13   5  -4  325.82   25.01
  13  -5  -4  324.46   23.90
  13   5  -3   13.27    6.80
  13   5  -3   17.32    8.72
  13  -5  -3   13.27    7.21
  13   5  -2  875.87   39.34
  13  -5  -2  797.34   32.84
  13   5  -2  900.30   38.50
  13  -5  -2  807.41   37.88
  13   5  -1    2.13    7.06
  13  -5  -1   -2.50    5.69
  13   5   0  671.39   34.41
  13  -5   0  564.81   27.52
  13  -5   0  603.04   31.89
  13   5   1    0.92    7.10
  13  -5   1    4.66    6.24
  13   5   2  557.20   30.59
  13  -5   2  556.18   26.15
  13  -5   2  516.62   27.88
  13   5   3   10.26    7.53
  13  -5   3    4.44    5.28
  13  -5   3    3.12    6.04
  13  -5   3   -0.41    4.97
  13   5   4  332.62   22.11
  13  -5   4  340.94   19.37
  13  -5   4  344.16   19.94
 -13  -5  -4  323.27   18.45
  13  -5   4  372.92   21.07
  13   5   5    1.86    5.31
  13  -5   5    6.54    4.96
  13   5   5  -12.31    6.58
  13  -5   5   -3.80    5.12
 -13  -5  -5   15.97    4.62
  13   5   6  522.37   22.50
  13  -5   6  511.95   21.53
  13   5   6  459.83   20.79
  13   6  -8   -4.70    5.61
  13  -6  -8    6.19    3.71
  13  -6  -7   33.63    6.25
  13   6  -7   33.63    5.63
  13   6  -7   30.48    7.76
  13  -6  -7   38.95    6.63
  13  -6  -6    5.81    4.82
  13   6  -6    0.28    3.74
  13   6  -6    2.84    5.25
  13  -6  -6    8.83    5.27
  13  -6  -5   57.65    8.56
  13   6  -5   52.12    6.97
  13   6  -5   64.05    9.43
  13  -6  -5   65.53    9.28
  13  -6  -4   12.35    5.42
  13   6  -4   -0.74    3.34
  13   6  -4   -2.95    6.71
  13  -6  -4    0.71    4.83
  13   6  -3   35.31    6.81
  13   6  -3   43.39    7.15
  13  -6  -3   37.00    8.39
  13  -6  -2   20.81    7.34
  13   6  -2   17.33    5.55
  13  -6  -1   44.87    8.31
  13   6  -1   57.23    9.02
  13  -6   0    9.93    5.31
  13   6   0   -1.59    4.94
  13  -6   1   65.27    9.41
  13   6   1   81.37   10.31
  13  -6   2    3.54    2.84
  13   6   2    9.85    4.48
  13   6   3   10.58    5.25
  14   0 -16  344.94   16.58
  14   0 -15    0.24    4.70
  14   0 -14  387.62   21.97
  14   0 -13   11.84    6.84
  14   0 -13   -2.16    7.22
  14   0 -12  527.25   28.84
  14   0 -12  476.24   26.89
  14   0 -11    3.72    6.94
  14   0 -11    5.08    6.77
  14   0 -10  927.09   43.86
  14   0 -10  966.19   40.35
  14   0 -10  921.93   39.83
  14   0  -9   -3.88    7.83
  14   0  -9    3.55    7.31
  14   0  -9   -3.39    7.92
  14   0  -9   -2.60    6.43
  14   0  -8 1167.41   51.04
  14   0  -8 1071.11   47.79
  14   0  -8 1084.70   43.74
  14   0  -8 1031.53   43.30
  14   0  -7    0.91    7.78
  14   0  -7  -19.18   10.05
  14   0  -7   10.46    7.94
  14   0  -7    0.44    6.83
  14   0  -6 1000.86   47.73
  14   0  -6  990.79   41.72
  14   0  -6 1006.08   42.81
  14   0  -6  973.01   48.15
  14   0  -5    1.63    4.80
  14   0  -5   -4.81    9.46
  14   0  -5    5.74    7.79
  14   0  -5    2.96    6.08
  14   0  -5    0.28    8.09
  14   0  -4  539.02   30.97
  14   0  -4  522.03   30.78
  14   0  -4  525.74   34.77
  14   0  -4  528.93   30.87
  14   0  -4  561.59   37.67
  14   0  -3   -2.47    6.58
  14   0  -3    9.61    7.83
  14   0  -3   25.27   11.09
  14   0  -3   -6.39   11.10
  14   0  -2  570.78   31.82
  14   0  -2  572.48   36.40
  14   0  -2  615.69   39.61
  14   0  -1  -18.93    8.23
  14   0  -1    1.29    7.31
  14   0   0  462.98   28.72
  14   0   0  462.77   32.42
  14   0   1   -3.09    6.29
  14   0   1    2.98    8.36
  14   0   2  118.75   14.54
  14   0   2  104.74   15.23
  14   0   3   -2.72    8.46
  14   0   4   25.73    9.61
  14   0   5    2.82    7.65
 -14   0  -6   19.56    7.49
  14   0   6   13.33    8.61
 -14   0  -7    6.09    6.53
  14   0   7    7.83    6.14
 -14   0  -8  116.69   12.53
 -14   0  -9   -1.87    5.59
 -14   0 -10   99.28    9.90
  14   1 -16   92.15    8.95
  14   1 -15  301.09   17.67
  14  -1 -15  281.66   15.95
  14  -1 -14  180.01   14.59
  14   1 -14  180.10   15.57
  14  -1 -14  163.04   13.52
  14   1 -13  269.76   19.83
  14  -1 -13  282.85   19.70
  14  -1 -13  273.92   18.63
  14   1 -12  156.78   16.73
  14  -1 -12  167.42   16.82
  14  -1 -12  144.58   14.60
  14   1 -11  176.71   18.28
  14   1 -11  170.67   18.19
  14  -1 -11  183.87   18.19
  14  -1 -11  197.79   17.34
  14  -1 -10  405.77   29.90
  14   1 -10  426.82   28.79
  14   1 -10  433.73   28.93
  14   1 -10  451.51   28.63
  14   1 -10  401.64   26.76
  14  -1 -10  396.54   25.13
  14  -1 -10  421.57   27.34
  14  -1  -9  442.34   30.95
  14   1  -9  438.76   29.92
  14   1  -9  420.42   29.95
  14   1  -9  438.02   29.01
  14   1  -9  416.72   27.50
  14  -1  -9  463.29   29.39
  14  -1  -8  292.21   26.06
  14   1  -8  286.02   25.43
  14   1  -8  310.03   26.86
  14   1  -8  361.26   27.16
  14   1  -8  323.44   24.65
  14  -1  -8  335.53   25.63
  14  -1  -7  441.81   31.50
  14   1  -7  454.20   32.06
  14   1  -7  484.62   34.21
  14   1  -7  472.63   30.53
  14   1  -7  420.67   27.78
  14  -1  -7  461.17   29.95
  14  -1  -6  527.54   34.75
  14   1  -6  606.04   37.03
  14   1  -6  587.67   33.52
  14   1  -6  564.68   31.66
  14  -1  -6  542.95   32.64
  14   1  -6  512.01   35.59
  14  -1  -5   58.55   12.81
  14  -1  -5   54.64   13.29
  14   1  -5   52.39   11.50
  14  -1  -5   50.88   11.83
  14   1  -5   49.24   10.46
  14   1  -5   70.39   14.27
  14   1  -5   58.82   14.55
  14  -1  -4  402.11   28.56
  14  -1  -4  374.08   29.05
  14   1  -4  378.49   29.88
  14  -1  -4  437.65   29.10
  14   1  -4  441.85   33.93
  14  -1  -3  510.40   31.90
  14   1  -3  494.35   33.17
  14  -1  -3  443.60   31.78
  14   1  -3  500.88   34.05
  14  -1  -3  484.11   30.05
  14   1  -3  504.11   35.88
  14  -1  -2  567.78   33.06
  14   1  -2  563.81   34.96
  14  -1  -2  446.01   31.60
  14   1  -2  584.57   37.18
  14  -1  -2  544.78   31.36
  14   1  -2  527.64   36.40
  14   1  -1  132.14   18.17
  14  -1  -1  133.98   17.17
  14   1  -1  150.96   19.97
  14  -1  -1  134.59   18.02
  14   1  -1  163.82   21.03
  14  -1  -1  187.41   18.63
  14  -1   0  451.79   29.81
  14   1   0  416.41   30.14
  14  -1   0  391.24   29.11
  14   1   0  446.22   32.52
  14  -1   0  415.01   26.83
  14   1   0  392.26   30.80
  14   1   1  144.86   18.43
  14  -1   1  133.72   17.09
  14  -1   1  131.38   16.95
  14   1   1  184.86   21.21
  14  -1   1  143.94   16.16
  14   1   2  229.86   21.52
  14  -1   2  256.55   21.08
  14  -1   2  280.04   23.98
  14   1   2  251.26   24.76
  14  -1   3  249.16   20.46
  14   1   3  254.57   24.34
  14  -1   3  236.48   21.68
  14  -1   4  257.74   20.42
  14   1   4  255.64   23.88
  14  -1   4  261.85   22.45
  14  -1   5   30.93    7.95
  14   1   5   23.08    8.56
  14  -1   6  334.16   21.34
  14   1   6  315.78   24.76
 -14   1  -7   30.15    7.66
  14  -1   7   35.31    6.89
  14   1   7   31.91    8.96
 -14  -1  -8  402.95   23.15
  14  -1   8  356.13   19.64
 -14   1  -8  399.48   21.89
  14   1   8  389.96   24.06
 -14   1  -9   80.75    9.77
 -14  -1  -9   81.95   10.28
  14  -1   9   81.83    8.52
  14   1   9   69.38   10.13
 -14  -1 -10  349.12   17.54
  14   2 -15  296.97   16.03
  14   2 -14   -5.02    6.42
  14  -2 -14    3.17    4.39
  14   2 -13  544.85   26.53
  14  -2 -13  570.41   25.72
  14   2 -12    3.38    7.86
  14  -2 -12    3.44    6.10
  14   2 -11  864.78   38.31
  14   2 -11  900.76   38.04
  14  -2 -11  945.65   38.00
  14   2 -10    6.36    7.30
  14   2 -10   -7.53   10.62
  14  -2 -10    0.85    6.67
  14   2  -9 1074.05   47.33
  14   2  -9 1094.58   44.55
  14  -2  -9 1116.44   44.72
  14  -2  -8   -6.26   10.16
  14   2  -8    4.17    6.01
  14   2  -8    4.60    7.91
  14  -2  -8   -2.10    8.27
  14   2  -8    3.29    8.71
  14   2  -8   -1.48    7.25
  14  -2  -7  640.29   37.07
  14   2  -7  675.77   36.48
  14   2  -7  704.88   40.81
  14   2  -7  683.54   36.99
  14   2  -7  664.18   34.05
  14  -2  -7  656.21   35.92
  14  -2  -6    1.01    8.45
  14   2  -6   -5.92    6.91
  14  -2  -6    9.36    7.22
  14   2  -6    3.70   10.07
  14   2  -6    5.48    8.44
  14  -2  -5  488.77   32.03
  14   2  -5  463.69   31.58
  14  -2  -5  394.83   29.08
  14   2  -5  475.41   31.86
  14  -2  -5  464.95   31.08
  14   2  -5  446.17   33.32
  14   2  -4    4.97    8.34
  14  -2  -4   22.71    9.60
  14  -2  -4   21.76   10.28
  14   2  -4   15.49    7.70
  14  -2  -4   12.08    9.57
  14   2  -4   12.82    9.69
  14   2  -3  625.51   37.11
  14  -2  -3  677.71   36.60
  14  -2  -3  655.30   36.99
  14   2  -3  675.01   38.82
  14  -2  -3  633.80   35.19
  14   2  -3  661.90   40.04
  14   2  -2   -0.59    6.51
  14  -2  -2    9.15    6.89
  14   2  -2    1.86    8.57
  14  -2  -2    1.40    7.59
  14  -2  -2    8.18    6.97
  14   2  -2  -10.55    8.19
  14   2  -1  641.13   37.67
  14  -2  -1  766.18   38.47
  14  -2  -1  674.35   36.59
  14   2  -1  722.07   40.42
  14  -2  -1  674.43   35.49
  14   2  -1  650.91   38.84
  14  -2  -1  662.83   34.74
  14   2   0    9.54    8.96
  14  -2   0    8.09    7.98
  14   2   0    9.26    8.73
  14  -2   0   29.33    9.12
  14   2   0    1.67    9.39
  14  -2   0    7.79    6.69
  14   2   1 1128.40   49.13
  14  -2   1 1135.91   46.68
  14   2   1 1063.75   48.45
  14  -2   1 1164.67   45.10
  14   2   1 1082.44   46.82
  14   2   2   16.19    8.70
  14  -2   2   25.29    8.40
  14   2   2   23.77   11.13
  14  -2   2   22.32    9.34
  14   2   3 1217.68   48.37
  14   2   3 1226.56   51.27
  14  -2   3 1256.54   45.55
  14   2   4    1.48    6.84
  14  -2   4   10.78    6.50
  14   2   4   11.19    9.15
  14  -2   5  695.64   32.26
  14   2   5  673.46   36.70
  14  -2   6   47.82    8.83
  14   2   6   35.74   10.45
  14  -2   7  754.44   30.70
  14   2   7  776.02   35.60
  14  -2   8    6.97    3.17
  14   2   8   -0.64    6.00
 -14  -2  -9  740.51   27.14
  14  -2   9  746.92   25.80
  14   2   9  737.26   28.98
  14  -3 -13  188.03   12.86
  14   3 -13  186.13   14.25
  14  -3 -13  166.71   12.33
  14  -3 -12  413.79   20.26
  14   3 -12  435.97   24.26
  14   3 -12  440.45   23.39
  14  -3 -12  404.80   21.24
  14  -3 -11  373.64   20.84
  14   3 -11  359.31   23.98
  14   3 -11  395.59   24.10
  14  -3 -11  358.16   22.10
  14  -3 -10  495.85   24.51
  14   3 -10  489.71   27.99
  14  -3 -10  525.94   28.13
  14   3 -10  501.56   30.48
  14  -3  -9  153.48   16.85
  14   3  -9  113.45   15.93
  14   3  -9  136.82   17.43
  14  -3  -8  342.47   25.08
  14   3  -8  392.36   29.24
  14  -3  -7  111.04   15.88
  14   3  -7  107.00   16.97
  14   3  -6  418.11   29.19
  14  -3  -6  390.76   27.98
  14  -3  -6  375.07   27.72
  14   3  -6  416.26   31.09
  14   3  -5   73.39   13.59
  14  -3  -5   94.73   14.62
  14  -3  -5   70.40   12.70
  14  -3  -5   71.69   13.85
  14   3  -5   81.83   16.00
  14   3  -4  445.41   31.06
  14  -3  -4  397.09   27.93
  14  -3  -4  385.91   27.03
  14   3  -4  456.50   29.51
  14  -3  -4  433.69   29.91
  14   3  -4  469.62   33.02
  14   3  -3  120.60   17.52
  14  -3  -3   85.81   14.48
  14   3  -3  101.43   14.64
  14  -3  -3   81.64   14.54
  14   3  -3  118.79   17.26
  14   3  -2  416.20   30.48
  14  -3  -2  436.43   28.82
  14   3  -2  463.91   31.17
  14  -3  -2  385.20   27.84
  14   3  -2  399.16   30.30
  14  -3  -1  147.00   17.65
  14   3  -1  142.91   19.04
  14   3  -1  171.56   19.17
  14  -3  -1  128.47   16.64
  14   3  -1  144.47   18.82
  14  -3  -1  137.11   16.44
  14   3   0  621.70   36.56
  14  -3   0  708.03   36.05
  14   3   0  731.28   38.74
  14  -3   0  637.75   33.91
  14   3   0  690.61   36.78
  14  -3   0  681.98   34.83
  14   3   1  125.53   17.25
  14  -3   1  111.04   15.21
  14   3   1  117.97   16.62
  14  -3   1  112.31   14.85
  14  -3   1  126.83   15.99
  14   3   2  551.52   33.00
  14   3   2  589.99   34.35
  14  -3   2  535.52   30.16
  14   3   3   78.58   13.89
  14  -3   3   68.19   12.52
  14   3   3   69.73   12.80
  14  -3   3   89.98   13.29
  14   3   4  793.88   36.38
  14  -3   4  747.26   34.74
  14   3   4  809.97   38.87
  14  -3   4  734.41   33.25
  14   3   5  137.11   14.94
  14   3   5  165.94   18.07
  14  -3   5  165.11   15.91
  14   3   6  527.29   29.04
  14  -3   6  509.64   25.61
  14   3   7    9.33    6.61
  14  -3   7    4.22    4.85
  14  -3   8  366.90   19.46
  14   3   8  374.30   21.20
  14  -3   8  371.43   18.96
  14  -3   9   -0.19    3.77
  14   4 -12  358.80   19.23
  14  -4 -12  350.48   16.59
  14  -4 -11    4.55    4.42
  14   4 -11    9.58    4.80
  14  -4 -11   -1.10    4.82
  14  -4 -10  553.36   24.19
  14   4 -10  566.74   29.49
  14  -4 -10  613.79   26.43
  14  -4  -9   38.37    7.72
  14  -4  -9   30.37    8.26
  14  -4  -8  419.04   22.82
  14   4  -8  444.33   28.90
  14  -4  -8  416.32   25.28
  14  -4  -7   72.18   10.26
  14   4  -7   72.51   13.68
  14  -4  -7   95.43   13.95
  14   4  -6  307.51   22.54
  14   4  -6  265.29   23.70
  14  -4  -6  287.86   22.74
  14   4  -5   16.08    6.57
  14   4  -5   18.37    9.18
  14  -4  -5   11.77    7.50
  14   4  -4  310.96   24.42
  14   4  -4  290.16   25.06
  14  -4  -4  288.77   23.48
  14  -4  -3   26.95    8.28
  14   4  -3   17.00    8.26
  14   4  -3   31.08   10.55
  14  -4  -3   25.11    8.44
  14   4  -2  328.73   25.55
  14  -4  -2  329.33   23.22
  14   4  -2  374.06   26.82
  14  -4  -2  307.08   24.00
  14  -4  -1   40.34    9.55
  14   4  -1   37.39   10.86
  14  -4  -1   25.47    8.77
  14   4  -1   42.60   11.23
  14  -4   0  168.78   17.13
  14   4   0  196.27   20.25
  14  -4   0  183.91   17.78
  14   4   0  191.11   18.16
  14  -4   1   21.65    8.34
  14   4   1   33.74   10.23
  14   4   1   30.48    8.65
  14  -4   1   15.27    7.01
  14  -4   1    9.04    6.72
  14   4   2  172.32   18.31
  14  -4   2  153.23   15.76
  14   4   2  151.71   16.22
  14  -4   2  133.23   14.04
  14  -4   2  142.32   15.08
  14  -4   3   20.33    7.25
  14   4   3   14.56    7.81
  14   4   3   20.18    7.97
  14  -4   3   29.38    8.15
  14  -4   4  119.23   13.24
  14   4   4  116.51   13.90
  14   4   4  139.23   15.18
  14  -4   4  139.87   14.03
  14   4   5   21.85    6.60
  14  -4   5   12.61    6.39
  14   4   5   21.43    7.22
  14  -4   5   18.51    6.61
  14  -4   6  177.40   14.16
  14   4   6  169.29   14.76
  14  -4   6  175.88   13.78
  14  -4   7   61.16    7.76
  14  -4   7   55.02    7.50
  14   4   7   64.72    8.88
  14   5 -10  181.94   13.93
  14  -5 -10  187.61   11.79
  14  -5  -9  257.26   14.83
  14   5  -9  238.38   17.28
  14  -5  -9  255.68   14.67
  14  -5  -8  153.38   12.31
  14   5  -8  119.64   13.80
  14  -5  -8  136.21   12.27
  14  -5  -7  262.23   16.59
  14   5  -7  285.02   20.86
  14  -5  -7  251.48   17.72
  14  -5  -6   65.21    8.72
  14  -5  -6   59.82   10.33
  14   5  -6   58.87   11.16
  14   5  -5  299.92   19.36
  14  -5  -5  294.35   18.30
  14  -5  -5  304.68   20.91
  14   5  -5  283.02   20.94
  14   5  -4  189.90   16.44
  14  -5  -4  182.22   14.67
  14   5  -4  188.72   17.45
  14  -5  -4  189.72   17.21
  14   5  -3  273.49   20.31
  14   5  -3  263.84   19.94
  14  -5  -3  314.51   21.75
  14  -5  -2  251.77   19.73
  14   5  -2  241.78   19.58
  14  -5  -1  177.59   16.17
  14   5  -1  156.38   16.00
  14  -5  -1  146.91   13.49
  14  -5   0  221.55   17.57
  14   5   0  220.83   18.56
  14  -5   0  215.28   15.65
  14  -5   1   93.55   11.26
  14  -5   1   85.99   10.03
  14   5   1   79.51   11.83
  14  -5   2  272.86   17.71
  14   5   2  282.90   19.65
  14  -5   2  237.46   15.45
  14  -5   3   72.60    8.51
  14  -5   3   87.83    9.38
  14   5   3   69.10   10.17
  14   5   4  159.47   13.22
  14  -6  -5  405.76   18.04
  14  -6  -4   38.13    6.60
  14  -6  -3  363.36   18.36
  14  -6  -2   37.40    6.46
  14  -6  -1  577.87   22.51
  14   6  -1  550.21   21.84
  15   0 -15   40.98    6.58
  15   0 -14    0.28    4.90
  15   0 -13    1.73    5.23
  15   0 -12   -2.59    5.45
  15   0 -12    0.54    5.99
  15   0 -11   39.64    9.31
  15   0 -11   62.62   10.70
  15   0 -10   -2.89    7.17
  15   0 -10    3.22    6.76
  15   0 -10    4.62    6.71
  15   0  -9  153.00   18.32
  15   0  -9  113.88   15.24
  15   0  -9  115.38   14.44
  15   0  -9  117.76   14.84
  15   0  -8  -31.31   11.06
  15   0  -8   12.56    9.05
  15   0  -8  -24.21    9.80
  15   0  -8    9.44    7.79
  15   0  -7  256.00   24.24
  15   0  -7  274.38   24.64
  15   0  -7  265.86   21.40
  15   0  -7  246.76   20.93
  15   0  -6   -7.40   10.12
  15   0  -6    2.08    9.26
  15   0  -6    6.23    7.92
  15   0  -6    3.67    7.18
  15   0  -5  211.36   22.78
  15   0  -5  161.41   17.21
  15   0  -5  155.41   20.52
  15   0  -4    1.90    5.41
  15   0  -4    2.71    7.68
  15   0  -4    4.34    6.36
  15   0  -4   -2.84   11.08
  15   0  -3   10.01    8.05
  15   0  -3    9.99    8.28
  15   0  -2   -2.45    6.63
  15   0  -2   -4.30    7.64
  15   0  -1  389.49   25.56
  15   0  -1  371.82   28.82
  15   0   0    1.48    6.15
  15   0   0   -1.86    7.23
  15   0   1  217.62   18.73
  15   0   1  229.95   22.64
  15   0   2   14.15    7.03
  15   0   2  -13.76    8.51
  15   0   3  449.90   25.55
  15   0   3  463.44   29.74
  15   0   4   -1.86    5.45
  15   0   4   -8.58    7.57
  15   0   5  377.61   25.51
  15   0   6   -3.12    6.49
 -15   0  -7  211.23   15.08
 -15   0  -8   -1.43    4.42
  15   1 -15  354.32   16.33
  15   1 -14   17.08    6.30
  15  -1 -14   13.48    4.78
  15   1 -13  439.68   22.53
  15  -1 -13  396.13   19.52
  15  -1 -13  445.90   22.35
  15   1 -12   -0.94    6.15
  15  -1 -12    1.68    4.29
  15  -1 -12   -6.49    7.28
  15   1 -11  346.67   22.25
  15   1 -11  412.71   24.57
  15  -1 -11  354.31   23.10
  15   1 -10   15.69    7.67
  15   1 -10    7.20    6.38
  15   1 -10    2.90    6.97
  15   1 -10   10.95    7.26
  15  -1 -10    4.18    6.55
  15  -1  -9  372.29   27.58
  15   1  -9  347.95   26.04
  15   1  -9  352.11   25.89
  15   1  -9  351.33   24.70
  15   1  -9  345.65   23.30
  15  -1  -9  337.32   24.22
  15  -1  -8   68.69   14.56
  15   1  -8   69.49   14.00
  15   1  -8   56.51   13.34
  15   1  -8   70.62   13.72
  15   1  -8   48.19    9.97
  15  -1  -8   58.93   12.25
  15  -1  -7  458.69   31.39
  15   1  -7  542.88   33.79
  15   1  -7  490.52   32.97
  15   1  -7  508.50   30.26
  15   1  -7  476.28   27.96
  15  -1  -7  498.22   29.98
  15  -1  -6  119.63   17.21
  15   1  -6  133.94   18.89
  15   1  -6  134.29   18.96
  15  -1  -6  143.97   17.01
  15   1  -6  120.51   14.48
  15  -1  -5  497.00   33.12
  15   1  -5  568.25   35.49
  15  -1  -5  528.12   30.63
  15   1  -5  582.53   37.21
  15  -1  -4   79.64   13.77
  15  -1  -4   68.25   14.28
  15   1  -4   90.42   15.36
  15  -1  -4   67.67   11.61
  15   1  -4   68.61   15.83
  15  -1  -3  334.06   25.49
  15  -1  -3  321.14   26.29
  15   1  -3  290.50   26.00
  15  -1  -3  323.32   23.75
  15   1  -3  316.14   28.25
  15  -1  -2  131.34   16.58
  15  -1  -2  166.43   19.90
  15   1  -2  116.58   17.61
  15   1  -2  132.38   19.01
  15  -1  -1  765.19   37.49
  15  -1  -1  690.79   37.89
  15   1  -1  751.77   41.02
  15   1  -1  785.63   42.10
  15  -1   0  300.40   23.70
  15  -1   0  287.58   24.31
  15   1   0  305.69   26.50
  15  -1   0  264.31   20.41
  15  -1   1  481.31   29.46
  15  -1   1  483.48   31.10
  15   1   1  480.88   32.38
  15  -1   1  452.37   26.42
  15  -1   2  139.03   16.53
  15   1   2  139.13   18.82
  15  -1   2  115.07   15.56
  15  -1   2  121.19   14.31
  15  -1   3  389.11   25.08
  15  -1   3  411.91   27.00
  15   1   3  396.23   28.58
  15  -1   3  353.68   22.35
  15  -1   4   72.75   11.35
  15   1   4   63.41   12.51
  15  -1   4   74.04   10.52
  15  -1   5  330.98   21.76
  15   1   5  334.65   24.59
  15  -1   5  306.18   19.14
  15  -1   6  101.05   12.12
  15   1   6   79.00   12.25
  15  -1   6   93.35   10.26
  15  -1   7  247.90   16.48
  15   1   7  258.25   19.12
 -15  -1  -7  262.13   17.23
  15  -1   8   91.01    9.25
  15   1   8   94.90   10.96
  15   2 -14  614.59   22.48
  15   2 -13    3.63    5.76
  15  -2 -13    6.88    4.99
  15   2 -12  911.61   32.91
  15  -2 -12  962.32   33.03
  15   2 -11   -3.76    4.98
  15   2 -11   -2.33    7.01
  15  -2 -11    1.90    5.94
  15   2 -10  886.02   38.24
  15   2 -10  888.69   36.46
  15  -2 -10  916.03   36.55
  15   2  -9    9.88    6.09
  15  -2  -9   10.83    8.02
  15   2  -9    1.92    8.15
  15  -2  -8 1018.73   43.39
  15   2  -8 1060.71   41.99
  15   2  -8 1151.69   47.76
  15   2  -8 1138.27   43.71
  15  -2  -8 1173.44   44.09
  15  -2  -7   -7.92    9.12
  15   2  -7    0.76    6.50
  15   2  -7   -1.71    8.00
  15  -2  -7   -0.49    8.04
  15  -2  -6  963.34   43.19
  15   2  -6 1005.81   43.93
  15  -2  -6  962.96   41.66
  15   2  -6  949.16   45.87
  15  -2  -5   28.98    9.96
  15  -2  -5   29.54   10.05
  15   2  -5   19.93    8.13
  15  -2  -5   17.94    8.54
  15   2  -5   27.97   11.36
  15  -2  -4  928.46   41.48
  15   2  -4  951.16   43.91
  15  -2  -4  878.44   41.25
  15   2  -4  917.84   43.44
  15  -2  -4  879.01   39.90
  15   2  -4  887.12   44.98
  15   2  -3   15.70    9.92
  15  -2  -3   12.11    8.16
  15  -2  -3    4.06    6.84
  15   2  -3   14.92    8.25
  15  -2  -3    5.59    7.49
  15   2  -3    2.81    8.40
  15  -2  -2  981.27   42.84
  15   2  -2  950.15   44.08
  15  -2  -2  924.72   41.89
  15   2  -2 1010.17   46.21
  15  -2  -2  900.01   39.00
  15   2  -2 1008.16   46.83
  15   2  -1    9.46    8.84
  15  -2  -1   19.86    8.97
  15   2  -1   12.17    9.35
  15  -2  -1   16.48    9.58
  15  -2  -1   16.48    6.90
  15   2  -1    2.83    8.55
  15  -2   0 1053.41   43.63
  15   2   0 1053.42   45.59
  15   2   0 1088.26   47.70
  15   2   0 1103.12   46.67
  15  -2   0 1006.38   40.51
  15   2   1   11.86    6.90
  15  -2   1   13.73    7.72
  15   2   1   28.58   10.30
  15  -2   1   10.38    6.42
  15  -2   2 1227.35   45.14
  15   2   2 1276.72   47.33
  15   2   2 1240.27   49.33
  15  -2   2 1225.21   43.08
  15   2   3   -4.81    6.82
  15  -2   3    0.40    7.46
  15   2   3    3.34    8.08
  15  -2   3   10.62    6.15
  15  -2   4  645.84   31.27
  15   2   4  703.03   35.56
  15  -2   4  610.16   28.72
  15  -2   5   -5.37    7.10
  15   2   5   17.40    8.58
  15  -2   5   16.29    6.02
  15  -2   6  457.58   23.94
  15   2   6  480.41   26.59
  15  -2   6  436.78   21.80
  15  -2   7    7.80    4.72
  15   2   7   12.61    6.44
  15  -2   7    9.89    3.58
  15  -2   8  331.90   17.01
 -15  -2  -8  356.22   17.18
  15   2   8  324.66   18.37
  15  -3 -12   -0.18    4.40
  15   3 -12    2.04    4.56
  15  -3 -11  774.21   28.74
  15   3 -11  765.32   30.91
  15  -3 -10   22.16    7.33
  15   3 -10   19.79    7.16
  15  -3  -9  523.69   27.31
  15   3  -9  456.95   28.06
  15  -3  -8   51.21   10.52
  15   3  -8   59.84   11.94
  15  -3  -7  661.44   32.89
  15   3  -7  588.87   34.33
  15  -3  -6   45.94   10.02
  15   3  -6   50.01   12.68
  15   3  -5  496.45   30.11
  15  -3  -5  500.48   28.86
  15  -3  -5  504.11   29.57
  15   3  -5  477.63   31.61
  15  -3  -4  163.06   17.59
  15   3  -4  173.88   18.66
  15   3  -4  181.25   18.41
  15  -3  -4  187.83   18.80
  15   3  -4  190.77   21.12
  15  -3  -3  351.65   24.82
  15   3  -3  350.63   26.24
  15   3  -3  369.66   26.11
  15  -3  -3  344.72   24.53
  15   3  -3  345.25   26.97
  15   3  -2  104.86   15.60
  15  -3  -2  115.12   15.14
  15   3  -2  137.18   16.79
  15  -3  -2  168.87   17.36
  15   3  -2  129.12   17.16
  15   3  -1  633.21   35.09
  15  -3  -1  613.06   32.25
  15   3  -1  616.49   33.61
  15  -3  -1  559.45   29.96
  15   3  -1  586.78   33.16
  15  -3   0  106.48   12.94
  15   3   0  125.60   16.32
  15  -3   0  107.59   14.66
  15   3   0  119.81   15.88
  15   3   1  486.86   29.68
  15  -3   1  468.04   27.72
  15   3   1  479.54   29.53
  15  -3   1  447.96   26.18
  15   3   2   56.85   11.87
  15  -3   2   61.34   10.87
  15   3   2   61.92   11.66
  15  -3   2   66.11   10.69
  15   3   3  560.05   29.17
  15  -3   3  624.45   29.72
  15   3   3  592.99   31.33
  15  -3   3  587.16   28.03
  15   3   4   69.42    9.82
  15  -3   4   50.48    9.45
  15   3   4   47.30   10.25
  15  -3   4   68.15    9.84
  15  -3   5  437.23   22.92
  15   3   5  468.61   25.55
  15  -3   5  415.16   21.69
  15  -3   6   73.65    9.41
  15   3   6   68.45   10.16
  15  -3   6   65.17    8.64
  15  -3   7  140.17   11.38
  15  -3   7  143.70   10.93
  15   3   7  130.37   11.89
  15   4 -11    6.90    4.01
  15   4 -10   48.21    8.22
  15  -4 -10   56.39    8.07
  15   4  -9   87.51   11.68
  15  -4  -9   92.43   10.36
  15   4  -8   14.55    7.02
  15  -4  -8   15.63    6.41
  15   4  -7  103.30   13.79
  15  -4  -7   94.19   11.72
  15   4  -6   20.24    7.82
  15  -4  -6   29.32    8.04
  15   4  -5  112.60   13.28
  15   4  -5  121.52   15.43
  15  -4  -5  136.30   14.89
  15   4  -4    2.61    6.07
  15   4  -4   15.50    7.78
  15   4  -3  167.31   17.01
  15   4  -3  159.41   16.82
  15  -4  -3  163.05   16.17
  15  -4  -2   14.33    6.58
  15   4  -2    4.61    6.26
  15  -4  -2   12.77    7.17
  15  -4  -1  145.35   14.93
  15   4  -1  159.67   16.91
  15  -4  -1  169.06   15.76
  15  -4   0   22.64    6.48
  15   4   0   23.33    8.38
  15  -4   0   29.81    7.64
  15   4   0   16.15    5.99
  15  -4   1  189.09   15.24
  15   4   1  158.13   16.02
  15  -4   1  179.65   15.43
  15   4   1  199.93   16.44
  15   4   2   36.43    8.89
  15  -4   2   50.18    9.06
  15   4   2   37.10    8.42
  15   4   3  203.37   16.31
  15  -4   3  230.07   16.28
  15   4   3  209.77   16.41
  15   4   4   -1.29    5.90
  15  -4   4   15.19    5.47
  15   4   4    6.34    4.59
  15  -4   5  207.60   13.57
  15   4   5  200.90   14.08
  15   5  -8   26.29    6.45
  15   5  -7  161.76   13.60
  15  -5  -7  177.93   12.67
  15   5  -6   36.40    8.08
  15  -5  -6   25.65    6.42
  15   5  -5   94.94   11.05
  15  -5  -5  101.48   11.44
  15   5  -4   24.89    5.94
  15   5  -4   27.99    6.71
  15  -5  -4   27.18    6.81
  15  -5  -3  160.61   13.81
  15   5  -3  164.24   13.75
  15  -5  -2   71.01    9.59
  15   5  -2   65.89    9.52
  15  -5  -1  169.45   13.65
  15   5  -1  157.06   13.83
  15  -5   0   80.84    9.15
  15   5   0   77.27   10.12
  15  -5   1  168.26   12.10
  15   5   1  209.79   15.14
  15   5   2   76.41    9.18
  16   0 -13    6.64    4.10
  16   0 -12  750.81   26.63
  16   0 -11    0.10    5.66
  16   0 -11    2.55    5.00
  16   0 -10  874.29   32.02
  16   0 -10  881.70   33.72
  16   0  -9    0.52    5.80
  16   0  -9   -3.31    5.37
  16   0  -9   -2.51    7.65
  16   0  -8 1214.19   41.44
  16   0  -8 1279.42   48.42
  16   0  -7   -2.73    6.09
  16   0  -7   -2.91    8.12
  16   0  -6 1136.15   40.57
  16   0  -6 1162.08   48.03
  16   0  -5    2.03    4.95
  16   0  -5  -26.70   10.20
  16   0  -4  533.59   33.72
  16   0  -3   13.69    9.66
  16   0  -2 1096.04   39.71
  16   0  -2 1221.52   49.37
  16   0  -1   -6.38    8.46
  16   0   0  812.09   39.55
  16   0   1  -27.10    9.71
  16   0   2  746.49   36.28
  16   0   3   -1.60    6.30
  16   0   4 1251.86   42.33
  16   0   5    4.88    5.97
  16   0   6  753.84   27.53
  16   1 -13  353.20   17.43
  16  -1 -12   64.02    9.18
  16   1 -12   65.54    9.47
  16   1 -11  493.27   23.91
  16  -1 -11  504.89   24.58
  16   1 -10   69.92   11.06
  16  -1 -10   37.11    8.33
  16   1 -10   52.32   10.30
  16  -1  -9  548.99   30.83
  16   1  -9  580.68   30.27
  16   1  -9  481.93   28.00
  16   1  -9  524.67   26.83
  16   1  -9  461.26   24.68
  16  -1  -9  512.67   26.80
  16  -1  -8   48.40   11.91
  16   1  -8   32.66    9.01
  16   1  -8   40.58   10.01
  16   1  -8   40.26    8.46
  16  -1  -8   40.80    9.41
  16  -1  -7  490.36   30.49
  16   1  -7  526.25   31.36
  16   1  -7  513.18   31.34
  16   1  -7  465.25   24.83
  16  -1  -7  492.27   27.14
  16  -1  -6   56.38   12.09
  16   1  -6   53.20   12.58
  16   1  -6   35.66   11.32
  16  -1  -6   26.76    7.92
  16  -1  -5  599.36   34.06
  16   1  -5  653.31   35.97
  16   1  -5  672.72   37.72
  16  -1  -5  645.95   31.03
  16  -1  -4   14.70    7.87
  16   1  -4   20.66    9.47
  16  -1  -4   23.99    7.44
  16   1  -4   31.62   10.90
  16  -1  -3  490.39   28.78
  16  -1  -3  561.42   33.20
  16   1  -3  531.28   33.44
  16   1  -3  540.60   34.28
  16  -1  -2    5.31    6.37
  16  -1  -2   15.11    8.44
  16   1  -2   10.99    9.06
  16  -1  -1  684.40   33.27
  16  -1  -1  706.91   36.22
  16   1  -1  711.43   38.02
  16  -1   0    0.91    5.08
  16  -1   0   12.76    7.37
  16   1   0    6.69    8.35
  16  -1   1  473.47   26.70
  16  -1   1  424.63   26.73
  16   1   1  498.05   31.24
  16  -1   2   -2.76    6.56
  16  -1   2   -1.03    5.55
  16   1   2   -4.29    7.91
  16  -1   3  301.64   20.24
  16  -1   3  316.13   21.40
  16   1   3  320.13   23.84
  16  -1   4    7.11    5.28
  16   1   4    2.02    6.69
  16  -1   5  528.75   23.54
  16   1   5  552.97   27.42
  16  -1   6    0.22    3.46
  16   1   6    7.39    5.14
  16  -2 -12   -3.95    4.92
  16   2 -11  179.22   14.37
  16  -2 -11  195.86   14.98
  16   2 -10    6.15    6.27
  16  -2 -10    1.86    4.98
  16   2  -9  126.43   14.65
  16  -2  -9  122.29   13.32
  16   2  -8    7.70    6.11
  16   2  -8   14.81    7.31
  16  -2  -8    5.59    4.82
  16  -2  -7   53.67   11.11
  16   2  -7   79.13   12.14
  16   2  -7   74.65   13.06
  16  -2  -7   81.79   12.02
  16  -2  -6    3.27    6.70
  16   2  -6    4.26    6.06
  16   2  -6   18.92    8.71
  16  -2  -6   -0.17    6.29
  16  -2  -5   31.08    9.96
  16   2  -5   26.59    9.01
  16   2  -5   47.72   11.92
  16  -2  -5   34.68    8.57
  16  -2  -4    2.39    7.51
  16   2  -4    7.97    7.64
  16  -2  -4   11.98    6.20
  16   2  -4   -1.51    8.65
  16  -2  -3   44.17   10.30
  16  -2  -3   37.00    9.34
  16   2  -3   33.13    9.74
  16  -2  -3   46.39    8.62
  16   2  -3   43.93   12.24
  16  -2  -2  124.95   15.17
  16  -2  -2  114.51   14.70
  16   2  -2  128.67   16.53
  16  -2  -2   95.60   11.61
  16   2  -2  113.69   16.39
  16  -2  -1   85.10   13.00
  16  -2  -1   76.09   12.12
  16   2  -1   70.07   13.50
  16  -2   0    3.57    6.09
  16   2   0    3.77    7.34
  16  -2   1   34.07    8.41
  16   2   1   36.93   10.77
  16  -2   2    1.25    6.32
  16   2   2   21.61    9.21
  16  -2   3   11.07    6.38
  16   2   3   -1.33    6.86
  16  -2   3    1.28    3.78
  16  -2   4   11.60    5.15
  16   2   4   -0.70    6.82
  16  -2   4    4.77    3.68
  16  -2   5    7.59    4.85
  16   2   5    1.69    6.24
  16  -2   5    9.70    3.04
  16  -2   6    7.33    3.96
  16   2   6    4.54    5.18
  16   3 -11  226.37   14.60
  16  -3 -11  242.43   14.22
  16   3 -10   66.91    9.75
  16  -3 -10   70.37    8.80
  16   3  -9  388.94   22.83
  16  -3  -9  405.95   21.53
  16   3  -8   88.21   12.45
  16  -3  -8  108.06   12.24
  16   3  -7  359.56   24.32
  16  -3  -7  376.45   22.21
  16   3  -6   80.93   12.55
  16  -3  -6   77.01   11.29
  16   3  -5  339.66   24.58
  16  -3  -5  361.43   22.49
  16   3  -4    2.89    6.42
  16  -3  -4    4.18    4.78
  16   3  -4    8.05    7.44
  16  -3  -3  332.63   22.17
  16   3  -3  334.91   22.57
  16  -3  -3  309.64   20.81
  16   3  -3  310.75   23.29
  16  -3  -2  107.40   13.36
  16   3  -2  139.86   16.10
  16   3  -2  106.33   13.66
  16  -3  -2  105.14   12.10
  16   3  -2  118.85   14.40
  16  -3  -1  251.14   17.55
  16  -3  -1  239.81   19.09
  16   3  -1  250.15   20.54
  16   3  -1  274.46   20.95
  16   3   0   31.27    8.75
  16  -3   0   13.27    6.59
  16   3   0   28.02    8.18
  16  -3   1  509.12   25.66
  16   3   1  460.79   25.69
  16   3   1  466.71   26.09
  16   3   2    0.80    6.02
  16  -3   2    4.87    4.59
  16   3   2    4.04    6.19
  16  -3   3  327.25   19.12
  16   3   3  325.34   20.61
  16  -3   4   29.59    5.90
  16   3   4   41.15    8.19
  16  -3   5  197.57   13.02
  16   3   5  174.15   13.55
  16   4  -9    9.64    4.25
  16  -4  -9    4.36    3.78
  16   4  -8  657.51   26.66
  16  -4  -8  732.72   25.52
  16   4  -7   -1.56    5.15
  16  -4  -7    6.80    4.34
  16   4  -6  856.29   32.55
  16  -4  -6  921.57   31.34
  16   4  -5   -0.96    5.67
  16  -4  -5   -5.25    4.91
  16   4  -4  679.15   29.05
  16  -4  -4  665.11   27.37
  16   4  -3    0.24    6.10
  16  -4  -3   -1.93    3.43
  16  -4  -2  777.13   28.58
  16   4  -2  798.43   31.51
  16  -4  -1   56.03    7.91
  16   4  -1   48.22    9.10
  16  -4  -1   49.32    8.22
  16  -4   0  738.11   25.35
  16  -4   0  776.00   28.03
  16   4   0  746.51   29.47
  16   4   0  719.54   26.01
  16   4   1    5.41    5.09
  16  -4   1   -2.47    5.20
  16   4   1    8.69    5.20
  16  -4   2  916.93   27.84
  16   4   2  885.76   28.61
  17   0 -10   -5.26    5.23
  17   0  -9  817.33   29.45
  17   0  -9  858.89   34.38
  17   0  -8    6.29    4.63
  17   0  -8   -1.36    7.19
  17   0  -7  671.63   27.86
  17   0  -7  748.72   34.49
  17   0  -6    2.06    3.73
  17   0  -6   -3.31    7.67
  17   0  -5  624.77   32.90
  17   0  -4    4.36    7.03
  17   0  -3  498.72   29.58
  17   0  -2    1.74    6.99
  17   0  -1  248.13   20.85
  17   0   0    6.77    6.89
  17   0   1  417.38   24.97
  17   0   2    0.64    5.37
  17   0   3  541.89   25.57
  17   0   4    4.29    4.70
  17  -1 -11  114.57   10.40
  17  -1 -10  250.90   16.04
  17  -1  -9   81.86   10.37
  17   1  -9   71.33   10.59
  17  -1  -8  325.99   19.50
  17  -1  -8  352.98   22.80
  17   1  -8  355.52   22.58
  17  -1  -7  200.38   15.74
  17  -1  -7  186.15   17.39
  17   1  -7  207.25   18.32
  17  -1  -6  399.61   21.87
  17  -1  -6  405.61   25.80
  17   1  -6  424.17   26.55
  17  -1  -5  233.17   16.57
  17  -1  -5  246.90   20.56
  17   1  -5  230.35   20.52
  17  -1  -4  216.95   19.16
  17   1  -4  260.51   21.59
  17  -1  -3  141.14   16.01
  17   1  -3  170.37   17.94
  17  -1  -2  183.72   16.21
  17  -1  -2  225.89   19.57
  17   1  -2  215.43   19.80
  17  -1  -1  230.93   17.45
  17  -1  -1  210.96   18.62
  17   1  -1  232.48   20.13
  17  -1   0  170.85   14.79
  17  -1   0  138.41   14.86
  17   1   0  148.09   16.68
  17  -1   1  298.84   18.60
  17  -1   1  296.36   19.75
  17   1   1  288.78   21.26
  17  -1   2  199.92   14.74
  17  -1   2  186.42   14.82
  17   1   2  195.82   16.95
  17  -1   3  208.54   14.21
  17   1   3  222.86   17.16
  17  -1   4  211.07   13.12
  17   1   4  217.88   15.75
  17  -2 -11    5.99    3.94
  17  -2 -10  184.00   13.18
  17   2  -9    7.19    5.29
  17  -2  -9    7.68    4.46
  17   2  -8  312.55   18.51
  17   2  -8  317.34   20.70
  17  -2  -8  327.60   18.89
  17   2  -7   -5.75    7.16
  17   2  -7   10.74    7.20
  17  -2  -7    7.06    5.01
  17  -2  -6  431.83   24.31
  17   2  -6  481.97   25.47
  17   2  -6  476.41   26.85
  17  -2  -6  469.13   23.39
  17  -2  -5   -5.74    7.26
  17   2  -5   -3.40    6.37
  17   2  -5    3.87    7.21
  17  -2  -5    1.33    4.35
  17  -2  -4  420.54   21.77
  17  -2  -4  391.23   23.17
  17   2  -4  432.28   25.43
  17  -2  -3    9.03    6.25
  17   2  -3    9.74    6.55
  17  -2  -2  141.83   14.19
  17  -2  -2  124.02   13.06
  17   2  -2  164.38   16.38
  17  -2  -1   -1.02    4.56
  17   2  -1   -1.17    5.77
  17  -2   0  551.18   25.63
  17   2   0  553.45   28.53
  17  -2   1    3.29    4.31
  17   2   1   -5.97    6.23
  17  -2   2  426.13   20.92
  17   2   2  422.15   23.30
  17  -2   3   18.70    4.84
  17   2   3   18.01    6.38
  17  -2   4  477.91   19.34
  17   2   4  505.61   22.07
  17   3  -9  200.14   13.87
  17  -3  -9  219.27   13.23
  17   3  -8   92.36   10.35
  17  -3  -8   82.48    8.99
  17   3  -7  221.93   16.58
  17  -3  -7  237.22   15.14
  17   3  -6  108.41   12.47
  17  -3  -6  128.32   11.78
  17   3  -5  230.74   17.47
  17  -3  -5  252.03   16.12
  17   3  -4  235.51   16.06
  17   3  -4  251.66   18.26
  17  -3  -4  233.91   15.56
  17  -3  -3  203.68   14.22
  17   3  -3  198.49   15.19
  17  -3  -2  134.83   11.16
  17   3  -2  152.49   13.43
  17  -3  -1  226.07   15.61
  17   3  -1  250.74   16.98
  17  -3   0  183.44   13.91
[truncated: 2,157 more chars]
